# Supplementary material for: Prefrontal cortical plasticity during learning of cognitive tasks
Source: Nat Commun. 2022 Jan 10;13:90. doi: 10.1038/s41467-021-27695-6 (PMC8748623; doi:10.1038/s41467-021-27695-6)
Supplement: Supplementary file 4 — Source Data [file 41467_2021_27695_MOESM4_ESM.zip]

Archive with 18 entries (17 files):
- Source Data/
- Source Data/Figure 1.xlsx
- Source Data/Figure 2.xlsx
- Source Data/Figure 3.xlsx
- Source Data/Figure 4.xlsx
- Source Data/Figure 5.xlsx
- Source Data/Figure 6.xlsx
- Source Data/Figure 7.xlsx
- Source Data/Figure S1.xlsx
- Source Data/Figure S10.xlsx
- Source Data/Figure S2.xlsx
- Source Data/Figure S3.xlsx
- Source Data/Figure S4.xlsx
- Source Data/Figure S5.xlsx
- Source Data/Figure S6.xlsx
- Source Data/Figure S7.xlsx
- Source Data/Figure S8.xlsx
- Source Data/Figure S9.xlsx
