# Supplementary material for: Prefrontal cortical plasticity during learning of cognitive tasks
Source: Nat Commun. 2022 Jan 10;13:90. doi: 10.1038/s41467-021-27695-6 (PMC8748623; doi:10.1038/s41467-021-27695-6)
Supplement: Supplementary file 4 — Source Data [file 41467_2021_27695_MOESM4_ESM.zip › Source Data/Figure 1.xlsx]

## Sheet: figure1f
Proportion of correct trials
0.990099
0.987654
0.910995
0.852071
0.731707
0.709939
0.793956
0.75
0.630915
0.745921
0.792079
0.943396
0.871314
0.928793
0.869565
0.875
0.877743
0.8125
0.831486
0.839793
0.791557
0.739669
0.742358
0.808625
0.723464
0.808625
0.785714
0.737819
0.771619
0.740741
0.769231
0.624742
0.78534
0.636943
0.78329
0.746269
0.779747
0.77193
0.766169
0.786241
0.828087
0.81203
0.77512
0.801653
0.871508
0.791878
0.786632
0.75188
0.808625
0.80429
0.717703
0.75
0.737101
0.759494
0.731707
0.775194
0.789474
0.721154
0.74813
0.788462
0.725806
0.798817
0.795756
0.797872
0.78125
0.713881
0.70922
0.712589
0.661157
0.691244
0.730594
0.784314
0.77551
0.80402
0.752941
0.822622
0.736641
0.695
0.688279
0.704787
0.785953
0.797342
0.75
0.851648
0.958084
0.828488
0.651214
0.846561
0.838583
0.839506
0.816327
0.941176
0.735516
0.849462
0.769231
0.842105
0.822622
0.711111
0.73903
0.611621
0.707965
0.621019
0.745921
0.810127
0.839895
0.867209
0.761905
0.868132
0.573805
0.617761
0.695652
0.692641
0.561555
0.573705
0.606285
0.526316
0.484375
0.679406
0.615385
0.622222
0.58567
0.615385
0.586139
0.714286
0.647948
0.700219
0.539419
0.634921
0.643478
0.711111
0.734694
0.591716
0.736842
0.643087
0.601504
0.595903
0.632411
0.643863
0.694215
0.695652
0.711111
0.734021
0.716418
0.685714
0.829971
0.825215
0.806723
0.601253
0.64
0.561983
0.760925
0.792453
0.643432
0.788177
0.816327
0.818182
0.821918
0.8
0.735812
0.805139
0.807571
0.591966
0.663507
0.833333
0.745614
0.825688
0.777538
0.841121
0.769231
0.821918
0.727273
0.8
0.835267
0.79646
0.803571
0.740741
0.779221
0.792952
0.657837
0.699779
0.718563
0.730198
0.735931
0.810811
0.859701
0.75443
0.725275
0.772234
0.753191
0.673611
0.73913
0.716814
0.793388
0.720257
0.781081
0.840532
0.865385
0.762821
0.774194
0.772532
0.742782
0.829493
0.832168
0.782609
0.81194
0.845638
0.8
0.738889
0.75
0.731707
0.803571
0.803571
0.802703
0.833333
0.831429
0.850394
0.846626
0.828897
0.879397
0.805369
0.833333
0.798489
0.712871
0.751958
0.792553
0.807692
0.823799
0.822857
0.797143
0.741294
0.844221
0.753927
0.820513
0.8
0.848276

## Sheet: figure1g
Proportion of correct trials
0.997506
1
1
0.985222
0.892857
0.680272
0.802139
0.947867
0.75
0.635593
0.536193
0.591716
0.647249
0.712589
0.603622
0.702576
0.689655
0.779221
0.733496
0.757576
0.717489
0.462585
0.592593
0.702479
0.655022
0.700935
0.668151
0.900901
0.756466
0.958466
0.854701
0.806452
0.8
0.80429
0.824176
0.90535
0.766284
0.787402
0.78125
0.793651
0.761111
0.733496
0.740741
0.742138
0.740741
0.731707
0.705426
0.703297
0.742574
0.8
0.753012
0.771605
0.744048
0.714286
0.77709
0.764526
0.777202
0.895522
0.854701
0.719424
0.913978
0.806452
0.766284
0.833333
0.813008
0.625
0.819672
0.649351
0.847458
0.738776
0.757576
0.983607
1
0.625
0.714286
0.928571
0.980392
0.483871
0.666667
0.581818
0.771429
0.683333
0.806452
0.719298
0.754098
0.679245
0.7125
0.698113
0.855556
0.631579
0.556701
0.612245
0.62
0.585938
0.562914
0.448598
0.6
0.547945
0.545455
0.766423
0.633803
0.712963
0.491803
0.680272
0.624161
0.638298
0.526316
0.719298
0.448276
0.680473
0.581395
0.694444
0.597633
0.53125
0.483051
0.624204
0.479452
0.67033
0.643836
0.575163
0.611511
0.580311
0.66055
0.630303
0.593407
0.57
0.493333
0.542986
0.857143
0.571429
0.545455
0.605263
0.55
0.580205
0.536842
0.610687
0.519062
0.5179
0.638298
0.56405
0.604651
0.601202
0.733083
0.715618
0.76087
0.7607
0.801782
0.803213
0.754011
0.7046
0.779376
0.763359
0.772109
0.761421
0.765217
0.665948
0.600601
0.733496
0.744417
0.647948
0.705882
0.68932
0.541516
0.752089
0.760563
0.735294
0.788991
0.651466
0.737463
0.691083
0.723514
0.688976
0.702786
0.779944
0.712251
0.714286
0.678295
0.671463
0.693069
0.72
0.666667
0.710526
0.645161
0.708625
0.732265
0.706714
0.715962
0.722222
0.707617
0.707809
0.730205
0.697248
0.759459
0.730769
0.743276
0.78961
0.761905
0.783505
0.802111
0.76962
0.723164
0.729064
0.734491
0.687927
0.727689
0.672087
0.699405
0.754717
0.762125
0.743295
0.790123
0.752941
0.700265
0.719794
0.72956
0.738786
0.679612
0.71599
0.607375
0.669856
0.655738
0.667391
0.710744
0.693957
0.748052
0.723982
0.782609
0.735632
0.670644
0.682303
0.704846
0.582126
0.704467
0.659498
0.684982
0.758294
0.681159
0.66955
0.677228
0.706383
0.680529
0.724346
0.767528
0.742138
0.753056
0.696517
0.662192
0.628821
0.606061
0.637681
0.734848
0.668132
0.73031
0.742268
0.669421
0.649299
0.677165
0.652174
0.670391
0.622222
0.697548
0.614828
0.655106
0.642202
0.65812
0.623377
0.676533
0.683371
0.614203
0.629921
0.627451
0.615385
0.603774
0.665127
0.637681
0.627151
0.633205
0.636364
0.630394
0.677686
0.607211
0.653061
0.638723
0.641283
0.64632
0.638298
0.613936
0.644007
0.622837
0.661765
0.62069
0.621762
0.581583
0.622837
0.614334
0.626087
0.608108
0.616438
0.617496
0.638298
0.608108
0.615385
0.649819
0.65614
0.612245
0.589198
0.623917
0.619621
0.599002
0.622837
0.604478
0.612245
0.627178
0.621762
0.633803
0.604027
0.639432
0.639252
0.638298
0.641711
0.606742
0.62069
