# Supplementary material for: Prefrontal cortical plasticity during learning of cognitive tasks
Source: Nat Commun. 2022 Jan 10;13:90. doi: 10.1038/s41467-021-27695-6 (PMC8748623; doi:10.1038/s41467-021-27695-6)
Supplement: Supplementary file 4 — Source Data [file 41467_2021_27695_MOESM4_ESM.zip › Source Data/Figure 2.xlsx]

## Sheet: figure2d_passive
passive	Pre(1)	MNM	Mix	MultiLoc	IncreDelay
MAN	1.50602	1.50602	1.80723	0.903614	0.903614			Pre	1		0.0879003
	1.20482	1.50602	4.21687	1.20482	1.20482			MNM	1.17674		0.0740241
	0.60241	0.301205	3.31325	1.20482	2.40964			Mix	1.34397		0.0593753
	0.60241	1.20482	1.20482	1.20482	1.50602			MultiLoc	1.27595		0.0467597
	0.903614	0.60241	1.50602	1.20482	1.80723			IncreDelay	1.20112		0.060983
	1.20482	2.10843	0.60241	0.903614	0.60241
	1.20482	0.903614	1.50602	0.60241	0.903614
	1.50602	2.10843	0.903614	0.301205	1.20482
	1.20482	1.20482	1.80723	0.903614	1.20482
	1.50602	0.903614	1.20482	1.20482	1.20482
	0.60241	0.903614	1.50602	0.301205	1.80723
	1.50602	0.903614	1.20482	2.10843	0.903614
	0.60241	1.50602	2.40964	1.50602	1.20482
	1.20482	1.20482	1.20482	0.60241	0.903614
	1.20482	0.903614	1.80723	1.20482	0.903614
	0.301205	0.60241	1.50602	0.903614	0.903614
	0.60241	0.903614	2.10843	1.50602	1.20482
	1.20482	1.50602	1.80723	0.903614	0.903614
	0.60241	0.903614	1.20482	0.60241	0
	1.50602	0.60241	1.80723	0.60241	0.903614
	1.20482	0.301205	1.50602	1.50602	0.903614
	0.903614	1.80723	0.60241	0	0.60241
	0.60241	1.50602	2.10843	0.301205	1.20482
	0.60241	2.10843	0.903614	1.20482	0.903614
	0.903614	0.60241	0.903614	0	1.20482
NIN	0.654206	0.903614	1.20482	0.60241	0.903614
	0	2.10843	0.903614	0.903614	0.60241
	0.654206	0	1.80723	1.20482	1.30841
	0.327103	0	0.60241	0.301205	0.981308
	0.981308	3.01205	0.301205	1.20482	1.96262
	0.327103	1.80723	1.80723	2.40964	0.981308
	0.654206	1.20482	0.903614	2.10843	2.28972
	0.327103	1.20482	1.20482	1.50602	1.30841
	0.654206	1.20482	0.903614	1.50602	1.30841
	0.327103	2.10843	2.10843	1.20482	1.30841
	1.30841	0	0.301205	1.20482	1.63551
	1.63551	1.20482	3.31325	2.10843	1.96262
	1.96262	0.903614	3.31325	0.903614	0.981308
	0	0.903614	0.301205	1.50602	1.30841
	0.981308	0.60241	1.20482	1.20482	0.654206
	0.654206	2.10843	0.903614	2.10843	0
	0	1.50602	0	1.20482	0.654206
	0.327103	1.80723	1.20482	1.20482	1.96262
	4.25234	2.10843	1.20482	1.80723	0.981308
	2.61682	2.40964	1.80723	0.903614	0.327103
	1.30841	0.60241	1.80723	1.80723	0.981308
	0.654206	1.20482	1.80723	2.40964	1.63551
	0.327103	1.20482	3.01205	1.50602	1.30841
	0.981308	0	1.50602	1.50602	2.28972
	1.63551	0.301205	0.60241	0.60241	1.30841
	0.654206	0.903614	0.60241	0.60241	0.981308
	1.63551	1.20482	0.60241	2.40964	0.654206
	0.654206	0.60241	0.903614	1.50602	0.654206
	1.96262	1.20482	1.80723	1.20482	0.981308
	0.981308	0.903614	1.80723	1.20482	0.981308
	0.654206	1.20482	2.71084	1.50602	0.654206
	1.63551	2.71084	2.40964	1.20482	1.30841
	0.654206	0.903614	0.903614	0.60241	1.63551
	1.30841	0.903614	1.50602	1.80723	2.28972
	1.30841	1.20482	1.80723	0.903614	1.63551
		0	0.301205	1.20482	1.30841
		0	0.60241	2.10843	0.981308
		0	2.10843	0.903614	2.61682
		0	2.10843	1.50602	0.654206
		0	0.301205	1.20482	1.30841
		1.20482	1.20482	1.20482	1.30841
		2.71084	0.60241	1.50602	0.981308
		0.903614	0.301205	0.903614	1.63551
		1.50602	1.80723	1.80723	1.63551
		1.20482	2.10843	1.50602	0.327103
		2.10843	2.40964	0.903614	0.981308
		0.903614	1.20482	0.903614	0.981308
		0	1.80723	1.80723	1.96262
		1.20482	1.50602	2.71084	1.63551
		3.31325	1.50602	1.80723	1.63551
		0.301205	1.80723	1.20482
		1.20482	3.31325	0.60241
		1.80723	0.903614	1.20482
		0.981308	2.10843	1.50602
		1.96262	0.301205	0.301205
		1.30841	2.10843	1.80723
		1.30841	0.60241	1.20482
		1.63551	1.50602	0.903614
		1.63551	0.903614	2.40964
		1.63551	1.20482	1.50602
		1.96262	1.20482	0.903614
		0.654206	0.903614	1.20482
		1.30841	2.40964	0.301205
		0.654206	1.50602	0.60241
		1.63551	1.80723	1.20482
		1.63551	1.50602	0.60241
		0.981308	2.40964	1.63551
		0.981308	0.301205	1.30841
			1.20482	1.96262
			0	1.30841
			1.20482	1.96262
			2.40964	0.327103
			0.301205	0.981308
			1.50602	0.981308
			2.40964	1.96262
			1.50602	1.63551
			0.301205	1.30841
			1.50602	2.28972
			1.80723	0.654206
			1.30841	0.654206
			1.63551	0.327103
			0.981308	1.30841
			1.30841	2.61682
			1.30841	3.27103
			0.981308	1.30841
			0.981308	1.63551
			1.96262	1.30841
			1.63551	2.28972
			0.654206	0.981308
			0.981308	1.30841
			1.30841	0.654206
			0.981308	0.981308
			0.981308	1.30841
			0.327103	1.63551
			1.30841	0.981308
			1.63551	1.63551
			0.327103	1.30841
			0.981308	1.30841
			1.30841	0.654206
			0.327103	0.654206
			1.63551	1.63551
			0.981308	2.28972
			1.63551	0.981308
			0.654206	0.654206
			0.981308	0.327103
			0.981308	1.30841
			1.63551	1.63551
			1.96262	1.30841
			1.30841	1.30841
			0.327103	1.96262
			0.981308	0.981308
			0.327103	0.654206
			0.981308	2.61682
			1.30841	1.30841
			0.327103	1.30841
			1.30841	0.981308
			2.28972	0.654206
			0.981308	1.63551
			0.327103	1.96262
			0.981308	0.981308
			0.981308	1.63551
			0.981308	1.30841
			1.30841	1.30841
			1.30841	1.63551
			1.30841	0.654206
			1.30841	1.96262
				1.30841
				1.63551
				0.981308
				1.96262
				0.981308
				1.63551
				2.94393
				1.30841
				0.654206
				0.327103

## Sheet: figure2d_active
passive	Pre(1)	MNM	Mix	MultiLoc	IncreDelay
MAN		0.301205	0.301205	0	1.50602
		0	0	0.301205	1.20482			MNM	0.485215		0.0509709
		0.301205	0.60241	0.903614	2.40964			Mix	0.505819		0.0292544
		0	0	0.301205	0.903614			MultiLoc	0.783189		0.0309175
		0	0.301205	0.60241	1.20482			IncreDelay	1.37401		0.0498072
		0.60241	0.301205	0.301205	1.50602
		0	0.301205	0.301205	1.20482
		0.301205	0	0.60241	2.71084
		0	0.60241	0.301205	1.50602
		0.301205	0.301205	0	1.80723
		0	0.60241	0.60241	3.01205
		0.301205	0.60241	0	1.80723
		0.60241	0.60241	0.301205	1.80723
		0.301205	0.60241	0	1.50602
		0	0.301205	0.60241	1.20482
		0.301205	0.60241	0.903614	1.50602
		0.60241	0.301205	0.60241	1.50602
		0	0.301205	0.301205	0
		0.903614	0	0	0.903614
		0.301205	0.60241	0.60241	0.903614
		0	0.60241	0.60241	1.20482
		0.301205	0.60241	0.301205	0.903614
		0	0	0.301205	1.20482
		0	0.301205	0.60241	0.903614
		0.301205	0.60241	0.60241	0.60241
NIN		0	0	0.60241	0.60241
		0	0.301205	0	0.60241
		0	0.301205	0	0.903614
		0.903614	0.301205	0.301205	0.60241
		0.301205	0.60241	0.903614	0.60241
		0.301205	0.60241	0	1.50602
		0.301205	1.50602	1.20482	2.71084
		0	0	0	0.60241
		0	0.60241	0	0.301205
		0.60241	0	0	0.60241
		0.301205	0.903614	0.301205	1.50602
		0.60241	0.301205	0.60241	2.10843
		0	1.20482	0	2.10843
		0.301205	0.301205	0.60241	2.71084
		0	0	0	1.20482
		0	0.301205	0.60241	2.10843
		0	0.301205	0	0.60241
		0.301205	0.60241	0.903614	2.10843
		0.903614	0.60241	0.301205	1.80723
		0.903614	0.301205	0.301205	2.10843
		0	0.301205	0.60241	0.60241
		0.60241	0.60241	0.301205	1.20482
		0.301205	0.903614	0.301205	0.60241
		0.60241	0.60241	0.301205	1.20482
		0.301205	0.903614	0.60241	1.50602
		0.60241	0.60241	0	2.10843
		0.301205	0.301205	0.301205	1.50602
		0	0.903614	0.60241	1.50602
		1.20482	0.301205	0	0.903614
		0.301205	0.60241	0.60241	1.80723
		0	0.301205	0.60241	1.50602
		0.301205	0	0	2.40964
		0	0.301205	0	1.50602
		0.60241	0	0	0.60241
		0.60241	0.301205	0	1.50602
		0.301205	0.301205	0.301205	1.50602
		0.301205	0.60241	0.301205	1.20482
		0	0.301205	0.60241	1.50602
		0.301205	0.301205	0.301205	0.903614
		0	0.301205	0.301205	0.654206
		0	0.301205	0	1.63551
		0	0.60241	0	1.63551
		0	0.60241	0	1.30841
		0.301205	0.301205	0.903614	1.63551
		0	0.301205	0.903614	1.96262
		0.903614	0	1.20482	1.63551
		1.20482	0	1.20482	1.63551
		0.301205	0.903614	0.60241	1.30841
		0.60241	0	0.60241	0.327103
		1.80723	0	1.50602	1.30841
		0	0.301205	0.301205	0.654206
		0.60241	0.301205	0.903614	1.30841
		2.71084	0	0.60241	0.654206
		0.60241	0	0	1.96262
		0	0.60241	0	1.30841
		0	0.60241	0	1.96262
		2.10843	0	0.903614	1.30841
		0.60241	0.60241	0.301205	1.63551
		0.301205	0.301205	0	1.63551
		0.301205	0.301205	0.301205	1.63551
		0.60241	0	0	0.654206
		0.301205	0	0.903614	1.30841
		0.60241	0	0.60241	1.63551
		0.301205	1.20482	0	2.28972
		0.60241	0	1.20482	0.981308
		0.301205	0.301205	0.301205	1.96262
		0.903614	0	0.301205	0.327103
		0	0	0.301205	0.981308
		0.903614	0.301205	0.301205	1.63551
		0.60241	0.60241	0	0.981308
		0.301205	0.301205	0.60241	1.63551
		0.903614	0	0.60241	1.63551
		0	0	0.301205	2.94393
		0.903614	0	0.60241	0.981308
		0.60241	0	1.80723	1.30841
		0.301205	0	0.60241	1.63551
		1.20482	0.301205	0.301205	1.96262
		0	0	0.301205	0.981308
		0	0	0.60241	1.63551
		0.60241	0	0.60241	0.981308
		0.301205	0.301205	0.301205	0.654206
		0.301205	0.903614	0.903614	1.63551
		0	0	0	0.981308
		0.903614	0	1.20482	0.981308
		1.20482	0	0	0
		0.903614	0.60241	0.903614	0.654206
		0.301205	0	0.301205	2.28972
		1.50602	1.30841	0.301205	0.981308
		0	0.654206	0.60241	2.28972
		0.301205	1.30841	0.903614	1.63551
		0.60241	1.30841	0.60241	1.30841
		0.60241	0.327103	1.20482	1.30841
		0	0.327103	0.903614	1.63551
		0.301205	0.327103	0.60241	1.63551
		0	0	0.60241	2.28972
		0.60241	0.327103	0.903614	1.63551
		0.301205	1.30841	1.20482	1.96262
		0.301205	0	0	1.96262
		0.60241	0.981308	0.60241	1.30841
		0.301205	1.30841	1.20482	0.654206
		0.903614	0.327103	0	1.96262
		0	0.654206	0.903614	1.63551
		0.301205	0.654206	0.60241	1.63551
		2.10843	0.327103	0.60241	1.30841
		0	0.654206	0.60241	1.30841
		0	0.654206	0.903614	1.30841
		0.301205	0.327103	0.60241	1.30841
		0.903614	0.654206	0.60241	1.30841
		0.301205	0.981308	0.301205	0.654206
		0	1.63551	0.301205	0.981308
		0.301205	0.654206	0.60241	2.61682
		0.301205	2.61682	1.80723	0
		0.301205	0.654206	0.301205	0.327103
		0.903614	0.654206	0.301205	2.28972
		0.301205	0.654206	1.20482	1.30841
		0	0.981308	0	0.654206
		0	0.654206	1.80723	0.327103
		0.301205	0.654206	0.301205	1.30841
		0	0.654206	1.50602	1.30841
		0.60241	0.654206	0.903614	2.28972
		1.20482	0.654206	0.903614	1.63551
		0.60241	0.327103	0.301205	0.981308
		0	0.654206	1.20482	0.981308
		0.301205	0	0.903614	1.96262
		1.20482	0.327103	0.60241
		0.301205	0.654206	0.60241
		0	0.654206	0.903614
		0	0.654206	0.301205
		0.301205	0.654206	0.60241
		0.60241	1.63551	0.301205
		0.301205	0.981308	1.20482
		0.60241	0.654206	1.20482
		0.301205	0.654206	0.301205
		0.60241	1.30841	0.60241
		0.903614	0.981308	0.903614
		0	0.654206	0
		0.903614	0.327103	1.20482
		3.61446	0.981308	0.301205
		0.301205	0.327103	0
		0.301205	0.654206	0
		0.60241	0.327103	0.903614
		0.60241	0.327103	0.301205
		1.20482	0.654206	1.80723
		0	0.327103	0.903614
		0	0.327103	0.60241
		0.301205	0.327103	0.903614
		0	1.63551	0.903614
		0.301205	0	0.60241
		0.60241	0	0.903614
		0.301205	0.654206	0.60241
		0.903614	0.327103	0.903614
		0	0.654206	1.50602
		0.301205	0.654206	1.20482
		0.60241	0.327103	0.301205
		0.903614	0.327103	1.20482
		1.20482	0	0.301205
		0.60241	0.654206	3.01205
		0.301205	0.327103	1.20482
		0.60241	0.981308	1.20482
		0.301205	1.63551	0.60241
		6.92771	0	1.50602
		1.50602	0.654206	1.80723
		0.301205	0.981308	1.20482
		0	0.327103	0.903614
		0.903614	0.327103	1.50602
		0.60241	1.63551	1.50602
		0.60241	1.30841	0.327103
		1.50602	1.30841	0
		0	1.63551	0.981308
		0	0.981308	0
		0.301205	0.327103	0.327103
		8.73494	0.327103	0.327103
		0	0.327103	0
		0.903614	0.654206	0.327103
		0	0.327103	0.981308
		0	0	0.654206
		0.301205	0	0.981308
		0.60241	0	1.30841
		0.60241	0.981308	0.981308
		0	0	0.981308
		0.60241	0.327103	0.327103
		0	0.327103	0.327103
		0.301205	0	0.981308
		0.301205	0.654206	0.654206
		0.301205	0.327103	0.327103
		0.903614	2.28972	0
		0.903614	1.30841	0.327103
		0.60241	0.654206	0.654206
		0.60241	0.654206	0.654206
		0.60241	0.654206	0.327103
		0.301205	0.654206	1.63551
		0.60241	0.327103	0
		0	0.654206	0.654206
		0	0.654206	0
		0	0.654206	0.327103
		0	0.981308	0.327103
		0.654206	0.654206	0.327103
		0.327103	0.981308	0.327103
		0	1.30841	0.327103
		0	0.981308	0.981308
		1.30841	0.327103	1.63551
		0	0	0.654206
		0.327103		0.327103
		0		0
		0		0.981308
		0		0.981308
		0.327103		0.654206
		0.327103		0
		0		0.327103
		0		1.63551
		0.654206		0.981308
		1.63551		0
		0		0.654206
		0		0.327103
		0.654206		0.654206
		0.654206		0.981308
		0.981308		0.654206
		0		1.96262
		1.30841		0.981308
		0.327103		0.654206
		0		0
		0.327103		0.327103
		0.654206		0.981308
		0.654206		0.654206
		0.981308		0.327103
		0.327103		0.654206
		0.327103		0.327103
		0.654206		0.981308
		0		0.654206
		0.981308		0.981308
				0.654206
				1.96262
				0.981308
				0.981308
				0.654206
				0.327103
				0.981308
				0.981308
				0.327103
				0.654206
				0.654206
				0.327103
				0.327103
				0.327103
				0.327103
				0.981308
				0.327103
				0.327103
				1.30841
				0.981308
				0.654206
				1.30841
				0.654206
				0.327103
				1.30841
				1.63551
				0.654206
				0.654206
				0.327103
				0.654206
				0.981308
				0.327103
				0.327103
				0.327103
				0.654206
				0.654206
				0.327103
				1.96262
				1.96262
				1.30841
				0.981308
				0
				1.30841
				0.981308
				0.327103
				0.654206
				0.654206
				0.981308
				0.981308
				0.981308
				0.981308
				2.28972
				1.30841
				0.327103
				0.654206
				0.327103
				0.327103
				1.96262
				1.63551
				1.63551
				1.63551
				2.28972
				1.30841
				1.63551
				2.28972
				1.30841
				1.63551
				1.63551
				1.30841
				1.96262
				2.28972
				2.94393
				0.981308
				1.96262
				1.30841
				0
				1.30841
				0.981308
				1.30841
				0.981308
				1.63551
				0.981308
				0.981308
				1.30841
				0.654206
				2.28972
				0.981308
				1.63551
				1.96262
				1.30841
				1.96262
				0.981308
				1.30841
				2.28972
				0.654206
				1.96262
				0.327103
				2.28972
				1.63551
				1.30841
				1.63551
				1.96262
				1.96262
				0.654206
				1.30841
				1.63551
				0.981308
				0.981308
				0.981308
				1.96262
				1.30841
				3.27103
				0.654206
				1.63551
				1.30841
				1.96262
				0.654206
				0.981308
				0.654206
				0.981308
				1.30841
				3.27103
				1.63551
				0.654206
				2.28972
				0.981308
				0.981308
				0.654206
				1.30841
				0.327103
				0
				1.30841
				0.981308
				0.981308
				1.30841

## Sheet: figure2e
	ch1	ch2	ch3	ch4	ch5	ch6	ch7	ch8	ch9	ch10	ch11	ch12	ch13	ch14	ch15	ch16	ch17	ch18	ch19	ch20	ch21	ch22	ch23	ch24	ch25	ch26	ch27	ch28	ch29	ch30	ch31	ch32	ch33	ch34	ch35	ch36	ch37	ch38	ch39	ch40	ch41	ch42	ch43	ch44	ch45	ch46	ch47	ch48	ch49
nin_P+A_day	13	16	19	23	35	10	34	17	25	27	16	31	25	19	15	12	14	20	38	23	26	91	23	30	26	100	29	31	34	26	36	34	15	24	23	29	29	20	26	20	175	40	29	14	39	0	0	24	19
[truncated: 15 more columns]

## Sheet: figure2f
	ch1	ch2	ch3	ch4	ch5	ch6	ch7	ch8	ch9	ch10	ch11	ch12	ch13	ch14	ch15	ch16	ch17	ch18	ch19	ch20	ch21	ch22	ch23	ch24	ch25	ch26	ch27	ch28	ch29	ch30	ch31	ch32	ch33	ch34	ch35	ch36	ch37	ch38	ch39	ch40	ch41	ch42	ch43	ch44	ch45	ch46	ch47	ch48	ch49
MAN_P+A_day	37	32	24	30	26	34	34	30	37	22	37	15	40	28	39	31	44	34	41	40	45	29	38	31	32	36	24	23	33	38	37	17	53	38	29	28	47	26	50	45	48	54	48	26	32	15	18	200	24
[truncated: 15 more columns]
