# Supplementary material for: Prefrontal cortical plasticity during learning of cognitive tasks
Source: Nat Commun. 2022 Jan 10;13:90. doi: 10.1038/s41467-021-27695-6 (PMC8748623; doi:10.1038/s41467-021-27695-6)
Supplement: Supplementary file 4 — Source Data [file 41467_2021_27695_MOESM4_ESM.zip › Source Data/Figure 3.xlsx]

## Sheet: figure3a
x	-0.975	-0.925	-0.875	-0.825	-0.775	-0.725	-0.675	-0.625	-0.575	-0.525	-0.475	-0.425	-0.375	-0.325	-0.275	-0.225	-0.175	-0.125	-0.075	-0.025	0.025	0.075	0.125	0.175	0.225	0.275	0.325	0.375	0.425	0.475	0.525	0.575	0.625	0.675	0.725	0.775	0.825	0.875	0.925	0.975	1.025	1.075	1.125	1.175	1.225	1.275	1.325	1.375	1.425
y	10.2574	10.7489	11.1728	11.4437	11.4889	11.3357	11.0464	10.688	10.3158	10.0419	9.92829	9.84627	9.76857	9.76409	9.77702	9.76545	9.70939	9.63153	9.57432	9.5507	9.47254	9.37744	9.3259	9.30655	9.32411	9.39618	9.49101	9.58518	9.64776	9.70312	9.82989	9.98102	10.1324	10.3481	10.535	10.6984	10.9477	11.2634	11.5505	11.7555	11.8558	11.8502	11.7683	11.6426	11.5619	11.6496	11.8509	12.0293	12.1848
	9.67292	10.3463	10.9088	11.456	11.8475	12.1275	12.2421	12.1333	11.9425	11.762	11.5272	11.2072	10.865	10.5584	10.2932	10.0975	9.94742	9.83093	9.77202	9.75369	9.72282	9.62263	9.4733	9.39951	9.55722	9.94815	10.3983	10.7387	10.9542	11.1549	11.4103	11.6545	11.8433	12.0719	12.4019	12.7564	13.0231	13.1165	13.0403	12.9631	13.0311	13.2202	13.3813	13.4578	13.5267	13.5934	13.6211	13.6539	13.786
	9.92811	10.6691	11.1101	11.385	11.516	11.5245	11.4198	11.26	11.0745	10.8977	10.8109	10.7208	10.5722	10.4521	10.4328	10.5394	10.6877	10.7933	10.8787	11.0241	11.4728	12.2907	13.0617	13.4649	13.58	13.5016	13.2157	12.7822	12.3775	12.158	11.9848	11.8672	11.946	12.1387	12.3458	12.6654	13.2613	13.9382	14.2717	14.2714	14.0048	13.5557	13.134	12.8596	12.7255	12.81	13.1092	13.5962	14.2777
	8.84752	9.28398	9.49815	9.90485	10.3338	10.5758	10.6606	10.5303	10.4111	10.5311	10.6886	10.7683	10.8436	10.9777	11.0806	11.2759	11.638	11.9051	12.0762	12.7407	14.3439	16.6776	18.8635	19.7698	19.2894	18.1833	17.0978	16.1286	15.2108	14.2979	13.2811	12.7379	13.002	13.5599	13.6913	13.3699	12.9303	12.6008	12.3723	12.1536	11.9536	11.7993	11.6975	11.7915	12.1202	12.4414	12.773	12.9815	13.0712
[truncated: 31 more columns]

## Sheet: figure3b
Evoked Cue							Evoked Delay1
	0.45	-0.855	-1.31667	-0.426667	1.45			0.0833333	-0.445	-0.53	-0.613333	2.8
	1.91667	-0.5675	-0.893333	0.03125	-0.9			0.361111	-3.0675	-0.266667	1.64375	1.08571
	0.416667	0.07	-0.63	0.18	7.65			0.194444	-0.53	0.416667	0.353333	5.43214
	1.25	-1.555	-0.503333	-0.760208	14.3726			0.0277778	-0.725	1.05	-0.303542	8.30556
	2.06667	-0.365	-0.78	2.78958	2.25			1.62222	0.055	-0.246667	5.80792	0.554545
	0.421053	-1.445	-0.346667	0.58125	2.025			0.148148	-2.71	0.946667	5.53125	1.40227
	0.35	-0.93	-1.06667	0.325	5.2			-0.183333	-1.585	-0.373333	-0.075	4.25
	1.55	-0.3325	0.577922	0.68125	0.3			1.45	-0.4925	0.422078	0.41875	0.313636
	-0.65	-1.11	-0.116883	-0.45	2.65			1.61667	0.565	0.506494	1.3625	0.318182
	2.6	-0.605	-0.668831	0.41875	2.5			1.53333	0.355	-0.24026	0.64375	0.92
	4.05	-0.1025	-0.0714286	0.45	1			5.31667	-1.3575	-0.175325	1.8	1.69048
	0.1	-0.4525	-0.61039	-0.353702	2.15			0.45	-1.5525	-0.571429	-0.449005	1.31818
	0.7	-0.6375	0.263492	0.298846	28			-0.3	-2.0775	0.653968	0.9084	33.95
	0.85	0.5	-0.516667	-0.14375	1.95			1.18333	1.29	-0.594444	0.08125	4.45
	0.05	-2.21	-0.0740741	0.3	8.6			0.166667	-3.815	-0.0987654	-0.0375	7.2
	2.45	-0.605	0.314103	0.33125	23.075			2.38333	-1.075	0.634615	1.94375	24.525
	3.95	-1.95477	-0.0192308	0.691667	3.7			1.47368	-3.59296	-0.147436	1.50833	1.88889
	NaN	-0.623116	-0.294872	0.37	1.36364			NaN	-0.080402	-0.0769231	-0.08	0.375
	NaN	1.48889	-3.08013	-0.183333	19.8182			NaN	4.06667	-1.52885	-0.0833333	46.5
	NaN	0.559355	0.206667	1.07	3.1			NaN	-4.958	0.34	0.15	1.99545
	NaN	-0.796512	-0.7	0.68	1.75			NaN	-2.37504	-0.9	0.27	2.19545
	NaN	0.0864198	-2.09859	-0.11	3.25			NaN	-0.259259	-1.55962	-0.11	2.33636
	NaN	-1.74372	-0.03	0.185	12.4048			NaN	-2.57789	0.00333333	0.985	7.28691
	NaN	-1.34171	-0.126667	-0.869347	8.89825			NaN	-0.0452261	-0.153333	0.0653266	4.604
	NaN	-1.13236	-1.11333	0.25	1.55			NaN	-3.62457	-0.353333	-0.192308	1.58636
	NaN	-0.21608	-0.38	1.00667	2			NaN	-0.256281	-0.273333	1.54333	2.54545
	NaN	0.011608	-1.66667	0.28125	7.84615			NaN	-1.16095	-0.986667	1.70625	2.95238
	NaN	0.39	-0.0266667	0.78125	0.5			NaN	1.64	-0.0533333	0.15625	0.933333
	NaN	-0.66	0.00666667	0.68	0.333333			NaN	0.72	0.446667	0.015	1.33333
	NaN	-2.5525	-0.28	0.625	0.2			NaN	-4.20583	-0.546667	0.1875	0.166667
	NaN	-0.466667	-0.553333	0.25	18			NaN	-0.653333	-0.3	0.1875	9.95238
	NaN	0.1	-0.306667	-0.19	0.3			NaN	-0.54	-0.36	-0.03	0.15
	NaN	1.00472	-1.44333	0.22	20.8487			NaN	1.53302	-0.23	-0.72	9.01667
	NaN	-3.24972	-0.416667	0.373418	3.45			NaN	0.55008	-0.45	0.221519	2.98333
	NaN	-0.169811	-1.59167	0.734177	1.95			NaN	-0.358491	-1.125	0.898734	0.15
	NaN	-0.698113	-0.0833333	-0.0104167	0.25			NaN	-0.349057	-0.283333	-0.177083	1.01667
	NaN	-2.82268	-1.12	-0.206522	11.85			NaN	-2.7961	0.133333	-0.119565	4.00833
	NaN	-0.363208	-0.913333	0.74	2			NaN	-0.523585	-0.58	0.02	0.684211
	NaN	0.445	-1.19685	0.29375	13.7795			NaN	2.115	0.944882	-0.160417	4.79959
	NaN	0.3	0.180451	1.97917	10.5385			NaN	1.31	0.0451128	1.27083	11.4341
	NaN	-0.61	0.0075188	0.416667	14.7188			NaN	2.97	0.473684	0.708333	6.20385
	NaN	-0.255	-0.4625	-0.23	3.875			NaN	0.235	0.4125	-0.47	1.5
	NaN	-3.67	0.41875	0.52	11.9688			NaN	-2.41	0.98125	0.32	9.25721
	NaN	1.195	0.01875	3.5	3.8125			NaN	3.425	1.9125	3.85	3.84135
	NaN	3.99	0.09375	0.65	0.4875			NaN	4.63	0.34375	0.85	2.12404
	NaN	0.72	-0.0625	0.291667	0.5625			NaN	-0.06	-0.1	0.5	3.95673
	NaN	-1.73	0.146875	1.83333	7.86875			NaN	-0.41	1.41562	0.0833333	7.34808
	NaN	-1.44444	-3.05038	8.5	0.39375			NaN	-1.44444	0.216881	2.95833	1.03606
	NaN	-3.125	-0.78244	1.1	21.4077			NaN	0.705	-0.242485	1.3	15.8609
	NaN	-0.36	-4.86336	2.25	1.125			NaN	1.28	0.186968	3.275	1.75962
	NaN	-0.166667	-1.04871	0.65	5.5			NaN	-0.5	-0.192792	0.85	3.08333
	NaN	-0.95	-8.25	2.3	4.93056			NaN	2.53	-0.655	2.6	5.0463
	NaN	-2.0775	-0.405	7.1	6.9			NaN	-0.6625	-0.145	5.55	4.74118
	NaN	-0.300833	-2.011	0.733333	12.35			NaN	-0.160833	2.154	0.466667	2.26053
	NaN	-1.42111	-0.504	2.0625	4.5			NaN	-1.09667	0.12	1.33333	2.875
	NaN	-4.90333	-1.584	1.75	19.875			NaN	-1.57667	-0.336	2.2	9.15
	NaN	-1.13333	-0.565	4	1.84615			NaN	-0.983333	-0.195	5.75	1.64286
	NaN	-1.91667	-2.88036	0.45	9.70357			NaN	-0.65	2.24321	4.05	4.25344
	NaN	-0.166667	-5.55536	4.58333	6.18929			NaN	2.31167	-0.780357	3.58333	3.62407
	NaN	-3.45222	-0.78	NaN	3.23077			NaN	-0.976667	1.69	NaN	1.00699
	NaN	-0.657778	1.25429	4.95	4.6875			NaN	2.07	2.22571	1.1	1.375
	NaN	-0.36	-3.33905	5	0.4375			NaN	-0.04	-1.32381	5.8	0.0729167
	NaN	-1.28	-4.54857	NaN	12.2143			NaN	-0.66	-3.09714	NaN	5.24286
	NaN	1.848	-1.01143	1.05625	17.2812			NaN	4.6	-0.462857	3.08125	7.49688
	NaN	0.397929	0.888016	-1.41379	9.07143			NaN	0.647121	2.88902	-0.827586	5.51429
	NaN	-1.93974	-0.170213	-0.482759	9.66667			NaN	1.35758	0.776596	-0.551724	3.2375
	NaN	-0.56	-2.18411	-0.590517	0.5			NaN	4.8	-0.443242	2.13642	1.20909
	NaN	-1.03162	-5.77059	-0.384698	9.2			NaN	1.19919	-0.594118	3.02522	8.42955
	NaN	1.7	-1.14706	1.28571	3.7			NaN	5.012	-0.182353	0.333333	3.48636
	NaN	-2.44	1.35046	0.74747	0.95			NaN	0.78	4.05947	1.22872	0.409091
	NaN	-0.94	3.0477	-1.2567	0.578947			NaN	-0.38	7.51535	-1.91414	-0.0941176
	NaN	-7.01667	0.74136	5.15	13			NaN	1.15667	2.00349	16.575	14.0588
	NaN	-1.66	-8.36158	0.61875	3.33333			NaN	-0.38	-0.209743	1.35625	3.3625
	NaN	-4.82	-1.01673	2.05625	0.515152			NaN	-2.16	0.400184	2.59375	0.65881
	NaN	-12.02	-3.4364	-2.75937	4.33333			NaN	-10.62	-0.651287	-1.80313	3.14176
	NaN	-0.82	-1.95708	6.18438	7.53333			NaN	-1.38	-1.73244	11.2656	8.07133
	NaN	-0.26	-0.229412	1.025	1.3			NaN	-0.6	-0.417647	1.325	0.974074
	NaN	-0.6425	2.03067	1.087	0.368421			NaN	-1.5625	2.88667	2.16975	0.5
	NaN	-0.08	3.83467	-1.37938	0.666667			NaN	-0.16	3.69333	-2.25188	2.22222
	NaN	-0.635	0.874667	-0.46875	18			NaN	-0.92	1.08333	-0.41875	14.7593
	NaN	-0.265	-12.3793	5.9175	4.45455			NaN	-0.545	-10.81	12.5183	4.15686
	NaN	1.17333	-1.92133	0.827875	0.666667			NaN	0.173333	-1.15	2.10613	2
	NaN	7.36	-4.458	-2.17176	15.3333			NaN	13.08	-2.36333	-2.0544	9.95556
	NaN	-0.3	1.96689	-0.4	16.75			NaN	-0.46	3.06623	-0.488889	14.4667
	NaN	NaN	0.125828	-0.824537	14.25			NaN	NaN	0.84106	-1.68588	8.45
	NaN	NaN	2.11074	-0.362616	0.857143			NaN	NaN	4.57383	-1.90544	0.466667
	NaN	NaN	0.712013	-0.238994	19.1429			NaN	NaN	0.703182	-0.553459	12.7667
	NaN	NaN	-6.53805	-1.20755	2.25			NaN	NaN	-0.554115	-1.09434	0.4
	NaN	NaN	-0.749693	3.85399	0.75			NaN	NaN	-0.105102	-0.889294	0.45
	NaN	NaN	-4.5921	0.408162	3.4			NaN	NaN	0.686963	-0.201043	1.45
	NaN	NaN	-0.948951	1.25506	2.25			NaN	NaN	-0.586123	1.27309	0.607143
	NaN	NaN	1.62451	0.875	1.66667			NaN	NaN	3.93451	1.7	0.333333
	NaN	NaN	2.85456	0.766102	NaN			NaN	NaN	4.82358	2.64082	NaN
	NaN	NaN	0.266667	-5.6375	NaN			NaN	NaN	0.186667	-5.2625	NaN
	NaN	NaN	-1.44946	-0.154509	NaN			NaN	NaN	1.63348	3.75427	NaN
	NaN	NaN	-2.6225	-0.0139552	NaN			NaN	NaN	4.18407	0.372352	NaN
	NaN	NaN	-5.33917	1.40639	NaN			NaN	NaN	0.810147	1.72339	NaN
	NaN	NaN	-1.71093	0.878205	NaN			NaN	NaN	0.611029	2.78846	NaN
	NaN	NaN	3.53012	0.527274	NaN			NaN	NaN	3.37607	1.1579	NaN
	NaN	NaN	0.473333	-3.27244	NaN			NaN	NaN	1.02	-5.58666	NaN
	NaN	NaN	2.18714	-0.903241	NaN			NaN	NaN	5.33667	-1.1888	NaN
	NaN	NaN	-2.74655	2.39611	NaN			NaN	NaN	3.34131	4.23077	NaN
	NaN	NaN	-0.786667	0.630624	NaN			NaN	NaN	0.186667	0.682511	NaN
	NaN	NaN	-2.35274	-0.101266	NaN			NaN	NaN	6.6106	3.29114	NaN
	NaN	NaN	-0.71	2.28703	NaN			NaN	NaN	1.14714	4.99066	NaN
	NaN	NaN	4.64722	-0.0759494	NaN			NaN	NaN	8.79563	2.36709	NaN
	NaN	NaN	0.995833	0.564103	NaN			NaN	NaN	2.17599	0.851282	NaN
	NaN	NaN	-3.69405	2.16923	NaN			NaN	NaN	7.97063	3.41026	NaN
	NaN	NaN	-0.414087	-0.538462	NaN			NaN	NaN	0.734325	-0.45641	NaN
	NaN	NaN	-4.37996	-1.41026	NaN			NaN	NaN	4.98075	-1.31795	NaN
	NaN	NaN	-1.45992	-0.246154	NaN			NaN	NaN	0.684127	-0.553846	NaN
	NaN	NaN	2.24444	2.5641	NaN			NaN	NaN	2.97778	0.0307692	NaN
	NaN	NaN	4.94241	2.51282	NaN			NaN	NaN	9.68415	0.482051	NaN
	NaN	NaN	0.222222	-1.32692	NaN			NaN	NaN	0.8	-1.78846	NaN
	NaN	NaN	-1.76057	1.175	NaN			NaN	NaN	5.39539	0.908333	NaN
	NaN	NaN	-0.707114	19.5436	NaN			NaN	NaN	0.989905	18.3043	NaN
	NaN	NaN	-4.70833	1.60321	NaN			NaN	NaN	4.40589	2.16603	NaN
	NaN	NaN	-0.688889	0.42	NaN			NaN	NaN	1.26667	2.96	NaN
	NaN	NaN	1.9967	0.34	NaN			NaN	NaN	2.6492	-0.22	NaN
	NaN	NaN	1.06444	-0.97	NaN			NaN	NaN	1.40667	-2.61	NaN
	NaN	NaN	0.464444	16.2217	NaN			NaN	NaN	0.646667	7.825	NaN
	NaN	NaN	3.23525	2.435	NaN			NaN	NaN	5.24368	-0.085	NaN
	NaN	NaN	-6.55111	2.41935	NaN			NaN	NaN	-3.01885	-0.03125	NaN
	NaN	NaN	-0.473333	-1.81167	NaN			NaN	NaN	-0.22	-3.085	NaN
	NaN	NaN	-6.34146	-0.883333	NaN			NaN	NaN	-1.26667	-1.71667	NaN
	NaN	NaN	-0.44	11.436	NaN			NaN	NaN	0.226667	2.92639	NaN
	NaN	NaN	1.06012	2.41833	NaN			NaN	NaN	2.92729	1.565	NaN
	NaN	NaN	0.76875	19.9535	NaN			NaN	NaN	0.89375	25.3446	NaN
	NaN	NaN	-0.966171	8.22222	NaN			NaN	NaN	6.79366	3.33333	NaN
	NaN	NaN	0.181818	-3.22222	NaN			NaN	NaN	0.671329	-1.79167	NaN
	NaN	NaN	-6.57823	11.1966	NaN			NaN	NaN	-1.24038	5.56612	NaN
	NaN	NaN	-1.73125	8.84873	NaN			NaN	NaN	-0.35625	4.21739	NaN
	NaN	NaN	0.66	-1.79	NaN			NaN	NaN	0.62	-0.79	NaN
	NaN	NaN	1.03333	1.53	NaN			NaN	NaN	2.28	-1.93	NaN
	NaN	NaN	2.09667	3.59	NaN			NaN	NaN	3.61	-2.12333	NaN
	NaN	NaN	-4.09083	1.61	NaN			NaN	NaN	-1.3475	-0.49	NaN
	NaN	NaN	-7.77354	0.85	NaN			NaN	NaN	-5.60062	-0.15	NaN
	NaN	NaN	-1.67813	-1.16	NaN			NaN	NaN	-0.809375	0.02	NaN
	NaN	NaN	1.05463	2.315	NaN			NaN	NaN	1.73241	-3.625	NaN
	NaN	NaN	0.329012	1.45	NaN			NaN	NaN	0.373457	-1.51	NaN
	NaN	NaN	-3.80401	0.25	NaN			NaN	NaN	-1.36451	0.5625	NaN
	NaN	NaN	-0.516975	0.28125	NaN			NaN	NaN	-0.314506	0.3125	NaN
	NaN	NaN	-8.06667	14.5	NaN			NaN	NaN	-4.93333	7.1875	NaN
	NaN	NaN	-0.883333	-0.48	NaN			NaN	NaN	-0.505556	-0.45	NaN
	NaN	NaN	1.67901	0.2875	NaN			NaN	NaN	1.40741	0.308333	NaN
	NaN	NaN	-2.75	-0.52	NaN			NaN	NaN	-0.898148	-0.4	NaN
	NaN	NaN	-6.10185	10.75	NaN			NaN	NaN	2.15123	13.375	NaN
	NaN	NaN	0.783951	15.3542	NaN			NaN	NaN	1.99383	11.3403	NaN
	NaN	NaN	2.14506	17.2167	NaN			NaN	NaN	4.27469	14.7024	NaN
	NaN	NaN	0.123457	4.45	NaN			NaN	NaN	1.25926	5.1	NaN
	NaN	NaN	-0.231481	1.75	NaN			NaN	NaN	-0.25	3.5	NaN
	NaN	NaN	-1.46605	0.416667	NaN			NaN	NaN	-1.41667	0.833333	NaN
	NaN	NaN	-3.24074	2.3	NaN			NaN	NaN	-1.83951	2.92857	NaN
	NaN	NaN	-4.5	17.3768	NaN			NaN	NaN	0.419753	9.08889	NaN
	NaN	NaN	-1.05556	4.69167	NaN			NaN	NaN	0.54321	2.39167	NaN
	NaN	NaN	2.73841	3.625	NaN			NaN	NaN	3.59282	-0.708333	NaN
	NaN	NaN	0.569441	11.4722	NaN			NaN	NaN	0.909083	11.3611	NaN
	NaN	NaN	-4.77855	1.70833	NaN			NaN	NaN	-4.35251	1.02083	NaN
	NaN	NaN	-0.35085	1.79167	NaN			NaN	NaN	-0.265302	1.70833	NaN
	NaN	NaN	-8.05597	2.1405	NaN			NaN	NaN	-1.54291	2.63636	NaN
	NaN	NaN	-0.78	2.28	NaN			NaN	NaN	-0.206667	2.64	NaN
	NaN	NaN	1.58694	0.0416667	NaN			NaN	NaN	2.4025	-0.291667	NaN
	NaN	NaN	-4.17333	-0.908333	NaN			NaN	NaN	-3.49333	-1.125	NaN
	NaN	NaN	-0.746667	-1.28333	NaN			NaN	NaN	-0.0133333	-0.866667	NaN
	NaN	NaN	-4.24333	1.79	NaN			NaN	NaN	0.151667	1.18	NaN
	NaN	NaN	23.1022	4.25	NaN			NaN	NaN	40.1258	6	NaN
	NaN	NaN	5.18172	4.4375	NaN			NaN	NaN	9.85269	1.59375	NaN
	NaN	NaN	-6.00108	1.51562	NaN			NaN	NaN	-2.66725	0.403125	NaN
	NaN	NaN	-1.03011	3.4375	NaN			NaN	NaN	-0.632344	1.75	NaN
	NaN	NaN	-1.17333	0.333333	NaN			NaN	NaN	-0.36	0.75	NaN
	NaN	NaN	-0.426667	NaN	NaN			NaN	NaN	-0.573333	NaN	NaN
	NaN	NaN	-0.0133333	NaN	NaN			NaN	NaN	0.866667	NaN	NaN
	NaN	NaN	-2.89647	NaN	NaN			NaN	NaN	6.48941	NaN	NaN
	NaN	NaN	1.68429	NaN	NaN			NaN	NaN	4.15429	NaN	NaN
	NaN	NaN	0.635714	NaN	NaN			NaN	NaN	0.45	NaN	NaN
	NaN	NaN	3.87143	NaN	NaN			NaN	NaN	3.97143	NaN	NaN
	NaN	NaN	0.42	NaN	NaN			NaN	NaN	0.512857	NaN	NaN
	NaN	NaN	-0.556429	NaN	NaN			NaN	NaN	-0.999286	NaN	NaN
	NaN	NaN	-4.53	NaN	NaN			NaN	NaN	6.92143	NaN	NaN
	NaN	NaN	1.51875	NaN	NaN			NaN	NaN	1.90625	NaN	NaN
	NaN	NaN	0.525	NaN	NaN			NaN	NaN	0.2125	NaN	NaN
	NaN	NaN	-2.08958	NaN	NaN			NaN	NaN	-1.67847	NaN	NaN
	NaN	NaN	-0.726042	NaN	NaN			NaN	NaN	-0.423264	NaN	NaN
	NaN	NaN	-1.9	NaN	NaN			NaN	NaN	7.54861	NaN	NaN
	NaN	NaN	0.0625	NaN	NaN			NaN	NaN	0.8375	NaN	NaN
	NaN	NaN	-0.302083	NaN	NaN			NaN	NaN	2.08264	NaN	NaN
	NaN	NaN	-0.213115	NaN	NaN			NaN	NaN	1	NaN	NaN
	NaN	NaN	3.86667	NaN	NaN			NaN	NaN	3.87333	NaN	NaN
	NaN	NaN	2.51458	NaN	NaN			NaN	NaN	3.36042	NaN	NaN
	NaN	NaN	0.82	NaN	NaN			NaN	NaN	1.7	NaN	NaN
	NaN	NaN	1.045	NaN	NaN			NaN	NaN	0.625	NaN	NaN

## Sheet: figure3c
0.65	6.505	4.30333	0.88	2.7
7.41667	19.7875	3.73333	2.13125	3.2
2.41667	2.69	2.81	0.686667	6.5
0.416667	13.445	2.81667	4.09854	10.8726
7	2.525	1.92667	11.8846	1.35
0.210526	11.5	1.96	11.8187	1.325
10.65	6.805	3.09333	4.525	6.6
17.75	1.7125	0.694805	1.45625	0.1
19.05	14.725	0.792208	3.2375	1.45
10.1	4.125	1.85065	1.55625	1.8
18.65	5.1175	0.305195	4.05	1.375
2.2	5.9125	2.90909	1.63404	0.95
4.4	11.1175	1.1254	3.70004	47.85
0.95	9.17	2.99444	0.29375	4.55
0.05	16.765	0.148148	0.7875	15.7
8.75	3.235	0.878205	4.75625	42.175
6.95	25.5427	0.275641	2.65833	4.7
NaN	6.27136	0.692308	1.46	0.454545
NaN	16.7333	13.2596	0.25	42.7273
NaN	19.651	0.54	3.99	4.4
NaN	6.76177	2.39333	3.47	19.35
NaN	0.45679	9.11449	0.27	19.25
NaN	21.0704	0.25	3.455	15.8355
NaN	8.08543	0.313333	4.01508	8.68158
NaN	14.4232	4.08667	1.65385	1.15
NaN	0.658291	0.886667	3.61667	7.9
NaN	3.10618	6.98667	3.66875	27.5385
NaN	10.58	0.0533333	1.06875	0.3
NaN	7.58	0.62	1.39	0.333333
NaN	21.9458	1.66667	0.5	0.6
NaN	2.06667	2.11333	0.75	20
NaN	1.52667	0.946667	0.39	0.1
NaN	13.5613	6.72333	1.48	23.1671
NaN	24.9373	1.55	0.993671	3.15
NaN	1.26415	8.39167	2.97468	8.05
NaN	2.31132	0.416667	0.260417	2.35
NaN	21.4116	5.93333	0.423913	12.25
NaN	1.91981	4.5	1.58	1.5
NaN	10.365	8.75591	1.06042	22.3795
NaN	4.21	0.075188	3.35417	25.4615
NaN	12.03	0.488722	0.166667	20.6562
NaN	1.505	2.2875	0.91	11.25
NaN	20.67	3.06875	1.28	17.2188
NaN	18.415	6.775	5	2.4375
NaN	28.31	0.80625	0.15	18.8375
NaN	2.42	0.175	0.0416667	18.5625
NaN	15.37	3.37188	2.75	20.2312
NaN	2.55556	20.6468	18.6667	1.78125
NaN	26.235	3.15921	1.1	27.9756
NaN	3.84	34.9943	2.5	1.125
NaN	0.5	3.94533	0.95	5.25
NaN	19.95	36.37	2.4	16.3194
NaN	9.3825	2.565	10.3	9.1
NaN	0.820833	16.542	4.06667	20.15
NaN	7.28778	2.024	1.0625	6.85
NaN	21.6133	5.84	4.25	27.725
NaN	4.11667	2.695	4.16667	5.84615
NaN	7.78333	20.6982	3.75	14.2536
NaN	15.0283	43.5318	4.41667	7.36071
NaN	16.9567	9.75	NaN	10.4615
NaN	29.8944	10.2067	5.35	9.6875
NaN	1	14.2343	5	0.9375
NaN	3.78	26.0248	NaN	8.52381
NaN	14.92	2.84	16.3188	24.6116
NaN	1.84399	15.9666	7.31034	11.3571
NaN	14.7859	2.58511	1.37931	10.2
NaN	23.28	6.63348	10.9067	9.7
NaN	4.96869	27.4412	11.495	10.55
NaN	18.028	3.24118	4.46667	3.5
NaN	15.3	13.1663	11.5981	0.45
NaN	2.94	17.5247	10.6249	0.894737
NaN	31.1367	5.13585	35.9	14.6
NaN	5.34	26.0017	3.31875	3.33333
NaN	18.64	3.52555	16.6812	13.9091
NaN	32.94	14.9436	11.4531	3.8
NaN	2.18	8.33244	35.6219	10.8
NaN	1.28	1.28824	5.075	2.23333
NaN	5.7625	15.3533	14.0698	0.894737
NaN	0.57	16.1067	15.2474	10.1333
NaN	4.89	3.87667	2.49375	20.1429
NaN	1.855	39.09	36.1052	14.0909
NaN	2.12	6.16333	4.28737	22.4
NaN	10.84	28.5367	14.9831	15.5556
NaN	1.34	13.3311	1.46667	16.0833
NaN	NaN	1.6755	23.1544	11.9167
NaN	NaN	15.1489	26.0962	4
NaN	NaN	2.45797	2.46541	34.5714
NaN	NaN	24.2777	14.1006	3.25
NaN	NaN	3.01165	45.0691	0.25
NaN	NaN	25.6188	1.6696	2.7
NaN	NaN	3.42682	9.77261	3.58333
NaN	NaN	12.2069	9.3	4
NaN	NaN	12.5719	13.6321	NaN
NaN	NaN	0.56	29.0875	NaN
NaN	NaN	6.04534	42.6653	NaN
NaN	NaN	13.7706	6.70417	NaN
NaN	NaN	19.2667	16.0258	NaN
NaN	NaN	6.36426	16.391	NaN
NaN	NaN	13.6663	3.18608	NaN
NaN	NaN	2.31333	21.8914	NaN
NaN	NaN	36.1533	5.35232	NaN
NaN	NaN	25.1854	26.4008	NaN
NaN	NaN	2.96	4.53761	NaN
NaN	NaN	24.6485	8.10127	NaN
NaN	NaN	3.92286	21.6669	NaN
NaN	NaN	20.4353	5.07595	NaN
NaN	NaN	3.28194	5.69231	NaN
NaN	NaN	19.9825	17.6564	NaN
NaN	NaN	2.22758	3.57436	NaN
NaN	NaN	18.2256	18.1795	NaN
NaN	NaN	4.8373	2.70769	NaN
NaN	NaN	18.4222	16.0308	NaN
NaN	NaN	20.3267	28.7692	NaN
NaN	NaN	1.73333	14.9423	NaN
NaN	NaN	23.7444	3.25833	NaN
NaN	NaN	3.27866	59.0658	NaN
NaN	NaN	30.8171	4.40705	NaN
NaN	NaN	4.68889	11.6	NaN
NaN	NaN	15.8276	0.82	NaN
NaN	NaN	5.47333	21.93	NaN
NaN	NaN	3.35333	31.035	NaN
NaN	NaN	15.6446	5.725	NaN
NaN	NaN	30.2262	7.32258	NaN
NaN	NaN	2.19333	15.845	NaN
NaN	NaN	40.3039	2.98333	NaN
NaN	NaN	2.33333	31.0304	NaN
NaN	NaN	14.3315	12.355	NaN
NaN	NaN	2.20625	55.6106	NaN
NaN	NaN	24.9762	26.8889	NaN
NaN	NaN	1.48252	24.4583	NaN
NaN	NaN	31.7923	30.3723	NaN
NaN	NaN	7.80625	21.8324	NaN
NaN	NaN	3.58	10.15	NaN
NaN	NaN	9.36	10.83	NaN
NaN	NaN	12.31	23.0833	NaN
NaN	NaN	18.205	17.37	NaN
NaN	NaN	27.5131	3.31	NaN
NaN	NaN	6.16937	10.54	NaN
NaN	NaN	10.0775	31.125	NaN
NaN	NaN	1.22531	9.17	NaN
NaN	NaN	17.7361	13.3125	NaN
NaN	NaN	2.7392	0.15625	NaN
NaN	NaN	36.1556	43.125	NaN
NaN	NaN	4.21667	2.75	NaN
NaN	NaN	19.284	8.8275	NaN
NaN	NaN	19.787	1.64	NaN
NaN	NaN	35.7006	50.9167	NaN
NaN	NaN	12.9691	34.3125	NaN
NaN	NaN	14.4167	35.1056	NaN
NaN	NaN	2.12346	10.15	NaN
NaN	NaN	0.632716	4.41667	NaN
NaN	NaN	6.37963	0.0833333	NaN
NaN	NaN	12.2716	11.1	NaN
NaN	NaN	22.8148	30.7293	NaN
NaN	NaN	5.02469	5.79167	NaN
NaN	NaN	14.5059	25.2083	NaN
NaN	NaN	3.95946	23.2361	NaN
NaN	NaN	21.1007	6.04167	NaN
NaN	NaN	1.93698	12.7083	NaN
NaN	NaN	41.3575	22.2562	NaN
NaN	NaN	4.31333	18.32	NaN
NaN	NaN	19.4419	1.49167	NaN
NaN	NaN	16.0267	7.89167	NaN
NaN	NaN	2.2	18.2667	NaN
NaN	NaN	33.2217	13.5	NaN
NaN	NaN	50.857	12.375	NaN
NaN	NaN	8.46774	13.1875	NaN
NaN	NaN	37.2201	3.55938	NaN
NaN	NaN	4.18307	8.3125	NaN
NaN	NaN	4.17333	0.791667	NaN
NaN	NaN	1.85333	NaN	NaN
NaN	NaN	2.94667	NaN	NaN
NaN	NaN	35.698	NaN	NaN
NaN	NaN	17.84	NaN	NaN
NaN	NaN	1.83571	NaN	NaN
NaN	NaN	12.0571	NaN	NaN
NaN	NaN	0.958571	NaN	NaN
NaN	NaN	4.21357	NaN	NaN
NaN	NaN	41.5129	NaN	NaN
NaN	NaN	7.29375	NaN	NaN
NaN	NaN	3.1625	NaN	NaN
NaN	NaN	11.4257	NaN	NaN
NaN	NaN	3.75104	NaN	NaN
NaN	NaN	29.1417	NaN	NaN
NaN	NaN	2.8375	NaN	NaN
NaN	NaN	8.14653	NaN	NaN
NaN	NaN	1.81967	NaN	NaN
NaN	NaN	15.5	NaN	NaN
NaN	NaN	21.4479	NaN	NaN
NaN	NaN	12.3	NaN	NaN
NaN	NaN	11.635	NaN	NaN

## Sheet: figure3d
x	-0.975	-0.925	-0.875	-0.825	-0.775	-0.725	-0.675	-0.625	-0.575	-0.525	-0.475	-0.425	-0.375	-0.325	-0.275	-0.225	-0.175	-0.125	-0.075	-0.025	0.025	0.075	0.125	0.175	0.225	0.275	0.325	0.375	0.425	0.475	0.525	0.575	0.625	0.675	0.725	0.775	0.825	0.875	0.925	0.975	1.025	1.075	1.125	1.175	1.225	1.275	1.325	1.375	1.425
y	7.41225	7.76885	7.72593	7.45182	7.27364	7.36654	7.47034	7.29784	6.96725	6.6389	6.44605	6.40516	6.51111	6.48567	6.63741	6.81078	6.54873	6.27062	6.43672	7.03165	7.80194	8.31084	8.35637	8.09874	7.91677	8.00436	8.13456	8.36574	8.42135	7.92323	7.15206	6.62741	6.5321	6.70868	6.80158	6.81674	7.03972	7.14837	7.19866	7.34976	7.19322	7.07439	7.33263	7.91241	8.47735	8.59167	8.3362	7.87136	7.33586
	9.59236	9.32947	9.29462	9.19351	9.06369	9.00507	8.78866	8.53573	8.35067	8.08569	7.64739	7.13154	6.86706	7.08516	7.4547	7.72192	7.86424	7.82567	7.89473	8.27879	9.80923	12.8796	15.7723	17.1552	17.5517	17.1171	15.9734	14.5149	13.1938	11.9997	10.8722	10.0217	9.22236	8.5026	8.06455	8.07522	8.3748	8.35176	8.0339	8.15616	8.70225	9.0279	9.14829	8.93815	8.30704	7.94004	8.07097	8.2392	8.29827
	11.3016	11.7955	11.7401	11.5024	11.2572	11.3589	11.6953	11.7987	11.4522	11.134	10.9311	10.6612	10.3017	9.83976	9.32553	9.07546	8.83104	8.55059	8.72246	9.43328	10.9279	12.9622	14.9022	16.4197	17.0796	16.8742	15.8301	14.2859	12.6851	11.0897	9.64215	9.03556	9.09547	9.26767	9.24551	9.36839	9.77645	10.0383	9.9487	9.87584	9.88384	9.64559	9.47465	9.47546	9.44248	9.24594	9.2227	9.56016	9.74742
	9.26544	9.74253	10.0802	10.1456	10.1049	10.0428	9.89353	9.85589	9.87941	9.87634	9.86695	9.60893	9.23614	8.95889	8.75135	8.64243	8.73768	8.887	8.97956	9.38117	10.8669	13.2344	15.1869	15.996	15.8651	15.4455	14.8738	13.9988	12.976	11.8654	10.5768	9.45506	8.82547	8.45173	8.17276	8.19799	8.57392	8.85538	8.83351	8.76866	8.60965	8.40688	8.34962	8.55975	8.84321	8.84564	8.74696	8.65033	8.47088
	7.02732	7.36633	7.76451	8.24688	8.64366	8.92476	8.92446	8.88207	8.8191	8.75774	8.67614	8.37032	7.84346	7.39067	7.22293	7.41146	7.62697	7.5647	7.56429	7.97022	9.08369	11.1851	13.8019	15.6788	16.3516	16.1951	15.5137	14.5696	13.3605	12.0775	11.1179	10.3852	9.66097	9.05817	8.77835	8.92344	9.07021	8.9657	9.04108	9.30565	8.94446	8.55199	8.47617	8.4836	8.46523	8.38986	8.30151	8.30685	8.22626
[truncated: 31 more columns]

## Sheet: figure3e
Evoked Cue							Evoked Delay1
	0.05	2.66667	6.625	6.375	3.33333			0.166667	0.611111	1.875	1.54167	0.916667
	2.45	39.9167	6.375	2	3.33333			2.38333	3.5	5.41667	1.83333	0.25
	3.95	10.5833	2.85714	0.875	2			1.47368	0.138889	0.833333	0.25	1.5
	2.06667	1.41667	7.25	0.6	19.75			1.62222	0.194444	2.875	0.866667	16.3056
	0.421053	11.75	11.25	8.875	3.58333			0.148148	1.16667	1.19444	4.52381	1.91667
	0.35	20.0833	6	1.08333	14.0833			-0.183333	1.86111	5.66667	0.361111	6.75
	1.55	2	4.75	1.41667	15.5			1.45	0.666667	-0.25	0.555556	6.97222
	-0.65	7	1.5	6.75	4.25			5.05	1.375	1.33333	2.05556	3.72222
	2.6	11	11.5	11.25	3.16667			1.53333	9.25	1.04762	-2.08333	2
	4.05	9.6875	4.25	5.83333	0.833333			5.31667	6.27083	4.70833	0.972222	-0.5
	0.1	1.4375	12	14	7.25			0.45	0.9375	1.73333	2.41667	7.97222
	1.3	1.5	3.33333	1.41667	4.41667			-0.3	1.02778	0.333333	2.83333	2.66667
	0.85	2.08333	8	9.08333	1.5			1.18333	0.416667	-0.208333	3.27778	0.472222
	0.45	1.75	2.625	9.75	4.33333			0.0833333	-0.527778	0.916667	1.16667	2.77778
	1.91667	0.333333	4.875	9.08333	8.75			0.361111	0.388889	0.541667	-1.25	3.69444
	0.416667	0.5	12	3.33333	3.33333			0.194444	0.611111	0.410256	-0.472222	1.61111
	1.25	3	1.33333	5.75	4.25			0.0277778	0.305556	1.11111	2.08333	2.36111
	NaN	2.5	3	11.25	6.91667			NaN	7.42424	1.375	-1.30556	2.75
	NaN	1.08333	9.41667	9.58333	15			NaN	1.63889	0.564103	-0.138889	1.08333
	NaN	4.33333	0.833333	7.58333	2			NaN	0.148148	-0.555556	-0.472222	0.611111
	NaN	11.8333	8.16667	1.91667	2.41667			NaN	1.5	0.583333	-2.02778	1.66667
	NaN	2.16667	15.0833	0.333333	10.1667			NaN	0.5	-1.11111	-0.138889	4.27778
	NaN	10.8333	12.6667	1.5	0.333333			NaN	1.44444	3.22222	0.388889	1.22222
	NaN	0.666667	1.83333	6.91667	8.66667			NaN	0	8.88178e-16	-0.0555556	3.66667
	NaN	1.83333	-4.5	-1	2.58333			NaN	-0.138889	-7.41667	-0.444444	1.52778
	NaN	-0.166667	7.41667	3.66667	1.25			NaN	-0.25	-0.416667	-1	0.25
	NaN	7.83333	8.54545	7.66667	12.9167			NaN	-0.138889	-4.33333	1.75	3.80556
	NaN	2.5	0.25	2.91667	13.5			NaN	0.361111	0.388889	-0.0833333	2.97222
	NaN	9.57143	2.41667	11.3333	1.58333			NaN	0.125	-0.111111	-0.944444	0.694444
	NaN	1.16667	4.66667	7.16667	12.0833			NaN	0.694444	-2.66667	-2.36111	4.91667
	NaN	21.9167	2.25	3.25	3.41667			NaN	0.722222	-0.638889	0.305556	1.75
	NaN	5.66667	8.75	7.16667	11.1667			NaN	0.833333	3.77778	-0.527778	4.25
	NaN	0.583333	-0.416667	5.25	1.41667			NaN	2.44444	4.77778	-3.63889	0.583333
	NaN	2.75	14	1.25	4.66667			NaN	2.27778	-5.33333	0.388889	0.75
	NaN	7.25	1.25	1.41667	12.8333			NaN	0.0277778	0.138889	1.02778	4.27778
	NaN	3.5	2.75	6.91667	1.83333			NaN	2.61111	-7.88889	2.66667	-0.138889
	NaN	13.6667	1.5	4.08333	5.33333			NaN	1.36111	1.30556	0.861111	2.61111
	NaN	0.833333	-0.166667	0.666667	7.16667			NaN	1.13889	-0.166667	2.44444	3.66667
	NaN	10.8333	2.16667	3.83333	6.66667			NaN	-1.94444	1.88889	-0.638889	4.02778
	NaN	9.16667	0.166667	10.9167	5.91667			NaN	2.11111	0.277778	-0.75	2.47222
	NaN	7.5	1.66667	2.08333	4.83333			NaN	-4.66667	1.86111	0.75	-0.0555556
	NaN	NaN	2.16667	0.333333	4.41667			NaN	NaN	4.5641	0.305556	2.58333
	NaN	NaN	1.08333	3.25	3.08333			NaN	NaN	0.805556	0.583333	0.0833333
	NaN	NaN	6.41667	1.83333	0.833333			NaN	NaN	3.77778	-0.888889	-0.583333
	NaN	NaN	5.66667	0.833333	2.25			NaN	NaN	0.305556	0.138889	0.944444
	NaN	NaN	11.4167	1.33333	3			NaN	NaN	0.472222	0.666667	1.88889
	NaN	NaN	4.66667	2.25	7.41667			NaN	NaN	2.55556	-0.75	2.77778
	NaN	NaN	7	2	2.91667			NaN	NaN	4.52778	-0.194444	0.694444
	NaN	NaN	3	27.1667	0.916667			NaN	NaN	0.361111	17.6667	-0.194444
	NaN	NaN	4.91667	0.923077	1.33333			NaN	NaN	3.94444	1.66667	0.333333
	NaN	NaN	0.833333	1.08333	5.66667			NaN	NaN	0.194444	-0.277778	5.27778
	NaN	NaN	2.41667	0.75	9.54545			NaN	NaN	4.52778	0.222222	3.54167
	NaN	NaN	-0.666667	9.58333	7.08333			NaN	NaN	0.888889	0.555556	2.28571
	NaN	NaN	1.66667	4.41667	0.5			NaN	NaN	-2.61111	0.916667	1.76667
	NaN	NaN	0.833333	3.08333	7.44444			NaN	NaN	0.388889	-0.111111	2.18182
	NaN	NaN	0.75	19.6667	1.375			NaN	NaN	-0.0512821	-9.72222	1.2381
	NaN	NaN	-1.08333	-0.25	0.5			NaN	NaN	1.5	-0.527778	0.766667
	NaN	NaN	-0.0833333	1.08333	3.66667			NaN	NaN	-1.02778	0.166667	0.179487
	NaN	NaN	-0.25	9	19.1429			NaN	NaN	0.416667	1.94444	1.38095
	NaN	NaN	-1.75	11.6667	1.375			NaN	NaN	-4.38889	2.77778	0.625
	NaN	NaN	0.583333	1.33333	0.857143			NaN	NaN	2.08333	-1.86111	1.42857
	NaN	NaN	0.25	19	7.85714			NaN	NaN	-0.111111	5.41667	-0.407407
	NaN	NaN	0.583333	1.91667	1.625			NaN	NaN	0.472222	0.611111	0.466667
	NaN	NaN	7.41667	3.08333	19.1429			NaN	NaN	0.305556	0.916667	12.7667
	NaN	NaN	-0.833333	11.5	2.25			NaN	NaN	-0.666667	0.805556	0.875
	NaN	NaN	1	1.5	4			NaN	NaN	2.83333	-0.777778	2.6
	NaN	NaN	3.66667	2.16667	17.5			NaN	NaN	0.722222	0.638889	6.53846
	NaN	NaN	NaN	4.91667	3.33333			NaN	NaN	NaN	0.694444	1.17949
	NaN	NaN	NaN	1.33333	NaN			NaN	NaN	NaN	0.388889	NaN
	NaN	NaN	NaN	0	NaN			NaN	NaN	NaN	0.444444	NaN
	NaN	NaN	NaN	1.91667	NaN			NaN	NaN	NaN	0.111111	NaN
	NaN	NaN	NaN	5.58333	NaN			NaN	NaN	NaN	1.69444	NaN
	NaN	NaN	NaN	4.66667	NaN			NaN	NaN	NaN	1.13889	NaN
	NaN	NaN	NaN	2.08333	NaN			NaN	NaN	NaN	-0.777778	NaN
	NaN	NaN	NaN	1.25	NaN			NaN	NaN	NaN	-0.410256	NaN
	NaN	NaN	NaN	1.54545	NaN			NaN	NaN	NaN	0.407407	NaN
	NaN	NaN	NaN	1.33333	NaN			NaN	NaN	NaN	0.222222	NaN
	NaN	NaN	NaN	13.9167	NaN			NaN	NaN	NaN	6.52778	NaN
	NaN	NaN	NaN	0.916667	NaN			NaN	NaN	NaN	0.916667	NaN
	NaN	NaN	NaN	1.58333	NaN			NaN	NaN	NaN	0.0555556	NaN
	NaN	NaN	NaN	6.75	NaN			NaN	NaN	NaN	2.75	NaN
	NaN	NaN	NaN	3.66667	NaN			NaN	NaN	NaN	1.86111	NaN
	NaN	NaN	NaN	5.33333	NaN			NaN	NaN	NaN	2.94444	NaN
	NaN	NaN	NaN	2.08333	NaN			NaN	NaN	NaN	1.41667	NaN
	NaN	NaN	NaN	4.41667	NaN			NaN	NaN	NaN	1.08333	NaN
	NaN	NaN	NaN	0.916667	NaN			NaN	NaN	NaN	0.305556	NaN
	NaN	NaN	NaN	3.75	NaN			NaN	NaN	NaN	-0.138889	NaN
	NaN	NaN	NaN	2.75	NaN			NaN	NaN	NaN	0.583333	NaN
	NaN	NaN	NaN	5.33333	NaN			NaN	NaN	NaN	1.44444	NaN
	NaN	NaN	NaN	4.33333	NaN			NaN	NaN	NaN	1.08333	NaN
	NaN	NaN	NaN	4.25	NaN			NaN	NaN	NaN	1.63889	NaN
	NaN	NaN	NaN	6.83333	NaN			NaN	NaN	NaN	1.94444	NaN
	NaN	NaN	NaN	8.33333	NaN			NaN	NaN	NaN	2.44444	NaN
	NaN	NaN	NaN	5.08333	NaN			NaN	NaN	NaN	1.11111	NaN
	NaN	NaN	NaN	4.08333	NaN			NaN	NaN	NaN	5.66667	NaN
	NaN	NaN	NaN	6.83333	NaN			NaN	NaN	NaN	1.80556	NaN
	NaN	NaN	NaN	0.833333	NaN			NaN	NaN	NaN	0.583333	NaN

## Sheet: figure3f
0.05	2.5	13.125	15.375	3.33333
8.75	15.4167	18.625	5	4.66667
6.95	2.25	1.71429	0.125	3.83333
7	0.0833333	16.75	0.6	29.9167
0.210526	4.58333	14.9167	12.875	2.41667
10.65	12.75	17.3333	0.25	12.25
17.75	1.66667	2.25	0.416667	31.5
19.05	14.75	0	9.08333	1.58333
10.1	10.75	8	24.75	0.666667
18.65	15.0625	16.25	7.33333	1.16667
2.2	0.4375	13.6	18.75	10.4167
4.5	2.33333	0.888889	11.5833	1.41667
0.95	12.0833	16	15.9167	0.666667
0.65	6.58333	2.375	18.25	0.666667
7.41667	2.33333	3.875	18.4167	3.75
2.41667	0.333333	26	11.8333	0.666667
0.416667	3.66667	1.77778	16.75	1.75
NaN	28.3333	4.33333	19.25	14.25
NaN	1.75	21.0833	20.0833	6.33333
NaN	6	2.16667	14.5833	0.666667
NaN	10	2.5	15.75	1.25
NaN	5.5	17.75	0.166667	17.1667
NaN	17.3333	9.5	1.66667	11.6667
NaN	1.66667	6.5	31.25	17.3333
NaN	0.833333	33.6667	12	1.75
NaN	1.66667	20.75	11.5	0.583333
NaN	18.6667	17.4545	11.3333	21.25
NaN	0.833333	0.0833333	3.75	17
NaN	20.1429	2.58333	13	1.58333
NaN	0.833333	15	15.1667	14.0833
NaN	18.25	3.91667	2.58333	1.91667
NaN	2	16.4167	9.66667	17.3333
NaN	11.5833	21.5833	39.9167	1.08333
NaN	5.75	24.3333	5.58333	3
NaN	9.08333	1.41667	1.91667	9.33333
NaN	13.1667	27.5833	22.4167	1.16667
NaN	12	17.5	3.08333	14.6667
NaN	1.66667	0.666667	3	18.3333
NaN	9.5	0.666667	5.83333	11.3333
NaN	13.5	0.333333	18.5833	5.75
NaN	24.5	1	3.41667	3.33333
NaN	NaN	2	0.666667	6.58333
NaN	NaN	0.916667	3.25	24.4167
NaN	NaN	9.58333	3.83333	1.33333
NaN	NaN	28.3333	1.5	0.25
NaN	NaN	30.25	2.66667	1.5
NaN	NaN	1	2.58333	11.0833
NaN	NaN	17	2.66667	3.91667
NaN	NaN	4	51.8333	9.08333
NaN	NaN	1.91667	2.15385	0.444444
NaN	NaN	1	0.75	17
NaN	NaN	10.25	0.416667	8.09091
NaN	NaN	19.6667	30.75	13.0833
NaN	NaN	34.5	9.91667	5.1
NaN	NaN	0	14.4167	10.7778
NaN	NaN	0.75	38.6667	2.875
NaN	NaN	6.91667	2.91667	0.25
NaN	NaN	1.91667	0.0833333	0.777778
NaN	NaN	2.41667	18.3333	17.1429
NaN	NaN	29.5833	22.1667	0.625
NaN	NaN	1.91667	14.6667	0.857143
NaN	NaN	0.0833333	36	11.5714
NaN	NaN	5.08333	4.58333	3.625
NaN	NaN	11.0833	18.25	34.5714
NaN	NaN	36	26	3.25
NaN	NaN	5	4.66667	10.2
NaN	NaN	1.83333	0.5	23.6667
NaN	NaN	NaN	2.58333	2
NaN	NaN	NaN	1	NaN
NaN	NaN	NaN	2	NaN
NaN	NaN	NaN	1.25	NaN
NaN	NaN	NaN	24.9167	NaN
NaN	NaN	NaN	5.16667	NaN
NaN	NaN	NaN	2.08333	NaN
NaN	NaN	NaN	3.91667	NaN
NaN	NaN	NaN	0.818182	NaN
NaN	NaN	NaN	1	NaN
NaN	NaN	NaN	16.0833	NaN
NaN	NaN	NaN	0.416667	NaN
NaN	NaN	NaN	0.583333	NaN
NaN	NaN	NaN	20.5833	NaN
NaN	NaN	NaN	5	NaN
NaN	NaN	NaN	4.33333	NaN
NaN	NaN	NaN	4.75	NaN
NaN	NaN	NaN	1.75	NaN
NaN	NaN	NaN	0.416667	NaN
NaN	NaN	NaN	2.91667	NaN
NaN	NaN	NaN	0.75	NaN
NaN	NaN	NaN	3.83333	NaN
NaN	NaN	NaN	2.66667	NaN
NaN	NaN	NaN	1.41667	NaN
NaN	NaN	NaN	6.83333	NaN
NaN	NaN	NaN	5.83333	NaN
NaN	NaN	NaN	2.75	NaN
NaN	NaN	NaN	5.08333	NaN
NaN	NaN	NaN	3.16667	NaN
NaN	NaN	NaN	0.833333	NaN
