# Supplementary material for: Prefrontal cortical plasticity during learning of cognitive tasks
Source: Nat Commun. 2022 Jan 10;13:90. doi: 10.1038/s41467-021-27695-6 (PMC8748623; doi:10.1038/s41467-021-27695-6)
Supplement: Supplementary file 4 — Source Data [file 41467_2021_27695_MOESM4_ESM.zip › Source Data/Figure 4.xlsx]

## Sheet: figure4a
time	-0.975	-0.925	-0.875	-0.825	-0.775	-0.725	-0.675	-0.625	-0.575	-0.525	-0.475	-0.425	-0.375	-0.325	-0.275	-0.225	-0.175	-0.125	-0.075	-0.025	0.025	0.075	0.125	0.175	0.225	0.275	0.325	0.375	0.425	0.475	0.525	0.575	0.625	0.675	0.725	0.775	0.825	0.875	0.925	0.975	1.025	1.075	1.125	1.175	1.225	1.275	1.325	1.375	1.425
c1
	7.5	5	5	6	5.5	7	4.5	5.5	5	6.5	7	8	7	5.5	5	8.5	3.5	4	6.5	9	8	7	9.5	6	9.5	8.5	10	6	7.5	7.5	7	7	4.5	5.5	9	5	10	10	6.5	5.5	8.5	6.5	7	8	8.5	5	8	6.5	5
	15	12	9	11	11	13	10	11.5	10	10	6.5	9	9	14.5	10	10	10.5	14.5	7	10	12	15	14.5	13	12	10	18	14	12.5	19.5	12.5	9.5	9.5	12	11	12	11	15.5	10	14	9.5	7	10	10	11	12	9.5	13	9.5
	11	13	13	11	11	8	8	14	14	8	8	17	12	17	7	11	14	8	8	15	13	13	11	13	13	12	9	17	15	15	13	15	15	9	16	5	8	9	10	9	13	8	13	16	13	13	5	12	12
	12.3333	8.33333	13.6667	8.66667	9.66667	10.3333	6.33333	11.6667	8	8.33333	12.6667	10	10	10	10.6667	12	10.3333	11	11	13.3333	11.3333	15	13	12.6667	12.3333	11.3333	12.3333	14.6667	12.3333	15	8.33333	13.3333	11.6667	9.33333	12	12	10	11.6667	10.6667	10.6667	10.6667	10.3333	13.3333	10	11.3333	11.6667	7.66667	8.33333	11.3333
	11	11	7	12	5	13	8	7	8	7	6	14	6	9	6	8	12	9	15	9	11	15	13	7	17	12	8	10	10	12	7	9	9	9	12	13	10	5	14	11	5	8	8	8	6	10	8	9	4
	14.5	14	7	13.5	11.5	8.5	9	7	17.5	11.5	13	11.5	11	8.5	13	11.5	13.5	7.5	5.5	7.5	13	10	14	9.5	16	14	15.5	8	11	18.5	13.5	11.5	11.5	12.5	12	8	10	11	8	14.5	10.5	11	8	12.5	11.5	12.5	16	9.5	10.5
	13	22	19	12	13	12	17	16	10	17	10	9	12	7	15	17	16	9	16	16	15	16	17	17	19	12	19	22	15	9	12	23	15	16	12	12	18	17	13	11	14	12	10	12	13	19	12	16	12
	7.5	9	8	11.5	10	13.5	8.5	10.5	9.5	10	10	10.5	12.5	7.5	10	10.5	11	10	10.5	11	13.5	14	10.5	13	15.5	13	12	13.5	14	10	8.5	8	9	11	10.5	12.5	10.5	13	7.5	6.5	10	7	8.5	8	6.5	10.5	7.5	12.5	11.5
	12	9	13	12	9	9	11	11	14	15	13	8	10	13	12	17	21	9	10	4	13	19	14	12	14	19	18	16	13	7	11	9	9	18	11	14	6	11	16	10	9	13	14	10	14	14	15	7	13
	11.9841	11.627	13.7698	13.8492	15.1587	13.6905	11.4683	15.4762	11.5873	13.9683	11.3095	12.1429	15.5159	13.6111	14.0079	12.7381	11.6667	10.7937	11.5873	10.6746	14.4444	14.7222	12.2619	17.1825	16.3492	17.8571	11.9444	18.9286	16.7857	16.8651	15.0397	16.2698	14.6032	11.9048	18.3333	14.4841	15.9127	9.00794	16.8254	15.119	13.7302	13.0556	11.6667	15.7143	13.254	18.2143	14.8016	14.127	9.40476
	14.7556	15.2	11.9259	13.7778	15.6444	15.0519	11.0222	13.7185	14.3556	13.3778	12.4889	14.3111	16.6963	10.8741	12.1481	11.6	13.8222	14.0148	10.7111	15.5111	14	16.9926	15.2593	15.0519	17.9111	16.7704	12.5926	16.0741	15.3037	17.8519	14.0593	12.563	14.9185	16.237	15.6889	14.5037	14.4	13.5111	12.1185	13.4667	14.5926	14.9185	13.2593	12.6222	15.3481	15.2741	12.6074	13.763	13.3333
	13.6667	12.3333	13.5	11.5	9.83333	13.1667	11	10	11.8333	11.8333	12.6667	11.3333	12.3333	10.6667	9.66667	12.1667	11.3333	13.1667	11.3333	10	12.6667	17.6667	12.8333	13.1667	13.3333	12.8333	16.3333	13.5	12.1667	16.3333	12.5	11.8333	13.3333	12.8333	12	10.5	11.5	9.33333	12.3333	12	10.1667	11.6667	12.5	11	14.8333	13.8333	10.8333	10.8333	11.3333
	13.3333	14.3333	9.66667	11.6667	10.3333	12.6667	11.6667	17.6667	14.3333	14.3333	13.6667	13	12.3333	13.6667	11.6667	11.3333	13.3333	13.3333	13	12.6667	12.3333	16.6667	13.3333	14.3333	18.6667	14.3333	15.3333	15.6667	17.6667	17.6667	13.3333	12.3333	11	10.6667	13	15	14	18	15.6667	12.3333	15.3333	13	14.3333	15	15	15.6667	12.3333	10.3333	15.6667
	17	12.5	14	10.5	9.5	12	10.5	13	13.5	14	17	14	12.5	12	12.5	15	13	10	13	11	17	16.5	16.5	12	16	15.5	17	17	14.5	14.5	14.5	16.5	13.5	14.5	12.5	9	15.5	9.5	13.5	7.5	13.5	14.5	10	14	16	8.5	11	15	9.5
	16	11	13	4	11	8	17	12	8	10	11	14	7	9	12	10	5	11	10	15	13	20	13	13	15	16	14	18	14	12	8	13	10	12	19	8	13	10	9	13	10	8	9	16	10	18	13	9	11
	13.5385	11.7692	15.4615	11.9231	10.6154	13.8462	15	12.4615	15.0769	12.7692	11.5385	10.1538	12.6923	11.1538	13.6923	13.4615	14.6154	12.6923	15.2308	10.3077	13.8462	11.5385	19.0769	14.3077	18.6923	17.6923	13.0769	15.7692	15.3077	17.4615	11.7692	12.8462	13.6154	12.9231	9.38462	12.5385	13.4615	11.0769	11.7692	13.5385	14.8462	13.9231	16.2308	15.2308	14	13.4615	11.1538	12.6923	12.7692
	11.875	11.625	11.875	12.125	10.875	12.5	10.75	11.25	10.875	11.5	13.375	11.25	12.125	10.625	10	12.625	12.5	11.25	10.875	9.875	15	14.875	13.125	13.5	15.875	12.25	12.625	13.75	13.125	13	10.25	10.875	12.875	8.875	12.375	11.625	11.25	12	9.75	11	13.375	10.375	10.75	11.375	11.75	11.625	9.125	10.5	12.125
	17.25	18	11.25	17	12	15.25	15.75	14.25	18.5	14	15.25	15	13.25	14.75	13.25	14.75	17	16	18.5	13.25	20	19.5	15.5	18.5	18.5	18.75	19.75	19	15.75	14.5	14.75	13.25	19.25	17.25	15.75	15.75	14.5	15.5	15	18.75	16	15.75	14.25	17	17.5	15.5	19.25	19.25	14.5
	15	8	18	12.5	16	10.5	14	16.5	15	10	9	12	15.5	9.5	10.5	10	20	15	14	16	15.5	15.5	16	17	16.5	17	16.5	12.5	14	12	11.5	16	21	11.5	10.5	10.5	14.5	15	18	12	10	16	10.5	16	10	14.5	10.5	9	10.5
	2.5	3.75	2.5	5	1.25	3.75	3.75	2.5	3.75	5	2.5	0	2.5	1.25	2.5	2.5	1.25	2.5	2.5	0	3.75	2.5	8.75	2.5	5	6.25	3.75	0	5	2.5	0	5	3.75	0	3.75	6.25	1.25	5	1.25	2.5	0	1.25	5	2.5	2.5	1.25	2.5	3.75	2.5
	8.66667	12	12	12.3333	17	10.3333	12.6667	12	9.33333	13	9	15	12.6667	10.3333	15.6667	13.6667	11.3333	12.6667	12.6667	12.6667	13.6667	14.6667	14.3333	18.3333	14	10.3333	13	15.3333	13.3333	19.6667	14.6667	17.6667	12.6667	10.6667	9.66667	13.6667	11	14.3333	15	15.3333	12.3333	13.6667	10.3333	14.6667	10	9.33333	13	14	13.3333
	11.6	12.2	7.8	9	12.6	12.8	13	9.8	10	9.2	11.8	12	12.8	12.2	10.4	10.8	11	11.4	10	12.6	15	15.2	15.8	15.4	12.4	10.2	13.2	13.4	11.4	12.6	10.6	12.2	11	12.2	11	10.4	11.6	10.8	10.8	10.8	10	10	10.6	12	9.6	10	11.8	10.2	13.2
	14	13.5	10	13	12	12	17	8.5	9	11	12	8.5	14	8.5	9.5	11.5	15	9.5	13	20	16.5	14	14	16.5	12	15	19	17	13	16	16.5	14	14	10.5	8.5	10	12.5	13	9.5	11.5	10.5	11	12.5	15.5	12.5	17	12.5	15	11
	12.2	13.4	12.4	10.8	10.4	12	14.8	15.4	12	9.4	14.4	11.6	14.8	11.2	12	11.6	13.4	14	13.8	10	11.2	18.4	15.4	15	17	11.6	14.6	21	14.2	16	15.2	11.2	9.8	12.4	9.6	12.8	10.4	11.2	10.4	12	13.8	11	11.6	13.6	7	11.6	13.6	12.8	12.4
	9	13.5	14	21	14.5	21	19.5	18	16	18.5	13.5	18	13	15	11.5	18	15	12	10.5	14	12.5	19	17	19	20.5	15.5	25	22	19.5	19.5	11	13.5	16	14.5	10	13.5	11	14	15	16.5	14.5	13.5	17.5	14	16	17.5	17.5	17.5	12.5
	12.5	9.83333	14	15	12	11.6667	12.1667	13.6667	10.3333	15.5	11.5	13.3333	11.3333	10.6667	14.1667	10.8333	12.6667	12.3333	15	10.3333	15.3333	13	16.8333	16.3333	18	16.5	13.5	16.6667	16.6667	14.5	13.6667	14.1667	14.5	14.1667	8.83333	12.8333	13.6667	13.1667	13.3333	12.1667	12	12.5	12	13.5	16.1667	11.6667	13.5	14.1667	13.8333
	12.6667	11	11.6667	8.66667	8	13.3333	12.6667	11.6667	13.6667	9	12	13.6667	7.66667	8	6.33333	10	13.3333	13	11.6667	12.6667	14.3333	13.6667	14.6667	9	10.6667	12.3333	12.6667	15.3333	16	13	13.3333	10.6667	11.3333	14	8.66667	10.3333	11	10.3333	15	7.33333	11	11.6667	11	10.3333	15.6667	10	11.6667	14	10.6667
	12.5	9.5	8.5	10.5	10	11.5	12.5	9	8.5	13	10	10.5	12	9.5	11.5	16.5	12.5	15	11	10	12	11.5	12.5	17.5	10.5	13.5	12	14.5	19	19	8.5	11.5	12	16.5	15	11.5	13	13.5	11.5	13	13.5	12.5	12	14.5	14.5	14	15	16	9.5
	10.8	11.8	13.6	11.4	9.4	10	10.8	9.4	12.6	13.2	13.4	10.6	12.4	8.4	9.8	11.2	10.6	12.8	12.6	13.4	13.4	12	13.8	12	11.2	14.4	13.4	12.6	14.6	14.6	9.4	11.6	10	10.8	11.2	11.4	10.6	10	9.4	12.2	8.4	13	7.4	11	12.2	11.2	11.6	12.2	12.2
	13.5	8	14	12.5	10	8.5	9.5	9	11.5	14	10	12.5	12	12.5	17.5	10	15	11.5	8.5	14	13.5	12.5	11	15.5	14.5	16	12.5	10	15	12.5	12.5	15	11.5	13	13.5	10	11.5	11	9	11.5	14	9	7.5	15	9.5	10	10	13	12
	9.71218	14.7605	7.88025	12.2101	12.6807	9.64706	11.6765	9.38866	7.13235	8.84454	12.8508	10.8634	10.6134	9.64706	10.0042	15.084	8.85294	10.8887	9.43277	9.46849	9.34454	12.2899	12.9139	10.395	10.1218	12.3782	13.0399	13.1534	15.7248	14.0042	9.43487	14.3697	10.166	10.4244	10.8992	9.81723	13.8718	15.9034	9.52941	11.042	11.0672	13.021	14.0126	12.8067	10.2479	10.6113	9.68487	10.1744	9.88235
	19.9786	16.9017	12.6496	13.5897	15.406	15.641	15.4701	14.8718	16.1325	9.9359	12.7564	16.5598	13.4829	14.3376	12.7137	15.0641	13.4829	11.9872	15.641	16.0256	18.4188	16.4103	17.3077	15.6838	16.4103	13.6966	16.2821	19.0171	16.7949	18.4188	14.3376	15.4701	12.8632	13.8034	14.6368	14.2094	14.7436	12.7991	15.8974	16.1966	14.6368	13.5897	17.1368	15.2991	11.453	11.9231	15.3632	14.4658	13.4188
c2
	8.68739	8.46757	8.85856	9.13694	9.1036	9.41081	9.80631	9.96486	8.77658	9.88739	8.11982	9.45586	8.43514	8.69189	7.82523	9.72432	9.2991	7.83694	8.15135	9.51802	10.2955	9.07387	9.6009	10.4712	10.6495	10.1423	10.2261	10.4901	8.93874	10.518	9.36937	9.44775	9.0036	9.92883	8.55856	9.75946	10.1441	9.43243	10.418	9.14595	10.2396	8.61892	9.30901	9.20901	8.75405	8.9982	9.39009	9.29189	8.45045
	20.3774	20.1887	20.6604	20.8491	21.4151	19.2453	19.8113	20.6604	20.6604	18.3962	19.1509	20.7547	20.8491	20.3774	20.1887	18.3019	20.6604	22.4528	18.9623	19.3396	22.6415	22.9245	22.1698	24.6226	24.3396	25.4717	21.7925	23.7736	22.1698	22.1698	19.3396	20.566	19.9057	20.4717	20.0943	17.1698	19.5283	23.1132	20.0943	26.0377	25.0943	23.9623	23.8679	22.5472	21.0377	21.1321	20.6604	21.6038	22.5472
	13.4	13.8	10.8	13.8	9.2	11.4	13.6	12.4	13	14	12.4	13.4	12.8	10.2	11.8	10.8	13	12.4	12.8	12.4	11	16.2	12.4	15.6	16.4	12.4	13.6	13.2	12.8	14.2	12	11	14.2	14	10.4	14.2	12.6	13	11.8	11.4	14.8	15.8	15	16.2	12.2	13.6	13.8	12.8	16.2
	10.9091	13.2468	13.5065	12.987	11.9481	11.4286	11.1688	14.026	11.9481	12.4675	11.9481	11.1688	10.1299	11.9481	14.2857	13.2468	12.7273	11.9481	12.987	12.7273	15.5844	12.7273	14.8052	14.026	14.026	13.2468	14.2857	12.4675	14.2857	15.5844	11.1688	13.2468	12.4675	10.9091	14.2857	16.3636	12.2078	15.8442	10.1299	11.6883	12.7273	11.9481	14.5455	11.4286	12.2078	8.83117	10.9091	15.5844	10.9091
	15.2	11.6	16.6	13.4	13.8	13.4	13.6	13.6	16.4	13.4	14.2	15.6	14.8	13.6	12	16	15	14.4	11.6	14.8	14.6	14.6	14	18.8	14.4	10.6	16.2	19.4	18.4	15.8	13.6	16.6	14.8	14.2	15.4	14.8	15.6	17	16.4	16.6	13.2	13.8	14.6	15.8	14.2	17	14.4	16.6	12
	14.2571	14.4571	16.5143	15.3714	15.5429	15.6857	14.6286	15.8286	15.7714	16.2857	17.4	16.4857	16.9714	17.5143	16.7714	18.5714	16.6	18.4857	16.5714	18.5714	18.7429	18.8286	19.3714	18.6	18.5143	18.3429	17.6857	21.3143	19.6	19.6	18.6286	18.9429	19.3714	16.7429	17.2	17.9429	16.6	16.3429	17.0286	16.4571	15.7429	15.9143	15.3143	15.4857	14.8	15.8	15.2	15.8857	14.0571
	12.9	14.5	12.4	14.3	15	14.9	14.1	12.8	19.1	12.3	16.3	15.7	14.2	12.5	15.1	13.8	13.6	12.5	13	15.4	15.4	18.5	15.7	14.8	16.6	16.7	13.9	16.8	12.7	17.2	13.1	13.5	14.6	10.6	15.8	13.6	12.5	12.5	13.8	13.9	15.6	10.3	14.6	15.6	12.8	12.5	12.2	12.6	15.2
	11.32	11.68	13.08	13.48	12.76	12.28	11.72	12.4	12.2	12.6	13.48	13.64	14.32	14.52	13.88	12.84	15.36	14.56	15.16	14.24	15.96	15	17.08	18.44	16.28	13.96	16.64	16.16	15.88	14.96	15.12	16.08	15.6	16	16.6	15.6	15.88	15.44	17	14.52	14.6	15.56	17.72	16.24	15.68	15.84	15.96	15.04	17.08
	16.117	16.7021	16.9149	15.7979	16.5957	17.2872	16.1702	17.8723	15.2128	17.9787	19.734	18.5638	17.6064	18.5106	18.4574	18.7234	19.6809	20.1596	19.5745	19.0957	19.5745	20.3723	22.1277	20.0532	21.7021	19.1489	20.9574	20.9574	20.3191	21.0638	22.6596	21.0638	21.4894	20.5851	21.8085	23.1383	20.7979	22.4468	19.9468	19.7872	18.5638	20.6915	21.5426	20.3723	19.7872	20.9043	19.9468	20.9574	19.3617
	16.38	17.3	15.18	15.4	15.62	17.26	15.42	18.72	16.88	17.12	17.12	18.62	15.96	18.36	16	16.38	18.7	16.12	16.04	17.32	18.64	18.5	15.1	18.36	19.84	17.04	20.44	20.76	19.24	19.34	20.64	21.28	19.16	21.46	17.82	20.12	16.98	20.32	18.36	18.62	19.08	18.1	20.22	18.76	18.38	17.84	18.7	17.2	18.58
	13.2727	13.9273	14.9455	13.9273	13.9636	14.6909	14.6545	14.8	15.7455	14.0364	13.8545	15.3818	15.8545	15.0909	14.7636	15.2364	15.5273	15.1636	13.7091	14.1455	17.0182	17.4182	16.5818	15.8182	17.0545	16.6909	17.0909	16.9818	16.2909	17.0909	15.9636	15.4182	15.3091	16.4364	15.8545	15.5273	14.0364	15.7455	15.6727	14.8364	14.7636	13.6727	16	15.2364	15.2	15.0909	15.5273	16	14.9455
	10.2667	12.9333	12.6667	13.8667	10.6667	12.2667	13.6	12.4	12.4	11.3333	15.7333	12.1333	11.7333	12.9333	11.4667	12.6667	15.3333	11.6	13.7333	11.6	17.3333	14.4	15.2	11.6	13.8667	16.4	15.2	12.4	15.6	13.8667	11.6	15.6	11.7333	13.4667	13.6	13.3333	14.5333	12.2667	13.3333	13.8667	13.0667	13.3333	11.4667	14	12.5333	14.4	13.4667	15.3333	13.4667
c3
	13.8	15.07	15.62	14.89	15.69	14.95	14.92	14.87	14.99	14.65	16.33	15.78	16.62	15	15.76	16.86	16.32	16.19	15.92	16.74	16.65	18.92	18.55	17.32	18.44	18.43	17.54	20.23	20.19	15.84	18.3	17.6	17.78	18.11	19.98	19.83	17.79	18.64	19.12	19.11	17.5	18.02	17.71	18.8	17.54	17.02	14.91	16.66	16.96
	19.11	16.83	19.57	17.98	17.38	17.88	19.25	17.52	19.5	18.7	19.31	18.43	18.86	21.33	19.91	17.95	19.92	20.78	20.24	17.24	19.99	21.3	22.98	20.44	20.3	19.39	21.28	23.32	20.47	21.07	21.92	24.2	21.77	22.11	24.17	23.23	23.38	22.85	24.75	24.01	23.87	21.9	22.19	22	18.38	20.28	21.28	18.68	18.06
	11.0857	11.4571	12.0286	11.0571	12.6571	12.6857	11.0571	12.4	11.6286	11.6571	12.0857	12.0571	12.0857	11.6857	12.1429	12.8857	11.4	12.2	12.6286	11.4286	13.5143	11.8286	13.8	12.6286	13.4857	13	13.9714	13.8571	13.9143	14.1429	13.0857	13.5714	12.4	12.7143	12.5143	13.8857	13.1714	13.6571	13.5429	13.5143	12.9714	11.8571	12.3143	13.8286	13.4571	13.1143	13.2286	12.7714	13.4571
	12.9143	13.181	13.0095	12.6667	12.5143	13.1619	13.8476	12.8	14.6095	14.0381	13.0857	13.2381	12.9143	13.219	13.0476	13.219	13.219	13.6952	13.6381	14.9143	14.4952	14.9524	16.1143	15.0286	13.9048	15.0286	15.8095	16.0571	16.8952	16.1333	15.6381	16.5714	16	15.8286	16.4381	17.581	16.2095	15.981	16.6095	16.0381	15.6571	14.9714	15.9429	15.5048	15.8667	15.0286	14.1333	13.2571	13.2762
	23.3171	21.2428	21.7468	19.9771	20.3354	20.1635	20.8577	22.6058	21.9424	22.0547	21.5653	22.5365	21.1418	22.3717	21.0909	22.4243	24.2557	22.7864	22.2507	21.67	24.1806	25.3813	26.048	25.1519	24.4531	24.3471	25.0004	24.7317	26.496	25.1573	26.4456	25.2824	27.607	26.65	27.8052	26.6604	26.5223	28.5181	27.1106	24.3792	25.9024	26.2382	25.156	24.3809	24.4556	24.3137	23.7651	24.7877	22.9307
	20.2353	19.4118	19.2941	20.4118	19.8824	21.5294	19.0588	19.2941	18.5882	19.2353	18.4118	19.7647	20.9412	20.8235	22.1765	20.9412	20.5294	19.3529	20.2941	21	19.5882	23.2353	25.9412	23	21.4118	22.3529	22.6471	23.0588	22.2941	23.1765	25.0588	27.5294	27.4118	25.7059	31.2353	27.5294	27.4118	28.3529	28.4706	27.0588	25.8824	24.1176	24.5294	23.4118	21.5294	21.2353	21.5294	21.1765	19
	17.2	16.6222	19.6889	18.1333	17.3333	17.6	19.1111	17.6444	19.2444	18.0889	19.3333	17.9556	18	18.0889	19.0667	19.7333	20.4444	21.2444	20.0889	19.3333	21.2444	20.9333	22.3556	23.2889	20.1778	20.8	21.3333	22.2667	19.6444	20.9333	21.2	23.9556	24.5778	25.8667	25.0222	26.2222	23.1556	25.3778	21.9111	23.0667	23.9556	23.5111	22.9778	22.0889	21.7333	25.4222	23.6889	25.5556	23.5111
	17.7929	18.2781	15.8949	15.4803	14.6766	14.2008	17.36	17.4933	17.9859	16.5747	16.0277	17.4749	17.9249	17.8019	17.4037	17.8469	18.0668	16.6732	18.3746	17.8019	19.6905	18.1825	20.0429	19.0021	16.8126	20.5641	20.2383	20.0352	21.1217	22.3028	21.6945	21.0163	20.8393	20.1239	21.6156	22.992	22.8689	22.9319	20.955	21.2791	22.1458	19.7093	20.8834	23.0721	21.4116	21.793	20.7947	18.8353	18.6322
	15.7333	14.5067	15.1733	13.76	13.7067	13.3867	14.9867	15.2533	15.6267	14.7733	14.3733	14.5067	15.5733	15.84	16.3467	16.0533	15.52	16	15.12	16.48	17.3333	17.12	17.7333	17.6533	16.56	17.6267	18.6133	18.7467	20.5867	19.2	19.8133	19.4133	20.1867	20.4	21.8133	21.1467	22.4	22.1867	19.4933	19.7333	19.5467	18.32	17.8933	17.9733	16.88	17.3333	15.4933	16.2133	14.56
	12.6936	12.6485	11.9092	12.6246	12.279	13.3681	12.8577	12.2633	12.595	12.8989	13.0224	13.2583	13.3202	12.7941	13.6241	13.377	12.8563	13.3955	14.5756	13.0067	14.2317	14.1056	14.2064	14.0773	14.6473	15.9868	15.6185	15.1936	16.0067	16.1557	14.8417	15.9871	15.7053	16.1826	15.3697	15.1202	16.1675	15.5353	15.0479	14.2784	13.3857	14.6258	13.1	13.837	13.6412	12.8563	12.8899	13.5737	13.0087
	15.501	15.7614	16.1886	17.5805	15.4667	15.2429	16.6176	15.1905	16.3157	15.0138	16.4143	17.2014	17.0443	16.2252	16.6862	15.71	16.5586	17.4833	17.1086	16.97	18.9819	17.889	17.261	18.8995	19.9538	20.2076	20.5481	20.6195	20.2229	21.6519	22.17	20.4257	20.9181	21.7171	20.9419	20.591	20.4005	20.7138	18.4019	20.8105	19.2876	19.4448	19.8814	19.121	18.0567	17.8505	17.4805	16.2857	16.8886
	21.4643	19.8571	18.3532	19.502	19.4286	19.6131	19.3532	19.4425	19.998	20.9762	20.5933	23.0595	20.0734	19.9683	21.5238	22.8651	20.8968	21.0377	21.8512	23.1171	22.002	25.1071	23.7837	23.2103	22.7579	23.2778	26.6448	25.9226	25.6052	26.1786	27.7222	27.8532	25.748	27.9087	27.3294	28.5933	26.623	29.3452	27.1825	26.9861	25.2817	26.1964	25.5794	24.7738	24.5873	22.996	23.2202	22.3452	22.1131
	16.6296	17.1111	18.0741	18.5556	17.5556	16.2963	19.037	19.0741	18.5556	19.4074	16.8519	18.6296	18.8519	20.5185	19.6296	18.9259	19.2963	19.9259	19.2963	19.1852	20.1481	21.7037	22.7037	20.8889	20.6296	20.3333	22.2963	23.963	22.4815	23.1481	22.2963	25.8148	22.9259	23.2963	24.6667	23.7037	25.8519	25.2593	24.5185	21.6667	24.2222	23.5556	20.4815	20.2963	21.2963	20.8889	20.4815	18.5926	19.2222
	20.6	21.0667	23.7333	21.9333	21.7333	20.0667	21	23.3333	21.6667	20.6667	19.4	22.4	21.7333	21.3333	21	19.4667	21.0667	19.2	22.3333	19.4	20.1333	21.2	28.0667	24	21.8667	24.0667	25.3333	27.6	23.8	22	24.5333	22.4	22.9333	23.8667	25.3333	24.5333	23.0667	26.5333	24.4667	28.2	26.2	26.1333	26.1333	25.2667	28.6667	26.4667	26.4	28.9333	26.4667
	10.988	10.3088	11.7349	10.7157	9.77753	9.91368	9.68597	10.3147	9.95695	10.3348	10.2791	9.78278	10.1355	10.9419	11.177	9.66892	11.1473	10.5052	10.802	10.6726	11.2782	11.6866	11.691	10.4189	11.389	11.7135	12.1591	12.5288	11.5282	12.514	11.8772	13.7037	12.1167	12.2015	11.6637	10.948	12.2188	12.7148	12.4701	13.1777	12.924	11.616	12.5721	13.0972	11.0498	13.7424	12.3719	12.0372	11.2537
	19.9333	16.0667	17.6	18.6667	15.1333	18.1333	16.4	17.0667	13.3333	13.8667	16.9333	18.6667	17.6	16.2	16.5333	17.6667	17.6667	17.2	17.8667	16	16.5333	16.8667	19.0667	16.4667	19.4667	18.9333	20.8	21.1333	20.6	18.1333	19.6667	18.2667	17.9333	18.3333	18.6667	19.8667	20.3333	19.4667	20.8	19.1333	15.7333	18.2	18.8667	18.3333	21.4	21.2	21.4	21.1333	18.8
	15	13.6	15.4	16.1	12.8	14.2	15.1	12.9	12	12.1	13.9	13.1	12.9	14.6	12	12.5	12.6	13	11	14	14.7	14.9	17.2	14.3	14.6	17	16.1	15.4	14.2	15.8	14.4	15.5	15.5	13.5	13.7	14.6	16	14.9	15.5	15.6	15.1	14.1	15.6	15.4	15.7	19	15.9	14.5	17.1
	11.8667	11.6889	11.6	10.5778	10.8444	10.5778	12.7556	11.2889	10.5333	11.9556	12.1333	10.8	12.0444	13.1556	11.6444	11.8222	12.2667	11.6444	12.1333	10.0444	12.8444	12.4889	13.2444	13.1111	12.4	14.0444	14.8	12.9333	13.1111	13.2444	12.8889	13.6889	12.4889	14.2667	12.7111	13.4222	13.4222	14.0444	13.6	13.5556	13.5111	13.6889	13.3778	12.6667	13.8667	13.0667	13.4222	12.3111	13.9111
	22.8	27.6	28.1333	23.0667	21.3333	24.5333	24.6667	27.4667	25.4667	26	28	24.6667	27.0667	27.3333	25.2	23.3333	26.9333	23.0667	23.8667	25.2	26.6667	30.2667	32.8	30.6667	32.9333	29.3333	32.2667	29.3333	29.7333	30.2667	33.8667	29.8667	30.8	32.5333	30.6667	32.8	35.3333	33.3333	36.9333	33.0667	31.0667	28.5333	31.7333	29.4667	31.7333	27.8667	26.8	24.8	28.1333
	15.2922	14.3831	15.3896	15.3896	14.3506	14.9026	12.7922	14.9351	14.7727	14.4805	15.6494	15.4545	15.9416	15.974	15.0649	14.5779	15.7143	15.1299	16.2662	15.974	17.1753	16.8182	17.2727	17.3701	18.1169	19.4805	19.7078	21.0714	19.9026	19.6753	20.7468	22.0779	20.8442	20.487	20.2922	20.3571	18.9286	19.3506	18.7662	19.5455	17.7597	17.1429	18.7987	18.6039	18.0519	17.4351	17.8896	16.2338	15.5844
	17.4351	17.3052	18.4416	20.0974	16.3312	17.6299	17.7597	16.7857	17.8247	15.9091	16.4286	17.2727	17.1429	17.6948	17.0779	17.1753	18.474	17.8571	19.513	19.4481	21.7532	22.013	22.4675	21.461	23.9935	23.7013	25.3896	24.4805	26.2013	23.961	24.4481	24.8701	22.3701	23.3117	22.5	23.7987	25.5195	24.3831	23.3766	21.1364	22.8247	22.4351	22.4675	21.8831	20.1299	21.0065	19.5455	18.9286	20
	18.6201	19.026	18.4253	17.0942	19.2045	18.8312	17.1753	19.4643	17.6786	18.8149	18.8474	19.2695	18.4253	18.4903	18.474	18.5714	18.6688	18.5714	18.8961	20.211	20.0974	21.2987	19.4643	21.9318	20.8117	25	24.6916	25.3409	25.487	27.987	27.3701	25.763	24.9675	23.4903	23.4578	24.4156	23.8312	21.2987	20.8766	20.3571	20.8279	20.3571	19.5617	19.4805	18.474	18.3279	18.2468	16.3474	16.8019
	17.7817	16.0238	18.0516	16.8175	15.9603	15.8135	16.131	16.1746	16.4127	15.6071	16.4484	15.6389	18.6151	17.4524	16.8135	18.2778	19.4921	18.1151	18.7976	18.881	20.0635	21.4087	22.4325	20.869	21.3929	21.0317	20.4603	21.2937	22.7103	22.4802	24.7143	23.7976	23.4246	20.4048	23.0675	23.6071	22.8056	23.6627	21.6349	21.2937	22.5952	20.8889	21.7302	20.4048	19.2063	20.2738	20.8452	20.6825	19.5873
	35.575	34.5203	32.7319	33.612	32.9153	31.6367	30.4921	29.0123	29.9683	29.0459	32.1746	31.0388	30.3404	29.1464	31.8748	30.5873	31.8289	30.1517	31.836	31.4215	34.612	35.1552	37.4586	39.0317	42.7425	42.0212	45.7354	49.5891	54.9735	52.6984	55.8977	50.4162	50.4638	51.1182	48.6314	46.2769	46.1534	43.6508	41.127	39.8236	40.1041	36.7443	35.0952	33.7372	28.769	27.3668	25.2346	22.1746	21.0423
	8.84774	7.73663	8.84774	7.44856	7.57202	9.30041	7.57202	8.60082	9.01235	7.69547	7.94239	7.73663	8.39506	7.98354	8.35391	8.68313	8.84774	7.53086	8.107	9.01235	9.79424	9.87654	8.1893	9.17695	9.1358	10.3292	10.5761	9.54733	8.60082	8.97119	9.87654	10.4938	10.2881	10.0412	10.6173	11.07	9.75309	9.58848	9.71193	9.83539	9.34156	8.51852	9.95885	8.2716	8.47737	9.9177	8.88889	10.3704	8.93004
	13.3642	12.5309	14.8457	13.8889	13.8889	13.3333	13.1481	14.4444	13.642	15	15.4938	14.8765	13.2099	14.6296	13.3025	15.2778	13.0864	14.5679	14.2284	13.5185	13.858	15.1235	17.8704	14.4444	17.4074	16.4815	17.963	16.6667	15.6173	17.284	16.6975	17.0679	16.9136	16.6358	17.4074	16.2963	15.0926	17.3148	15.4938	15.4321	15.9259	16.4506	15.1852	14.784	15.6173	14.7531	14.9691	15.0309	14.4136
	22.5261	16.49	19.6496	22.6068	19.9288	18.8234	20.4492	21.6762	21.2583	21.265	20.5764	21.7227	20.4207	21.963	22.1187	23.8946	23.2754	22.1937	21.5195	21.9316	23.4198	23.9535	24.6068	22.1728	23.0294	25.8879	24.8765	22.8946	23.208	26.5337	25.0817	25.0304	23.0418	25.1425	25.1681	26.4055	24.8538	29.0874	27.2146	23.1178	25.9943	25.8395	24.905	23.4473	21.3875	23.0484	22.2317	22.3656	20.5869
	11.1966	11.2393	11.5812	11.0256	10.9402	10.2137	12.0513	12.2222	12.6496	11.453	12.3504	10.9829	12.5641	13.2051	12.906	11.8376	11.5385	11.8376	12.735	12.6068	13.2479	15.1709	13.4188	14.3162	13.3333	13.1624	13.7179	13.6325	13.9316	14.6154	15.5983	15.5556	13.5897	16.2821	15.5128	15.5128	16.7094	15.641	14.9573	16.2393	16.6239	14.6581	15.1709	15.3846	14.1453	12.6496	14.7009	13.7607	13.7179
	18.8462	17.7564	18.5256	18.0769	18.2692	16.859	16.2821	17.1154	18.9744	17.8846	17.7564	17.6923	16.9872	15.2564	17.0513	16.2179	18.5256	19.4231	19.9359	17.8846	18.9744	22.1795	20.8974	20.1282	18.9744	19.6154	21.1538	22.6923	19.5513	21.4103	22.6923	22.5641	22.3718	22.9487	21.7949	20.9615	20.5769	23.7821	21.9872	18.2692	19.7436	20.1923	22.5641	19.359	18.5256	18.7179	19.359	18.9744	16.9231
	11.6009	10.1641	11.4573	10.4085	10.1026	10.6923	10.2564	10.8786	11.7179	11.1171	10.6701	10.7462	12.059	10.5504	11.0385	10.941	11.8624	11.7325	12.1957	12.2991	12.6812	13.1111	13.1846	12.5641	13.5504	12.8932	13.9316	13.965	13.1855	13.4316	13.512	13.5333	13.1803	13.5795	13.0949	13.7376	13.0145	14.3282	13.4299	12.3675	13.7444	13.7863	13.3128	12.6667	13.0017	13.188	13.188	11.9744	12.388
	16.8	14.3496	16.624	15.9523	14.4364	13.9484	15.5573	15.6889	16.8465	16.1342	14.8409	17.2039	15.9961	16.7535	14.6192	14.7994	15.8157	18.7582	18.006	16.3544	18.048	17.9192	18.7582	17.5171	18.9858	20.5429	19.1642	18.5811	19.3402	18.0975	19.3831	19.6507	18.9834	19.1654	18.8069	18.3177	18.4078	22.0597	19.696	19.072	20.0969	21.4777	21.0822	20.3648	18.0955	18.6315	18.5423	19.5186	16.9369
	14.219	14.4837	15.8135	15.9764	15.3468	16.643	14.919	15.8166	16.0163	15.4419	14.8848	15.6148	14.8501	14.9492	14.9828	16.7093	16.4404	16.9086	15.3779	14.417	16.5071	16.5442	18.4722	17.7404	18.204	17.2731	16.2472	16.8737	16.545	18.9993	16.3775	16.9066	16.9757	16.2784	16.0477	17.0722	18.274	17.8413	19.4256	17.2018	17.3455	17.1753	17.9746	17.4702	17.5393	16.84	15.4468	15.6196	15.1834
	12.4	10.2667	11.0667	12	9.6	10	9.73333	10.6667	10.5333	11.7333	10.2667	11.0667	9.6	12	11.4667	12.5333	11.7333	11.7333	10.9333	10.6667	11.7333	14.9333	11.7333	11.0667	12.4	10.6667	12.8	13.0667	10.9333	11.6	11.4667	13.6	13.3333	10.9333	13.6	12	10.8	9.73333	13.2	11.3333	14.2667	12.4	10.4	10.6667	11.8667	11.8667	11.3333	11.0667	11.3333
	6	5.46667	5.86667	7.6	7.46667	6	5.73333	5.06667	6.4	5.73333	6	5.33333	7.73333	4.66667	5.6	4.8	6.8	5.46667	6.13333	5.73333	7.33333	6.93333	8.53333	7.2	8.93333	5.86667	7.33333	7.06667	6.26667	7.73333	5.73333	6.4	7.6	5.73333	6.8	7.2	7.86667	6.66667	6.93333	6.53333	7.33333	6.26667	7.86667	5.2	6.8	7.86667	6.8	6.93333	4.93333
	14.1778	12	11.7778	10.5333	13.1556	11.9111	11.3333	12.1778	12	12.6667	13.2	12.1778	12.8444	12.1333	11.2	12.8	12.7111	12.8444	12.0444	12.8444	12.2222	13.3778	13.2	13.4222	14.4889	14.0889	13.6889	14.9333	13.6	15.0667	13.9111	12.3111	14.1778	13.2444	13.6	13.5111	13.3333	13.4222	12.8444	13.1556	13.0667	15.4222	13.2444	14.6222	13.6444	15.8667	14.5778	12.9778	11.2889
	12.6667	12.75	12.8167	11.8667	12.5667	12.3667	12.0333	12.4667	12.9167	12.7333	13.65	12.9167	13.35	14.1667	12.2667	12.2833	13.2	13.35	14.1833	14.0333	13.8833	14.3333	14.7833	14.1667	14.3667	15	15.2333	14.9	15.55	14.7333	15.3833	15.3333	14.9	15.9	16.05	14.9333	15.5333	16	15.05	14.6667	14.4167	14.4333	14.3333	14.4	14.1667	14.8	15.6	14.8333	13.4833
	15.0667	13.8667	13.8	15.2	14.2	14.5333	12.9333	12.6667	16.1333	14.9333	15.4667	14.4	14.0667	13.8	15.7333	14.8	14.2667	15.2	14.3333	16.6	15.1333	16.2667	17.8	18.2667	16.2	16.4667	16.7333	15.6667	16.4	15.4	15.4667	17.9333	15.8	16.4	16.7333	14.6	17.9333	19.0667	17.2667	16.1333	15.8	15.2	16.4667	15.2667	15.6	17	15.7333	15.2667	15.5333
	12.0667	12.8667	12.1	10.4333	11.7333	11.5	11.2667	11.8667	12.5	12.0333	11.8	13.3	13.7	12.6333	13.0667	13	13.3667	13	12.6333	13.2667	14.5667	15.9	14.9	15.4667	15.4333	14.8667	14.8667	14.2667	14.7	14.6667	16.9333	16.3333	16.2333	16.1667	15.0333	15.1667	17.1333	15.7333	16.1	16.3667	14.7	14.9333	14.2333	14.4333	14.1	13.8	14.2667	12.5667	13.5
	16.2667	18.6667	15.4667	18	16.5333	18.4	18.2667	18.4	16.6667	16.1333	20.1333	16.6667	17.2	19.4667	18.4	18	18.4	15.4667	19.0667	17.4667	20.8	18.9333	16.1333	19.0667	19.4667	17.2	19.7333	18.4	25.3333	19.3333	19.6	21.0667	18.8	19.3333	19.8667	21.0667	20.5333	20.2667	17.3333	16.6667	17.4667	19.4667	20.9333	20.1333	21.2	18	20.6667	17.2	16
	14.7651	14.4966	14.6846	15.0872	17.906	17.3154	15.7584	17.5302	16.5638	15.7584	16.9933	18.4966	17.7181	17.5302	18.3893	18.255	19.5168	23.1946	17.2886	22.8456	19.7047	21.3423	21.5839	22.1208	22.2013	23.4362	20.8322	23.7852	23.651	24.9933	23.1141	23.4094	21.2617	22.1208	22.8725	23.9463	29.8523	23.8389	23.5973	26.4966	21.4497	17.9866	20.4832	18.6577	17.8523	16.6711	16.1342	16.0268	16.4832
	11.7167	10.7667	11.1833	11.3	10.95	11.7167	11.45	11.4333	12.9833	11.9333	10.7333	11.7	10.6167	12.0333	12.7167	12.3833	11.9333	12.6833	13.1333	13.0167	12.9833	13.1	13.3833	12.9667	12.1167	14.7	13.2167	14.6333	14.4167	15.4667	14.1333	14.9	13.4667	14.75	13.8333	14.1833	14.5	15.3833	14.45	14.8	15	15	14.6	13.3833	14.2	12.3667	12.25	12.1667	12.4833
	13.439	13.1922	13.1195	13.8364	14.2987	13.6156	14.3377	13.6545	13.4026	13.6805	14.4442	14.161	14.0779	13.8338	14.0675	13.9948	13.9377	13.4987	13.613	14.961	15.8831	14.9922	15.387	17.3091	16.4883	16.0182	15.0519	15.4078	15.8494	16.2	16.761	15.8857	16.8545	17.1091	15.1636	16.0857	16.0156	17.239	16.3325	15.7481	16.4857	16.2961	16.8935	16.013	16.0416	15.7688	13.9714	14.6104	14.0364
	15.55	13.675	14.8	15.55	15.175	14.9	14.75	14.8	15.775	14.175	15.025	16.025	17.125	17.1	16.125	16.725	17.1	16.9	16.625	18.225	17.7	19.225	19.95	18.925	18.8	19.075	17.9	18.925	18.325	18.325	19.525	18.625	20.2	19.95	19.075	19.3	19.625	20.6	19.55	18.675	19.125	20.75	18.25	18.3	16.725	19.25	18.125	17.45	17.175
	9.9	10.775	9.8	9.9	9.55	9.075	10.725	9.925	9.15	10.25	9.425	10.35	10.525	10.65	10.1	9.675	10.325	10.2	11.65	11.4	10.75	11.525	11.55	12.025	11.575	11.85	11.6	11.375	13.15	12.375	12.275	12.6	11.7	12.125	11.675	11.8	11.35	11.825	11.875	12.475	11.675	12.2	11.475	11.9	11.65	11.525	11.45	10.4	11.575
	13.375	12.9643	12.9643	12.0893	11.9821	12.8929	12.4286	11.6071	11.7143	12.4821	12.5179	12.9821	12.7143	13.4464	13.3929	13.2679	12.3214	13.9286	13.6607	14.2321	14.1071	14.75	14.75	14.3393	14.4643	14.5	14.375	14.7321	14.4643	14.2679	14.7143	14.0179	13.9643	14	14.5179	14.2679	14.3393	14.4107	14.375	13.6964	15.1071	15.0536	13.6964	14.0536	13.9643	13.6786	13.7143	12.6964	12.4464
	13.75	16.25	15.125	13.875	14.75	13	15.875	12	13.625	15.625	11.75	15.125	15.625	14.125	15.875	15.25	16.125	18	15.625	15.875	17.375	16.125	17.125	16.125	17	18	20.75	15.625	17.875	17.125	15.5	16.5	15.625	19.625	18.75	19.5	17.375	16.25	15.875	20.125	20.75	19.875	18.75	17.125	19.875	14	18.375	15.5	14.375
c4
	13.6	18.1333	14.6667	15.4667	13.6	15.2	13.6	13.3333	15.2	12	13.0667	14.4	10.4	12.2667	14.4	12.2667	10.4	13.0667	18.1333	14.4	17.0667	16	15.7333	17.0667	16.5333	13.0667	15.7333	19.7333	15.2	15.2	16.5333	18.1333	14.1333	15.4667	14.6667	16.2667	13.8667	13.0667	14.1333	14.6667	18.4	16	10.6667	14.6667	16.8	13.8667	16	15.2	17.3333
	22.975	21.7	25.2	26.75	26.45	25.575	27	29.15	26.925	25.65	25.65	25.5	23.85	22.675	24.4	22.775	23.8	23.15	24.325	24.425	27.475	25.55	25.375	25.75	27.35	28.75	33.05	30.675	32.575	32.525	32.9	32.075	32.575	29.45	31.025	31.325	32.475	34.95	31.7	35.15	33.775	35.675	34.975	32.775	28.55	31.075	30.5	30.275	30.85
	12.186	12.2259	12.487	14.6006	12.4541	13.4035	13.1549	12.1807	13.8982	13.1248	13.2168	13.7444	12.263	13.4747	13.4242	13.0199	13.7811	12.4719	13.9819	13.7305	14.3435	15.7681	15.676	16.1364	16.1872	15.6596	14.2305	15.0095	15.2363	13.8648	14.3428	14.3662	14.401	14.4557	15.7048	14.045	13.4427	14.6055	14.74	14.9875	16.4715	14.4487	14.6744	14.2275	14.3321	13.8511	14.0765	13.9914	13.2906
	22.6028	21.4583	24.8278	25.0569	25.7861	26.0722	25.8792	26.9847	26.0708	25.2333	24.5653	22.8639	24.0333	23.4569	24.2764	22.8694	23.4958	23.1958	23.3611	23.6111	24.6722	25.8736	25.5861	23.9181	26.6264	28.4347	29.4708	29.7514	30.9069	32.4347	32.2333	32.5514	30.1514	30.4167	31.8431	31.5889	30.8458	34.3847	31.8083	32.5847	31.8764	29.9806	29.0042	29.6625	29.4319	30.1417	28.7014	28.7583	31.0333
	36.625	36.875	45.375	44.125	48.125	48.625	46.375	48.5	45.75	39.875	45.25	42.875	36	35.75	36	35.375	35.625	39.5	39.75	42.125	41.625	39.75	36.375	35.25	39.375	45.75	45.25	50.375	60.75	63.125	61.625	63.125	64.125	64.875	64.125	67.75	70.25	71.875	71.75	72.75	70.125	68.75	66.5	62.375	60.875	66.25	68	74.625	72.25
	26.7575	27.03	30.2312	30.3962	31.7638	31.6075	30.1438	31.9975	32.7488	31.3775	29.9088	29.17	27.1112	27.0138	24.4937	24.12	23.8675	25.7787	22.4662	27.3788	27.4688	27.9387	28.3238	28.8975	30.035	31.4425	33.4888	37.825	39.3162	40.68	39.3188	37.0913	37.0337	33.8338	33.975	35.4562	35.0125	36.5375	41.1325	38.5975	38.465	39.4125	37.9688	39.535	37.0763	35.9325	37.5588	36.885	40.3425
	13.5787	13.5401	12.0185	14.1157	13.5525	13.5525	13.0448	12.8796	15.0278	15.1389	14.5062	14.2546	16.0432	17.0293	14.6497	15.4182	14.4136	15.5108	13.946	13.8781	13.8395	17.5571	17.1111	17.3071	14.4769	13.7546	16.7778	16.7747	16.2299	15.5509	15.4336	16.5324	15.2824	14.2747	15.7685	15.9769	15.0772	18.0448	16.2315	15.0247	15.5293	15.5123	17.2716	15.966	14.0031	14.0756	16.1852	13.8997	12.75
	53.25	49.5	58.75	62.375	68.375	66.75	71.125	66.625	62.25	60.875	55.875	54.5	51.625	47.125	49.375	49	46.625	44.5	48.25	50.25	50.75	56	69.625	69.375	69.25	72.5	66.375	61.75	56.375	58	54.375	57.5	55.375	56.5	56.25	55.375	58.25	73.5	72	73.375	83.875	87	79.625	78.125	75.75	71.75	77.25	77.375	81.5
	23.4782	22.9428	24.5778	25.4558	24.4805	26.8101	26.306	25.7665	26.1787	27.0307	24.0761	23.0949	23.8213	26.7099	24.9511	23.3496	23.352	24.1321	22.7807	19.4841	22.5312	24.5395	29.9186	30.6067	31.6415	32.7134	28.6285	26.99	26.4257	28.431	24.9805	26.9587	25.8608	24.4487	27.181	24.8862	27.3101	32.7217	31.0837	35.9528	33.8768	31.8738	32.4599	29.2235	26.5218	23.6291	23.2559	23.602	27.2771
	17.0179	16.8244	18.8988	19.1369	20.5923	20.6875	19.0476	19.6131	18.256	18.1429	18.369	18.7321	19.4583	18.2262	18.0417	17.9524	18.756	17.119	18.2262	18.3482	19.5446	20.4583	22.9167	21.875	21.6071	20.8274	22.2321	20.3958	19.9345	20.1518	20.3839	18.5089	19.9494	19.4107	19.7054	18.5298	20.6548	22.1756	21.744	20.2143	21.1875	21.2619	22.1399	20.747	19.8423	17.7708	20.0238	19.8274	19.8244
	33.6875	34.4375	39.8125	41.1875	40.0625	40.0625	39.875	40.4375	37.6875	37.3125	35.5	38.4375	34.8125	35.8125	37.5625	33.9375	34.125	32.8125	33.0625	34.5625	33.0625	37.625	45.9375	43.5625	46.1875	45.6875	42.0625	41.3125	37.0625	36.25	37	34.8125	36	33.5625	38.3125	36.3125	39.3125	49.125	45.625	46.625	49.25	46.5	43.75	45.375	39.75	38.9375	39.25	40.6875	39.5625
	18.0057	17.6951	19.6761	20.2462	18.5833	19.5871	18.6742	20.2121	21.7197	17.4394	21.3333	20.8239	21.7367	22.0928	20.7936	20.7746	25.3049	22.6212	23.7538	22.3087	22.3068	21.0152	21.572	21.983	22.8163	21.5625	23.4943	23.697	25.0777	24.7121	22.6629	22.7973	22.6534	23.9451	23.6496	21.2992	18.6837	22.9167	21.1591	21.2727	20.9508	22.089	19.9034	20.0739	19.1894	21.1269	17.7045	17.8977	18.5189
	28.0497	29.9038	33.1458	35.2772	34.1731	33.6186	32.5962	34.8125	32.7644	30.6538	28.8542	26.2372	27.1619	27.9744	25.6891	21.6987	24.8622	25.7292	27.9856	30.4022	29.2853	30.5545	41.0288	37.1667	35.8878	37.7853	33.8862	33.5593	31.0625	30.7564	28.9631	28.0817	29.3013	29.3365	28.7901	30.2436	32.976	36.484	38.9375	40.2596	42.4295	42.3301	39.0433	36.7596	32.9535	33.0913	29.9071	34.8894	35.7308
	22.25	20.9688	24.25	24.4688	23.375	23.0625	22.8125	21.5	20.125	19.5	18.5938	19.625	20.3125	19.9688	19.25	18.75	20.125	19.6875	19.625	18.25	20.0625	24.5938	25.1875	24.0312	26	25.0938	23.1562	23.7188	22.7188	20.9062	22.9688	21.0625	21.5312	21.6875	23.5625	21.8125	23.2188	27.1875	26.6562	26.5625	25.0938	24.8438	24.9062	23.75	24.0938	24.1562	22.625	23.25	24.5625
	12.9107	12.1071	13.125	14.4821	14.6964	14.6429	14.7321	13.0357	12.2321	13.0179	12.9643	12.7857	11.625	11.5357	11.8393	12.0357	12.2679	12.1786	13.4643	12.9107	13.8036	13.7143	13.8571	15.1429	15.9286	15.9107	15.1607	15.2143	14.125	13.3929	14.2321	12.1607	12.8929	13.0357	13.4821	13.8393	13.0179	15	14.375	15.4821	14.6607	13.8571	14.0357	13.6607	13.1071	13.2857	13.4464	13.5893	15.1607
	17.0417	18.0417	20.5417	22.3333	21.9583	22.7083	20.8333	20.2917	20.5	21.875	18.2083	18.0417	16.9583	15.4583	16.375	18.2083	18.8333	17.0833	19.3333	18.75	19.75	21	23.6667	21.7917	23.3333	23.875	22.5	20.5417	19.4583	19.2917	18.875	18.875	19.1667	20.3333	20.75	22.2083	22.4167	29.125	26.875	29.5833	29.125	26	26.4583	26	23.5417	21.3333	21.5	25.25	26.5417
	19.3	21.15	20.925	22.475	22.45	22.125	22.625	22.2	21.725	21.7	21.075	21.275	21.475	20.525	21.875	19.325	19.3	20.15	20.175	20.525	21.425	20.9	24.6	24.5	24.475	25.775	25.15	25.575	23.825	23.55	21.225	22.8	22.325	21.15	22.85	22.85	23.875	27.125	27.425	27.4	26.1	26.3	26.4	25.425	23.1	24.475	22.35	22.575	24.775
	11.1886	10.5667	11.1994	12.3167	11.0771	11.801	12.3719	11.2724	10.1451	11.8926	11.6609	10.6273	10.7894	11.3794	11.1667	12.7334	11.2239	11.3553	12.6028	13.0108	12.9362	12.6314	13.2944	13.6153	12	13.3553	13.0867	12.6716	12.4482	13.0871	12.2085	11.6911	12.1202	13.0207	13.5158	13.6762	11.8781	12.4312	13.2264	12.3603	11.0726	11.6828	12.1323	12.2964	12.165	12.1667	12.0211	11.1998	11.5833
	25.265	23.9316	27.5897	27.9316	27.1795	26.735	26.5299	25.2991	24.4444	23.1453	24	22.5641	23.7949	21.4701	22.7009	23.2821	22.7692	24.8547	24.5812	24.4103	25.0598	25.094	26.906	27.5214	27.8632	28.8547	28.2393	29.5385	28.1709	27.4188	27.3504	27.3846	25.5043	26.0855	25.5385	25.6752	27.7949	31.7265	32.2051	34.2222	34.6325	35.5556	33.094	32.547	29.1966	27.8291	27.1111	26.8718	31.6239
	15	15.9167	17	15.5	17.1667	14.8333	13.5	16.5	16.4167	14.25	14.8333	15.4167	17.8333	15.25	17.1667	16.0833	16.5833	16.8333	17.8333	16	16.3333	17.4167	17.1667	17.1667	17.5	17.0833	17.5	17.5	22.3333	19.75	18.1667	15.8333	18.25	17.8333	19.4167	16.5	19.5	19.4167	17.25	20	16.75	16.0833	15.9167	16	16.6667	15.8333	14.8333	19.5833	17.4167
	24.7444	20.8556	24.5222	24.5889	27.7667	27.6222	25.8333	24.1778	25.6778	26.3	23.8556	22.8222	19.7778	21.9444	17.4889	19.9556	19.4	18.7889	21.8111	20.6667	23.0889	22.6889	24.9556	26.7444	27.3444	26.0444	27.9778	25.1444	26.6222	25.2222	24.8333	24.3889	25.3333	27.9889	28.3111	29.7222	30.5778	34.8111	33.3333	36.8333	32.1333	29.9333	28.7444	26.8778	25.9889	26.1111	24.9667	27.6778	28.8889
	16.3933	16.04	16.2333	15.4267	16.96	16.0133	17.1267	17.28	19.5733	17.0467	17	16.6933	16.5867	16.5667	15.08	17.7867	17.8933	17.34	18.02	17.0733	19.1333	18.14	20.92	19.8467	18.4533	20.0933	20.1733	19.82	21.7267	22.1733	21.6533	18.9733	18.5067	20.6667	18.9667	20.2533	22.9933	20.2	17.6667	18.44	17.3467	17.3	17.6067	17.46	17.5	16.7	14.7133	16.02	14.9667
	18.9697	18.2229	19.8519	18.817	19.7625	21.1065	18.8497	19.9669	17.8091	18.5726	17.4387	17.9786	18.4939	19.25	20.052	19.3422	19.0755	20.7546	21.6325	21.9583	23.3027	24.7187	27.437	27.0296	24.9516	27.2959	25.5338	23.8818	21.8764	24.5819	21.8048	23.1054	23.3056	21.5716	23.1157	24.7215	26.2528	25.8024	23.5053	23.8754	23.1944	20.86	19.4199	18.8978	18.906	17.9152	19.4996	20.1054	21.4783
	26.351	26.7139	27.2163	31.1226	28.5457	31.512	28.0337	27.9423	26.8389	24.1779	24.8726	23.5264	22.4111	22.8726	19.476	20.9784	23.2043	24.8918	26.0793	26.375	26.5769	30.1683	32.512	31.4591	32.6587	33.8221	31.0962	30.4688	30.9087	31.5986	32.6635	32.6659	35.8221	41.2548	44.5433	41.774	46.3197	48.4447	51.6611	50.3149	49.1202	45.512	37.3173	34.0673	33.6466	37.3702	40.9495	46.0673	45.4591
	47.8932	48.4274	52.7607	57.3761	48.3419	50.8846	51.5556	45.7137	43.9103	46.2564	43.9188	41.8803	45.1581	42.6239	43.6239	43.8761	47.406	46.1239	49.188	48.2094	49.3803	51.5342	59.5556	61.6581	67.7906	74.0299	68.2863	70.9872	64.3761	62.0855	63.0983	62.9316	66.7735	67.9872	67.9615	68.0214	71.2265	73.406	77.0256	75.6581	81.1795	74.6154	72.6026	69.2094	61.812	65.8761	68.4231	73.6624	81.6581
	59.6	57.7	62.7333	66.5333	59.1	62.1333	62.3333	58.6333	56.6	56.2333	56.0667	56.2	53	50.8333	48.4333	49.5	54.6	63.2333	60.9	58.8333	65.5333	68	81.4333	83.7333	87.7333	75.2333	76.9333	73.1	75.8333	66.8667	64.8	73.9667	64.0667	70.5	69.5333	64.8	67.5333	83.6333	84.7	85.5	84.9667	77.9333	72.1333	73.7667	68.6667	66.5333	65.1667	69.9333	74.3
	19.7344	21.7969	21.1719	21.1094	21.7812	22.9531	20.9062	19.7031	18.9531	19.1562	19.1406	18.5	19.7344	22.4375	19.4062	20.4688	21.2031	22.3438	22.3438	22.4219	24.3438	25.4844	30.125	34.0469	29.7969	30.9531	28.9219	28.25	26.2656	26.9062	21.375	20.2188	23.2656	20.1094	22.4219	23.5781	24.2656	29.0156	30.3594	32.7188	29.7812	29.25	26.6719	22.8125	20.625	21.8281	22.1875	23.1094	25.5
	19.55	23.4167	22.9167	25.4833	22.9167	25.0333	25.4667	24.4833	21.5667	21.85	21.1667	19.7333	21.0333	19.55	20.0833	23.5333	20.95	23.1333	23.5667	24.8	25.4667	28.9833	36.1833	35.3833	34.6667	32.65	30.1167	29.5833	26.1167	27.5167	25.75	27.0167	26.8167	28.2167	27.9833	29.2667	30.9	32.1833	33.85	34.3167	33.7167	28.05	26.1667	28.1	26.45	24.4667	26.5167	27.9667	30.6333
	27.8194	27.4958	30.5486	29.3556	33.1972	29.8847	28.2556	27.3125	25.9472	26.3903	25.0597	26.45	25.7042	22.7514	26.2597	27.5958	28.1306	28.3819	28.7694	29.2472	29.7597	38.5222	40.4611	43.2333	42.0931	40.0875	37.2861	35.9667	30.8556	28.8264	27.5944	29.9833	28.8347	28.1694	29.8611	31.6875	34.5722	38.0292	45.1222	43.0986	38.9444	35.5597	31.2514	31.55	30.9736	33.9431	33.2556	36.5097	39.8139
	26.0792	26.6167	27.7917	28.275	29.7375	29.75	30.9792	26.9167	24.7417	27.8958	28.0708	27.3542	25.725	24.4292	26.3583	24.6875	24.7458	28.675	28.6083	29.5	29.7708	35.4042	37.0042	39.225	38.1542	37.9333	37.2625	33.9125	31.9583	29.6125	27.675	26.0792	27.2458	29.9958	29.8667	33.1292	34.8458	36.6542	38.7208	37.2125	35.9083	36.0125	31.65	32.4833	31.0042	33.5333	33.6708	34.6125	36.7583
	33.2019	30.1026	38.6603	37.7083	34.3013	35.9551	32.1667	31.0224	32.6667	32.9038	32.2949	32.0288	33.141	31.6154	34.1538	32.0128	31.5962	30.1154	33.3077	34.4359	34.3237	38.3622	42.2885	54.0385	44.6378	52.1955	43.4615	43.5417	37.7821	38.3141	39.0288	37.8173	43.0513	47.0705	42.4327	46.6538	42.0321	46.3269	49.9455	55.7692	44.2917	47.7115	45.6571	47.9006	44.9359	45.7628	44.1506	46.0513	51.0449
	18.5	19.8	18.5	19.9	20.2	19.8	18.9	17.8	22.1	17.6	18.2	16.3	16.5	18.1	17.2	16.1	16.1	18.4	19.3	20	21.7	22.2	24.4	25.7	24.1	28	24.7	26.6	23.5	23	19.3	18.8	18.1	19.6	21.2	20.1	20.4	20.8	26.3	24.1	24.7	28	22.6	24.2	27.1	23.4	23.3	22.5	21.9
	31.85	33.95	34.325	39.25	33.2	33.3	32.85	30.75	34.1	33.125	29.125	32.375	32.575	30.225	35.075	32.35	34.225	35.55	34.575	34.375	40	38.35	47.325	51.35	47.425	46.25	45.025	41.825	35.6	37.175	32.225	36.375	36.425	37.8	39.9	43.35	42.075	45	47.85	49.875	50.025	44.3	47.6	49.05	49.225	47.075	47.25	50.95	50.025
	14.2905	13.1156	15.9566	14.4094	15.2478	14.5843	13.9628	14.8763	15.4772	14.5781	15.5869	14.4485	14.1664	14.937	13.9941	15.2754	15.4779	16.1119	13.2272	15.6182	15.7272	17.1351	21.1583	20.6138	21.0055	19.1476	18.8958	18.0611	18.0806	17.1226	15.2253	15.4547	16.7485	14.8612	16.9315	17.87	16.7655	21.1057	17.4941	18.261	18.3155	18.2522	20.0243	16.9183	19.0736	16.6664	17.7504	18.0762	19.3575
	30.6933	29.76	33.7733	35.1667	36.5067	36.74	37.8067	32.42	31.76	31.8467	31.7467	31.02	30.6067	31.4867	34.42	31.3867	33.22	32.9733	35.9933	32.64	35.1867	40.5133	47.9333	54.5267	48.7867	44.9667	40.8667	38.82	32.8867	28.58	30.3067	27.4733	34.1133	35.1533	40.7733	41.26	43.94	50.4933	50.3267	51.7467	47.8067	44.7	42.5133	39.0133	39	40.6667	44.6533	49.0133	52.5667
	33.8305	31.7185	36.7145	35.4037	36.9811	38.086	37.0463	34.932	34.786	32.5056	32.8401	31.3833	36.5123	34.0786	35.403	35.0192	33.9418	37.9875	38.8892	37.5781	39.5941	41.5653	49.5465	52.3387	51.4003	44.9756	43.6918	37.9357	32.5256	34.6779	34.4475	36.2732	35.4029	37.9539	41.8261	40.6061	41.3162	52.5537	48.4003	50.4232	47.5215	44.3293	43.4495	41.7327	43.4709	43.5221	52.5113	51.6266	56.0492
	15.25	16.5	18.5	19	19.7	19.45	18.65	18.15	17.05	17.25	18.85	18.45	21.55	17.7	18.55	20.4	20.85	22.4	21.7	20.15	21.7	20.65	26.15	29.1	28.45	26.8	22.15	18.45	16.05	13.95	14.1	15.65	16.2	18.95	19.55	21.3	22.5	28.8	24.85	25.05	27.7	22.45	20.65	22.25	22.2	27.95	30.6	33.3	35.85
	16.5778	17.0222	17.7778	18.4222	18.1556	18.3111	17.2667	16.4444	17.7333	16.8222	17.4222	17.2222	16.5111	17.9111	16.7778	18.2444	17.7556	16.9556	17	17.9556	19.2444	19.3778	18.9333	20.4444	20.2667	20.4889	20.0667	19.3333	18.2222	18.8	17.0667	17.2	17.4667	17.1778	17.6	18.3778	18.6	19.5556	19.5333	20.9333	20	19.4444	18.2889	18.6	17.8444	18.5556	20.4	20.3556	21.3111
	13.125	12.5	16.0417	13.75	12.7083	12.2917	13.9583	13.9583	12.0833	11.4583	12.5	9.58333	14.5833	11.6667	13.125	11.4583	13.125	13.5417	15	13.75	16.6667	16.6667	15	14.1667	13.125	16.25	15.625	15	16.4583	14.375	13.125	13.5417	11.4583	11.0417	16.4583	10.2083	11.25	13.5417	12.7083	13.9583	13.5417	11.6667	13.3333	11.6667	13.75	13.75	16.0417	12.9167	14.1667
	20.8625	19.2833	20.9042	17.7667	19.7375	19.7958	18.8292	16.7042	17.15	20.2625	18.5917	19.6917	17.0667	16.8417	18.2208	17.7958	18.525	18.9417	19.4792	19.4125	20.7333	21.8167	25.1292	26.1458	23.925	22.6083	23.45	20.6292	19.7083	19.6125	19.8167	21.3042	21.2458	17.4792	16.7625	19.7375	20.375	19.5083	20.6958	21.7167	21.3292	20.0208	19.2708	21.4708	22.2875	23.1458	22.9958	24.5042	25.075
	17.3988	16.7798	19.006	18.6071	19.4762	20	19.8929	18.5655	15.7679	16.3571	17.7143	18.0476	18.0179	19.0893	19.4821	18.881	19.2321	19.2917	22.8869	17.6548	22.4107	25.6548	25.369	24.4286	23.7738	24.2976	22.0476	20.8393	19.0357	20.0357	18.3036	17.5357	18.2143	20.9821	20.2262	19.5	20.3571	23.875	23.9583	25.1131	22	20.5536	21.8512	18.9048	19.3214	19.4643	18.0119	20.0833	21.9286
	22.7778	23.1944	24.8611	25.9722	26.8056	24.1667	26.5278	25.1389	24.5833	24.3056	21.25	27.7778	25	25.4167	25.1389	28.0556	26.3889	26.5278	27.5	30	29.0278	30	32.0833	39.1667	34.0278	34.7222	34.7222	30.1389	31.1111	24.7222	25.4167	27.5	27.7778	26.9444	27.6389	29.4444	31.1111	31.3889	30.5556	33.6111	32.9167	25.8333	26.9444	26.3889	26.9444	26.8056	31.25	30.1389	31.6667
	15.76	16.24	17.24	16.12	16.24	16.6	16.48	16.08	15.92	16.08	14.36	14.92	15.72	16.4	17.76	14.92	15.68	18.48	17.56	17.8	18.6	18.84	18.92	20.8	21.4	20.12	19.12	16.6	16.4	15.44	15.04	15.08	14.28	17.96	18.48	18.68	22.16	21.6	20.8	23.56	20.44	20.52	19.84	18.28	19.84	20.84	24.08	25.36	25.52
	27.0833	25.8333	26.6667	25	28.75	27.5	30	23.3333	27.5	26.25	22.9167	21.6667	20.8333	26.6667	24.5833	25	27.0833	27.9167	27.0833	24.5833	23.75	30.8333	36.6667	44.5833	39.5833	40.4167	38.75	36.25	31.25	33.75	30.8333	30	23.75	29.1667	30	33.3333	27.5	38.75	36.6667	33.3333	34.1667	34.5833	25.8333	29.1667	24.5833	26.6667	33.3333	38.3333	31.6667
	30	25.2	30.3	30.9	29.4	27.3	27.2	26.9	23.8	22	22.3	23.8	22.7	24.9	22.8	28.2	25.8	26.4	27.1	28.5	27.7	35.2	39.6	48.5	49.2	44.5	35.3	28.3	22.9	21.7	25.4	24.7	24.2	30	32.9	34.3	36.3	39	46.8	42.2	37.7	29.7	23	23.4	22.7	25.1	32.3	36.5	41.7
	20.9	21.2	22.6	21.8	22.4	20.7	19.3	24	20.8	20.9	22.2	19.8	23.5	20.3	20.5	26.3	25.2	23.6	21.1	19.8	26.3	30.3	33.6	36	34.5	34.4	30.4	29.7	28.9	25.8	23.1	24.7	21.4	26.8	23.9	29	27.3	31	28.3	29.5	28	27	22.8	24.6	24.7	23.5	26.6	30.1	32.3
	23.8421	25.0548	27.3631	30.5635	30.3195	27.2185	26.7921	25.9798	28.1983	26.8804	26.7485	24.9351	24.075	28.6518	27.3222	26.8799	27.1473	27.807	28.471	27.1914	28.8889	31.5088	34.1701	34.7161	30.5114	32.58	32.6034	34.2887	34.0718	31.925	30.3036	27.9282	29.1877	32.8426	31.0287	33.369	28.5662	32.1494	31.0755	33.7974	31.5098	31.0292	30.4024	29.2222	30.0739	31.2403	29.5322	29.7065	30.5965
	16.1667	16.4167	15.75	16.8333	18.25	18.1667	17.3333	14.8333	14.0833	16.5	17.6667	15.8333	16.4167	15.75	14.75	17	16	17.75	17.5	16.9167	20.8333	23.5833	23.3333	27.8333	27.5	23.6667	24.3333	21.6667	20.8333	19.5	17.1667	18.5833	20.0833	21.75	21.0833	20.75	21.6667	23.0833	23.9167	21.75	23.5833	18.4167	20.3333	17.25	16	19.3333	20	21.4167	24.0833
	31.0607	28.1192	30.5248	30.7804	30.0976	29.1295	30.2361	27.5213	26.6295	27.0708	26.0974	28.1434	25.5647	29.4344	29.0953	30.1026	30.8437	28.9005	29.5913	26.1636	31.6074	31.4787	35.1384	42.3176	39.1457	42.4395	37.5666	36.9865	33.0936	33.3136	28.454	28.9503	29.0135	30.0151	31.2655	33.1954	35.3407	41.6767	40.6092	40.2433	36.9001	36.9882	33.2667	30.2304	33.136	32.2232	34.9433	36.5117	33.9976
	18.2447	16.624	18.9734	18.7815	15.6531	16.9646	18.2504	16.9013	17.1392	17.2714	16.1084	17.7351	17.5462	16.4339	16.8164	16.0609	19.4042	16.3041	19.6957	18.5156	19.8651	22.749	25.4994	29.7677	26.5533	26.6785	22.1826	21.5508	20.4447	20.336	19.5896	15.5984	16.9825	19.1559	19.7795	20.7174	21.3904	22.9091	24.5666	24.8899	21.0982	19.8663	19.9586	20.5277	17.8008	20.3438	20.0603	21.5711	24.1547
	16.8475	15.3082	17.0462	18.5346	18.9895	16.7712	18.1285	17.9794	15.4384	17.1091	17.5667	18.6576	17.6526	19.7048	18.0912	17.0849	19.9535	19.0729	17.4324	17.0854	21.1945	22.2576	26.4284	29.0989	27.8514	24.1068	21.9603	21.642	18.6805	21.5587	17.3578	17.5548	16.1243	17.3368	20.2183	18.3256	18.5999	22.008	23.6495	19.9252	20.3899	18.3291	16.6021	16.7063	18.815	20.9888	21.3219	20.6469	20.1289
	25.2083	23.2292	24.0625	27.8125	26.0417	26.1458	20.625	23.0208	22.8125	22.7083	24.7917	22.7083	22.8125	23.9583	23.125	26.0417	24.5833	23.9583	24.8958	28.2292	31.25	36.7708	31.5625	39.5833	37.1875	33.75	31.7708	30	26.6667	26.25	24.8958	23.75	28.4375	26.6667	27.2917	27.8125	29.4792	34.5833	31.1458	35.7292	29.1667	27.7083	25.8333	24.6875	25	26.875	27.7083	26.7708	31.7708
	25.4209	24.7091	27.8624	28.2877	26.8976	27.0055	27.8714	28.3422	28.5115	26.3694	27.2344	28.3819	28.8562	25.596	24.6906	26.1326	26.8718	26.2541	27.2517	28.0557	27.2598	29.5166	29.7016	27.1498	26.891	30.6913	29.5044	30.4785	28.383	30.9939	27.4248	25.3435	28.0883	27.6801	28.1713	25.8984	25.5529	27.7575	26.6432	28.8616	29.5598	26.637	29.4033	28.3532	25.3502	29.809	28.2349	29.5284	26.0867
	43.1333	46.0569	46.5965	47.0265	44.1754	45.8795	46.2562	45.7366	47.9539	47.6037	45.7998	46.6627	47.1043	46.0491	44.7705	43.9665	47.5565	44.3771	45.2022	47.4675	48.1057	48.7795	48.1222	46.6056	48.0217	46.825	49.3507	49.4783	47.9262	47.4142	47.9563	48.4585	50.4019	47.2384	47.2254	47.6926	46.9496	49.5362	46.5349	48.3581	46.5571	46.2428	46.76	48.3619	47.6266	45.5305	46.0071	47.3093	44.7309
	22.8889	19.8889	21.4444	26.1111	22.2222	23.5	22.2778	23.3333	22.1111	20.6111	22.3889	19.7778	20.6111	20.8333	21.8889	22.5	22.5556	23.8889	24.8889	25.7222	25.1667	30.0556	25.7778	34.4444	33.9444	29.2222	29.2222	26.9444	27.2222	26.8333	23.8333	24.8889	23.8333	24.8889	24.3333	24.7778	25.7222	29.3889	28.4444	29.1667	25.6667	27.3889	22.5	24.5	23.3889	24.6111	25.8889	25.7222	29.3333
	17.4359	14.8718	16.1538	16.6026	14.9359	18.3974	16.2179	15.641	16.9231	15.8974	18.0769	15.5769	19.2308	15.4487	15.1282	16.4744	16.7308	18.6538	16.2179	16.2179	17.9487	18.7179	22.7564	22.6923	22.7564	21.0256	21.2179	19.359	20.3846	18.2051	15.9615	14.359	14.2949	17.2436	18.5897	18.3974	18.3333	20.7692	19.6795	18.8462	18.9103	17.1154	16.6026	18.0128	18.3333	17.4359	15.3846	20	19.8077
	23.7778	25.2222	25.1111	24	26.75	26.3056	25.3056	23.9444	24.9444	22.1667	23.9722	24.8889	24.4444	24.8333	24	24	23.7778	26.1944	26.25	27.0556	28.1111	28.1944	29.0556	30.6944	33.4167	30.9444	30.75	30	30.4167	29.1389	25.8056	26.1944	26.8333	28.7222	28.3056	27.8056	27.8889	32.4444	30.3611	32.3333	30.6667	28.1944	26.7778	26.6944	24.5833	27.3611	28.8611	29.1667	31.25
	17.7949	19.5513	19.6667	21.1154	18.8846	19.5769	22.0769	18.7308	19	19.0897	20.2949	19.4359	20.2308	20.3974	21	19.3462	19.1923	21.5128	20.6667	20.359	22.3462	28.7051	26.0513	28.8462	31.5897	28.5256	27.2308	24.9615	21.6538	22.9103	22.3205	22.5513	24.4615	23.7308	27.6923	27.5	26.3846	28.0256	24.8333	27.2564	22.1795	22.1923	22.3846	20.6538	21.8205	23.9359	25.1667	25.8205	28.3077
	16.625	21	21.875	19.75	20.5	20.875	21	18.125	19	20.75	20	19.375	21.25	19.125	18	20.375	21.25	22.625	18.625	18.75	22.25	24.375	32.375	36.875	37.5	31.125	28.5	25.375	26.125	25.375	21.5	22.25	20.75	23	22.75	30.125	24.875	27.625	24.5	30.125	24	21.375	22.75	19.25	22.75	25.25	26.625	28.25	30
	16.3333	18	20.75	19.9167	22.5833	21.25	19	19.6667	19.25	21.6667	17.8333	20.4167	19	19.6667	24.5833	23.1667	23.5	22.5833	26.25	21.5	26	24.6667	32.9167	32.1667	31.9167	28.1667	29.8333	26	27	27.1667	23.5833	26	24.5833	25.9167	25.1667	28.8333	25.1667	27.6667	30.6667	26	24.9167	22.25	23.5833	23.3333	23.4167	22.5	25.5	26.6667	25.3333
	22.1667	23.1667	23.5	24.75	23	25.6667	22.9167	22.5833	22.25	22.5	23	24.5	23.9167	22	24.0833	23.3333	23.4167	26.4167	25.6667	24.6667	26.3333	32.1667	36.25	42.25	38.3333	32.6667	29.25	30.25	28.6667	27.1667	24.25	25.9167	26.1667	30.5833	28.0833	27	27.9167	32.25	30.6667	30.8333	27.1667	27.5833	27.3333	28.4167	28.8333	31.75	29.3333	34.0833	33.4167
	20.125	20.6875	23.0625	23.5625	26.625	24.375	24.375	24.125	20.625	21.5625	21.6875	23.5625	25.625	26.0625	24.875	26.625	25.5	25.1875	25.9375	27.3125	25.875	29.5625	33.875	36.5625	36.8125	29.125	29	28.875	28.25	28.125	27	28.75	30	28.0625	33.8125	30.125	29.3125	33.125	34	31.5625	30.875	28.3125	27.1875	27.5	28.5625	29.9375	30.75	29.25	33.3125
	14.4038	12.1904	14.5097	13.7593	13.9609	14.2684	11.8436	15.0304	12.9418	14.2801	11.437	13.0664	14.5632	12.2709	13.6934	13.6648	14.3565	11.5572	15.101	12.6462	14.5435	16.8682	16.1083	16.0459	12.6737	15.0125	14.6521	16.1509	13.9793	16.936	12.1334	13.1951	14.286	12.1344	13.2401	13.2063	15.7031	12.0179	13.556	12.1958	14.533	12.7283	12.4222	15.9209	13.9993	11.252	13.9745	13.247	13.8709
	21.875	19.875	20	21.9167	23.4167	23.375	21.875	21.2917	20.2917	19.25	19.4583	21.1667	17.9583	21.0417	20.7083	21.8333	23.9167	19.5	21.7917	22.9583	25.75	25.9583	33.9583	38.625	39.3333	32.0417	29.4583	32.0833	26.5	27.6667	26	28.0833	31.7083	32.4167	29.625	33.7083	30.0417	35.5	33.2917	32.9583	31.875	26.125	27.375	29.5417	27.5	27.25	27.5417	32.7083	30.75
	19.6667	16.8947	19.2456	22.5088	19.8246	20.2456	20.193	21.193	18.1053	20.0526	20	20.2281	20.1579	18.9474	19.2105	20.386	20.4561	19.9825	21.2632	20.6667	24.1579	25.1754	26.7544	28.2456	27.8421	27.386	26.614	26.5088	24.0175	25.7719	22.6842	24.9649	27.1228	25.7895	27.0877	24.0877	24.6316	30.9298	26.6316	24.3509	21.1053	22.193	19.6316	22.4211	21.9825	24	22.0351	25.0175	25.614
	27.963	23.4444	26.2593	24.8519	30.4444	27.8148	27.4815	28.8889	30.1852	31.1852	29.7037	27.6667	30.8889	28.7037	30.8889	33.8519	28.8889	33.037	34.6667	32.963	37.7778	38.037	44.8889	42.5556	41.4815	42	39.5556	40.2963	39.0741	40.5185	37.2963	41.2593	41.8519	42.963	40.5926	41.5185	43.5556	44.2963	40.5926	43.4444	34.7778	34.4815	33.3333	34.7407	32.8148	34.1111	36.5926	45.7778	43.2593
	22.6875	23.4062	25.0625	25.0938	24.9375	21.6875	20.9688	21.0938	19.5312	22.0625	24.1562	21.4688	23.125	24.5625	22.6562	22.75	23.3125	26.2812	25.4062	25.4375	28.0312	28.7812	30.1562	36.375	31.8125	28.625	27.8125	27.2188	27.8125	26.375	26.9688	28.4375	31.7188	29.9375	31.0312	33.125	31.9062	33.6875	27	29.7188	27.5625	24.5312	26	25.3125	26.5	28.125	28.6562	29.7188	26.6562
	18.6	16.9	18.4	20.9	16.6	18	21.8	20	18.2	21.9	18.7	23.1	24.1	20.7	24.7	27.7	22	26.1	22.6	25.1	24.6	31.5	28.8	35.4	32.1	25.7	26.5	27.7	24	26.3	25.7	24.6	26.7	30.1	29.6	26.5	25.3	24.4	22.3	26.2	22.4	19.9	20.7	18.9	24.5	24.2	27.1	26.3	24.6
	18.5714	16.1429	17.6071	17.3571	18.2857	19.9286	16.0357	17.6786	17.5714	19.7857	18.6786	17.6429	19.8571	20.5714	19.1786	19.4286	18.2143	21.1071	18.6429	20.5	20.3571	22.6786	25.7857	27.7857	23.4286	19.9286	23.4286	23.7143	26.8571	21.1429	21.0357	23.1786	25.6786	24.75	23.3214	23.4286	25.0714	24.6071	23.5714	24.9643	21.3929	20.3571	18.5714	20.9643	22.7857	19.8929	19.3571	21.9286	24.9286
	25.2857	18.5714	23.7143	23.7143	24.2857	28.1429	26.7143	24.2857	23.4286	22.5714	26.7143	22.7143	25	24.1429	26.2857	28.1429	29.1429	29	28.2857	30.1429	33.1429	36.4286	38.5714	42.8571	36.8571	32.4286	28.8571	29.5714	27.8571	33.7143	31.1429	34.8571	34.5714	33.7143	32.1429	31.5714	34	33.1429	28.4286	32.2857	24	28.4286	25	27.5714	27	30	31	33.8571	33
c5
	19.7	16.1	20.9	18.2	18.4	19.9	17	20.6	17.9	17.7	18.9	19.2	22.6	23.5	22.1	22	22.3	24.8	23	22.9	26.7	30.8	33	36	28.6	27.4	24.9	25.4	23.8	27.7	22.3	25.6	26.7	27.2	30.1	26.6	29.3	25.8	25.8	25.2	24.9	25.8	23.8	22.9	22.5	24	22	27.9	27.9
	23.5556	21.2222	25.2222	24.3333	26.6667	26.4444	27.3333	23	24.2222	29	21.8889	26.1111	23.4444	26	26.4444	27.3333	28.4444	31.4444	27	30.8889	32.4444	42.1111	40.4444	44.1111	36.3333	31.5556	29.6667	33.8889	33	34.4444	29.4444	32.5556	35.6667	36	35.6667	38.7778	28.4444	34.6667	30.7778	29.5556	29.4444	25.2222	25.6667	27.3333	29.5556	31.6667	31.1111	32.2222	36.7778
	13.6667	15.3333	13.3333	13	14.5	14.1667	16.1667	14.6667	18.5	17.8333	15.1667	15.1667	19	14.5	15.1667	16.8333	14.3333	15.8333	16	17	18.3333	24	29.5	29.1667	26.3333	23.6667	24.6667	21.8333	24.1667	21.5	21	16.8333	19	18.8333	18	19.1667	18.6667	17.5	17.8333	14.6667	19	17.5	14.6667	22.5	19.3333	19.8333	22.3333	17.1667	21.6667
	22.2	21.4	24	22.7	24.2	23.7	21.8	22.9	20.9	23.6	25	24.8	21.9	23.6	23.8	24.6	27	21.8	23.1	24.4	28.1	35.1	40.1	38.8	37.8	34.5	32.3	34.4	33.9	33.2	28.8	31.6	30.1	30.4	29.1	27.7	28.9	28.5	26.4	27.3	24.7	24	25.7	33.6	29.6	31.5	28.1	30.2	30.4
	25.0576	27.0102	26.2	24.4847	26.9627	26.8102	30.4373	26.5763	26.278	29.4915	29.6102	25.9966	28.1525	25.2644	28.6237	31.2305	29.4407	28.7254	31.7797	32.7898	32.3525	40.0339	53.6068	55.3966	50.0814	47.7593	43.4814	40.5051	39.2305	33.1593	35.4441	36.6339	36.4271	37.1695	39.1153	29.9729	32.0814	37.7797	29.0949	26.1627	32.9763	32.5017	31.7492	34.4475	39.0881	37.4847	35.6136	36.139	33.8576
	16.0169	15.215	16.4348	20.8309	18.0314	19.2077	18.0531	18.6546	17.4614	19.843	15.1353	18.756	18.4251	18.6715	16.4783	18.5628	18.3116	16.9831	19.3599	20.6812	22.3575	33.8696	39.9444	40.2899	31.6232	29.1739	30.3671	28.0894	24.6932	25.1715	20.971	22.6667	22.8478	20.2729	22.8913	22.0531	18.4082	19.7947	21.6812	19.5942	18.4082	20.1014	18.971	24.2512	25.6715	24.9034	23.4589	19.0314	19.7295
	17.0079	18.4766	19.1006	14.3992	18.6083	19.7848	18.2261	17.7641	17.456	18.4549	17.3842	20.9136	19.8301	18.8175	16.5305	17.1021	19.7976	16.8483	18.7503	19.1011	20.1965	26.8577	30.5471	30.0236	26.7344	25.9518	25.1244	23.5791	21.0947	23.0748	21.1075	20.7811	18.3943	20.6472	18.3112	18.1584	21.4267	18.8831	18.9513	18.1972	19.0638	21.2397	21.3255	21.7208	23.4008	19.0468	21.266	18.9565	20.8157
	12.5	13.6667	15.5	13	14.8333	15.6667	12.5	15.1667	16	14.5	17.3333	15.3333	16.8333	15.8333	12.3333	14.8333	13.1667	13.6667	14.3333	17.5	18.5	19.1667	20.8333	20.3333	20.6667	17.8333	21.6667	19.3333	20.8333	20.8333	19	19.1667	16.1667	18.6667	17.8333	19	14.1667	20	19.3333	15.3333	15	14.8333	19.6667	18.3333	19.8333	17.3333	17.8333	15.6667	20.1667
	15.2963	13.6296	14.5926	12	14.5185	13.4815	14.963	15.2593	12.7037	15.6296	15.8889	14.6296	18.5556	17.963	14.2593	14.7037	15.8148	11.7407	16.1111	18.1852	22.0741	20.4444	26.037	26.5556	24.2593	24.6667	18.7407	19.4074	20.7407	19.2222	13.9259	15.0741	17.5185	16	16.5556	14.3333	16.1852	15.037	15.5556	15.5926	16.3333	15.6296	17.963	19.963	23.5926	21	18.4815	14.4444	15.963
	14.3333	11.7083	13	11.7083	18.375	13.1667	12.5	17	15.0417	13.7083	19.5	12.4583	19.7083	17.125	11.7917	18.9583	21.125	11.75	14.5417	19.125	19.0833	25.6667	28.375	37.6667	22.9583	29.0833	31.6667	19.0417	22.875	25.125	24.875	21.6667	19.1667	21.625	24.875	18.5	25.0833	23.625	17.7917	16.5	20.4167	22.9583	19	23.8333	23.875	20.375	11.875	21.0417	15.9167
	16.5556	17.0936	13.2222	14.3216	14.848	16.4561	16.4327	18.5965	16.345	15.9825	15.9825	17.5556	18.4854	18.4386	15.8655	15.4327	18.2456	16.0058	18.2222	17.8655	20.883	20.2105	23.9181	25.0409	26.0175	27.2164	28.1754	23.3626	23.9766	22.4795	18.8947	15.6433	22.2339	17.4211	19.8129	19.462	17.6082	16.8012	14.6316	16.3158	18.7135	16.6433	17.5205	18.883	18.7368	17.5497	17.1988	16.8421	15.3041
	9.83684	10.6368	9.34211	8.62105	9.8	9.27895	8.65263	9.87895	10.5947	10.0842	10.1684	10.5789	10.0368	11.3105	9.83684	10.2421	10.1737	10.9	9.36316	9.86842	9.46842	14.9	14.3316	15.9316	16.7632	14.1579	17.6842	14.6737	13.2263	13.8158	11.9211	13.2263	10.9684	9.97895	10.6632	11.0684	12.5684	12.8842	10.5632	11.3789	12.5211	11.4105	7.67895	11.8842	10.7684	11.3632	11.2842	10.3579	10.4526
	14.7013	15.3117	12.013	14.1039	14.5325	13.4675	13.5844	16.3506	16.4286	16.4675	14.1948	15.5455	13.4805	14.2987	14.6883	13.1039	15.0909	15.5844	13.6234	12.7273	17.2727	19.974	23.4935	24.8961	20.8182	20.8961	21.8442	21.5195	19.5195	18.2078	17.8052	16.9091	15.8961	15.9481	14.7403	19.1169	16.8961	15.2468	15.4286	15.5974	15.3377	15.4026	14.1558	17.1169	17.3896	18.4286	18.7662	18.3117	15.5714
	15.3438	15.2812	13.9062	16.25	16.7812	14.2188	16.5312	16.3438	15.2812	16.375	11.75	16	13.7188	15.2188	14.6875	14.1562	14.7812	14.9688	16.0312	16.5938	15.4375	18.875	21.0312	22.125	24.2188	24.2188	21.2812	22.125	20	20.9375	16	17.4688	18.5938	18.25	16.6875	19	18.8125	18.4375	16.25	15	14.6562	17.5625	16.0625	14.875	15.9062	18.625	18.5312	17.9688	16.875
	8.125	10.25	7.25	8	10.25	9.875	9.875	11.625	7.5	11.25	10	9.875	10.25	10.875	10.875	11	10.625	11	10.125	11.875	13.875	17.625	16	14.875	17.375	15.25	14.5	12.25	14.625	14.625	10.5	10.625	12.125	12.75	11.375	11.5	11.5	10.875	13	10.75	11.375	9.875	11.375	9.75	10.5	11.25	14.375	11.125	10.875
	14.8333	13.9792	11.625	12.4375	12.9375	13.3958	11.7083	14.625	14.4583	13.25	12.3125	12.2083	12.0833	11.5625	12.4167	13.6667	14.6667	13.0208	10.0833	12.8125	16.4167	15.9792	16.7917	17.7708	16.2917	15.3542	15.9167	13.1875	16.1875	16.1458	13.7083	12.8542	13.2917	14.1667	13.75	15.7917	12.5208	12.4583	13.3125	13.3333	12.7292	14.6875	14.9375	13.7917	13.5833	13.125	14.0833	13.75	13.7083
	11.254	14.0106	11.6984	13.0159	13.7725	14.1958	14.1376	13.0159	13.4497	13.9048	16.9471	12.1058	17.0952	15.3228	15.545	15.3651	15.5661	17.0159	18.8148	15.7566	16.6085	21.0106	23.291	25.8783	21.1111	23.6455	22.4603	16.6984	16.291	19.9418	16.5079	16.7196	16.5926	16.455	16.4603	14.1111	17.6455	17.5185	16.1958	16.3386	16.2804	16.1693	13.5608	14.8836	15.2116	15.7725	20.1587	19.0794	19.4762
	14.5833	12.1042	10.5833	12.6667	14.6667	15.3125	13.875	17.1875	14.75	12.75	11.9792	14.6458	13.4792	12.5208	14.4792	15.5625	16.2083	12.375	14.9792	16.4792	19.1875	18.2083	20.6875	19.4375	19.7708	20.75	16.7917	17.1875	16.3333	17.625	13.2083	13.2083	15.8542	15.25	15.125	14.8125	14.8333	13.6458	16.75	15.3125	13.7292	16.8125	15.7083	16.5	17.6042	13.1042	13.0208	15.1667	12.25
	11.8187	11.3124	11.2448	12.1963	12.8906	12.4135	12.736	12.5556	11.8028	14.1412	10.4327	13.6007	12.183	12.1495	14.9206	11.7569	14.2264	13.1972	14.6909	15.0117	12.8972	14.3292	19.2949	15.8037	19.6876	19.5372	19.8204	18.1195	20.8162	13.3375	13.6224	11.9231	14.3893	13.9298	14.6149	14.0217	14.2757	11.0727	15.0418	13.6182	15.0718	14.853	12.8254	12.6383	12.4678	13.8079	12.6992	14.5113	13.1003
	11.8333	14.1667	13.6667	14.5	15.5	15.3333	13.5	14	17.1667	15	15.1667	13.8333	14.5	19.5	17.1667	16.6667	15.8333	15.8333	17.1667	17	19	21.5	22.1667	23.8333	24.5	25	21.3333	25	21.5	18.6667	17.8333	17.3333	17.6667	18.1667	18.6667	16.6667	16.6667	17	16.8333	17	14.5	15.6667	11.6667	14.8333	16	13.8333	16	17.6667	17.3333
	15.3468	14.7542	15.3805	18.1919	17.4411	14.8451	15	14.1246	13.835	16.0168	13.1481	14.8653	14.4209	15.5488	13.9865	15.8923	16.4646	14.4276	15.6734	14.9731	17.7071	18.7374	20.7576	17.6734	17.9832	22.2424	19.835	16.5892	16.5185	17.4377	18.5758	14.6431	12.5354	15.1684	15.0135	14.6027	17.3805	14.1751	17.6431	14.2593	14.6195	14.2795	14.8552	16.5387	18.1077	13.4074	14.8923	16.0774	16.1111
	17	13.3333	15	17.6667	16.3333	20	18	14.3333	14.6667	15.3333	15	10.6667	17.3333	14.6667	18.6667	18.3333	15.3333	16.6667	14	17.6667	23	21.3333	25	26.3333	18.3333	21	18.6667	18.6667	21.3333	21.6667	17.3333	20.6667	17	17	15.6667	16.6667	13.6667	14	18.3333	9.66667	10.3333	14.3333	10.3333	12.6667	16.6667	11.6667	15.6667	14.3333	16.3333
	13.25	13	17.25	16.5	18.25	18.5	13.5	15.25	16.5	19.25	17	15.75	13	17.5	13.75	18	13.25	17.5	14.75	19.5	21	18.75	23.75	28	23.25	22.5	25	19.75	27	21	18.75	14	18	18	16.75	18	15.25	16.5	16.25	18.5	18.5	17.5	18.25	15.25	18	14.25	15.25	16.75	19
	15.928	16.1752	18.3806	18.9209	17.9823	18.8019	16.2531	17.8373	15.6944	15.1343	17.2985	16.5781	18.1624	16.0027	18.9316	17.1596	15.2656	18.0205	19.3727	18.3455	18.0968	22.7701	23.9637	25.264	24.1316	27.5672	25.3007	20.87	22.7274	21.0958	19.1743	15.696	14.4048	18.9042	18.866	19.2949	16.0272	17.2802	19.0812	15.232	16.5705	14.9649	18.9606	15.0504	18.5852	15.9173	17.4313	19.9206	17.0284
	10.0347	10.2083	9.6875	13.5417	13.125	12.6389	13.125	12.5694	12.3264	11.2153	10.2431	14.4444	13.3681	10.5556	11.4931	10.7986	11.0764	13.8194	13.4722	13.6806	14.9306	16.5972	17.3611	19.1319	18.4375	18.0556	19.5139	16.1111	16.4931	13.2639	14.3056	13.4028	15.6597	13.4375	14.4097	12.1528	12.3264	11.9444	10.3819	12.9514	15.1042	12.1528	12.6042	13.3333	13.1597	12.9861	11.9444	12.6389	15.5903
	29.6208	26.0435	24.2265	26.4302	26.3894	28.3602	27.0946	28.7547	25.9594	25.8774	26.383	22.8208	28.1293	26.6358	27.5292	27.9116	29.325	28.4529	30.1627	28.605	31.2696	35.4696	34.9994	37.2041	40.7301	38.9228	38.5673	38.3846	36.3664	33.8577	30.2726	30.1139	30.4449	30.6983	31.6035	25.1637	29.7676	28.8038	23.3063	31.5154	32.4274	29.2282	34.072	30.8814	28.1483	31.2106	34.7301	33.9709	29.5816
	12.127	19.254	18.9365	19.0794	20.3651	14.1111	20.0952	18.3175	16.5714	11.3651	14.4127	14.127	14.9048	18.3651	13.8571	15.619	20.0794	23.1905	12.3333	16.6508	22.0952	20.9048	22.4762	22.7778	30.254	23.619	29.3016	26.2222	17.8571	18.9683	18.127	19.5714	15.0635	21.127	17.4603	19.0476	19.3175	15.381	17.254	20.127	17.5238	19.3175	12.8254	16.8571	22.5873	27	16.3651	17.2063	21.6508
	15.75	18.25	19	19.5	17.5	20	21.75	20.25	19.25	17	16.5	18.5	16.5	17.75	18.75	17.75	16.25	16.75	18.5	22.75	23.75	25.25	25.75	30	28.5	29.75	24.5	23	19.75	18.25	21.5	20.25	17.25	20	18.75	21.75	17.75	20	18.25	22.5	21.25	15.25	18	17.75	20.25	18	14.75	18.75	18.25
	12.5	14	19.5	16	15.5	13.5	17.5	11	17	16	11	21.5	14.5	21	14	8.5	14.5	13	17	18.5	21.5	20.5	30.5	28	25.5	24.5	27	23	21	15	17.5	15	18	17.5	13.5	22	14.5	16.5	20	17.5	19.5	14	15.5	16.5	15.5	15.5	15.5	18.5	16
	15.6364	13.4545	16.0909	13.1818	14.6364	16.4545	14.1818	14.2727	15.9091	14.7273	13.9091	14.4545	13.1818	12.8182	13.6364	12.3636	15.7273	13.8182	15.2727	15.6364	16.2727	19.5455	18	20	18.8182	19.5455	19.0909	16.6364	18	16.2727	15.0909	12.9091	14.9091	13.5455	14.4545	15.6364	14.9091	12.9091	13.4545	16.3636	12.1818	12.4545	14.9091	13.2727	14.4545	12.4545	13.8182	14.6364	15.9091
	12.7086	14.3464	11.9668	10.1405	12.1362	13.0169	12.1138	12.7206	12.2042	8.60131	10.5768	11.3818	13.4907	11.7772	10.6487	13.4869	13.1972	12.5779	10.9891	12.841	14.4581	17.335	15.0882	19.5163	16.3742	16.2587	15.4237	15.2217	14.9646	14.8834	10.6846	12.1057	13.1819	13.0316	11.8132	12.9553	11.4368	12.8927	11.8513	11.5839	13.3061	10.7402	11.9771	14.2587	12.2424	12.1634	12.2974	12.4739	12.8883
	17.4688	17.2812	20.5625	18.5312	20.2812	17.6875	17.9375	18.1562	19.5	19.7812	18.1875	16.1562	19.0938	21.6562	18	17.7812	18.125	19.1562	17.375	19.4062	21.375	25.125	23.6875	30.1875	27.6562	27.8438	22.6562	23.75	21.375	21.5312	18.7188	19.1562	17.0625	21.4375	17.0312	21.1875	16.5625	17.875	19.2188	16.5	18.2812	15.7812	17.25	16.8125	17	19.0312	19.5	18.0938	17.1875
	14.3558	12.0224	12.8686	15.5705	13.6154	16.391	15.9712	14.1314	12.4231	15.1731	15.5801	13.4327	16.3558	18.3654	12.8974	14.6154	18.4808	15.4551	13.9135	15.6987	17.9712	20.516	22.2308	23.9231	19.891	22.6859	21.9583	19.016	20.1923	18.016	17.0641	14.6538	16.2724	16.891	14.0449	16.2821	17.4295	15.8494	14.2692	15.2724	14.7821	14.5641	15.0641	15.3301	15.9135	18.5417	16.3237	17.3974	13.3814
	13	17.3333	18.3333	20.6667	25	20.6667	18	19	15.6667	18.6667	17.3333	14	20.3333	15.6667	19.6667	16.6667	25.6667	18.6667	19	20.6667	25	29.6667	28.3333	33.6667	37	33.6667	25.3333	20.6667	23.3333	19.3333	16	20.3333	21.3333	23	21	21.6667	21.6667	18.6667	24.3333	18.6667	21.6667	23.6667	23.3333	17.6667	20.6667	19.6667	26	24.6667	23.6667
	26.5278	19.1667	21.5278	25.9028	22.9861	21.9444	19.9306	24.3056	26.25	21.8056	18.8194	21.3889	22.9861	23.8194	24.0278	19.1667	22.5694	18.5417	24.1667	21.3889	26.1111	27.0139	25.2778	26.9444	29.2361	25.1389	28.4028	23.6111	24.7222	25.9028	25.1389	25.2083	22.4306	22.9167	27.7778	25.4861	26.1806	26.6667	24.3056	25.9722	24.7917	20.2083	22.0833	23.3333	26.3194	22.5694	21.875	23.1944	23.3333
	10.8333	11.6667	10	10.8333	10	11.6667	13.3333	6.66667	7.5	9.16667	6.66667	18.3333	8.33333	14.1667	9.16667	12.5	6.66667	9.16667	10.8333	11.6667	12.5	14.1667	14.1667	13.3333	12.5	8.33333	10	10.8333	15	7.5	10	14.1667	11.6667	9.16667	14.1667	8.33333	9.16667	7.5	10	13.3333	10	9.16667	15	7.5	10.8333	10	10	11.6667	9.16667
	14.0115	16.1103	12.6512	12.7355	14.1676	13.0949	11.9903	10.2665	12.7085	15.3521	12.8842	13.2828	14.5928	13.2909	13.9717	11.3085	13.643	14.5389	11.8917	11.8306	15.6367	15.2694	16.1896	14.8907	15.7967	14.2059	16.0776	17.7189	16.5091	15.7843	12.626	15.475	11.1553	11.0352	11.9463	13.6083	12.6356	15.6797	14.4281	13.9261	13.3235	16.5331	15.4042	12.2153	11.8567	15.6328	10.4149	13.2589	14.3758
	17.5694	18.0694	16.9444	18.2639	17.2222	18.0972	17.1111	19.9861	17.25	17.4722	17.4722	20.0278	20.5556	16.5417	19.0278	16.2639	17.6111	17.0694	19.2778	19.5139	19.2361	19.5	20.3889	21.0833	22.5139	19.5556	21.4722	19.5694	18.0833	19.8333	18.25	17.7639	18.0139	18.9861	18.6806	18.8056	19.5833	17.4306	18.6111	16.3611	20.7917	16.6944	20.5278	19.5278	20.2222	20.0972	23.1389	22.3472	17.6944
	43.6703	41.2454	39.2821	43.5897	39.5092	40.7106	39.2747	43.6777	38.293	40.1905	33.5238	42.5568	38.5714	43.0989	39.1941	42.7253	46.7546	35.011	43.8168	39.9341	43.8388	44.2125	40.6227	43.7875	36.7473	40.6813	42.674	44.9817	43.2454	41.8462	45.4725	33.7216	36.1978	41.6703	42.2491	43.7509	39.9927	36.1758	39.707	46.0733	45.2894	38.5128	37.2601	40.2198	39.9414	41.7875	38.2564	40.2784	48.63
	13.3333	14.7619	14.2857	11.4286	14.2857	14.7619	18.0952	19.0476	15.7143	20.4762	18.5714	17.1429	12.8571	12.381	19.0476	13.8095	11.4286	17.1429	15.7143	16.6667	16.6667	15.2381	16.1905	17.619	19.0476	11.9048	18.0952	18.5714	19.0476	20	19.5238	14.7619	13.3333	15.2381	9.52381	10.9524	15.2381	14.2857	14.2857	10	16.6667	14.2857	13.8095	14.7619	17.619	11.4286	11.4286	16.6667	14.2857
	15.6509	13.773	11.4705	11.2867	13.4295	14.7365	13.7247	14.8018	14.1723	14.6144	16.5935	12.6784	14.365	11.9392	13.7371	14.258	14.3632	13.2243	13.5556	12.3707	16.3889	12.4678	14.6666	15.1674	15.2813	15.3763	17.828	12.4259	14.1344	15.1739	12.1363	11.4035	13.8474	14.4878	14.0856	13.315	16.6137	14.9092	13.2634	14.0131	13.4309	14.0258	12.6712	13.7887	15.9164	14.2565	14.7401	14.064	13.966
	15.8008	18.7688	20.7057	16.4114	17.7427	16.5616	16.4414	17.2873	17.7377	18.8038	17.8228	15.3804	16.1461	16.7167	15.2753	18.5536	14.034	16.6416	18.0781	17.1471	17.5726	17.988	19.004	18.1131	18.7037	19.7297	17.1522	16.9019	18.1131	18.1431	16.3914	14.4194	15.025	17.1722	17.0521	14.3343	14.2693	15.01	14.1692	17.8278	16.2262	17.9479	18.4034	15.3303	16.6466	13.7237	14.6547	14.6547	16.5415
	14.603	9.5723	10.6855	12.1639	11.0457	13.5282	12.2172	12.4981	12.7757	11.3643	12.5899	11.9633	11.6947	12.7766	13.6503	11.9382	12.0083	12.374	14.5854	13.3226	12.8637	14.2074	13.5035	15.5754	13.5193	13.1987	14.5619	15.0923	14.1444	12.2265	12.5512	12.9933	11.8545	12.7757	11.9858	11.114	11.0803	11.1574	12.2009	10.548	12.318	11.6464	11.993	11.061	9.59841	12.8372	10.8809	12.1885	14.279
	11.7429	12.1708	10.6898	11.1404	9.92431	9.0502	9.08255	12.6675	11.0237	9.26157	7.63569	8.59647	10.1551	11.1363	13.4376	10.5198	10.3831	11.0096	12.1714	9.95902	13.1963	13.7969	11.3188	13.5935	10.5104	10.8516	15.039	12.1371	13.2022	12.699	10.4671	11.5504	11.5929	11.1029	8.84686	13.3535	9.80569	13.6635	13.1022	12.5596	11.0996	12.988	11.4075	12.0104	10.1655	11.2443	9.42098	12.0875	9.70235
	16.3848	16.0299	15.1852	12.1199	15.8212	14.4501	18.1518	18.4316	16.7146	17.5536	15.1966	17.0618	14.2629	14.0988	18.9254	17.1585	14.3035	16.5391	18.7228	16.2865	14.4826	21.3771	18.4698	17.2027	17.5536	17.2645	16.9461	21.157	15.0865	17.5382	12.7445	16.1225	15.8159	18.8328	15.7115	17.139	14.7413	14.944	16.5237	18.7711	14.2511	15.3164	16.7032	19.0737	14.0834	14.1045	14.9825	16.4851	18.3484
	11.9492	8.93016	8.67937	8.9619	7.47619	8.71429	8.79365	9.3619	5.20635	8.1746	5.2381	9.06349	7.49206	8.07619	8.47619	5.49206	5.52063	7.72698	7.50794	10.727	8.50794	12.9175	8.35873	8.09524	8.30794	10.3937	9.60952	6.20635	5.70794	8.07937	5.79365	9.01587	5.9619	4.53968	10.0952	9.39048	7.50794	7.10794	7.80952	5.79365	5.13968	7.2127	6.48889	6.22222	7.87302	7.79048	5.53968	6.13968	8.12698
	12.5043	10.6736	13.1032	15.9184	11.6231	10.6875	13.4692	13.2534	11.7427	12.2618	10.7264	10.652	12.6522	13.1559	11.749	10.5522	17.1468	15.9086	13.796	16.0377	16.0225	12.8882	15.3579	17.4387	12.3039	14.6307	16.3987	15.7667	17.2709	15.0004	12.4161	16.54	13.8843	14.6847	15.233	19.0082	13.771	13.4539	14.0648	17.0204	13.5146	15.7343	9.84887	14.3149	9.892	11.2594	13.2889	14.4764	15.2587
[truncated: 72 more columns]

## Sheet: figure4b
time	-0.975	-0.925	-0.875	-0.825	-0.775	-0.725	-0.675	-0.625	-0.575	-0.525	-0.475	-0.425	-0.375	-0.325	-0.275	-0.225	-0.175	-0.125	-0.075	-0.025	0.025	0.075	0.125	0.175	0.225	0.275	0.325	0.375	0.425	0.475	0.525	0.575	0.625	0.675	0.725	0.775	0.825	0.875	0.925	0.975	1.025	1.075	1.125	1.175	1.225	1.275	1.325	1.375	1.425
c1
	7.5	5	5	6	5.5	7	4.5	5.5	5	6.5	7	8	7	5.5	5	8.5	3.5	4	6.5	9	8	7	9.5	6	9.5	8.5	10	6	7.5	7.5	7	7	4.5	5.5	9	5	10	10	6.5	5.5	8.5	6.5	7	8	8.5	5	8	6.5	5
	15	12	9	11	11	13	10	11.5	10	10	6.5	9	9	14.5	10	10	10.5	14.5	7	10	12	15	14.5	13	12	10	18	14	12.5	19.5	12.5	9.5	9.5	12	11	12	11	15.5	10	14	9.5	7	10	10	11	12	9.5	13	9.5
	11	13	13	11	11	8	8	14	14	8	8	17	12	17	7	11	14	8	8	15	13	13	11	13	13	12	9	17	15	15	13	15	15	9	16	5	8	9	10	9	13	8	13	16	13	13	5	12	12
	12.3333	8.33333	13.6667	8.66667	9.66667	10.3333	6.33333	11.6667	8	8.33333	12.6667	10	10	10	10.6667	12	10.3333	11	11	13.3333	11.3333	15	13	12.6667	12.3333	11.3333	12.3333	14.6667	12.3333	15	8.33333	13.3333	11.6667	9.33333	12	12	10	11.6667	10.6667	10.6667	10.6667	10.3333	13.3333	10	11.3333	11.6667	7.66667	8.33333	11.3333
	11	11	7	12	5	13	8	7	8	7	6	14	6	9	6	8	12	9	15	9	11	15	13	7	17	12	8	10	10	12	7	9	9	9	12	13	10	5	14	11	5	8	8	8	6	10	8	9	4
	14.5	14	7	13.5	11.5	8.5	9	7	17.5	11.5	13	11.5	11	8.5	13	11.5	13.5	7.5	5.5	7.5	13	10	14	9.5	16	14	15.5	8	11	18.5	13.5	11.5	11.5	12.5	12	8	10	11	8	14.5	10.5	11	8	12.5	11.5	12.5	16	9.5	10.5
	13	22	19	12	13	12	17	16	10	17	10	9	12	7	15	17	16	9	16	16	15	16	17	17	19	12	19	22	15	9	12	23	15	16	12	12	18	17	13	11	14	12	10	12	13	19	12	16	12
	7.5	9	8	11.5	10	13.5	8.5	10.5	9.5	10	10	10.5	12.5	7.5	10	10.5	11	10	10.5	11	13.5	14	10.5	13	15.5	13	12	13.5	14	10	8.5	8	9	11	10.5	12.5	10.5	13	7.5	6.5	10	7	8.5	8	6.5	10.5	7.5	12.5	11.5
	12	9	13	12	9	9	11	11	14	15	13	8	10	13	12	17	21	9	10	4	13	19	14	12	14	19	18	16	13	7	11	9	9	18	11	14	6	11	16	10	9	13	14	10	14	14	15	7	13
	11.9841	11.627	13.7698	13.8492	15.1587	13.6905	11.4683	15.4762	11.5873	13.9683	11.3095	12.1429	15.5159	13.6111	14.0079	12.7381	11.6667	10.7937	11.5873	10.6746	14.4444	14.7222	12.2619	17.1825	16.3492	17.8571	11.9444	18.9286	16.7857	16.8651	15.0397	16.2698	14.6032	11.9048	18.3333	14.4841	15.9127	9.00794	16.8254	15.119	13.7302	13.0556	11.6667	15.7143	13.254	18.2143	14.8016	14.127	9.40476
	14.7556	15.2	11.9259	13.7778	15.6444	15.0519	11.0222	13.7185	14.3556	13.3778	12.4889	14.3111	16.6963	10.8741	12.1481	11.6	13.8222	14.0148	10.7111	15.5111	14	16.9926	15.2593	15.0519	17.9111	16.7704	12.5926	16.0741	15.3037	17.8519	14.0593	12.563	14.9185	16.237	15.6889	14.5037	14.4	13.5111	12.1185	13.4667	14.5926	14.9185	13.2593	12.6222	15.3481	15.2741	12.6074	13.763	13.3333
	13.6667	12.3333	13.5	11.5	9.83333	13.1667	11	10	11.8333	11.8333	12.6667	11.3333	12.3333	10.6667	9.66667	12.1667	11.3333	13.1667	11.3333	10	12.6667	17.6667	12.8333	13.1667	13.3333	12.8333	16.3333	13.5	12.1667	16.3333	12.5	11.8333	13.3333	12.8333	12	10.5	11.5	9.33333	12.3333	12	10.1667	11.6667	12.5	11	14.8333	13.8333	10.8333	10.8333	11.3333
	13.3333	14.3333	9.66667	11.6667	10.3333	12.6667	11.6667	17.6667	14.3333	14.3333	13.6667	13	12.3333	13.6667	11.6667	11.3333	13.3333	13.3333	13	12.6667	12.3333	16.6667	13.3333	14.3333	18.6667	14.3333	15.3333	15.6667	17.6667	17.6667	13.3333	12.3333	11	10.6667	13	15	14	18	15.6667	12.3333	15.3333	13	14.3333	15	15	15.6667	12.3333	10.3333	15.6667
	17	12.5	14	10.5	9.5	12	10.5	13	13.5	14	17	14	12.5	12	12.5	15	13	10	13	11	17	16.5	16.5	12	16	15.5	17	17	14.5	14.5	14.5	16.5	13.5	14.5	12.5	9	15.5	9.5	13.5	7.5	13.5	14.5	10	14	16	8.5	11	15	9.5
	16	11	13	4	11	8	17	12	8	10	11	14	7	9	12	10	5	11	10	15	13	20	13	13	15	16	14	18	14	12	8	13	10	12	19	8	13	10	9	13	10	8	9	16	10	18	13	9	11
	13.5385	11.7692	15.4615	11.9231	10.6154	13.8462	15	12.4615	15.0769	12.7692	11.5385	10.1538	12.6923	11.1538	13.6923	13.4615	14.6154	12.6923	15.2308	10.3077	13.8462	11.5385	19.0769	14.3077	18.6923	17.6923	13.0769	15.7692	15.3077	17.4615	11.7692	12.8462	13.6154	12.9231	9.38462	12.5385	13.4615	11.0769	11.7692	13.5385	14.8462	13.9231	16.2308	15.2308	14	13.4615	11.1538	12.6923	12.7692
	11.875	11.625	11.875	12.125	10.875	12.5	10.75	11.25	10.875	11.5	13.375	11.25	12.125	10.625	10	12.625	12.5	11.25	10.875	9.875	15	14.875	13.125	13.5	15.875	12.25	12.625	13.75	13.125	13	10.25	10.875	12.875	8.875	12.375	11.625	11.25	12	9.75	11	13.375	10.375	10.75	11.375	11.75	11.625	9.125	10.5	12.125
	17.25	18	11.25	17	12	15.25	15.75	14.25	18.5	14	15.25	15	13.25	14.75	13.25	14.75	17	16	18.5	13.25	20	19.5	15.5	18.5	18.5	18.75	19.75	19	15.75	14.5	14.75	13.25	19.25	17.25	15.75	15.75	14.5	15.5	15	18.75	16	15.75	14.25	17	17.5	15.5	19.25	19.25	14.5
	15	8	18	12.5	16	10.5	14	16.5	15	10	9	12	15.5	9.5	10.5	10	20	15	14	16	15.5	15.5	16	17	16.5	17	16.5	12.5	14	12	11.5	16	21	11.5	10.5	10.5	14.5	15	18	12	10	16	10.5	16	10	14.5	10.5	9	10.5
	2.5	3.75	2.5	5	1.25	3.75	3.75	2.5	3.75	5	2.5	0	2.5	1.25	2.5	2.5	1.25	2.5	2.5	0	3.75	2.5	8.75	2.5	5	6.25	3.75	0	5	2.5	0	5	3.75	0	3.75	6.25	1.25	5	1.25	2.5	0	1.25	5	2.5	2.5	1.25	2.5	3.75	2.5
	8.66667	12	12	12.3333	17	10.3333	12.6667	12	9.33333	13	9	15	12.6667	10.3333	15.6667	13.6667	11.3333	12.6667	12.6667	12.6667	13.6667	14.6667	14.3333	18.3333	14	10.3333	13	15.3333	13.3333	19.6667	14.6667	17.6667	12.6667	10.6667	9.66667	13.6667	11	14.3333	15	15.3333	12.3333	13.6667	10.3333	14.6667	10	9.33333	13	14	13.3333
	11.6	12.2	7.8	9	12.6	12.8	13	9.8	10	9.2	11.8	12	12.8	12.2	10.4	10.8	11	11.4	10	12.6	15	15.2	15.8	15.4	12.4	10.2	13.2	13.4	11.4	12.6	10.6	12.2	11	12.2	11	10.4	11.6	10.8	10.8	10.8	10	10	10.6	12	9.6	10	11.8	10.2	13.2
	14	13.5	10	13	12	12	17	8.5	9	11	12	8.5	14	8.5	9.5	11.5	15	9.5	13	20	16.5	14	14	16.5	12	15	19	17	13	16	16.5	14	14	10.5	8.5	10	12.5	13	9.5	11.5	10.5	11	12.5	15.5	12.5	17	12.5	15	11
	12.2	13.4	12.4	10.8	10.4	12	14.8	15.4	12	9.4	14.4	11.6	14.8	11.2	12	11.6	13.4	14	13.8	10	11.2	18.4	15.4	15	17	11.6	14.6	21	14.2	16	15.2	11.2	9.8	12.4	9.6	12.8	10.4	11.2	10.4	12	13.8	11	11.6	13.6	7	11.6	13.6	12.8	12.4
	9	13.5	14	21	14.5	21	19.5	18	16	18.5	13.5	18	13	15	11.5	18	15	12	10.5	14	12.5	19	17	19	20.5	15.5	25	22	19.5	19.5	11	13.5	16	14.5	10	13.5	11	14	15	16.5	14.5	13.5	17.5	14	16	17.5	17.5	17.5	12.5
	12.5	9.83333	14	15	12	11.6667	12.1667	13.6667	10.3333	15.5	11.5	13.3333	11.3333	10.6667	14.1667	10.8333	12.6667	12.3333	15	10.3333	15.3333	13	16.8333	16.3333	18	16.5	13.5	16.6667	16.6667	14.5	13.6667	14.1667	14.5	14.1667	8.83333	12.8333	13.6667	13.1667	13.3333	12.1667	12	12.5	12	13.5	16.1667	11.6667	13.5	14.1667	13.8333
	12.6667	11	11.6667	8.66667	8	13.3333	12.6667	11.6667	13.6667	9	12	13.6667	7.66667	8	6.33333	10	13.3333	13	11.6667	12.6667	14.3333	13.6667	14.6667	9	10.6667	12.3333	12.6667	15.3333	16	13	13.3333	10.6667	11.3333	14	8.66667	10.3333	11	10.3333	15	7.33333	11	11.6667	11	10.3333	15.6667	10	11.6667	14	10.6667
	12.5	9.5	8.5	10.5	10	11.5	12.5	9	8.5	13	10	10.5	12	9.5	11.5	16.5	12.5	15	11	10	12	11.5	12.5	17.5	10.5	13.5	12	14.5	19	19	8.5	11.5	12	16.5	15	11.5	13	13.5	11.5	13	13.5	12.5	12	14.5	14.5	14	15	16	9.5
	10.8	11.8	13.6	11.4	9.4	10	10.8	9.4	12.6	13.2	13.4	10.6	12.4	8.4	9.8	11.2	10.6	12.8	12.6	13.4	13.4	12	13.8	12	11.2	14.4	13.4	12.6	14.6	14.6	9.4	11.6	10	10.8	11.2	11.4	10.6	10	9.4	12.2	8.4	13	7.4	11	12.2	11.2	11.6	12.2	12.2
	13.5	8	14	12.5	10	8.5	9.5	9	11.5	14	10	12.5	12	12.5	17.5	10	15	11.5	8.5	14	13.5	12.5	11	15.5	14.5	16	12.5	10	15	12.5	12.5	15	11.5	13	13.5	10	11.5	11	9	11.5	14	9	7.5	15	9.5	10	10	13	12
	9.71218	14.7605	7.88025	12.2101	12.6807	9.64706	11.6765	9.38866	7.13235	8.84454	12.8508	10.8634	10.6134	9.64706	10.0042	15.084	8.85294	10.8887	9.43277	9.46849	9.34454	12.2899	12.9139	10.395	10.1218	12.3782	13.0399	13.1534	15.7248	14.0042	9.43487	14.3697	10.166	10.4244	10.8992	9.81723	13.8718	15.9034	9.52941	11.042	11.0672	13.021	14.0126	12.8067	10.2479	10.6113	9.68487	10.1744	9.88235
	19.9786	16.9017	12.6496	13.5897	15.406	15.641	15.4701	14.8718	16.1325	9.9359	12.7564	16.5598	13.4829	14.3376	12.7137	15.0641	13.4829	11.9872	15.641	16.0256	18.4188	16.4103	17.3077	15.6838	16.4103	13.6966	16.2821	19.0171	16.7949	18.4188	14.3376	15.4701	12.8632	13.8034	14.6368	14.2094	14.7436	12.7991	15.8974	16.1966	14.6368	13.5897	17.1368	15.2991	11.453	11.9231	15.3632	14.4658	13.4188
c2
	17.5	17.0833	18.3333	23.3333	21.6667	19.1667	18.3333	15.4167	20.4167	20	15	15	18.75	17.9167	20	17.9167	17.0833	18.75	11.6667	18.3333	12.5	24.5833	25.4167	19.1667	24.5833	23.75	26.25	30.8333	22.5	22.5	22.9167	21.6667	18.3333	13.75	13.75	16.6667	15.4167	15.8333	11.6667	16.25	15	17.0833	12.9167	13.75	15	14.1667	11.6667	15.4167	17.9167
	13.1515	16.5455	19.1364	19.4697	14.8939	16.5	17.2424	10.9394	15.3333	17.3788	17.0303	14.2121	15.3182	14.3939	16.9091	16.1515	14.4091	14.1515	15.3636	15.1212	16.9242	18.5303	15.3636	18.5606	23.4697	16.0152	21.3485	20.5909	15.303	15.5152	14.9697	14.8182	11.7121	16.0758	13.5	22.1667	12.4242	17.3182	15.8333	16.1515	15.9394	13	12	11.3788	14.0758	17.9394	17.3182	19.0758	10.7121
	15	11	14.6667	15	12.3333	16	16	11.6667	15.6667	15	13	18.3333	14.3333	12.6667	18.3333	12.6667	12.3333	13.6667	12.3333	12.6667	13.6667	18.6667	22	18.3333	20.6667	24	22.3333	21	19.6667	18	17.3333	17.6667	18	17.3333	17.3333	12.3333	13.6667	13	14	12.6667	16.3333	13.6667	18	19.6667	18.3333	15.6667	16.6667	11.3333	13.6667
	23.3333	20.6667	18	24	23	17.6667	19.6667	18	14	17	20.3333	15.6667	15	17	15.3333	11.3333	17.6667	18.6667	20.3333	14.3333	19.3333	16	20.3333	26.6667	23	24.6667	22.6667	25.3333	27.3333	27	15.6667	16	18.6667	19.6667	15	14	20.6667	14.6667	17.6667	16	19	14.3333	18	19.6667	14	18.3333	14	21.3333	17
	16.0119	18.9881	15.5754	16.8056	15.7937	15.377	15.4762	11.0119	16.7262	13.7698	14.6825	12.1825	12.0437	11.8452	14.4444	12.7976	13.6706	13.7302	15.1389	14.9802	12.5794	15.6548	17.6389	19.1468	22.1429	20.0794	23.2738	19.9206	18.0159	17.9563	10.8135	18.3929	13.631	15.9722	17.8968	14.2659	13.6508	14.3452	11.8452	14.5833	18.3929	14.246	19.2857	15.1984	9.48413	11.7857	12.8373	13.631	14.0079
	25	15	14.1667	19.1667	21.6667	19.1667	15.8333	18.3333	9.16667	21.6667	20	13.3333	20.8333	20	21.6667	17.5	20	15.8333	19.1667	23.3333	23.3333	21.6667	32.5	39.1667	35.8333	42.5	47.5	40.8333	35.8333	23.3333	13.3333	15	20.8333	23.3333	18.3333	16.6667	25	23.3333	20	14.1667	20	20.8333	15.8333	16.6667	21.6667	11.6667	11.6667	17.5	19.1667
	11.6667	13.75	17.0833	11.6667	10.4167	12.9167	17.0833	14.1667	11.6667	10.4167	14.5833	14.5833	10.8333	10	13.3333	12.5	6.66667	13.3333	11.25	11.25	15.4167	17.5	19.5833	18.75	16.6667	22.5	20	15.4167	13.75	12.5	13.3333	11.25	15.8333	14.1667	13.3333	13.75	12.5	12.9167	17.0833	15	12.9167	14.5833	12.5	10.8333	15	17.0833	10.4167	16.6667	10.4167
	13.3333	14.1667	23.3333	16.6667	14.1667	15	10.8333	14.1667	16.6667	14.1667	11.6667	14.1667	14.1667	13.3333	20	11.6667	21.6667	19.1667	13.3333	11.6667	12.5	17.5	29.1667	30.8333	28.3333	28.3333	27.5	31.6667	17.5	21.6667	19.1667	17.5	11.6667	15	13.3333	19.1667	15.8333	18.3333	21.6667	11.6667	21.6667	12.5	15	20	15	19.1667	20	20	10
	12.297	14.5636	16.4848	15.3455	16.5515	16.0121	13.9333	11.2424	14.5273	17.1939	16.1212	17.1576	10.6061	15.503	14.5212	14.2364	19.0303	14.7879	12.3152	12.5697	22.1636	16.1273	19.3939	17.1394	17.5152	16.8545	15.8182	20.0667	15.5939	22.4727	15.6061	15.4909	12.8485	12.103	12.7333	13.2242	14.8788	11.2121	12.6848	14.6485	14.9273	13.1333	14.1515	15.6364	18.6242	13.4848	15.2727	16.0061	17.303
	14.3333	12.3333	12	11.6667	15	13.6667	10	11.6667	11.3333	14.6667	11.6667	13.6667	11.3333	11.3333	10	11	12.6667	9.33333	11.3333	13	18.6667	17	16.3333	16	20	18	16.3333	18.6667	15.6667	15.6667	8.33333	11.6667	8.33333	14	12.3333	11.6667	11	12	11	10.3333	11.6667	12	14.3333	15.3333	12	11.6667	12.6667	10.6667	17.3333
	16.6667	11.1111	11.6667	17.2222	13.8889	10.5556	17.2222	10	13.8889	16.6667	11.1111	11.1111	15	15	15.5556	8.33333	13.3333	9.44444	17.2222	10.5556	13.8889	13.3333	16.1111	20.5556	25	21.1111	16.1111	21.6667	13.8889	15.5556	14.4444	13.3333	12.2222	13.8889	10	17.7778	11.1111	13.3333	13.3333	8.88889	20.5556	13.3333	10.5556	14.4444	17.2222	16.6667	10.5556	11.1111	15.5556
	13.3333	19.1667	15	26.6667	14.1667	15.8333	17.5	17.5	12.5	14.1667	17.5	15	8.33333	23.3333	18.3333	10.8333	11.6667	12.5	11.6667	13.3333	14.1667	12.5	24.1667	18.3333	30.8333	21.6667	20.8333	18.3333	17.5	15	13.3333	15.8333	7.5	12.5	10	10	14.1667	9.16667	10.8333	17.5	13.3333	18.3333	19.1667	13.3333	15	6.66667	10.8333	15	15.8333
c3
	22.9167	16.6667	15	16.25	15.8333	17.9167	12.5	19.1667	17.5	15.8333	16.25	14.1667	14.1667	19.5833	13.75	11.6667	13.75	16.6667	15.8333	19.5833	19.5833	20.8333	21.6667	22.5	25.4167	25.4167	24.1667	21.6667	23.3333	23.3333	17.5	13.3333	16.6667	12.0833	14.1667	12.0833	14.5833	17.9167	16.6667	14.5833	12.9167	13.3333	10.4167	16.25	19.5833	15.4167	15.4167	18.3333	10.4167
	11.7778	10.5556	14.2778	11.4444	12.6667	11.8889	10.3333	16.1111	9.66667	12.1111	14.3889	17.5	13.2778	14.5	15.3889	14.8889	10.1667	10.1111	14.9444	10.7222	14.0556	16.3889	19.7222	13	12.2778	16.8889	19.1667	18.6667	16.2222	17.8333	10.8333	11.8333	14.0556	11.4444	10.3333	17.8333	14.1111	11.8333	11.8889	11.2778	9.27778	8.88889	13.1111	12.7222	13.7222	13.0556	17.7222	15.6667	11.6111
	15.5556	14.4444	13.3333	17.7778	15.5556	17.2222	15.5556	15	17.7778	13.8889	15.5556	13.8889	15	19.4444	12.7778	18.8889	18.3333	14.4444	13.8889	7.22222	16.6667	14.4444	16.1111	26.1111	25	22.2222	25	23.8889	20	16.6667	11.1111	13.8889	11.6667	13.8889	12.7778	16.6667	12.2222	18.3333	12.2222	8.33333	15.5556	12.2222	9.44444	12.2222	12.7778	13.8889	11.6667	13.3333	12.2222
	15	16.25	13.3333	18.75	12.9167	9.58333	15	13.3333	12.5	7.5	13.3333	14.5833	12.5	11.6667	12.5	10	11.25	10.8333	11.6667	9.58333	11.6667	15.8333	20.4167	17.0833	18.75	20.8333	25	21.6667	16.25	15.8333	12.5	10.4167	12.9167	9.58333	10	15.4167	12.9167	13.3333	14.5833	12.0833	10.4167	10	10	14.1667	15.4167	13.75	9.58333	13.3333	12.0833
	14.1667	15.8333	15.8333	18.3333	12.0833	18.75	14.5833	12.5	12.9167	15.4167	14.5833	10	17.5	15.4167	13.3333	13.75	14.5833	12.5	14.5833	13.75	17.5	15.8333	20	22.9167	29.1667	23.3333	20.4167	25	15.8333	19.5833	13.3333	17.5	14.1667	14.1667	13.75	17.0833	11.6667	18.75	16.25	14.1667	12.9167	10.4167	17.5	9.58333	11.25	10.8333	19.1667	13.75	15.8333
	18.3333	16.1111	12.7778	12.2222	16.1111	11.6667	12.7778	15.5556	16.1111	12.7778	11.6667	11.6667	19.4444	13.3333	13.3333	12.7778	15	10.5556	10.5556	14.4444	15	18.8889	21.6667	28.3333	26.1111	22.2222	19.4444	23.3333	15.5556	13.8889	13.3333	11.6667	13.3333	11.6667	10	9.44444	12.7778	14.4444	12.2222	12.7778	13.3333	18.8889	15.5556	9.44444	8.88889	9.44444	10.5556	8.88889	16.6667
	13.8889	18.8889	20	14.4444	16.6667	15.5556	17.7778	17.2222	16.6667	11.1111	16.1111	16.1111	16.1111	14.4444	13.3333	11.6667	13.8889	15	15.5556	14.4444	15	16.6667	15	18.8889	25.5556	26.1111	20	24.4444	26.1111	21.1111	15	11.1111	11.6667	12.7778	14.4444	10	10	15.5556	12.7778	13.3333	9.44444	11.6667	14.4444	12.7778	16.6667	12.7778	12.2222	12.7778	12.2222
	17.2308	15.9464	17.6317	20.5361	13.3497	15.4359	14.0909	15.7949	16.3147	12.9207	19.9814	14.7622	19.1375	13.2051	16.1282	16.014	13.9534	19.6014	15.5105	14.3706	17.1422	19.5734	14.3054	19.1072	14.951	16.958	18.1422	19.9744	16.8834	20.6807	17.8508	18.0886	13.3893	13.0746	16.958	14.7016	15.6177	15.8951	14.5828	12.8928	14.5268	13.2657	18.5944	18.3916	12.9487	15.8228	17.6643	14.704	16.6923
	15.6667	23	17.6667	15.6667	19	19.6667	14	18.6667	18	18.3333	21.3333	17.6667	13.6667	18.6667	15	18	22	11	14.6667	19	17.3333	16.6667	19.6667	25.6667	26.3333	24.3333	31	23	22	21	23	16.6667	14	16	14	16.3333	12.3333	13	18	16.6667	13.3333	15.3333	13.6667	17	15	14.6667	15	17.3333	15
	19.1667	10	25	20	25	19.1667	14.1667	19.1667	20	14.1667	22.5	19.1667	15	15	14.1667	15.8333	15.8333	15	12.5	13.3333	12.5	21.6667	15.8333	31.6667	26.6667	28.3333	25.8333	16.6667	16.6667	16.6667	8.33333	10.8333	10.8333	10.8333	18.3333	8.33333	15.8333	9.16667	15	16.6667	11.6667	16.6667	14.1667	10.8333	12.5	11.6667	10	15	9.16667
	18.3333	13.8889	15.5556	18.8889	20.5556	13.8889	15	16.6667	16.1111	16.1111	11.1111	13.3333	14.4444	11.6667	18.3333	21.1111	10.5556	12.7778	14.4444	22.2222	18.8889	20.5556	21.1111	23.3333	22.7778	32.2222	21.6667	15.5556	20	21.1111	15	21.6667	12.2222	20.5556	15.5556	15	13.3333	19.4444	7.77778	15.5556	26.6667	16.6667	18.8889	11.1111	15.5556	10	13.3333	16.6667	16.6667
	12.9167	14.5833	12.5	12.5	15	15.4167	12.5	17.5	13.75	15.4167	15	14.5833	16.6667	14.5833	17.9167	12.0833	15.8333	17.5	13.3333	15.8333	19.1667	17.5	21.6667	20.4167	19.1667	17.0833	14.5833	22.5	16.6667	23.3333	18.75	13.3333	15.8333	15.4167	15	12.9167	14.5833	15	13.3333	15	15	12.5	12.9167	13.3333	16.6667	16.6667	13.3333	10	15.4167
	12.2222	11.1111	14.4444	16.6667	22.2222	13.8889	13.8889	10.5556	12.7778	15.5556	15	18.3333	11.1111	9.44444	19.4444	13.3333	13.3333	16.1111	11.1111	20.5556	20.5556	17.7778	15.5556	15.5556	17.2222	20.5556	18.3333	20.5556	13.3333	15	14.4444	11.6667	16.6667	13.3333	8.33333	13.8889	14.4444	8.88889	10	11.1111	15.5556	22.2222	13.8889	7.22222	17.7778	9.44444	13.3333	13.3333	18.8889
	30	26.1111	25.5556	23.8889	14.4444	17.2222	17.7778	18.8889	25	20	22.2222	17.7778	19.4444	16.6667	17.7778	17.7778	14.4444	17.7778	20	17.2222	22.7778	18.3333	28.3333	34.4444	42.7778	38.3333	37.2222	35	29.4444	25.5556	24.4444	31.1111	28.3333	25	26.6667	25	26.6667	26.6667	24.4444	19.4444	21.6667	21.6667	22.2222	23.8889	21.6667	26.6667	14.4444	21.1111	19.4444
	10	8.33333	11.6667	10	15	18.3333	5	8.33333	1.66667	15	3.33333	8.33333	15	28.3333	13.3333	15	15	5	15	5	10	11.6667	6.66667	8.33333	16.6667	8.33333	13.3333	13.3333	20	18.3333	11.6667	15	6.66667	8.33333	15	8.33333	8.33333	13.3333	11.6667	10	15	8.33333	13.3333	8.33333	8.33333	13.3333	18.3333	15	15
	20.4167	19.5833	19.5833	21.6667	14.1667	22.5	15.4167	19.5833	14.1667	19.5833	16.6667	16.25	17.0833	19.5833	18.3333	18.75	19.5833	15.8333	17.5	15.4167	20.8333	23.75	21.6667	22.0833	16.6667	23.3333	22.0833	27.5	20.8333	17.0833	20.4167	20.4167	17.0833	20.8333	20.8333	21.6667	21.6667	19.5833	20.4167	17.0833	15	19.5833	25.4167	15.8333	18.3333	18.3333	19.1667	17.9167	18.75
	16.3333	19.3333	17.3333	12.6667	16.3333	13.6667	11.6667	15.3333	20	19.3333	18.6667	14.6667	18	12.6667	11.6667	10.3333	13.6667	11	9.66667	12.6667	16.3333	18	18.3333	18	22.6667	21.3333	17	19	11.6667	20	14.3333	14	14	17.6667	14	15	11.3333	12	14.3333	9.33333	15.6667	15.3333	12	14.6667	15	14.6667	14.6667	16	11.6667
	10	3.33333	13.3333	6.66667	11.6667	16.6667	23.3333	10	13.3333	15	23.3333	15	6.66667	15	16.6667	15	20	16.6667	15	16.6667	20	23.3333	11.6667	28.3333	10	20	13.3333	16.6667	8.33333	13.3333	6.66667	6.66667	10	13.3333	15	15	15	15	10	23.3333	15	16.6667	15	11.6667	13.3333	15	18.3333	11.6667	11.6667
	25.5556	18.3333	23.8889	21.1111	22.7778	22.7778	17.2222	26.1111	22.2222	12.7778	23.3333	16.6667	21.1111	12.7778	19.4444	19.4444	16.6667	12.7778	13.8889	9.44444	18.3333	20.5556	30.5556	30	20.5556	23.3333	26.6667	20	22.7778	19.4444	20.5556	18.8889	19.4444	20	20	14.4444	23.8889	17.2222	13.8889	16.1111	23.8889	17.2222	19.4444	16.1111	14.4444	15.5556	15	10.5556	14.4444
	19.1667	19.1667	25	20	17.5	19.1667	22.0833	18.3333	21.25	17.0833	20.8333	22.5	12.9167	18.3333	14.1667	12.9167	13.75	15	14.5833	18.3333	13.3333	17.5	23.3333	27.9167	27.5	27.5	23.3333	22.9167	19.1667	15.4167	18.75	17.0833	15.4167	15	15.4167	15	16.25	13.75	15.8333	17.0833	22.5	17.0833	16.25	14.1667	20	18.75	14.1667	19.1667	23.3333
	16.6667	28.3333	23.3333	23.3333	36.6667	30	28.3333	28.3333	26.6667	25	18.3333	20	21.6667	20	16.6667	8.33333	16.6667	23.3333	31.6667	18.3333	28.3333	38.3333	25	30	23.3333	33.3333	35	35	26.6667	26.6667	15	15	13.3333	15	10	8.33333	10	13.3333	25	21.6667	15	18.3333	11.6667	16.6667	16.6667	11.6667	21.6667	15	13.3333
	14.3333	15.6667	15	14.6667	16.6667	15.6667	17	13.6667	13.3333	13	19.3333	20	14.6667	12.6667	12.3333	16.6667	18	13	14	16.3333	20.6667	14.3333	17.6667	20.6667	24.6667	20	20.6667	20.6667	19.3333	17.6667	10.3333	15	18	17.6667	20	16.3333	14.6667	12.3333	20.3333	13.6667	11.6667	12	17	17.3333	14.6667	16.3333	15.6667	15.6667	15
	17.2222	17.2222	26.1111	20.5556	27.7778	21.1111	19.4444	16.1111	23.3333	16.6667	18.8889	18.8889	15.5556	13.3333	15.5556	15	12.7778	12.2222	7.77778	13.3333	18.8889	13.8889	16.6667	25	22.7778	26.1111	20.5556	23.3333	13.8889	16.1111	13.3333	13.8889	12.2222	13.8889	15.5556	15	15.5556	17.2222	21.6667	13.8889	15.5556	13.8889	15	10.5556	18.3333	17.2222	17.7778	14.4444	19.4444
	20.6667	16.6667	15.3333	17.3333	15	18.3333	18.6667	17.3333	16	19.6667	17.3333	17	15	15.3333	18	13.6667	21	19.6667	15	20.3333	23	21	24.6667	22	18	26	22	20	20.6667	21.3333	14	17.6667	17.3333	18.6667	16	18.3333	24.3333	17.3333	15.6667	17.6667	18.6667	17	23	23	17.6667	22.3333	19	18	21
	20.8333	28.3333	29.1667	29.1667	20	23.3333	37.5	25	14.1667	16.6667	20	21.6667	19.1667	26.6667	25	27.5	27.5	18.3333	23.3333	22.5	21.6667	25	23.3333	45.8333	35	38.3333	39.1667	35.8333	37.5	25	21.6667	23.3333	20.8333	22.5	23.3333	20.8333	25	23.3333	14.1667	30	29.1667	27.5	24.1667	27.5	20	15.8333	15.8333	28.3333	16.6667
	12.2222	19.4444	21.6667	18.8889	18.3333	17.7778	20.5556	21.1111	17.2222	15	20	13.8889	17.2222	16.6667	17.2222	13.8889	11.1111	13.3333	14.4444	15	15.5556	28.3333	31.1111	24.4444	26.1111	28.8889	23.3333	17.7778	17.2222	19.4444	19.4444	14.4444	12.2222	22.2222	12.2222	17.7778	16.1111	21.6667	21.1111	17.2222	17.7778	17.7778	15.5556	15.5556	16.1111	16.1111	19.4444	20.5556	19.4444
	14.4444	14.4444	23.3333	24.4444	22.7778	16.6667	20.5556	16.6667	20	21.1111	17.2222	17.2222	9.44444	16.6667	17.2222	18.8889	13.3333	21.1111	18.8889	22.7778	15	23.8889	22.7778	28.8889	25.5556	26.6667	26.1111	18.8889	22.2222	16.1111	21.1111	11.6667	9.44444	17.2222	15.5556	11.1111	15	17.7778	19.4444	20	15.5556	17.2222	17.2222	17.7778	18.8889	17.2222	18.8889	17.2222	15.5556
	12	15.3333	15	10	13.6667	12	13.6667	15	14.6667	13.6667	10.3333	12	14.6667	12.3333	12.6667	12.6667	10.3333	10.3333	13	11.6667	11.3333	15.6667	20.3333	26.6667	18.6667	23	16.6667	17.3333	12	17.3333	9	11.3333	9.33333	9.66667	12.6667	11	13.6667	10.3333	11.3333	9.33333	14.6667	15	13.6667	10.3333	13.6667	10.3333	12.6667	10	16.3333
	13.0556	11.3889	14.7222	16.6667	13.8889	16.1111	16.6667	17.5	17.7778	15.2778	18.3333	14.4444	14.1667	17.5	12.5	18.0556	13.6111	13.3333	13.6111	14.1667	21.3889	18.3333	22.2222	19.7222	15.2778	17.2222	16.1111	18.0556	16.1111	20	16.6667	10.5556	10.5556	11.6667	11.9444	10.8333	14.1667	13.6111	13.3333	14.7222	15.5556	12.5	11.9444	13.8889	15	16.6667	18.3333	13.8889	12.2222
	16.25	15.8333	15.8333	18.75	17.9167	15.8333	11.25	17.0833	15.8333	12.0833	17.0833	14.5833	14.5833	15.4167	13.3333	16.25	17.5	12.9167	17.9167	15	12.5	15.4167	16.25	22.0833	21.25	16.25	17.9167	21.25	25.8333	19.5833	11.25	15	10.8333	12.5	14.5833	12.9167	10.8333	15.8333	17.0833	19.1667	12.0833	14.1667	15	12.5	13.75	14.1667	14.5833	18.3333	15.8333
	15	11.1111	12.7778	11.6667	10	11.6667	13.3333	10	12.7778	8.88889	10.5556	12.2222	12.2222	15	11.6667	16.1111	12.2222	8.33333	10	13.8889	16.6667	12.7778	20.5556	11.6667	15.5556	18.3333	11.6667	17.2222	18.3333	12.7778	10	9.44444	11.6667	16.6667	13.3333	10.5556	10.5556	18.3333	11.6667	12.2222	11.1111	12.7778	15.5556	15.5556	8.88889	12.2222	13.8889	12.7778	7.77778
	16.6667	13.3333	16.6667	15	16.6667	18.3333	6.66667	18.3333	18.3333	13.3333	13.3333	6.66667	13.3333	11.6667	8.33333	15	11.6667	20	20	5	25	28.3333	18.3333	11.6667	18.3333	21.6667	11.6667	8.33333	11.6667	18.3333	21.6667	25	13.3333	23.3333	18.3333	15	8.33333	11.6667	10	18.3333	10	16.6667	16.6667	16.6667	11.6667	6.66667	15	25	13.3333
	13.8889	21.1111	26.6667	16.6667	17.2222	15	18.3333	17.2222	12.7778	18.3333	16.6667	12.7778	11.6667	17.7778	16.1111	19.4444	16.6667	19.4444	16.1111	16.1111	19.4444	15.5556	22.2222	22.2222	25	21.1111	25	19.4444	26.1111	20	13.8889	13.8889	16.1111	14.4444	19.4444	10	16.1111	15.5556	12.2222	13.3333	15	10.5556	14.4444	18.3333	16.1111	13.8889	12.2222	11.1111	17.2222
	24.5833	16.6667	24.1667	20.4167	17.0833	24.5833	22.9167	22.9167	22.5	20	18.3333	19.5833	22.0833	21.6667	20.8333	19.5833	20.8333	18.75	18.75	18.3333	20.4167	30.4167	25.8333	31.6667	23.75	29.5833	28.75	22.5	27.5	23.75	20.4167	22.5	21.25	17.9167	15.8333	22.0833	22.9167	23.3333	19.1667	17.9167	19.5833	19.5833	21.6667	22.9167	17.5	25	22.9167	18.3333	22.5
	51.6667	33.3333	35	41.6667	33.3333	26.6667	31.6667	40	31.6667	41.6667	31.6667	25	35	16.6667	25	18.3333	26.6667	11.6667	25	21.6667	26.6667	16.6667	36.6667	45	50	48.3333	46.6667	30	35	20	31.6667	31.6667	28.3333	28.3333	35	28.3333	43.3333	25	41.6667	26.6667	20	30	38.3333	20	28.3333	18.3333	15	23.3333	15
	14.5833	11.6667	14.1667	13.3333	12.9167	12.0833	7.91667	14.5833	14.5833	18.3333	11.25	10.8333	12.0833	17.5	12.9167	10.8333	14.1667	10.4167	11.6667	12.5	15	20	12.0833	13.3333	16.25	13.75	17.0833	14.5833	14.1667	15.8333	10.8333	15	12.5	12.5	15.4167	16.6667	13.75	17.0833	15.8333	11.6667	13.75	15	16.25	12.9167	12.9167	13.3333	12.9167	12.0833	13.3333
	8.09524	7.61905	11.4286	9.7619	9.28571	10.2381	7.61905	9.28571	9.7619	8.09524	11.6667	11.6667	8.33333	9.7619	8.80952	9.28571	10	10.7143	10.7143	10	15.7143	14.2857	12.619	10.7143	11.1905	11.9048	13.8095	15	11.1905	10.2381	8.57143	8.80952	10.4762	9.28571	9.04762	7.85714	10.2381	7.14286	8.80952	12.1429	11.1905	11.4286	8.80952	10	11.1905	10.4762	10	6.90476	10.2381
	17.7778	16.6667	24.4444	26.6667	20	20.5556	23.8889	21.6667	19.4444	17.2222	12.2222	15.5556	15.5556	19.4444	20.5556	21.1111	15	20.5556	16.1111	11.1111	17.7778	30	23.8889	24.4444	17.7778	23.8889	23.8889	22.2222	27.7778	14.4444	20	16.6667	11.1111	12.2222	16.1111	13.3333	17.7778	12.7778	17.2222	19.4444	15.5556	22.7778	21.1111	12.7778	12.7778	19.4444	13.8889	17.2222	16.1111
	8.33333	11.6667	20	16.6667	11.6667	6.66667	15	3.33333	11.6667	15	6.66667	16.6667	13.3333	18.3333	8.33333	5	6.66667	8.33333	5	18.3333	11.6667	11.6667	28.3333	21.6667	10	15	10	8.33333	13.3333	11.6667	6.66667	10	11.6667	16.6667	13.3333	6.66667	13.3333	11.6667	6.66667	6.66667	5	11.6667	6.66667	10	15	21.6667	15	8.33333	11.6667
	6.11111	10.5556	10	11.1111	11.1111	10	11.6667	8.33333	12.7778	8.33333	10	11.6667	10.5556	11.6667	6.66667	10.5556	10	11.6667	6.66667	13.3333	10	6.66667	10.5556	10	18.8889	16.6667	12.2222	11.6667	10.5556	13.3333	9.44444	11.6667	12.2222	8.33333	10.5556	16.1111	10.5556	12.7778	10.5556	12.7778	11.6667	10.5556	12.7778	9.44444	10.5556	12.7778	10	13.8889	14.4444
	18.3333	22.7778	17.7778	27.2222	16.6667	17.7778	20.5556	20.5556	13.3333	16.6667	13.3333	14.4444	15	13.8889	11.6667	11.6667	16.6667	12.7778	12.7778	13.3333	18.8889	21.6667	19.4444	22.7778	23.3333	17.2222	17.7778	16.6667	22.2222	16.6667	15	13.8889	8.33333	12.7778	21.1111	18.8889	15.5556	21.1111	14.4444	16.1111	19.4444	19.4444	17.2222	13.8889	16.6667	8.88889	17.2222	11.1111	14.4444
	12.7778	11.1111	13.3333	16.1111	13.3333	19.4444	11.6667	9.44444	7.22222	12.2222	13.8889	12.7778	13.8889	16.6667	11.1111	10.5556	15.5556	8.88889	11.6667	15.5556	16.1111	22.7778	16.6667	19.4444	16.1111	16.1111	19.4444	22.7778	18.3333	16.6667	14.4444	16.1111	15.5556	14.4444	19.4444	16.1111	17.2222	14.4444	17.7778	17.7778	15	18.3333	16.6667	19.4444	15.5556	13.3333	13.3333	17.2222	12.2222
	15	16.25	17.5	16.25	20.8333	15.4167	16.25	17.0833	17.9167	20	18.3333	16.6667	13.3333	14.5833	8.33333	7.5	12.9167	15.8333	8.75	10.8333	7.5	17.0833	15	21.6667	18.75	19.1667	21.25	17.0833	17.9167	18.75	15.4167	17.0833	17.5	13.75	11.25	15.8333	15.8333	12.5	12.9167	15	17.0833	13.3333	12.5	15.4167	16.25	11.25	16.25	13.3333	9.16667
	13.75	17.0833	19.1667	17.5	16.25	14.5833	15.8333	17.0833	19.5833	16.25	17.9167	15.8333	15.8333	12.5	16.6667	13.3333	13.75	12.5	12.9167	9.58333	15.4167	11.25	15	14.5833	19.1667	20	24.1667	21.6667	18.3333	18.3333	15	12.9167	15.8333	11.6667	18.3333	10.4167	15.8333	12.5	11.25	13.3333	16.6667	12.0833	14.5833	13.3333	14.5833	14.5833	15	8.33333	11.6667
	18.75	13.3333	20.8333	14.5833	22.9167	17.0833	12.5	22.5	19.1667	14.5833	17.9167	17.5	15.8333	12.9167	15.4167	10.8333	12.9167	16.25	13.75	10.8333	15.4167	12.5	18.75	21.6667	23.75	20.8333	20.4167	13.75	21.25	20.4167	17.5	18.75	14.5833	17.9167	16.25	15	9.16667	12.5	17.9167	10.4167	15.4167	14.5833	15.8333	16.25	14.1667	14.5833	16.6667	12.0833	13.75
	16.25	13.75	22.0833	22.5	8.33333	18.3333	15.8333	21.25	15.8333	18.75	18.3333	18.75	16.25	14.5833	16.25	13.3333	17.0833	16.25	19.5833	12.0833	16.25	18.75	15	21.25	20.4167	20	21.6667	22.9167	20.8333	19.5833	16.25	17.9167	13.75	16.6667	15	15.4167	16.6667	15.4167	16.25	22.9167	16.25	17.5	13.75	17.0833	12.5	17.5	19.1667	14.5833	17.5
c4
	17	14.6667	14.6667	15.6667	12.6667	15	16	13.3333	14.6667	14.3333	13	17.6667	15.3333	12.3333	9.66667	11.6667	15.6667	9	11	13.6667	18.3333	13	18	20	18.3333	17	18.6667	20.6667	16.3333	16.6667	13.6667	9.33333	12	10.6667	7.66667	13.6667	15.3333	16.3333	13	12.3333	10	13	9.66667	12.6667	15.3333	11	11.6667	10	11
	19.5833	14.1667	22.9167	20.4167	22.9167	15	20	20.8333	20.8333	19.5833	25	20.8333	22.5	14.1667	17.0833	18.3333	15	22.0833	15	17.0833	17.9167	20.4167	23.3333	25.8333	22.0833	22.0833	25.8333	26.6667	30	19.5833	23.75	11.6667	14.1667	18.3333	14.1667	14.1667	17.9167	16.25	14.1667	19.5833	13.75	17.0833	15.8333	19.1667	15.8333	15	13.75	18.3333	24.5833
	14.4444	18.6111	16.6667	19.4444	14.4444	18.6111	18.3333	16.9444	22.2222	17.2222	16.6667	13.3333	16.1111	18.0556	14.4444	15	13.0556	14.1667	12.7778	13.8889	14.7222	15.5556	16.3889	18.0556	23.0556	22.5	20.2778	23.6111	21.9444	18.6111	15	12.5	15.8333	15	15.8333	16.1111	11.3889	12.7778	13.0556	13.3333	20.8333	17.7778	16.9444	10.2778	13.0556	13.3333	11.9444	12.7778	16.9444
	18.3333	17.9167	19.1667	20.8333	17.0833	15	15.4167	11.6667	22.9167	15.8333	14.5833	15.8333	14.5833	15.8333	17.9167	15.8333	16.25	18.75	16.25	15	15.8333	14.5833	20	22.0833	19.1667	23.75	23.75	22.0833	20	20.4167	19.1667	17.0833	14.1667	12.5	10.4167	10.8333	17.0833	13.75	21.25	15	18.3333	17.5	15.4167	11.6667	12.9167	10.4167	12.9167	12.9167	12.9167
	20	18.6111	16.6667	21.3889	20.8333	16.9444	13.8889	20.5556	18.0556	15	13.6111	19.1667	15.5556	14.7222	15.2778	16.9444	13.3333	13.3333	14.1667	16.1111	20.2778	21.6667	18.3333	23.6111	23.3333	24.7222	22.2222	24.7222	20	20.8333	14.4444	12.5	11.3889	14.1667	14.1667	15.5556	13.8889	16.6667	18.0556	19.7222	11.6667	15.8333	15	15.8333	15.5556	15	16.9444	13.3333	18.0556
	10	16.6667	18.3333	11.6667	13.3333	10	15	10	8.33333	6.66667	11.6667	6.66667	18.3333	20	10	8.33333	13.3333	13.3333	21.6667	23.3333	25	20	16.6667	11.6667	23.3333	25	31.6667	31.6667	18.3333	16.6667	18.3333	11.6667	16.6667	10	18.3333	33.3333	11.6667	16.6667	13.3333	16.6667	10	11.6667	15	8.33333	15	18.3333	11.6667	13.3333	8.33333
	16.6667	18.3333	21.1111	16.1111	22.7778	20	22.7778	21.6667	20	18.8889	18.3333	17.2222	14.4444	17.7778	16.6667	12.7778	14.4444	12.7778	20	10	13.8889	23.3333	27.7778	27.2222	22.2222	27.7778	21.6667	18.8889	20.5556	22.7778	23.8889	16.6667	17.2222	17.2222	15.5556	20.5556	10.5556	15.5556	14.4444	12.2222	13.3333	13.3333	16.1111	13.8889	13.3333	17.7778	16.1111	18.8889	12.2222
	16.1111	18.8889	16.6667	25	21.6667	13.8889	13.8889	21.1111	17.2222	13.8889	15	10.5556	15.5556	15.5556	12.7778	10	11.1111	11.6667	12.2222	10	21.6667	25	26.1111	29.4444	21.6667	22.2222	26.6667	18.3333	22.7778	19.4444	11.6667	12.7778	10	11.6667	11.1111	11.1111	21.1111	10.5556	9.44444	13.8889	21.1111	12.7778	15.5556	12.2222	12.2222	12.7778	10.5556	17.2222	11.1111
	18.3333	15.8333	17.2222	15.8333	14.4444	15	14.1667	15.2778	16.1111	12.5	17.2222	11.6667	15.2778	15	15.5556	15.2778	14.1667	14.7222	13.6111	14.4444	19.1667	21.3889	24.4444	23.8889	18.3333	16.1111	24.4444	24.1667	24.1667	18.8889	15.5556	16.3889	15.5556	14.7222	12.5	15	20.2778	20.2778	20	18.0556	18.0556	16.1111	17.7778	15.2778	14.7222	13.3333	16.1111	18.8889	16.6667
	13.3333	12.3333	16.3333	12.6667	10	10.6667	11.3333	11	10.3333	14.3333	11.6667	11.6667	11.3333	10	12.6667	12.3333	10	12.6667	14.3333	12	15.6667	16.6667	16	18	15.3333	18.3333	16	19	15.3333	18.6667	11.6667	10.6667	10	11	10.6667	13	10.6667	12.6667	12.3333	12	15.6667	11.6667	7.66667	13.3333	14.3333	13	13.6667	14.3333	16
	25	23.3333	30.4167	20	26.25	24.5833	17.5	22.9167	18.3333	22.5	23.3333	22.9167	15	18.75	17.5	17.5	21.25	19.5833	26.6667	20.8333	19.1667	27.0833	30	30.4167	32.9167	32.0833	28.3333	25	18.75	22.0833	19.1667	12.5	14.5833	16.6667	17.5	17.9167	21.25	16.25	24.1667	18.75	26.25	22.0833	19.1667	17.9167	14.1667	20.4167	21.25	22.5	16.6667
	16.9048	12.381	16.4286	14.7619	19.2857	18.0952	17.619	14.7619	14.7619	19.2857	15	16.1905	14.5238	12.619	15	15.2381	14.0476	12.1429	18.8095	14.5238	17.1429	19.7619	20.4762	23.5714	21.4286	20.2381	19.5238	19.2857	15.4762	13.3333	15.4762	12.1429	12.1429	10.7143	11.9048	13.3333	15.9524	14.2857	17.619	12.8571	17.8571	16.9048	14.5238	17.619	16.4286	13.3333	16.4286	12.619	13.0952
	25.8333	12.5	23.3333	20.8333	23.3333	19.1667	21.6667	25	21.6667	15.8333	23.3333	21.6667	19.1667	27.5	15.8333	14.1667	17.5	18.3333	25	15.8333	23.3333	22.5	32.5	40	30	30	30.8333	26.6667	26.6667	17.5	17.5	11.6667	7.5	20	15.8333	12.5	14.1667	25.8333	10	20	17.5	11.6667	15	7.5	10.8333	16.6667	15	12.5	10.8333
	29.1667	26.6667	36.6667	25	25.8333	25.8333	17.5	25.8333	20.8333	25.8333	20	17.5	12.5	14.1667	18.3333	19.1667	20	15	16.6667	15.8333	18.3333	30	35.8333	26.6667	29.1667	33.3333	28.3333	24.1667	26.6667	26.6667	16.6667	19.1667	8.33333	10.8333	16.6667	18.3333	16.6667	21.6667	13.3333	23.3333	10	20.8333	17.5	15	20	19.1667	13.3333	20.8333	20.8333
	53.3333	31.6667	45	30	30	30	25	33.3333	23.3333	18.3333	20	10	16.6667	16.6667	30	11.6667	25	26.6667	20	11.6667	28.3333	45	36.6667	58.3333	53.3333	36.6667	48.3333	48.3333	31.6667	38.3333	40	10	16.6667	15	11.6667	16.6667	21.6667	21.6667	16.6667	28.3333	20	30	21.6667	21.6667	18.3333	16.6667	28.3333	26.6667	18.3333
	19.1667	17.9167	20	22.0833	16.25	24.5833	17.5	14.1667	16.6667	21.6667	19.5833	15.4167	18.3333	17.0833	11.6667	17.0833	16.25	14.1667	17.5	16.6667	20.8333	21.6667	25.4167	24.5833	26.25	33.3333	23.3333	23.75	16.6667	18.75	12.5	11.6667	8.33333	15	5.83333	10.8333	12.0833	15.8333	13.75	12.9167	12.9167	18.75	13.75	12.9167	15.4167	14.1667	19.1667	11.6667	11.25
	15.625	14.5833	16.25	13.75	14.5833	18.125	17.2917	11.0417	17.5	18.125	18.75	17.9167	19.375	16.0417	12.2917	13.125	11.0417	11.875	11.6667	12.5	17.2917	17.5	20.8333	22.2917	19.375	19.5833	21.875	20.2083	22.5	22.9167	15.4167	16.4583	13.9583	13.125	13.3333	9.375	15.625	14.1667	13.3333	14.5833	15	16.25	15.2083	18.125	12.2917	15.2083	15.4167	12.7083	14.5833
	11.1667	12.6667	12.1667	11.8333	12.6667	16.3333	13.5	12.6667	16.5	12.1667	14.1667	13	8.83333	11.1667	13.1667	14.5	12.6667	11.1667	12.6667	12	16.5	14.6667	15.3333	16	21.3333	22.1667	15.5	17.6667	14.6667	15.5	13.3333	14.1667	12.1667	12.5	11.3333	10.5	10.3333	13	11.6667	12.1667	12.8333	12.8333	12.6667	13.5	11.1667	11.5	11.1667	12.8333	11.8333
	21.25	16.6667	21.6667	28.3333	26.6667	16.6667	23.3333	15.8333	20.8333	18.3333	15.8333	17.9167	18.75	14.5833	15.4167	17.0833	16.25	12.5	17.9167	17.0833	17.5	20	23.75	30	28.3333	25.8333	21.25	22.0833	20.4167	17.5	16.6667	18.75	19.1667	12.9167	11.25	11.6667	12.5	13.75	16.25	12.9167	12.9167	12.9167	11.6667	15.4167	13.75	12.9167	18.75	10.4167	17.5
	19.3333	19	17.6667	18.3333	18.6667	21.6667	22.3333	17.6667	17.6667	16.3333	15.3333	18	13.3333	15	15.3333	14.3333	15.6667	16.6667	11.6667	12	18.6667	13.3333	21.6667	18.3333	23.6667	16	24.6667	25.3333	24.3333	28.6667	19.6667	18	17.3333	17.3333	19.6667	22	20.6667	16	17.6667	11.3333	14.6667	13.6667	16.6667	15.3333	19.3333	15.6667	13	17.3333	11.6667
	17.9167	14.5833	23.3333	18.75	16.6667	15	18.3333	21.25	19.5833	17.5	17.5	25	14.1667	16.25	13.3333	15.4167	15.8333	15.4167	13.3333	12.5	13.75	26.6667	22.9167	24.1667	25.8333	25.4167	26.25	23.3333	24.1667	17.5	19.5833	15.4167	21.25	17.0833	19.5833	17.9167	13.75	14.1667	13.75	16.6667	13.3333	14.1667	17.9167	14.5833	17.0833	14.5833	17.9167	16.25	20
	16.9048	21.9048	21.6667	16.6667	15.9524	18.5714	13.8095	17.619	16.4286	22.381	20	19.0476	15.9524	17.619	12.381	16.4286	13.8095	14.7619	14.7619	13.0952	19.7619	23.8095	25	21.6667	22.619	22.1429	21.6667	27.619	15.9524	17.619	15	14.2857	16.1905	13.5714	16.9048	18.3333	13.0952	19.7619	15	14.5238	15.2381	15.9524	16.1905	21.4286	17.1429	12.381	17.619	18.3333	12.619
	20	18.8889	33.3333	25	28.3333	24.4444	31.1111	29.4444	23.3333	24.4444	25	25	16.1111	23.8889	19.4444	23.3333	17.2222	21.1111	20	20.5556	26.6667	30.5556	28.8889	27.7778	38.3333	32.2222	28.8889	29.4444	30.5556	32.7778	30	26.1111	28.8889	23.3333	25	16.1111	32.2222	21.1111	21.1111	25	20	31.1111	25	26.1111	24.4444	19.4444	20.5556	26.1111	25.5556
	14.1667	13.75	16.6667	19.1667	21.25	17.5	10.8333	14.1667	16.25	17.5	18.75	12.0833	16.6667	13.3333	12.5	20	13.75	12.0833	19.5833	19.1667	15.4167	24.1667	23.3333	30	25.4167	21.25	24.1667	23.75	22.9167	26.6667	13.3333	14.1667	19.1667	15.4167	17.0833	17.5	14.5833	18.3333	20.8333	16.25	16.6667	11.6667	12.0833	16.6667	18.75	11.25	19.1667	17.0833	14.5833
	42.5	35.8333	40	43.3333	39.1667	35.8333	43.3333	42.5	35.8333	36.6667	40	26.6667	37.5	40	30.8333	21.6667	23.3333	30	23.3333	13.3333	31.6667	41.6667	51.6667	58.3333	65.8333	64.1667	62.5	65	45	46.6667	39.1667	39.1667	50	37.5	36.6667	33.3333	43.3333	51.6667	35.8333	37.5	34.1667	27.5	30.8333	31.6667	37.5	30	36.6667	37.5	30.8333
	28.8889	26.6667	34.4444	28.8889	23.8889	32.2222	32.2222	23.8889	32.2222	32.7778	32.2222	23.3333	23.8889	32.2222	27.7778	25.5556	26.6667	34.4444	23.8889	31.1111	21.1111	26.6667	40	38.3333	43.8889	39.4444	55.5556	37.7778	32.2222	38.3333	44.4444	35.5556	30.5556	25	32.7778	27.7778	29.4444	32.7778	27.7778	48.8889	35	25	27.2222	23.3333	31.1111	26.1111	23.3333	28.8889	27.7778
	15	16.6667	17.5	21.6667	15	14.1667	16.6667	12.0833	16.6667	23.3333	16.25	17.0833	11.25	13.75	17.0833	14.1667	17.9167	13.75	13.75	12.0833	18.75	15	22.0833	27.5	23.75	25	25.4167	21.6667	18.75	22.9167	18.3333	15	17.5	13.3333	16.25	15.8333	17.9167	17.0833	15.8333	18.75	15	13.75	14.5833	14.1667	18.3333	13.75	14.1667	13.75	13.3333
	19.3333	19.6667	23.6667	14.6667	19.3333	22.3333	17.6667	16.3333	14	14.6667	11	12.6667	13	17.3333	16.3333	17.3333	15.6667	21.3333	21.3333	15.6667	17	17	19	23	31.6667	29.3333	23	23.3333	27	21.3333	18	18	17	15.6667	13.3333	16	17.3333	19.6667	18	13.6667	15.6667	16.3333	18	15	16.6667	17.3333	17.6667	18.3333	14.3333
	23.8889	26.6667	30	26.6667	21.6667	25.5556	16.1111	21.6667	21.6667	18.8889	18.3333	24.4444	21.1111	16.6667	19.4444	19.4444	22.2222	25	22.2222	16.1111	22.7778	27.7778	30	41.6667	31.1111	27.2222	21.6667	28.8889	32.7778	29.4444	27.7778	21.1111	28.3333	17.2222	18.8889	18.3333	14.4444	16.6667	12.2222	17.7778	16.1111	22.7778	17.7778	13.8889	22.2222	21.1111	22.2222	20	18.3333
	15.6667	20.6667	19	22.6667	15	14.6667	19	18	18.6667	17	19.3333	20	17.6667	15	18	12.6667	18	17.3333	13.6667	17.3333	20	20.3333	24.3333	29	33	31.3333	28.3333	25.3333	23	27.3333	24.6667	17.3333	19.3333	15.3333	19.6667	19.6667	25	16.3333	18	14	15.6667	16.6667	15	16.3333	18.3333	15.3333	16.3333	16	15.3333
	20.4167	15.4167	24.5833	19.5833	17.9167	18.75	19.5833	20.8333	18.3333	18.3333	19.1667	19.5833	14.5833	15.8333	22.0833	20.8333	21.6667	19.5833	22.5	20	19.1667	22.9167	30.8333	32.9167	31.6667	29.5833	28.3333	26.6667	25	22.5	18.3333	12.9167	20.4167	18.3333	20.4167	20	16.6667	23.75	19.1667	19.5833	12.0833	13.3333	19.5833	18.3333	17.0833	22.9167	16.6667	21.6667	16.6667
	18.3333	19.1667	23.75	14.5833	14.5833	18.3333	15.8333	20.4167	25	12.9167	17.5	16.6667	19.1667	17.9167	13.75	10.4167	19.1667	17.9167	18.75	20.8333	21.6667	22.9167	26.6667	22.0833	21.25	25	22.5	31.6667	21.25	29.5833	26.6667	25	25.8333	22.5	22.9167	15.8333	20.4167	21.25	17.9167	15.8333	14.5833	16.25	15.4167	17.9167	24.1667	16.25	21.25	20.4167	20.8333
	25.8333	23.3333	30	15.8333	20	33.3333	25	30	24.1667	32.5	26.6667	35.8333	34.1667	30	28.3333	29.1667	36.6667	30.8333	30.8333	30	33.3333	57.5	52.5	70.8333	55	50	48.3333	65.8333	62.5	41.6667	45	37.5	40	35	24.1667	30	32.5	29.1667	31.6667	35.8333	24.1667	31.6667	29.1667	35.8333	30.8333	39.1667	29.1667	27.5	23.3333
	11.6667	14.1667	10.8333	12.5	10	10	7.5	10.8333	5.83333	9.16667	13.3333	8.33333	10.8333	10.8333	10	14.1667	8.33333	12.5	13.3333	8.33333	13.3333	10.8333	9.16667	13.3333	19.1667	20	20.8333	19.1667	12.5	10.8333	14.1667	14.1667	15.8333	10.8333	10	11.6667	14.1667	10.8333	16.6667	9.16667	13.3333	10	10.8333	18.3333	8.33333	14.1667	9.16667	12.5	14.1667
	19.3333	15	13.3333	16	14	19.6667	21	14.6667	19.6667	13	15.3333	14	14	15	14.3333	14.6667	17	11	16.3333	14.3333	15.6667	18.3333	26	26	25.3333	21.3333	22.3333	26	21	24.3333	16	14	18.6667	18	15	18	16	13.3333	18.6667	17	18.3333	17	15	20.3333	17	13	15.6667	15	16.3333
	11.6667	15.2381	19.5238	13.3333	15	16.9048	19.0476	16.4286	15.9524	14.0476	16.4286	17.1429	18.3333	15.7143	15.2381	15.2381	15.2381	15.2381	14.2857	14.0476	17.381	18.8095	17.8571	23.8095	21.9048	20.7143	26.4286	21.6667	23.3333	22.381	20	16.1905	14.2857	17.619	14.7619	18.5714	13.8095	13.3333	15	12.381	9.7619	15.9524	15.4762	17.1429	13.3333	17.381	13.8095	16.1905	15.4762
	16.6667	17.7778	16.6667	21.6667	20.5556	16.1111	15.5556	17.2222	19.4444	12.7778	11.6667	15.5556	20	18.8889	17.7778	14.4444	10	12.7778	13.3333	23.8889	20	18.8889	21.6667	18.8889	23.3333	22.7778	23.3333	30	27.7778	23.3333	22.7778	22.2222	19.4444	12.7778	17.7778	16.6667	25	13.8889	18.8889	10.5556	11.6667	18.3333	10.5556	13.3333	15	20.5556	18.8889	12.2222	19.4444
	20.8333	21.6667	29.1667	26.6667	25	20.8333	27.5	20	16.6667	20.8333	15.8333	15	15.8333	19.1667	18.3333	27.5	16.6667	18.3333	20	22.5	21.6667	16.6667	33.3333	33.3333	32.5	38.3333	30	22.5	31.6667	29.1667	24.1667	28.3333	26.6667	20.8333	20.8333	23.3333	25	21.6667	29.1667	27.5	21.6667	29.1667	21.6667	23.3333	14.1667	25.8333	20	21.6667	19.1667
	25	36.6667	15	56.6667	68.3333	48.3333	46.6667	33.3333	48.3333	46.6667	40	40	46.6667	35	36.6667	38.3333	40	43.3333	33.3333	23.3333	53.3333	43.3333	60	53.3333	61.6667	61.6667	48.3333	46.6667	61.6667	51.6667	36.6667	46.6667	28.3333	21.6667	28.3333	13.3333	31.6667	35	46.6667	31.6667	21.6667	36.6667	30	25	30	38.3333	33.3333	41.6667	20
	17.5	15.4167	18.75	12.5	13.3333	15.4167	25.4167	14.1667	17.9167	11.25	17.9167	16.25	15.4167	14.1667	19.1667	15.8333	18.3333	12.9167	17.9167	16.6667	16.6667	21.25	23.3333	24.1667	22.9167	29.5833	25.4167	28.75	23.75	15.8333	18.3333	17.5	17.5	21.6667	17.0833	10	16.25	14.1667	15	18.75	15	15.8333	13.3333	17.5	15.4167	21.6667	17.0833	18.3333	14.1667
	16.6667	18	16	15	19	13.3333	15.3333	18	17.3333	16	12	14.6667	14	16.6667	13.6667	15.3333	13.3333	13.6667	17.6667	9.66667	11.6667	19.3333	18.3333	24	19.6667	24.3333	22	26	21	21.6667	17.3333	15.6667	17	12.3333	20.6667	15	14.6667	15	17.6667	15.3333	13.3333	13.6667	16	16	16	15.6667	16.6667	13.3333	17
	15.8333	15.8333	25	20.8333	18.75	19.1667	20	20.8333	15	18.3333	19.5833	17.9167	20	14.1667	13.75	14.5833	17.9167	21.25	16.6667	18.75	17.0833	25.8333	26.6667	32.5	28.75	24.1667	26.6667	19.1667	27.9167	26.6667	22.9167	23.75	22.5	20.4167	17.0833	20	22.9167	21.6667	17.9167	16.6667	13.3333	13.75	12.0833	15.8333	15.4167	15.4167	17.5	21.6667	14.1667
	20	16.25	15.8333	18.3333	24.5833	17.5	24.5833	17.9167	19.1667	19.1667	20.8333	17.5	17.5	12.9167	23.3333	15	14.1667	15.4167	17.0833	18.75	18.75	22.0833	28.3333	31.25	31.6667	32.0833	31.25	27.0833	27.5	24.1667	20	20.4167	16.6667	16.6667	16.6667	17.9167	19.1667	17.5	14.1667	15.8333	16.6667	12.5	15.8333	14.1667	20	18.3333	16.25	18.75	20.4167
	16.3889	20.2778	18.3333	16.9444	19.1667	19.1667	18.3333	17.5	15.2778	16.1111	15	19.1667	18.8889	21.3889	14.7222	18.3333	18.3333	15.5556	15.8333	17.2222	18.3333	22.2222	27.2222	20.8333	22.5	22.2222	24.4444	22.7778	25	23.8889	17.7778	15.2778	13.6111	14.4444	16.1111	19.7222	13.3333	13.6111	16.1111	16.3889	16.9444	16.3889	17.2222	20.8333	15.2778	18.0556	16.6667	17.5	17.5
	23.8889	24.4444	25	28.8889	27.2222	25.5556	32.7778	27.2222	29.4444	23.3333	22.2222	15.5556	24.4444	22.2222	25	23.3333	23.8889	24.4444	21.1111	19.4444	25	21.6667	27.2222	35	32.2222	32.2222	42.2222	34.4444	30	27.7778	26.6667	30.5556	25	16.1111	25.5556	17.2222	25.5556	21.6667	26.6667	16.6667	21.1111	13.8889	14.4444	17.2222	25	20.5556	18.8889	19.4444	22.2222
	21.6667	25.8333	25.8333	26.6667	28.3333	27.5	29.1667	31.6667	35	26.6667	33.3333	33.3333	30.8333	27.5	33.3333	27.5	30.8333	26.6667	20.8333	20	25.8333	35.8333	21.6667	38.3333	38.3333	43.3333	40.8333	31.6667	30.8333	29.1667	30.8333	24.1667	17.5	24.1667	20.8333	21.6667	15.8333	24.1667	24.1667	18.3333	29.1667	26.6667	25	19.1667	23.3333	22.5	21.6667	22.5	35.8333
	15.625	14.7917	14.1667	17.9167	18.75	16.0417	15	18.3333	14.5833	16.0417	17.2917	14.1667	15.4167	17.2917	17.2917	15.8333	16.0417	17.9167	14.1667	16.0417	17.5	20.625	18.75	24.1667	23.125	24.375	21.6667	21.6667	21.0417	21.875	21.875	18.75	18.5417	14.1667	17.0833	14.375	13.9583	14.5833	15.8333	11.875	14.1667	16.875	13.75	12.5	18.75	13.125	11.6667	15.8333	15.8333
	17.0833	19.5833	21.6667	22.0833	23.3333	21.6667	22.0833	19.1667	14.1667	21.6667	20.8333	17.5	17.0833	14.5833	15.4167	14.1667	11.25	16.25	17.0833	18.75	20	17.0833	21.25	25	27.9167	27.5	22.5	24.5833	27.0833	29.5833	19.5833	20.4167	14.1667	15	12.9167	15.8333	18.3333	18.3333	14.1667	17.5	19.1667	13.3333	15	17.5	15.4167	14.1667	17.5	21.25	15.4167
	12.9167	17.9167	14.1667	21.25	17.0833	20.4167	18.75	10.4167	20.4167	18.75	19.1667	17.0833	20.8333	20.4167	17.5	17.9167	16.25	22.0833	17.9167	19.1667	19.1667	19.5833	29.1667	28.75	37.5	35.4167	28.3333	25	27.5	19.5833	16.25	15.8333	15.8333	16.6667	20.4167	16.25	18.75	20.8333	15.8333	18.3333	18.75	18.3333	20.4167	21.25	19.1667	19.5833	21.25	17.0833	15.8333
	18.8889	19.4444	26.1111	23.8889	21.1111	29.4444	22.2222	21.1111	20.5556	24.4444	26.1111	17.7778	16.6667	15.5556	17.7778	20.5556	22.2222	19.4444	28.3333	17.2222	21.1111	26.6667	33.8889	40	35.5556	34.4444	30.5556	22.2222	30	27.2222	22.2222	20	17.2222	15	21.6667	22.7778	17.2222	13.8889	15.5556	18.3333	18.3333	14.4444	18.3333	23.8889	17.2222	17.7778	22.2222	21.1111	17.7778
	27.5	22.5	20.8333	26.6667	25	29.1667	24.1667	18.3333	22.5	19.1667	25.8333	26.6667	27.5	18.3333	17.5	25	25.8333	15.8333	16.6667	15	9.16667	20	29.1667	37.5	43.3333	33.3333	38.3333	35	26.6667	25.8333	12.5	11.6667	13.3333	16.6667	21.6667	12.5	15	17.5	19.1667	20.8333	15.8333	16.6667	16.6667	20	15.8333	19.1667	17.5	21.6667	15
	26	21	26.3333	25.3333	26	24	22.3333	21	24	19.6667	19.6667	19.6667	20.6667	19.6667	20.6667	21.6667	15.6667	19.6667	19.6667	19.6667	22.3333	22.3333	29	33.6667	32.3333	36	25.3333	28	26	26.3333	18	23	18	23.6667	19.3333	18	23	18	18.3333	23	17.3333	13.3333	16.6667	23.3333	21.3333	22.3333	17	22	25.6667
	12.4501	14.9288	10.2279	16.0114	12.6496	11.0826	15.0142	13.9031	13.7892	10.057	9.11681	9.20228	13.9316	12.2792	13.1339	13.5043	10.9402	11.5385	9.45869	11.7949	16.7236	15.0142	14.0741	13.9316	18.6895	17.0655	18.1197	17.3789	13.5328	16.4387	14.6724	11.1681	13.6752	10.3419	12.792	14.7009	13.0484	9.82906	11.6809	11.9943	12.2792	16.0399	7.69231	14.5584	14.302	14.416	14.5869	11.567	15.3846
	21.0317	13.8889	12.4603	15.0794	16.0317	12.6984	16.9048	16.0317	18.7302	12.9365	18.5714	10.1587	16.1905	16.5873	12.4603	13.8095	21.3492	16.6667	18.7302	15	18.4127	13.3333	18.8889	17.619	18.8095	17.9365	18.0159	15.4762	21.9841	24.3651	11.9048	13.5714	16.2698	15.7143	21.9048	17.6984	12.619	17.2222	13.4127	16.3492	10.2381	15.4762	11.9841	13.9683	18.0952	19.2063	13.4921	11.2698	18.7302
	20.6667	23	22.3333	21.3333	21.3333	22	21	25.3333	23.6667	21	22.6667	22.3333	23.3333	22.3333	19	20.3333	20.3333	16.6667	21.3333	19.3333	25	24.3333	28	27.6667	28.3333	34.3333	30.3333	27	30	31.6667	18	17.6667	20.6667	15.6667	16	18	17	20.6667	18.6667	13.3333	19	22	15.3333	22.6667	24.3333	17.6667	19.3333	21.3333	19.3333
	27.9167	22.9167	20.8333	23.3333	25.8333	27.5	30.8333	25	22.9167	17.9167	21.6667	20	16.6667	19.5833	26.6667	23.3333	11.6667	20.4167	18.75	21.6667	21.25	25	31.25	30.4167	29.1667	35	31.6667	33.3333	30.8333	23.75	21.25	17.5	14.5833	19.5833	19.1667	17.9167	17.5	18.75	19.1667	24.1667	20	28.75	23.75	26.6667	16.25	17.0833	23.3333	20.8333	23.3333
	12.9167	10.8333	12.5	17.9167	16.25	16.25	15.8333	15.8333	17.9167	18.3333	17.0833	14.1667	13.75	15	14.5833	16.6667	14.5833	14.1667	14.5833	16.25	14.5833	16.6667	17.5	26.25	22.0833	20	22.0833	19.1667	18.75	23.3333	22.0833	13.75	9.16667	14.1667	17.0833	12.9167	12.0833	10	15.4167	14.1667	12.0833	21.25	16.6667	13.75	15.8333	17.0833	11.25	17.0833	13.3333
	18.6667	18.3333	20.3333	20	22.6667	20	25	24.6667	19.3333	22.3333	20	19.3333	22	21.3333	20.6667	19.6667	23.3333	18	17.6667	24.6667	21.6667	25	26.3333	29.3333	28	35.6667	23	23.6667	26	22.6667	21.3333	18	25.6667	19.6667	19.3333	17.3333	18.3333	18	19	18.6667	17.3333	17	21.3333	16	16.3333	21	19.3333	16.6667	19.6667
	18.3333	26.6667	29.1667	35	21.6667	38.3333	20	24.1667	38.3333	28.3333	25.8333	28.3333	20.8333	18.3333	25	19.1667	22.5	19.1667	18.3333	30.8333	25	20	30.8333	56.6667	47.5	42.5	30.8333	29.1667	29.1667	25.8333	14.1667	25	20	20.8333	24.1667	17.5	15	30.8333	30	20.8333	22.5	22.5	22.5	22.5	21.6667	21.6667	21.6667	21.6667	26.6667
	15.8333	14.7222	16.6667	15.5556	18.0556	17.2222	16.6667	17.7778	19.1667	17.5	12.2222	11.1111	15	14.1667	13.8889	13.0556	16.9444	15.8333	20	13.8889	16.1111	19.1667	20.8333	24.4444	25.5556	22.2222	27.2222	25.8333	21.6667	25.5556	15.2778	16.3889	14.7222	13.0556	16.9444	16.9444	16.6667	13.8889	18.8889	15.2778	17.5	15	18.3333	15.8333	10.2778	17.2222	16.1111	12.7778	15
	20.8333	18.3333	21.6667	26.6667	21.6667	15.8333	18.75	20.4167	23.3333	23.3333	16.25	15.8333	18.3333	15.8333	15.4167	13.75	17.0833	11.6667	20.4167	20.8333	23.75	22.5	30	36.6667	31.6667	27.5	25.4167	27.0833	29.5833	21.25	17.5	21.25	16.6667	24.1667	22.0833	17.5	17.5	13.3333	12.0833	22.5	16.6667	22.9167	20.8333	21.6667	18.75	21.25	17.9167	20	18.75
	17	15.3333	16	19.3333	19	19.3333	19.6667	17.6667	16.6667	18	14.6667	15	15	13	16.3333	20.3333	17	17.6667	20.6667	20	19	21.3333	28.6667	31.3333	28.6667	29.6667	26.6667	26.3333	27.3333	19	20.3333	18.6667	15.6667	18.6667	20	16.6667	15.6667	18	18.6667	17.3333	19	24	19.6667	20.3333	22	16.3333	18.3333	19	15
	12.0202	16.1549	15.2795	13.0976	9.25253	9.96633	13.67	12.4916	7.96633	13.6162	15.2189	10.4646	13.8114	16.1684	9.52862	16.3569	10.1414	13.4949	16.5051	18.0943	14.0808	14.5657	15.5556	11.9327	17.8519	18.7609	15.5488	13.367	19.1852	18.8013	12.5387	14.5993	15.1313	10.2492	17.2593	15.1582	14.5993	8.30303	11.1919	12.4175	11.798	11.8249	17.5758	16.0202	7.78451	7.9798	11.5488	12.7811	11.1178
	18.0556	17.5	17.7778	15	16.1111	20.2778	14.1667	15.8333	15	13.6111	13.0556	19.7222	13.8889	15	16.3889	15	13.8889	12.5	17.2222	14.7222	15.8333	16.6667	20.2778	22.7778	25	21.1111	23.0556	23.6111	25.5556	18.8889	18.6111	11.9444	15	12.5	14.7222	12.5	14.7222	15	15.2778	15.8333	20.8333	17.5	16.9444	14.7222	15.5556	19.4444	18.6111	14.1667	16.9444
	13.3333	16.1111	16.6667	18.3333	23.3333	12.7778	15.5556	19.4444	16.6667	16.6667	15.5556	16.1111	13.8889	11.6667	15	11.1111	16.1111	6.11111	13.3333	12.7778	18.3333	21.6667	22.2222	31.1111	32.7778	23.8889	24.4444	16.6667	24.4444	25	15	17.2222	17.2222	13.3333	16.6667	14.4444	15	16.1111	17.2222	18.3333	17.2222	18.3333	23.3333	16.6667	17.7778	18.8889	21.6667	19.4444	21.6667
	22	19	19.3333	18.6667	23.6667	18.6667	21.6667	23	19	16.6667	16.3333	18.3333	18.3333	17.3333	21.3333	18.6667	21.6667	21	18	23.3333	20.3333	21.6667	28	28	21.6667	27.3333	21.6667	28	21.6667	27.6667	19	20.3333	16.6667	15.3333	18.6667	15	14.6667	18.6667	18.6667	18.3333	17	19	20	20.6667	19.6667	23.3333	21	12.6667	22
	15.1852	13.3333	15.3704	14.2593	16.4815	15.7407	14.0741	15.7407	16.8519	16.4815	17.5926	17.2222	16.2963	18.5185	19.8148	18.8889	16.1111	13.3333	14.4444	15.3704	16.6667	16.6667	17.037	20.9259	21.2963	22.963	20.3704	24.0741	24.0741	20.5556	13.3333	12.7778	16.1111	16.4815	17.4074	17.4074	14.8148	17.2222	12.963	13.5185	13.8889	15.3704	17.7778	16.4815	18.3333	16.8519	14.8148	18.3333	15.9259
	13.75	17.5	17.0833	16.6667	25.8333	22.5	18.75	16.6667	17.0833	16.25	13.75	18.75	13.75	15.8333	16.6667	16.6667	21.25	13.75	17.0833	10.8333	18.3333	22.0833	26.6667	30	25.4167	27.5	22.9167	27.0833	24.1667	25	22.9167	20.8333	17.9167	16.25	13.75	14.1667	17.5	11.6667	12.9167	7.91667	14.1667	16.25	14.1667	15	16.25	14.5833	12.5	17.0833	15.8333
	25	18.3333	27.5	29.1667	26.6667	30	38.3333	25.8333	28.3333	24.1667	25.8333	28.3333	18.3333	26.6667	20	26.6667	25	27.5	26.6667	36.6667	33.3333	25	43.3333	48.3333	48.3333	37.5	42.5	31.6667	28.3333	31.6667	25.8333	23.3333	31.6667	25	24.1667	17.5	22.5	26.6667	27.5	33.3333	29.1667	22.5	22.5	30.8333	28.3333	30	30	26.6667	27.5
	28.3333	20	28.3333	50	36.6667	41.6667	43.3333	45	50	41.6667	58.3333	45	36.6667	30	20	35	25	18.3333	38.3333	46.6667	40	33.3333	55	60	90	68.3333	66.6667	63.3333	46.6667	48.3333	28.3333	43.3333	18.3333	31.6667	35	46.6667	23.3333	25	40	33.3333	31.6667	13.3333	45	21.6667	35	40	40	35	46.6667
c5
	27.0833	20	20.4167	18.3333	23.3333	25.8333	18.3333	18.75	19.5833	15.4167	17.5	23.75	12.0833	14.1667	9.58333	14.1667	17.9167	19.5833	12.0833	19.5833	17.0833	16.6667	31.6667	29.5833	30	32.9167	32.5	24.5833	21.25	22.0833	24.1667	21.25	17.5	19.1667	14.5833	21.25	15.8333	17.0833	15.8333	17.5	17.5	14.1667	17.5	16.25	19.5833	17.9167	17.5	16.25	15
	25	27.7778	26.1111	30	27.7778	22.2222	27.2222	19.4444	21.1111	15	18.3333	20	20	22.7778	27.7778	25	30	25.5556	16.1111	17.7778	20.5556	28.3333	40	49.4444	37.2222	36.1111	33.3333	36.6667	30	33.3333	32.7778	23.8889	20	22.7778	20	22.7778	23.3333	35	30.5556	33.8889	27.7778	22.7778	22.2222	26.6667	17.7778	22.2222	23.3333	15.5556	24.4444
	11.1111	14.1667	11.3889	15.5556	13.3333	16.1111	17.2222	18.3333	11.9444	11.6667	12.2222	12.5	10.2778	10	12.7778	8.88889	12.5	12.2222	14.4444	15.5556	18.0556	11.3889	25.5556	23.3333	21.6667	20.5556	23.0556	19.4444	18.0556	16.3889	12.7778	13.3333	12.5	20.8333	13.3333	14.4444	19.4444	18.0556	13.3333	17.7778	11.6667	14.1667	14.7222	11.3889	12.7778	13.3333	13.3333	16.3889	14.7222
	18.8889	17.7778	21.6667	18.8889	22.7778	25	15.5556	19.4444	25.5556	26.6667	21.6667	24.4444	31.1111	26.6667	23.8889	22.2222	22.2222	18.8889	20	22.2222	25	31.1111	36.6667	31.6667	37.7778	35	44.4444	40	29.4444	25	27.7778	24.4444	22.7778	22.7778	22.2222	27.7778	28.8889	20.5556	20	22.7778	30.5556	30	23.8889	16.6667	24.4444	26.1111	27.2222	23.8889	22.7778
	19.2857	19.0476	16.4286	19.5238	17.8571	20.2381	19.0476	18.3333	20.9524	18.8095	17.619	20.9524	18.0952	19.2857	20	16.4286	19.2857	21.4286	17.619	21.9048	25.7143	27.8571	26.9048	26.9048	31.6667	30.2381	22.8571	25.2381	27.619	25.7143	19.2857	14.0476	22.1429	20.4762	20.4762	20.2381	19.7619	23.3333	21.6667	19.5238	18.8095	24.7619	18.8095	16.4286	13.8095	19.5238	21.1905	20	20.7143
	15	13.3333	20.4167	13.75	17.9167	18.75	17.5	17.5	20	14.1667	16.6667	17.5	12.0833	18.3333	17.5	12.0833	13.75	19.1667	12.0833	18.75	18.75	20.4167	26.25	30.8333	16.6667	23.75	23.3333	23.3333	20.8333	21.25	21.25	18.75	16.6667	12.0833	16.6667	10.4167	17.0833	16.25	14.1667	13.75	12.0833	17.0833	16.6667	15	13.3333	14.5833	12.0833	10.8333	12.5
	13.75	10.4167	11.25	11.25	11.25	13.75	9.16667	11.6667	11.25	11.6667	10.4167	12.9167	13.3333	11.6667	11.25	13.3333	13.3333	13.3333	12.9167	12.5	18.75	17.9167	20.4167	25.4167	24.1667	21.25	17.0833	13.3333	25.8333	14.1667	16.25	15	11.6667	18.75	16.6667	10.8333	19.5833	8.75	11.6667	17.5	12.9167	11.25	11.6667	8.33333	7.5	10.8333	8.33333	16.25	12.0833
	12.5	13.75	15.4167	11.25	17.0833	14.1667	11.6667	21.6667	13.3333	17.9167	10.8333	11.6667	15.4167	13.3333	17.5	13.75	14.1667	13.75	13.75	17.0833	18.3333	14.1667	22.0833	17.5	17.9167	20	16.6667	21.25	15.8333	16.6667	15.4167	14.1667	15	12.5	15	17.5	12.0833	12.5	12.5	11.6667	20	16.25	13.75	15.8333	15	14.5833	15.8333	14.5833	15.8333
	13.3333	18.3333	14.3333	12	12.3333	12	20	16.3333	10.3333	17	16.3333	14.3333	14	16.3333	11	14.3333	16	14	12	14.3333	16.3333	17	15.3333	22.6667	22.6667	18.3333	19	19.6667	24	18.6667	18.3333	19.6667	18.6667	18	15.3333	14	15	19.3333	14.6667	17.6667	19.6667	13	16	14	15.6667	18.3333	17.3333	11	17
	11.1111	13.0556	12.7778	11.9444	13.6111	13.3333	14.4444	12.7778	12.5	15	14.1667	10.2778	11.3889	13.3333	10	10.8333	11.6667	13.0556	12.7778	13.6111	13.8889	15.8333	19.4444	17.5	20.2778	18.8889	17.2222	18.3333	15.5556	15.5556	15.2778	14.7222	9.44444	11.3889	13.8889	14.4444	13.0556	8.88889	12.5	16.9444	12.7778	15.2778	15.2778	17.7778	14.7222	13.0556	16.6667	13.8889	13.3333
	16.6667	13.8889	15	12.7778	15.5556	11.1111	18.8889	13.3333	11.6667	20.5556	13.3333	15	13.3333	10.5556	16.1111	14.4444	12.2222	17.2222	16.1111	11.1111	13.3333	18.3333	15	16.6667	21.1111	18.8889	16.1111	16.6667	17.2222	17.2222	17.2222	21.1111	15.5556	16.6667	15.5556	17.2222	13.8889	16.1111	12.7778	17.7778	7.22222	15	13.8889	17.2222	12.7778	12.7778	13.3333	13.8889	11.1111
	9.16667	7.5	11.25	14.1667	7.91667	9.16667	8.33333	15	11.6667	8.33333	10.4167	13.3333	12.5	10.4167	10.8333	11.6667	11.25	12.9167	12.0833	11.6667	10.4167	18.3333	17.5	15.8333	14.5833	18.75	17.5	12.0833	13.75	17.0833	15.4167	11.25	15.4167	12.0833	15.4167	10	11.25	15	12.9167	14.1667	12.5	11.25	13.3333	8.33333	13.3333	12.0833	11.25	12.5	9.58333
	17.5	17.5	19.1667	19.1667	15	17.5	20.8333	23.3333	21.6667	11.6667	19.1667	17.5	20	10.8333	16.6667	15.8333	15	11.6667	12.5	18.3333	18.3333	15	27.5	30.8333	25	33.3333	20.8333	21.6667	25.8333	25	22.5	26.6667	26.6667	22.5	14.1667	15	11.6667	21.6667	10	23.3333	21.6667	24.1667	19.1667	22.5	22.5	16.6667	24.1667	15	16.6667
	18.3333	9.16667	14.1667	12.5	15	20	16.6667	19.1667	21.6667	20	17.5	15.8333	7.5	15.8333	24.1667	13.3333	15.8333	15.8333	17.5	11.6667	19.1667	23.3333	26.6667	34.1667	26.6667	37.5	24.1667	14.1667	23.3333	25.8333	23.3333	22.5	15.8333	18.3333	10	19.1667	17.5	17.5	14.1667	23.3333	14.1667	13.3333	16.6667	18.3333	17.5	14.1667	15.8333	7.5	18.3333
	10.5556	11.1111	14.1667	11.6667	12.2222	10.8333	12.2222	13.0556	12.2222	10.5556	8.61111	12.2222	7.5	11.1111	11.1111	10	10.5556	6.38889	10.8333	8.33333	11.1111	13.6111	13.6111	17.7778	15.2778	17.5	14.7222	14.7222	13.8889	13.0556	12.2222	10.8333	10.5556	7.77778	9.44444	10	13.0556	13.0556	12.2222	13.8889	11.1111	13.0556	12.2222	10	12.2222	8.61111	12.5	10.5556	11.1111
	16.6667	15.5556	17.7778	15.5556	16.1111	13.3333	15.5556	12.2222	18.8889	12.2222	14.4444	11.1111	11.6667	18.8889	13.8889	18.8889	16.6667	15	16.1111	21.6667	17.7778	16.6667	23.8889	20.5556	20.5556	20	27.7778	31.6667	18.8889	16.1111	16.6667	8.33333	15.5556	15.5556	19.4444	17.7778	13.3333	15.5556	16.1111	12.7778	11.6667	15.5556	12.7778	12.7778	13.3333	17.2222	17.2222	16.1111	16.1111
	25	18.3333	15	13.3333	26.6667	16.6667	25	23.3333	28.3333	21.6667	16.6667	8.33333	10	13.3333	21.6667	20	8.33333	16.6667	18.3333	15	18.3333	15	48.3333	41.6667	38.3333	48.3333	38.3333	33.3333	35	38.3333	28.3333	25	43.3333	16.6667	25	26.6667	21.6667	28.3333	30	33.3333	25	23.3333	23.3333	40	18.3333	26.6667	21.6667	18.3333	11.6667
	12.2222	13.8889	13.8889	16.6667	16.6667	9.44444	13.3333	11.1111	14.4444	14.4444	9.44444	13.8889	11.6667	11.6667	15	12.7778	11.6667	16.6667	15.5556	11.6667	17.7778	21.1111	16.1111	22.7778	30	18.8889	16.1111	23.3333	23.3333	15.5556	18.8889	14.4444	19.4444	18.3333	20	12.2222	12.7778	21.1111	17.7778	23.3333	16.6667	14.4444	11.6667	16.6667	16.1111	18.3333	17.2222	18.8889	15
	10	12.3333	14.6667	13.6667	13.3333	11.6667	10.6667	10.6667	11.3333	11	12	13.6667	18	12.3333	10.3333	15.3333	15.6667	13.3333	12.3333	11.3333	13.6667	10.6667	13.3333	24.6667	19.3333	14.6667	14.3333	22	19.3333	15	12	17.3333	18	13	13.6667	11.3333	16	12.6667	11.6667	12.3333	20.6667	14.3333	16	10.3333	17.6667	17.6667	14	13.3333	13.6667
	21.25	18.3333	15.8333	22.9167	20	23.75	18.3333	22.9167	20	15.8333	15.8333	15.8333	17.5	21.6667	16.25	13.75	18.75	17.9167	17.5	20	23.3333	17.5	25	27.5	23.3333	22.0833	22.9167	24.1667	26.25	24.1667	20	15.8333	20	14.1667	20.4167	20	18.75	20.4167	20	16.25	17.5	18.75	18.75	20	14.5833	20	14.1667	19.5833	17.0833
	10.9524	10.2381	14.2857	14.2857	14.5238	11.6667	11.1905	13.3333	15.2381	14.7619	10.2381	11.6667	9.7619	13.3333	12.381	10.4762	13.5714	12.381	13.0952	13.8095	14.7619	15.9524	15.2381	18.8095	17.381	15	18.0952	11.6667	16.6667	14.2857	9.7619	10	10.9524	13.0952	15.4762	13.8095	12.8571	12.619	12.619	11.4286	11.1905	10.9524	13.3333	10.7143	12.1429	13.5714	10.9524	11.1905	7.61905
	10.4167	10	12.5	15.4167	11.6667	15	16.25	11.6667	15	13.3333	10	11.6667	12.5	8.75	12.0833	10.4167	12.5	9.16667	13.3333	13.75	12.9167	12.0833	15	17.5	20.8333	16.6667	17.0833	16.6667	17.9167	12.9167	15.8333	14.1667	12.0833	12.9167	11.25	11.25	11.25	10.8333	12.0833	12.0833	14.5833	10.8333	13.3333	11.25	15.4167	6.66667	13.3333	9.16667	10.4167
	14.4444	12.2222	13.8889	10	12.7778	11.6667	15.5556	15	17.2222	17.2222	10.5556	11.6667	11.6667	17.7778	15.5556	13.3333	16.1111	13.3333	17.7778	18.8889	14.4444	16.6667	16.6667	17.7778	23.8889	20.5556	22.7778	23.8889	19.4444	20.5556	18.8889	17.2222	12.2222	15.5556	11.6667	16.6667	13.8889	11.1111	13.3333	12.2222	18.3333	23.3333	17.2222	14.4444	11.1111	10	19.4444	14.4444	11.6667
	13.3333	19.1667	25.8333	18.3333	20	24.1667	25	20.8333	22.5	23.3333	21.6667	27.5	24.1667	15.8333	19.1667	11.6667	15.8333	20.8333	19.1667	13.3333	27.5	22.5	23.3333	28.3333	25.8333	25	26.6667	20.8333	27.5	26.6667	23.3333	18.3333	25	24.1667	22.5	28.3333	18.3333	21.6667	16.6667	15	21.6667	11.6667	25	20.8333	13.3333	15.8333	20.8333	19.1667	25
	13.3333	11.6667	22.5	16.6667	12.5	15.8333	19.1667	12.5	14.1667	19.1667	15	15	13.3333	9.16667	14.1667	11.6667	9.16667	9.16667	14.1667	15	13.3333	18.3333	25.8333	26.6667	26.6667	12.5	19.1667	24.1667	24.1667	23.3333	23.3333	22.5	19.1667	20	14.1667	15	20	15	18.3333	20.8333	20	15	18.3333	18.3333	12.5	9.16667	14.1667	15.8333	15.8333
	28.3333	27.7778	27.7778	28.8889	20.5556	23.8889	22.7778	33.8889	32.7778	21.6667	33.3333	26.6667	27.2222	25.5556	19.4444	22.7778	28.8889	23.8889	26.1111	16.6667	32.2222	35.5556	36.1111	36.6667	28.3333	36.1111	30	31.6667	29.4444	32.7778	27.2222	30.5556	33.8889	28.3333	27.7778	38.3333	29.4444	25.5556	38.8889	30	37.7778	24.4444	26.6667	25.5556	28.3333	33.3333	31.6667	35	29.4444
	12.7778	10.5556	11.6667	8.88889	7.22222	9.44444	7.77778	8.33333	8.88889	11.6667	8.88889	7.77778	10.5556	10	8.88889	6.66667	10	9.44444	11.6667	8.33333	8.33333	9.44444	7.77778	11.1111	13.8889	12.7778	10	10.5556	10.5556	11.6667	7.77778	11.6667	6.66667	7.22222	10.5556	11.6667	7.77778	12.7778	9.44444	8.33333	10.5556	7.22222	10	10	11.1111	10.5556	7.22222	5	12.7778
	10.8333	19.1667	16.6667	10.8333	20	15	11.6667	12.5	14.1667	17.5	17.5	14.1667	17.5	18.3333	16.6667	6.66667	14.1667	14.1667	13.3333	13.3333	15	17.5	29.1667	35	36.6667	23.3333	18.3333	25.8333	26.6667	25.8333	18.3333	15	15.8333	17.5	15	13.3333	20.8333	18.3333	15.8333	16.6667	10	15	19.1667	16.6667	17.5	19.1667	14.1667	13.3333	15
	15.4167	16.6667	15.4167	15	17.5	15.8333	10	17.9167	14.1667	10.8333	12.9167	18.3333	12.9167	15.4167	19.1667	13.75	12.9167	17.5	14.1667	14.5833	17.5	14.1667	19.1667	22.9167	20.4167	21.6667	23.75	23.3333	17.0833	19.1667	17.9167	16.6667	16.6667	16.6667	12.5	13.75	16.25	14.1667	17.5	15.4167	17.9167	13.75	14.1667	14.1667	13.3333	8.75	12.5	10.8333	12.0833
	23.3333	20	20.3333	22	15.6667	15.6667	19	17	15.3333	18.3333	15.6667	13.6667	10.6667	17	14.6667	18.3333	17.3333	14.3333	14.3333	14.6667	16.6667	20	20	19.3333	21.6667	25	23	23.3333	24.3333	20.6667	14.3333	12.3333	13.6667	12.3333	16.6667	16.3333	15.3333	15.3333	18.6667	16.6667	17	16.6667	15.3333	18.6667	15	14.6667	14.3333	15	14.3333
	17.1429	17.8571	16.4286	16.6667	13.5714	16.6667	18.0952	13.3333	11.4286	16.4286	20.4762	14.2857	14.0476	15.9524	10.7143	10.7143	11.6667	11.1905	15.7143	10	16.4286	16.6667	20.4762	25	23.0952	15.9524	13.8095	17.619	24.7619	18.0952	15.2381	15.9524	13.8095	10.7143	13.5714	11.6667	14.5238	13.8095	13.0952	15.4762	11.6667	10.2381	11.9048	15.7143	15	18.0952	16.4286	13.8095	11.9048
	13.3333	11.6667	15.3333	12.6667	12	15	12.6667	12.6667	16.3333	10.3333	13.3333	14	12.6667	11.6667	17.6667	12.3333	12.3333	13	10.6667	14.6667	15.3333	16.6667	20	18.6667	18.6667	16.3333	16.6667	13.6667	18.6667	17.6667	16	13.3333	9.66667	10.6667	11	16	14.3333	17.3333	14.3333	11.6667	11	18.6667	15.6667	15.3333	13.6667	13.6667	15.3333	12.6667	16
	30.404	29.9495	34.2071	23.8283	25.404	37.7424	25.5505	33.7374	28.1566	28.6515	36.1515	28.6061	34.6616	27.4848	27.5758	25.1919	36.0758	32.2374	34.303	34.1616	30.4848	37.4293	34.8788	36.5253	31.7576	37.1061	31.0303	31.3586	33.8586	38.7121	25.1364	32.1919	27.9848	32.3939	26.4545	28.1313	28.3939	27.1869	29.4293	26.6919	28.7879	37.2828	28.8737	28.9293	31.3838	36.6414	29.904	33.702	31.0859
	11.5758	17.6364	13.0909	15.5758	16.9697	12.303	15.8182	13.5758	14.9697	15.0303	14.9697	17.3939	15.5152	13.1515	11.0303	17.6364	14.0606	18.6667	13.697	18.1818	18.1818	16.303	13.0909	23.2727	18.9091	24.6667	18.8485	14.8485	20.1212	20.6061	20.6667	13.5758	21.4545	12.303	24.1212	14.7879	17.2121	16.2424	13.697	16.4848	20	15.8788	14.9091	19.4545	12.1818	17.4545	21.4545	18.2424	20.5455
	10.4857	8.93804	12.4986	13.1584	11.2076	10.0406	8.65936	10.358	7.99062	11.7384	10.7409	7.26822	9.42054	8.12455	8.89475	7.66189	10.3202	7.8143	7.79807	11.5201	11.9995	12.2412	15.0839	19.0138	13.2197	15.0446	11.3524	14.9811	12.7922	13.3284	8.93308	10.7688	13.0632	7.28626	8.6526	10.4067	11.3424	7.55231	10.1944	12.8896	10.7468	10.3396	9.19688	6.5607	9.51254	14.3885	12.5117	7.54239	9.93281
	7.77778	13.3333	13.3333	6.66667	16.6667	7.77778	7.77778	7.77778	12.2222	20	14.4444	14.4444	12.2222	10	12.2222	10	10	11.1111	16.6667	8.88889	11.1111	13.3333	17.7778	17.7778	16.6667	15.5556	11.1111	20	6.66667	21.1111	7.77778	6.66667	14.4444	4.44444	12.2222	10	15.5556	11.1111	2.22222	5.55556	14.4444	11.1111	8.88889	7.77778	12.2222	7.77778	10	15.5556	8.88889
	10.9821	9.82143	12.4107	7.23214	11.7857	5.80357	5.80357	7.67857	7.94643	9.28571	9.10714	9.82143	12.8571	11.0714	16.1607	9.375	8.48214	8.39286	12.4107	11.3393	7.85714	16.0714	18.75	15.5357	11.0714	10.1786	16.6071	23.0357	14.8214	12.7679	12.3214	13.125	10.0893	16.6964	13.5714	10.9821	5.80357	10.4464	8.21429	10.1786	12.5893	12.6786	13.6607	8.39286	9.01786	8.39286	3.75	12.9464	5
	15.5649	13.7662	17.461	13.9156	15.539	15.1753	18.6948	12.3377	17.9156	14.7013	18.0714	15.8442	17.026	16.2143	12.5519	9.94805	14.9481	11.5519	15.8442	13.1169	12.2662	26.2078	16.7987	14.1039	18.3442	18.2662	15.8182	16.539	19.1429	20.5195	17.9221	16.4675	9.9026	15.2208	10.9286	15.0455	14.8701	12.4416	12.1753	23.1364	16.5325	17.1688	17.5779	16.5584	16.6039	10.7338	15.4545	13.8571	13.3701
	8.2963	12.8889	14.8889	8.44444	14.4444	11.2593	14.8889	12.5926	14	12.963	16.5185	8.51852	10.5926	11.9259	10.3704	12.4444	11.9259	12.8148	17.5556	10.6667	17.3333	15.3333	7.18519	16.2222	7.62963	17.1852	10.3704	11.4074	15.6296	13.4074	14	9.55556	5.40741	11.3333	13.5556	14.8148	14.1481	11.5556	9.85185	11.3333	6.37037	11.1111	12.2222	10.6667	12.8889	13.4074	16.2963	12.5926	16.4444
	9.06667	12.7111	9.08889	10.2333	11.9111	9.02222	13.0667	9.87778	8.48889	11.8778	13.7889	13.4222	12.3667	9.02222	13.2111	14.6556	17.6556	12.1333	13.5	10.1	19.7222	16.8111	16.0444	15.3667	18.6	16.7222	16.8444	12.3778	14.3111	17.5667	10.6222	16.1444	14.0111	13.4556	11.9333	11.2667	12.4333	10.8111	7.18889	10.3222	12.6556	11.7111	12.0556	15.3556	10.7222	11.8111	7.87778	13.8778	8.92222
	17.4263	14.7515	16.8485	15.002	15.6404	15.9434	11.6848	11.9273	19.3293	20.1172	18.5737	12.3354	15.7495	13.2646	14.9293	10.8323	10.3273	16.4121	13.8101	12.8283	15.8343	18.3838	18.5051	19.1071	22.3394	17.0061	22.7556	18.501	23.3131	14.6505	16.7273	15.8707	17.0384	18.4768	20.6182	20.901	22.1535	16.1576	14.9939	14.9657	15.1515	11.9879	14.6343	13.0505	11.4343	17.204	15.1515	16.6545	15.3253
	9.09091	9.09091	14.5455	14.5455	12.7273	12.7273	7.27273	3.63636	3.63636	12.7273	12.7273	10.9091	9.09091	12.7273	12.7273	12.7273	9.09091	10.9091	9.09091	10.9091	18.1818	10.9091	10.9091	10.9091	5.45455	12.7273	21.8182	10.9091	7.27273	12.7273	10.9091	9.09091	14.5455	9.09091	12.7273	5.45455	7.27273	9.09091	12.7273	12.7273	7.27273	9.09091	12.7273	21.8182	16.3636	21.8182	5.45455	16.3636	16.3636
	13.3333	14.5118	15.3199	14.7475	12.9966	13.1313	11.1448	15.0842	8.3165	11.8182	13.2323	11.0774	8.08081	10.5387	17.2727	9.89899	16.532	10.5387	12.0875	11.2795	14.1077	13.8384	20.7071	17.8114	20.8418	17.0034	16.1616	15.4545	17.1717	12.1212	15.0842	13.3333	10.4377	17.2727	16.2963	17.4074	5.52189	10.0337	11.2795	16.0943	12.9966	7.00337	15.9933	11.3131	4.74747	9.93266	11.8519	9.15825	15.1852
	10.2963	11.1852	10.2963	19.3333	12.2222	11.9259	11.7037	11.7778	8.14815	10.4444	13.037	12.4444	10.3704	14.5185	7.33333	7.40741	7.62963	9.48148	8.96296	13.7037	19.1852	15.4074	13.7037	12.7407	12.963	11.8519	8.2963	8.37037	13.037	12.3704	11.4815	13.9259	5.55556	13.4074	10.3704	8.96296	7.62963	12.1481	9.55556	9.03704	9.25926	11.037	13.3333	8.2963	12.2222	6	11.7778	7.40741	7.85185
	8.53509	9.93525	8.37477	7.17146	9.0922	10.8125	10.6351	11.9267	10.3768	6.31753	11.4224	9.37529	11.9948	10.1704	8.70034	15.2543	8.88423	11.3787	12.2282	9.42683	10.5229	14.9516	11.4794	13.6579	14.7089	12.639	14.3937	16.3644	12.3357	12.2463	6.23673	9.17146	11.0378	7.46957	11.6579	10.0176	8.61875	9.53121	7.08832	10.7299	7.91505	9.25019	9.90054	11.4571	12.3955	8.40223	15.2701	7.5654	11.7726
	14.7455	14.2727	15.3364	11.7091	11.6364	10.2909	17.0636	12.1455	14.5364	12.5727	15.8182	15.1636	14.7	12.2091	16.3273	10.9364	12.1727	14.6818	13.2182	14.1818	18.1545	16.1545	13.6727	17.7545	21.7727	20.2	12.3364	20.9909	18.0273	16.9455	11.3364	9.88182	12.8455	18.2909	13.2182	13	13.8818	12.8818	11.4909	15.2273	12.9455	11.4818	13.6	14.8545	12.5455	11.8364	11.7727	13.6818	17.4
	13.0101	10.4444	10.4444	10.2525	7.49495	10.1414	11.4141	10.0303	8.90909	12.1111	8.25253	16.1515	10.5556	11.1717	9.80808	14.2222	12.2525	8.08081	8.30303	10.1717	13.2222	13.8485	12.202	14.0808	15.404	18.4343	15.4949	13.0808	15.9293	14.798	7.30303	12.7576	8.21212	12.4343	15.6768	14.7374	8.9697	12.2626	15.2828	12.9192	13.3434	11.1616	10.4444	8.21212	10.2626	13.7576	11.4141	12.798	12.8788
[truncated: 72 more columns]

## Sheet: figure4c
time	-0.975	-0.925	-0.875	-0.825	-0.775	-0.725	-0.675	-0.625	-0.575	-0.525	-0.475	-0.425	-0.375	-0.325	-0.275	-0.225	-0.175	-0.125	-0.075	-0.025	0.025	0.075	0.125	0.175	0.225	0.275	0.325	0.375	0.425	0.475	0.525	0.575	0.625	0.675	0.725	0.775	0.825	0.875	0.925	0.975	1.025	1.075	1.125	1.175	1.225	1.275	1.325	1.375	1.425
c1
	7.5	6	5	8	7	6.5	3	7	6.5	6	7.5	7.5	5.5	6.5	6.5	12	5.5	5	7	8	8	7	7.5	5	8.5	10.5	8.5	6.5	4.5	8	7	9	6	6	10	6.5	11.5	9.5	7	7	9	5.5	6	8.5	10.5	8.5	8.5	6.5	5
	11	8.5	11	12	9.5	14	12	13	11	9	12	6	10	10.5	12	12.5	13.5	12	9	10	10.5	11	11.5	15.5	13	14	8	9	10.5	14	13	11.5	9	8.5	12.5	11.5	11.5	12.5	10	7.5	10.5	16	14	11.5	12	11.5	11.5	15.5	13
	11	11	9	16	11	12	6	11	7	9	11	9	9	15	11	14	16	5	14	11	13	9	8	6	8	9	13	11	13	13	8	12	8	14	11	12	16	13	14	16	7	9	18	13	10	13	12	16	13
	9.66667	7.66667	12.3333	10.3333	9.66667	11	11.3333	10.6667	10.3333	9.66667	12	12	11.6667	11.6667	10.6667	13	11.3333	11.3333	13.3333	9.33333	8.33333	11.3333	9.66667	12	13	10.3333	9.33333	13	12	8.66667	8.66667	11	9.66667	11	12	15	14.6667	13.3333	9.66667	11.3333	12.3333	11.3333	12.3333	15.6667	13	14.6667	13	12	12
	7	9	14	10	5	6	10	8	7	7	4	7	8	15	10	5	8	5	11	7	6	10	8	14	5	8	10	5	11	5	14	7	9	10	18	9	15	14	11	10	5	8	7	8	10	7	10	5	14
	15.5	9	12.5	7	10	16	10	10	6	10	12	12	12	10	14.5	13	8	7.5	13	12	9.5	12.5	7.5	11.5	12.5	12.5	9.5	7.5	9.5	12	11.5	11	12.5	13.5	16	11.5	12	14.5	10	12.5	14.5	10	10	13.5	10	12	12.5	11.5	15.5
	14	9	20	22	15	18	17	15	19	13	20	17	9	14	20	20	16	13	7	19	22	11	16	13	13	12	13	12	17	19	11	22	13	12	14	16	10	16	15	20	18	24	14	15	22	13	13	17	12
	14.5	7.5	12.5	13.5	8	10	13	10.5	11	11	10.5	13	11	9.5	14	16	10.5	9	10	12	10.5	7	9.5	7	8	13.5	9	10	12	7.5	15	8.5	11	9.5	13	15	9.5	9.5	7.5	11.5	17	11.5	11	10.5	9	8.5	11.5	16	11.5
	12	9	13	12	9	9	11	11	14	15	13	8	10	13	12	17	21	9	10	4	13	19	14	12	14	19	18	16	13	7	11	9	9	18	11	14	6	11	16	10	9	13	14	10	14	14	15	7	13
	14.0317	10.2778	12.3175	11.4048	13.6746	13.3968	13.2222	12.8492	12.2937	12.9841	13.6825	13.0397	13.9762	18.6429	13.873	11.9683	10.8651	10.6905	12.3175	11.5873	12.7937	13.2619	11.7063	13.1587	10.6032	17.3333	11.6032	14.8651	14.3651	11.7698	16.4524	12.4206	15.6508	15.4524	17.9286	16.8333	12.9603	14.0476	13.4921	14.6032	15.5159	10.381	10.9921	14.0873	11.8413	15.627	15.7381	14.9841	11.1746
	13.3528	12.0156	13.0183	13.8565	13.4133	14.0027	12.7942	13.5201	16.4444	12.8904	12.793	13.8066	13.0035	11.2386	12.0441	12.062	9.64717	14.1431	13.2862	14.0975	13.2682	13.0737	12.5602	15.1084	14.3361	16.0304	14.0916	13.7478	12.225	12.4175	13.8226	14.0363	16.2893	15.9645	15.8058	17.7981	13.8862	14.0558	15.9536	12.6058	15.4203	12.8682	15.3942	12.1793	15.6522	14.1404	14.5517	14.1096	12.3813
	13.6667	12.5	11.3333	10.8333	11.3333	12.6667	11.3333	12.3333	10.1667	10.6667	11.8333	11.6667	13.8333	11.5	12.6667	11.3333	13	13	10.5	13	10	11.5	10.8333	12.5	11.5	12	13.5	11.8333	10	12.3333	12.8333	11.6667	12.6667	15.3333	14	12.8333	14.5	11.6667	15.3333	11	12.6667	12.8333	14.6667	12.6667	13.8333	12.3333	13.3333	13.5	14.5
	12.3333	11.6667	14.6667	10.6667	12.3333	12.3333	9.66667	12	18	12	14.3333	13	12	10	12	14	12.6667	14.6667	13	12.3333	15.6667	14.3333	12.6667	14.3333	15	11	15.3333	13.3333	12.6667	16	14.3333	12.6667	13.3333	11.3333	14.3333	15.6667	12.6667	20.6667	16.3333	14	12.6667	15.3333	15	15.6667	17.3333	15.3333	13	13	13.3333
	11	10	15	12.5	16.5	11	8.5	15.5	10.5	10	8	9	12	14	13.5	15	14.5	15.5	9	10	14.5	13.5	14.5	16	14.5	14.5	15	12	12	15	12	20	15	14	20.5	11	14	9.5	10.5	12	9	14.5	12	11.5	12.5	10	12.5	14.5	11.5
	10	12	15	11	10	12	13	5	12	11	17	17	8	20	11	10	13	8	11	9	9	10	6	8	10	10	9	16	11	9	7	16	12	12	18	15	18	16	12	10	11	11	8	11	17	8	11	10	12
	10.1538	13.2308	11.4615	12.3077	11.6923	13.4615	11.0769	14.6154	10.6923	12.0769	14.6923	10.1538	11.7692	13.2308	15.0769	14.3846	13.6154	11.8462	12.6154	13.6154	11.7692	12.5385	13.1538	14.2308	11.3077	12.0769	12	11	11.8462	12.9231	14.5385	15.4615	16.7692	15.2308	13.9231	15.7692	11.6923	13.6923	13.5385	12.1538	14.5385	13.6923	15.2308	13.4615	15.8462	13.7692	13.4615	12.6154	16.2308
	11.625	11.875	10.625	12.25	12.75	12.75	12.25	17.375	11.75	12.125	11.5	11.875	10.625	11	12.375	10	10	11.75	10.625	10.25	12.875	10.75	11.875	9.75	10.625	13.125	10.125	10.375	12.25	10.25	12.5	12.375	12.25	11.375	12.625	12.75	11	13.125	10.75	13.75	10.75	11.875	13.5	14.25	12	10.5	12.125	12.75	13
	14.5	17.75	11.75	14.5	11	14.5	14	17.25	18	15.5	16.25	18.25	13.25	14.5	15	15	14.75	16.5	17	14.75	19.5	19	15.5	16.25	17.5	18.75	18.75	17.75	16.5	16.75	16.5	13.75	17.25	19.25	13.75	17	16	16.5	13	20	20	16	15.75	18.75	18.75	17	18	18.5	15.25
	15	13	13	10	17	16	11.5	12	10.5	8	15.5	10	14	13.5	15	9.5	13	12	11	14.5	14	11.5	9	11.5	13	9.5	10.5	12	11.5	11.5	11.5	13	17	12	15.5	14	15.5	17.5	15	12.5	11.5	14	13	15	14.5	17	11.5	13	12.5
	3.75	1.25	1.25	2.5	1.25	1.25	0	1.25	1.25	2.5	2.5	0	2.5	1.25	1.25	2.5	2.5	1.25	2.5	2.5	0	1.25	1.25	3.75	1.25	3.75	0	1.25	0	2.5	5	1.25	2.5	1.25	3.75	6.25	5	2.5	2.5	1.25	5	5	1.25	2.5	1.25	1.25	3.75	2.5	3.75
	10	10	13	15.3333	14.6667	8.66667	16	12.6667	11.3333	12.6667	7.33333	16	11.6667	11.6667	15	12	11	10.3333	12.3333	12.3333	15	14.3333	14	16	12.6667	14	10.6667	15	11.6667	18	12	15	14.6667	10	12.3333	13.6667	13.6667	15	14	16	13	16.3333	12.6667	13.3333	15	11.3333	12.3333	14.6667	13.3333
	8.6	13.6	10.6	10.6	9.6	10.8	11.4	9.4	9.6	11.8	8.6	10.2	10.4	11.4	11.2	12.4	10.6	13	13.8	12.4	10.6	8.4	12.8	11	11.6	9.4	9.8	10.6	10.2	10.2	12.4	12.2	11.6	12.8	13.4	16.4	10.4	11.6	13.8	13	12.2	14.6	14.2	12	12	13.6	11.4	10.8	9.8
	16.5	17.5	11	13.5	16.5	14	16	13	8	13	11.5	12.5	15.5	16	15.5	14	14.5	13	15	13.5	14.5	11	13.5	9.5	15	8.5	22	10.5	14	14.5	16	18.5	15	12	16	10	17	15.5	15	16.5	16	15.5	11	16.5	13	15	9	14	9.5
	13	13	15.2	11	13.4	10.6	16	11	12.2	12.4	14.8	11.6	14.6	12.8	14	10.4	12.6	11.2	10.8	11.8	13	13.6	12	13	13	14.8	12.2	11.4	12.8	11.4	14.6	13.8	14.6	17.2	13	11.2	16.2	14.2	14	14	11.4	11.4	11.2	15	12.4	14	16.6	17.6	13.2
	13.5	16	15	16.5	14	14.5	16	16	10	13.5	18.5	14.5	17	15.5	8.5	12	13	16	17	13	16.5	14.5	17	14.5	16.5	14.5	13.5	19	13	21	23.5	17	15	15	14.5	11	17	14.5	17.5	17	17	18	13	13.5	15	18.5	19.5	24	17
	13.1667	10.3333	11	12.6667	8.33333	12	10.1667	9.5	11.5	14	13.1667	10.8333	11.1667	12.6667	14.5	12.5	12.5	14.5	15.8333	13.8333	9.5	11	12.1667	13.6667	12.6667	13.6667	13	15.1667	12.3333	12.1667	13.1667	13.5	15	14	10.6667	14.8333	11.8333	13.5	11.6667	12	14.5	14.5	16.6667	15.6667	15.8333	14.8333	16	13.8333	14.6667
	9.66667	14	12	13.6667	12	14.3333	8.33333	9.33333	12.3333	10	10.3333	13.6667	10.6667	13	11.6667	12.3333	11	14.3333	12	11.3333	10	7.66667	14	13.3333	10	11.3333	10.3333	8.33333	10.3333	10.6667	15	16.3333	9.33333	11.3333	10	13.6667	14	14.3333	12.3333	14.6667	10	10.3333	13	10.3333	14.3333	13	16	12	14.6667
	9.5	7	8	10	10.5	12	11.5	11.5	8	12	10.5	12.5	18.5	12.5	9	13.5	11.5	13	7.5	9.5	10.5	8.5	11.5	15	10.5	13	11	12	15	19.5	13.5	13.5	14	14	15	13.5	15.5	15	11	7.5	14	17	11.5	13	10	14	10.5	13	11
	10	12.6	11.2	11.2	9.4	9.8	10.4	12	13	13.2	9.4	11.8	9.6	10	12.2	12	13.4	12.4	12.2	12	12.2	11.8	11.4	10.8	10.4	11.8	11	9.8	12.6	9.8	11.2	14.8	12	12.2	13.2	14.8	14	12.4	12	14	10.4	10.4	10.2	13.6	10.4	12.8	10.2	13.8	13.4
	11	16	15	10	12	12	11	14	10	11.5	9.5	9.5	9	19	12	9	14.5	8	12	13	14.5	17.5	14	8.5	8	8	9.5	12.5	9.5	15.5	18.5	14	11	11	12	11.5	17	13	10	13.5	15	11.5	19.5	13	13.5	17	10	12.5	12.5
	9.55556	9.19444	9.55556	10.9167	13.8611	11.6667	11.7778	9.19444	10.5556	10.5556	11.3056	8.66667	9.5	10.25	11.25	11.7222	9.36111	9.80556	10	9.69444	10.6944	11.8333	13.9722	7.83333	11.6111	14.6944	13.0833	10.75	11.2222	13.0556	11.3056	11.3889	11.6944	10.0556	11.1389	11.4167	12.9167	12.7778	8.27778	13.1667	10.8333	12.1944	14.3333	10.8889	12.9444	10.5833	11.1111	11.3889	13.8056
	13.6748	13.8003	12.5	14.9957	12.8397	10.2597	12.8724	14.8357	14.527	14.5115	17.8552	15.6717	15.2391	13.7212	12.2239	16.3227	13.6146	16.4267	15.0215	15.3268	14.1753	14.5279	10.8935	11.4181	14.8349	14.1374	12.7503	12.9472	13.7057	9.7936	13.894	15.9348	14.8203	15.3775	17.1852	17.457	15.4369	15.9787	14.8512	12.3117	13.3987	15.5186	14.2922	15.7181	13.9869	14.3567	16.3029	12.0519	15.27
c2
	19.5833	16.25	19.5833	15.4167	16.25	16.6667	17.9167	15.4167	18.75	15	14.1667	12.9167	11.6667	11.25	10	18.3333	14.5833	15.8333	17.5	14.5833	12.9167	13.3333	13.75	12.5	12.0833	14.1667	10.8333	19.5833	19.1667	16.25	21.6667	15.4167	13.75	22.9167	20.4167	17.9167	17.0833	15.8333	15.8333	20.4167	19.5833	17.5	20.8333	15	15.4167	14.5833	20.4167	15.8333	21.6667
	17.1818	22.6667	14.4545	21.5455	12.4394	8.95455	15.8939	14.9545	16.197	17.2727	13.5152	18.1515	16.9242	17.3333	11.6818	18.4697	13.8485	18.9545	12.8485	8.48485	19.0455	11.9848	11.3939	17.1818	21.4697	21.8333	18.803	18.5	19.1061	13.9697	20.2273	20.2727	19.2273	14.2576	12.5606	16.4394	14.8182	17.0152	16.4394	17.5455	15.2576	11.4394	17.9394	8.24242	17.3182	18.0455	20.0909	14.2727	11.8636
	13.3333	12.6667	15	17	12.3333	16.3333	12.3333	15.3333	15	15.3333	12.3333	18.6667	12.3333	12	15.6667	14.3333	11.3333	12.6667	11.3333	11	11.6667	14.3333	22	19.6667	18	18.6667	20.6667	16.3333	16	16.3333	20.3333	16.3333	19	16	18.6667	13.6667	14.6667	22.3333	15.3333	14	16	15	16.6667	17	16.3333	17.6667	17.3333	13	14
	18	17.6667	20.3333	23.6667	24.6667	21.6667	23.6667	20.6667	15.3333	17.3333	13	18.6667	16.3333	18.3333	18	16.6667	13.6667	18.3333	16.6667	15.3333	10.3333	14.3333	15.6667	16.6667	16.3333	16	13.6667	17.6667	14	11.6667	21.3333	16.6667	13.6667	17.3333	15.6667	15.6667	17.3333	17.6667	19	21	20.3333	22.6667	18	19.3333	19.6667	21.3333	22.3333	21.3333	21
	14.2262	25.7143	15.2976	19.0476	20.5357	14.4048	14.7024	12.5595	12.0833	13.5714	15.4167	13.631	12.5595	10.7143	12.7976	10.7738	11.9643	13.6905	13.3929	17.619	12.0238	10.5952	17.5595	11.6071	23.75	18.3333	14.0476	15.4167	12.1429	15.7143	16.4881	18.869	15.4762	14.9405	16.7857	13.631	18.5119	14.5833	12.0833	21.3095	16.0714	15.4762	18.869	13.869	12.4405	9.22619	15	15.8333	17.5
	20.8333	16.6667	13.3333	15	21.6667	21.6667	15	19.1667	10.8333	17.5	18.3333	18.3333	20.8333	19.1667	21.6667	20	15.8333	18.3333	15.8333	20.8333	23.3333	21.6667	27.5	32.5	33.3333	42.5	50.8333	39.1667	44.1667	23.3333	15	19.1667	24.1667	17.5	19.1667	26.6667	25.8333	19.1667	21.6667	18.3333	25.8333	24.1667	22.5	20.8333	21.6667	11.6667	18.3333	18.3333	16.6667
	14.1667	12.9167	14.5833	9.16667	17.0833	15.8333	12.5	13.3333	16.25	14.5833	12.5	15	9.58333	14.5833	13.75	10.8333	10.4167	10	11.6667	16.25	11.25	12.5	17.9167	13.75	15.8333	20	16.6667	17.0833	10.8333	15	20.4167	10.8333	14.5833	15.4167	17.9167	12.0833	13.75	12.0833	13.75	18.75	16.6667	18.3333	17.5	18.3333	21.6667	21.6667	14.5833	16.25	15
	23.3333	18.3333	15.8333	21.6667	19.1667	17.5	15	18.3333	15	8.33333	15.8333	20	16.6667	18.3333	15.8333	20.8333	15.8333	15	15.8333	16.6667	18.3333	8.33333	19.1667	10.8333	13.3333	15	20	20	14.1667	15	20.8333	13.3333	15	20	18.3333	17.5	17.5	18.3333	20.8333	23.3333	19.1667	21.6667	26.6667	27.5	25.8333	20.8333	15	17.5	15
	18.8	15.6	16.2545	15.5273	15.8545	17.2	15.0909	17.7455	17.5636	16.3273	18.5455	15.8909	13.8545	13.7455	13.9636	15.6	14.4	17.2364	14.2545	10.7636	12.5818	15.6	15.6727	12.9818	14.0727	14.7273	21.7455	14.8	14.6545	12.1455	16.7273	16.0727	15.6364	16.3273	15.9273	18.7273	19.2364	17.1273	14.8727	14.4364	19.3818	12.9091	15.3455	16.9818	17.8182	15.8545	15.8545	17.4909	13.2364
	13.3333	9.66667	10	12.3333	16.6667	15.3333	11.3333	15	11.6667	9.66667	11.3333	16.6667	6.33333	13.6667	11.6667	13	10.3333	11.6667	16.3333	15	12.3333	11	13	12.6667	17	16.3333	14.3333	12.3333	15.3333	12	13	12.3333	14.6667	14	20	13.6667	14.3333	12	12.6667	14	13.6667	16	13	15.3333	14.3333	15	10.3333	11	13.3333
	17.7778	15	14.4444	21.6667	13.3333	17.2222	15.5556	12.7778	15.5556	12.7778	15	17.2222	14.4444	15	13.3333	12.7778	14.4444	11.6667	18.3333	12.7778	11.1111	14.4444	15	19.4444	21.6667	24.4444	15.5556	18.3333	17.7778	10.5556	16.1111	12.7778	17.7778	14.4444	14.4444	21.6667	16.1111	17.2222	16.6667	11.6667	23.8889	19.4444	9.44444	18.8889	16.1111	18.8889	14.4444	14.4444	19.4444
	19.1667	18.3333	17.5	25	18.3333	18.3333	20	21.6667	15	10.8333	17.5	12.5	13.3333	15	15	14.1667	14.1667	10	14.1667	13.3333	15	14.1667	15	18.3333	26.6667	20	18.3333	19.1667	20	14.1667	13.3333	15.8333	11.6667	11.6667	12.5	14.1667	18.3333	11.6667	18.3333	18.3333	15	18.3333	17.5	11.6667	19.1667	17.5	15	15.8333	23.3333
c3
	17.0833	17.5	15.8333	15.4167	17.0833	18.75	15	19.5833	11.6667	16.25	19.5833	17.5	14.5833	17.9167	15.4167	15.8333	13.75	15.4167	16.25	17.0833	14.5833	11.6667	13.75	22.0833	19.5833	17.5	16.6667	19.1667	14.1667	13.3333	16.6667	15.8333	18.3333	17.5	15.8333	19.5833	20.8333	21.6667	14.5833	20.8333	18.75	17.0833	13.75	17.5	17.9167	17.5	16.25	13.75	21.6667
	13	12.2778	7.94444	16.5	9.61111	17.5	9	12.3889	13	11.3889	10.0556	14.6667	10.7778	10.4444	17.1111	9.38889	10.8889	13.7222	13.4444	11.1111	15.5556	12.3889	14.3333	10.8333	12.4444	14.2222	12.1667	17.5556	10.6667	18.7222	13.3333	14.8333	16.2222	11.4444	15.2222	15.7222	19	15.3889	14.3333	11.8889	8.5	12.8889	17.4444	15.1667	12.3333	15.7222	14.2778	26.9444	16.9444
	12.7778	8.88889	17.2222	15.5556	16.6667	13.8889	22.7778	19.4444	19.4444	16.6667	13.8889	15.5556	15.5556	11.1111	14.4444	8.88889	8.88889	9.44444	13.8889	16.1111	13.8889	11.6667	14.4444	13.3333	12.7778	13.3333	16.1111	16.6667	13.8889	15.5556	15	13.3333	15	15	17.2222	18.8889	17.2222	23.3333	15	22.2222	20.5556	15	21.1111	16.6667	15	15.5556	13.8889	14.4444	14.4444
	7.08333	15	9.58333	10.4167	9.16667	11.6667	9.58333	17.0833	14.5833	12.0833	14.1667	13.75	14.1667	15.4167	12.0833	12.9167	12.0833	9.16667	11.6667	9.58333	10.4167	9.58333	12.0833	13.3333	14.5833	13.75	14.1667	15.8333	17.9167	15.4167	15.4167	13.3333	11.6667	14.5833	14.5833	15	12.5	13.3333	12.0833	12.9167	12.5	19.5833	20.4167	15	16.6667	17.5	13.3333	15	15
	19.1667	17.5	15	15	14.5833	20	22.9167	15	16.6667	17.0833	15.8333	21.25	15.8333	15	11.6667	15.8333	15.8333	19.1667	13.3333	12.0833	10.4167	12.5	13.3333	14.5833	13.3333	14.1667	13.3333	14.1667	17.0833	13.3333	20.4167	19.5833	17.0833	17.5	14.1667	14.1667	9.58333	17.0833	16.25	17.5	20.8333	12.0833	15	18.3333	18.75	17.5	13.3333	17.9167	15.4167
	12.7778	14.4444	13.8889	15	11.1111	14.4444	20.5556	16.1111	11.1111	18.3333	11.1111	20.5556	15.5556	6.66667	17.2222	14.4444	16.1111	13.8889	14.4444	11.1111	8.88889	10	8.88889	15	16.6667	16.1111	25.5556	11.6667	12.7778	11.1111	14.4444	12.7778	13.8889	11.1111	13.8889	16.1111	14.4444	18.3333	14.4444	15	22.7778	13.3333	19.4444	11.1111	16.6667	10.5556	17.2222	15.5556	18.3333
	17.2222	13.8889	17.7778	21.1111	11.1111	15	18.3333	19.4444	21.1111	15.5556	15.5556	19.4444	10	12.7778	15.5556	18.8889	13.8889	16.6667	14.4444	11.1111	15	10.5556	11.6667	16.6667	14.4444	16.1111	16.1111	12.7778	16.1111	10.5556	15	19.4444	18.3333	15	17.7778	21.6667	12.2222	18.3333	22.2222	18.8889	11.6667	17.7778	16.6667	25	20.5556	12.7778	15	16.1111	12.7778
	15.8462	13.8718	16.3846	15.8462	14.4615	14.4615	16.7949	13.359	15.5385	16.1795	16.5641	14.2051	13.0256	17.0513	14	14.7436	13.0256	16.0513	13.4103	12.3077	15.4103	15.4872	19.0256	17.4872	12.4103	15.5641	19.7179	17.8974	15.1795	14	18	20.2051	18.4615	14.8974	15.3846	19.0513	17.8205	15.0769	15.5385	19.1282	18.6923	14.1282	17.7436	17.359	14.4615	17.9744	19.9744	19.4103	19.4872
	19.6667	23.6667	19	16.6667	17.3333	18	14	16	15	15.6667	15.6667	19	15.3333	17	13	15	17.6667	14.6667	16	14	16.3333	13.6667	19	18	15.6667	20.6667	20	15.6667	18.6667	19	20.3333	16.6667	21	18.3333	13.3333	21.3333	14.3333	15	21	18.6667	14.6667	18	16.3333	21	17.3333	16.3333	16.3333	24	18
	15.8333	14.1667	21.6667	20	22.5	23.3333	14.1667	25.8333	25	23.3333	20	23.3333	15.8333	16.6667	11.6667	19.1667	9.16667	13.3333	11.6667	15.8333	10.8333	9.16667	15.8333	14.1667	16.6667	23.3333	15	9.16667	8.33333	25	11.6667	13.3333	13.3333	19.1667	11.6667	20.8333	24.1667	20.8333	13.3333	22.5	15	20	17.5	15.8333	15.8333	15.8333	15	10	10.8333
	13.3333	19.4444	17.7778	17.7778	20.5556	13.3333	17.2222	16.1111	15.5556	14.4444	17.2222	14.4444	11.6667	12.7778	11.1111	16.6667	7.77778	15	12.7778	11.6667	12.2222	16.1111	8.33333	13.8889	9.44444	10	13.3333	8.33333	17.2222	16.6667	20	24.4444	15.5556	22.7778	12.2222	27.7778	18.3333	21.6667	18.3333	19.4444	15	15.5556	16.6667	12.7778	24.4444	16.6667	13.3333	21.6667	13.8889
	14.5833	11.25	12.0833	15.4167	17.5	15	12.0833	18.75	12.9167	15.8333	14.1667	12.9167	14.1667	14.5833	16.25	13.75	20	15.8333	13.75	17.0833	18.3333	15.4167	17.5	14.1667	16.6667	14.1667	14.1667	17.5	14.1667	19.1667	15.8333	18.3333	17.9167	14.5833	15.8333	15	14.5833	14.5833	15	12.5	14.1667	15.4167	17.5	13.3333	13.75	20	16.6667	15	17.5
	13.8889	14.4444	13.8889	13.8889	17.2222	18.8889	14.4444	8.88889	15	16.6667	12.2222	13.8889	14.4444	13.8889	15	12.7778	15.5556	14.4444	15	13.8889	11.6667	11.6667	8.33333	11.6667	10.5556	11.6667	9.44444	11.6667	8.88889	15	15	15	14.4444	12.7778	15	12.7778	14.4444	17.2222	17.2222	16.1111	14.4444	13.3333	13.3333	13.3333	18.8889	9.44444	17.2222	16.1111	13.3333
	22.7778	26.1111	26.1111	25.5556	27.2222	29.4444	22.2222	26.6667	26.6667	23.8889	26.1111	23.8889	26.1111	27.2222	18.8889	20.5556	23.3333	18.8889	15.5556	24.4444	18.8889	17.7778	22.7778	17.2222	21.1111	27.2222	26.1111	27.2222	27.7778	18.8889	17.7778	25	20.5556	25	22.7778	24.4444	23.8889	28.8889	21.6667	22.7778	28.3333	18.8889	27.2222	28.3333	25	21.1111	22.7778	25	32.2222
	13.3333	11.6667	5	5	6.66667	18.3333	3.33333	10	8.33333	11.6667	11.6667	11.6667	15	18.3333	1.66667	5	15	10	8.33333	10	8.33333	8.33333	26.6667	20	6.66667	8.33333	15	11.6667	8.33333	5	11.6667	20	6.66667	10	11.6667	13.3333	15	10	13.3333	11.6667	15	11.6667	6.66667	20	10	13.3333	5	11.6667	30
	20.8333	18.3333	17.5	17.0833	19.5833	21.25	14.5833	17.9167	21.25	20	21.25	16.6667	12.0833	22.9167	18.75	16.6667	16.25	19.1667	20	12.0833	15.8333	20.4167	25	22.5	19.5833	19.1667	15.4167	20.4167	20	18.3333	19.5833	20.8333	22.0833	22.9167	19.1667	23.75	20	18.3333	14.1667	18.75	17.9167	21.6667	18.75	20.4167	23.3333	17.5	21.25	17.0833	18.75
	11.3333	11	14.6667	15	21.3333	19	15.6667	16.6667	16	13.6667	14	12	15.6667	15.6667	11.6667	12.6667	13	11.6667	11.6667	12.3333	16	12.3333	12	15	16	13.6667	11.6667	12.3333	15	12.6667	14.6667	14.6667	20.3333	19.3333	16	13	21.3333	19.3333	15.6667	20	17	15.3333	19	14.6667	13.3333	13	13.3333	19.3333	16.6667
	13.3333	18.3333	15	11.6667	13.3333	10	13.3333	15	20	28.3333	21.6667	15	10	6.66667	13.3333	3.33333	16.6667	13.3333	20	11.6667	15	11.6667	23.3333	5	18.3333	18.3333	18.3333	26.6667	10	10	21.6667	16.6667	26.6667	20	6.66667	1.66667	18.3333	20	15	13.3333	15	20	26.6667	18.3333	21.6667	11.6667	16.6667	26.6667	20
	21.1111	20.5556	16.1111	21.6667	15.5556	22.2222	22.7778	16.1111	24.4444	16.6667	25.5556	25	25.5556	20	24.4444	20.5556	27.7778	19.4444	16.6667	18.8889	18.8889	12.2222	15	21.6667	22.7778	20	23.3333	12.2222	16.1111	7.22222	21.1111	17.7778	16.6667	16.6667	19.4444	16.1111	22.7778	17.7778	19.4444	18.8889	17.7778	18.8889	21.1111	21.1111	22.2222	18.8889	21.1111	17.7778	25
	22.5	11.6667	18.75	15.4167	19.1667	17.0833	19.5833	19.5833	19.1667	21.25	18.3333	19.1667	17.9167	21.25	13.75	16.6667	13.3333	10.4167	15.4167	12.5	12.5	13.75	14.5833	18.75	17.0833	22.0833	21.25	22.5	17.9167	11.6667	20.4167	20.8333	19.1667	19.1667	19.1667	17.5	23.3333	17.0833	16.25	13.3333	22.0833	22.5	12.0833	20.8333	17.5	16.25	18.3333	14.1667	15.8333
	28.3333	43.3333	43.3333	31.6667	31.6667	21.6667	23.3333	25	36.6667	28.3333	38.3333	28.3333	25	21.6667	21.6667	23.3333	13.3333	31.6667	23.3333	25	33.3333	15	30	21.6667	28.3333	31.6667	16.6667	23.3333	18.3333	30	23.3333	25	20	23.3333	26.6667	23.3333	21.6667	23.3333	21.6667	30	21.6667	31.6667	35	36.6667	28.3333	25	23.3333	30	25
	18.6667	17	16	16.3333	19	16.6667	15.3333	15.6667	14.6667	15.3333	18.6667	15	14.3333	15.6667	12.6667	14.6667	10	13.6667	16.6667	14.6667	15.6667	16	17.3333	14.3333	18.6667	13.3333	15.3333	23.6667	17.6667	16.6667	21.6667	19.6667	17.6667	15.3333	15.6667	18	17.3333	17.3333	19.3333	19.3333	18.3333	16.3333	13.6667	18.6667	18	23	20	22.3333	20
	17.2222	18.3333	21.6667	25	13.8889	18.8889	16.6667	17.7778	20	20.5556	21.1111	12.2222	19.4444	15.5556	16.1111	18.3333	15.5556	15.5556	20	17.2222	10	17.7778	13.8889	17.7778	18.3333	18.8889	15	16.6667	14.4444	17.7778	19.4444	16.6667	21.1111	23.8889	23.8889	18.8889	24.4444	19.4444	20.5556	21.1111	18.8889	25.5556	19.4444	15	22.7778	17.2222	16.6667	22.7778	21.6667
	16.6667	16	24.3333	19.6667	16.6667	17	12.6667	13.3333	16	20.6667	18.6667	16.3333	15.6667	16	18	18	19.3333	14	19.6667	18.6667	16	16.6667	21	19.3333	20.3333	20	18.3333	16	18	19	14.6667	19.6667	19.6667	24.3333	24.3333	18.3333	29	20	15.3333	16.3333	17.6667	16.3333	22.3333	22.6667	17.6667	19.6667	18	19.3333	21
	33.3333	30	39.1667	32.5	27.5	20	23.3333	16.6667	25.8333	23.3333	29.1667	28.3333	17.5	25	30	23.3333	20	17.5	21.6667	23.3333	15.8333	19.1667	18.3333	34.1667	33.3333	35	23.3333	18.3333	17.5	15	24.1667	35	39.1667	37.5	39.1667	33.3333	24.1667	24.1667	31.6667	19.1667	25	28.3333	26.6667	35	32.5	27.5	22.5	21.6667	24.1667
	11.6667	17.2222	26.6667	16.1111	17.7778	15.5556	14.4444	17.2222	17.2222	18.8889	15	12.7778	13.3333	17.7778	15.5556	21.1111	17.2222	23.8889	21.1111	14.4444	11.6667	24.4444	16.6667	15	18.3333	15	21.1111	17.2222	20	21.6667	20	25.5556	22.2222	30	20.5556	27.2222	23.8889	23.3333	18.8889	22.7778	19.4444	21.6667	23.8889	13.3333	17.2222	15	17.2222	17.7778	17.7778
	20.5556	18.8889	23.3333	24.4444	21.1111	20.5556	17.7778	26.1111	25.5556	26.1111	15	17.2222	15	17.7778	17.2222	20.5556	11.6667	13.3333	16.1111	14.4444	20	15.5556	17.2222	9.44444	22.7778	22.7778	17.7778	11.1111	13.8889	16.6667	17.2222	18.3333	19.4444	20.5556	21.1111	16.1111	18.3333	19.4444	24.4444	21.1111	18.3333	18.8889	16.6667	11.1111	19.4444	20.5556	17.7778	20	17.7778
	15.6667	14	16	16	12.3333	15.6667	15.6667	12.6667	17	18	15.6667	13.3333	13	11	11.3333	15	10.6667	13	13.3333	9	13.3333	10.6667	12.3333	15.3333	10.6667	11.3333	10.6667	13.6667	15.6667	12.6667	12.6667	14	14	12.6667	15.3333	11	16.6667	14.3333	14	16	16.3333	15	13.3333	14	16.6667	14.6667	17.6667	14.6667	15
	14.1667	13.8889	13.3333	13.6111	13.3333	13.8889	15	15	14.4444	14.1667	13.8889	15.5556	15	13.3333	16.1111	13.3333	7.5	13.6111	12.5	13.0556	10.8333	17.2222	15.2778	13.8889	17.7778	13.0556	13.3333	13.6111	15	12.7778	13.8889	18.3333	16.9444	17.5	17.7778	17.7778	21.9444	17.5	17.2222	17.2222	15.8333	19.4444	17.5	14.7222	12.2222	17.2222	14.4444	17.5	16.1111
	15.4167	12.0833	17.5	17.9167	18.75	16.25	16.25	17.9167	12.0833	18.3333	18.75	20	17.0833	20	12.5	10	12.9167	16.25	12.0833	19.5833	12.9167	13.3333	14.1667	17.9167	11.25	17.0833	10.4167	14.1667	19.1667	16.25	20	13.3333	17.5	20	16.25	20.4167	15	19.5833	14.1667	17.5	18.3333	27.0833	15.4167	16.25	16.6667	19.5833	16.25	15.8333	15
	12.2222	10	11.1111	12.7778	12.2222	10.5556	6.66667	12.7778	13.8889	11.1111	10	12.7778	18.3333	15	12.2222	10.5556	11.6667	8.33333	13.8889	11.6667	24.4444	16.1111	13.8889	10	10	11.1111	15	16.1111	16.1111	10.5556	8.88889	12.7778	16.1111	11.1111	17.2222	14.4444	15	13.8889	12.7778	15	13.8889	11.6667	12.7778	9.44444	10.5556	13.3333	10.5556	9.44444	13.3333
	13.3333	15	18.3333	16.6667	8.33333	13.3333	10	10	15	21.6667	18.3333	10	13.3333	16.6667	15	10	16.6667	13.3333	20	18.3333	6.66667	8.33333	13.3333	11.6667	13.3333	13.3333	20	16.6667	5	20	15	11.6667	11.6667	18.3333	20	15	13.3333	10	21.6667	16.6667	11.6667	10	16.6667	18.3333	15	15	16.6667	23.3333	16.6667
	20	19.4444	17.2222	12.2222	19.4444	12.7778	14.4444	13.8889	23.3333	16.6667	17.7778	15	10.5556	10	11.1111	16.1111	15	12.2222	22.2222	17.7778	13.3333	10	12.2222	15	15.5556	17.2222	20.5556	23.3333	18.8889	15	21.6667	16.6667	21.6667	19.4444	21.1111	17.7778	22.2222	19.4444	16.1111	21.6667	18.3333	20	20	18.8889	20	11.6667	17.2222	22.7778	15.5556
	19.5833	18.3333	25	26.6667	24.5833	24.5833	21.25	24.5833	23.75	22.9167	17.5	17.9167	21.25	19.1667	21.6667	20.8333	22.0833	24.1667	22.0833	22.5	19.1667	20.8333	19.1667	20	29.1667	24.5833	28.3333	22.9167	24.1667	25	24.5833	22.5	27.5	24.5833	22.9167	20.4167	22.9167	22.5	26.6667	21.25	24.1667	26.25	28.3333	22.9167	17.9167	23.75	20.4167	20.8333	24.5833
	46.6667	33.3333	61.6667	40	43.3333	51.6667	41.6667	33.3333	33.3333	30	25	28.3333	28.3333	20	16.6667	13.3333	31.6667	16.6667	23.3333	25	40	30	20	38.3333	20	33.3333	25	31.6667	26.6667	33.3333	33.3333	26.6667	20	20	21.6667	21.6667	30	20	36.6667	26.6667	41.6667	33.3333	36.6667	30	30	26.6667	26.6667	28.3333	23.3333
	12.9167	11.6667	14.5833	10.8333	11.25	12.5	17.0833	14.1667	17.0833	12.0833	12.5	13.75	13.3333	13.3333	15	12.5	11.25	11.25	11.6667	11.25	12.5	12.0833	12.5	16.6667	14.1667	12.5	14.5833	14.1667	12.5	9.58333	15	14.1667	18.3333	8.75	14.1667	19.1667	12.9167	15	12.5	10.4167	11.25	14.1667	15.4167	15	11.25	17.0833	13.3333	12.9167	13.75
	10	10.2381	10.2381	11.4286	12.381	15.2381	11.4286	10.2381	9.28571	9.52381	9.04762	11.9048	10	11.9048	10.9524	10.7143	10	13.0952	10	10	7.61905	8.57143	11.1905	10.4762	10.9524	8.57143	9.04762	8.09524	9.7619	8.33333	12.8571	9.7619	8.80952	11.1905	14.0476	11.6667	10.2381	11.4286	10.7143	8.80952	14.2857	9.7619	12.1429	10.9524	9.52381	10.2381	10.4762	12.8571	11.4286
	20.5556	16.6667	20.5556	23.3333	20.5556	15	16.6667	17.2222	17.7778	27.2222	13.3333	21.1111	25	16.1111	18.3333	14.4444	21.6667	14.4444	20.5556	17.7778	13.8889	17.7778	21.6667	15	19.4444	22.7778	20	10.5556	13.3333	12.2222	22.7778	18.3333	17.7778	18.8889	20.5556	19.4444	12.2222	16.1111	22.7778	17.7778	17.7778	21.1111	24.4444	16.6667	17.7778	28.3333	19.4444	13.8889	9.44444
	10	11.6667	13.3333	15	15	20	13.3333	15	13.3333	13.3333	13.3333	13.3333	6.66667	20	6.66667	6.66667	15	10	11.6667	10	10	10	18.3333	20	6.66667	10	10	16.6667	16.6667	16.6667	18.3333	13.3333	13.3333	8.33333	10	15	15	15	16.6667	10	20	8.33333	23.3333	10	5	18.3333	21.6667	11.6667	6.66667
	10	11.1111	11.1111	11.1111	11.6667	10.5556	12.7778	11.6667	9.44444	14.4444	8.88889	8.33333	9.44444	15	5.55556	8.33333	12.7778	8.33333	11.1111	12.2222	8.88889	8.88889	11.1111	12.2222	11.6667	10	8.88889	8.88889	11.6667	11.1111	12.2222	11.6667	11.1111	13.8889	16.1111	12.7778	11.1111	10.5556	11.6667	13.3333	12.2222	13.3333	12.2222	10	15.5556	15	8.88889	11.6667	12.2222
	23.3333	22.2222	16.6667	27.7778	13.3333	18.3333	16.6667	17.7778	10.5556	9.44444	12.2222	20.5556	13.8889	12.7778	15	12.7778	14.4444	8.88889	15	12.2222	14.4444	15	18.8889	17.7778	18.3333	20	13.8889	14.4444	12.2222	10	13.8889	16.6667	11.6667	12.7778	16.6667	19.4444	20	18.8889	16.6667	16.6667	22.7778	21.1111	16.1111	21.6667	13.8889	17.2222	16.1111	11.6667	13.8889
	10.5556	10	9.44444	13.8889	12.7778	12.7778	10	11.1111	7.22222	13.3333	18.3333	8.33333	12.7778	13.8889	11.6667	11.1111	14.4444	13.3333	17.2222	18.3333	18.3333	17.2222	17.7778	16.6667	14.4444	17.2222	18.8889	20	18.8889	13.8889	15.5556	19.4444	18.3333	18.8889	20	16.6667	19.4444	16.6667	13.8889	12.7778	13.8889	13.8889	15.5556	19.4444	13.8889	10	16.1111	15	15
	17.5	17.9167	15	18.3333	18.3333	20	15	13.3333	14.1667	16.25	14.5833	15	14.5833	14.1667	15.8333	15.4167	13.3333	15.8333	9.58333	8.33333	10.8333	12.5	10.8333	11.6667	15	20.8333	10.4167	15.8333	15.4167	16.6667	17.0833	15.8333	16.25	14.1667	9.16667	16.6667	16.25	18.3333	15.8333	18.75	20	16.6667	15	18.75	18.3333	15	17.9167	15	13.3333
	13.75	16.6667	20	19.5833	15.4167	14.1667	13.3333	15.8333	14.1667	18.75	18.75	13.3333	19.1667	15.8333	15.8333	16.25	11.6667	10.8333	10	12.9167	10.8333	12.5	12.5	12.0833	13.75	10.8333	16.6667	18.3333	25	23.75	18.75	16.6667	18.3333	17.9167	15.8333	16.6667	17.9167	16.25	17.5	16.25	11.25	15.8333	14.5833	12.0833	17.9167	22.9167	17.9167	19.5833	14.1667
	14.1667	17.9167	19.5833	17.9167	13.3333	15.4167	19.1667	20	15.8333	22.5	12.5	17.9167	15.8333	15	14.5833	13.75	10.8333	16.25	12.5	12.9167	12.5	12.0833	12.9167	10.4167	15.4167	13.3333	11.6667	14.5833	12.9167	16.25	20	12.9167	16.25	17.5	17.5	17.0833	20.4167	19.5833	17.9167	17.9167	17.9167	15.8333	17.9167	15.8333	17.0833	17.0833	15	15.4167	20
	17.5	17.0833	16.6667	19.5833	17.9167	18.3333	23.3333	18.3333	20.8333	18.75	16.25	17.9167	11.25	18.75	13.75	12.9167	14.5833	11.25	15	14.1667	15	14.1667	18.3333	17.9167	12.5	16.6667	19.5833	12.9167	12.9167	15	16.25	15.8333	16.6667	18.3333	17.0833	16.25	17.0833	21.25	19.5833	20.4167	20.4167	15.8333	16.25	13.3333	13.3333	13.3333	16.6667	17.0833	17.0833
c4
	15	20	15.6667	18.3333	15.3333	13.6667	17	12.6667	17.3333	11.3333	14.6667	13	11	11.3333	15.6667	12.3333	12.6667	11	9.33333	14.6667	12	9.66667	12.6667	11.3333	14.3333	10.6667	15.6667	13.3333	14	16	14.3333	18.3333	17.3333	14.6667	14	16.3333	14.6667	11.3333	11.6667	17.6667	12	13	10	15	11.6667	13.3333	17	12	15.6667
	15.4167	14.5833	25	25	15.4167	17.9167	20	21.6667	24.5833	22.9167	25	19.1667	16.25	21.6667	15	19.1667	21.25	17.0833	17.5	13.3333	12.0833	14.5833	23.3333	15.8333	19.1667	21.25	21.25	18.75	16.25	17.0833	20	21.6667	19.1667	20.8333	19.1667	15.4167	17.9167	23.75	19.1667	18.3333	20.8333	19.5833	18.75	13.75	15	20	22.0833	23.3333	23.75
	20	18.8889	17.7778	18.0556	16.6667	16.1111	15.5556	16.1111	15.8333	17.5	13.6111	15.2778	16.6667	16.3889	18.0556	18.3333	14.7222	14.4444	11.6667	11.9444	11.9444	13.6111	12.7778	13.6111	14.7222	15.2778	16.1111	17.7778	16.9444	14.4444	16.3889	20.5556	18.3333	17.5	15	15.8333	15.2778	18.8889	14.4444	20.2778	16.6667	18.0556	16.1111	17.5	20.5556	16.6667	16.6667	15.2778	20.2778
	21.6667	15.4167	20.4167	18.75	20	12.9167	23.3333	16.25	16.6667	17.0833	17.0833	13.75	17.9167	12.0833	18.3333	12.5	10.8333	13.75	14.1667	8.33333	13.75	14.5833	14.1667	13.75	13.75	17.9167	16.25	18.3333	20.8333	15.8333	21.6667	21.25	23.75	22.9167	19.5833	20	21.25	17.5	20.4167	15.8333	13.75	14.1667	19.5833	17.5	15.8333	20.4167	19.1667	18.75	12.9167
	18.3333	15.8333	20.5556	19.7222	13.6111	16.1111	11.6667	15.2778	15.5556	15	15	19.7222	16.6667	12.2222	14.7222	14.4444	11.3889	11.9444	16.9444	16.3889	13.8889	15.5556	17.2222	14.4444	19.4444	14.7222	11.9444	17.7778	17.7778	18.3333	14.4444	17.7778	15.8333	15.2778	15	18.6111	15.2778	18.8889	21.6667	16.1111	20	18.6111	16.1111	16.6667	13.3333	15.5556	19.4444	13.6111	15.8333
	16.6667	21.6667	15	20	20	15	18.3333	31.6667	13.3333	23.3333	11.6667	10	16.6667	20	16.6667	16.6667	16.6667	13.3333	10	18.3333	30	16.6667	6.66667	20	23.3333	11.6667	11.6667	23.3333	25	28.3333	26.6667	20	8.33333	10	6.66667	18.3333	20	13.3333	10	36.6667	16.6667	16.6667	16.6667	23.3333	18.3333	25	18.3333	15	15
	19.4444	17.2222	26.6667	23.3333	25	27.2222	23.3333	25.5556	16.6667	24.4444	20	27.7778	20.5556	15	16.6667	10.5556	14.4444	15.5556	13.8889	14.4444	14.4444	19.4444	17.2222	13.3333	11.6667	12.2222	13.3333	18.3333	8.33333	17.7778	14.4444	20.5556	25.5556	21.1111	16.1111	22.2222	17.7778	20.5556	23.3333	16.1111	17.2222	12.7778	11.6667	15.5556	15.5556	23.3333	16.6667	12.2222	10
	15	17.2222	16.6667	19.4444	18.3333	17.7778	17.2222	22.7778	18.3333	19.4444	23.8889	13.3333	19.4444	19.4444	15	11.1111	16.1111	18.8889	10.5556	20	15	7.22222	18.8889	16.1111	26.1111	30	22.2222	18.3333	14.4444	19.4444	22.2222	17.7778	13.3333	19.4444	17.2222	22.7778	20	16.1111	18.3333	13.8889	20	13.8889	17.2222	12.2222	17.2222	16.1111	19.4444	13.8889	18.3333
	19.1667	16.9444	21.3889	19.7222	18.6111	17.7778	17.5	14.4444	19.1667	15.8333	15.2778	14.4444	15	16.9444	16.9444	14.7222	15.8333	16.3889	12.2222	15.5556	17.5	18.3333	21.3889	21.9444	20.2778	18.6111	17.5	20	19.1667	22.5	21.3889	20.2778	19.7222	19.4444	15.5556	18.8889	18.8889	20.2778	16.9444	16.3889	16.1111	18.8889	18.0556	16.1111	13.3333	16.9444	16.9444	20.8333	18.3333
	14.3333	12.6667	17	14.3333	15.6667	10.6667	12.6667	14.3333	13.6667	16	12	14.3333	14.6667	14.6667	9.66667	11.3333	13	14	11	12.6667	9.66667	16.6667	13.3333	14	13	11	14.3333	15	16	16	13.6667	11	9	10.6667	12.6667	12.6667	14.3333	13.3333	15.3333	11.6667	14.3333	15.6667	11	12	12	12.3333	13	16	17.3333
	22.5	23.75	24.1667	29.1667	19.5833	23.75	22.0833	18.3333	25.4167	22.9167	13.75	17.9167	18.3333	15.4167	15	18.75	22.9167	21.25	22.9167	18.75	21.6667	22.0833	24.1667	24.5833	22.0833	22.9167	21.6667	17.9167	21.6667	21.25	16.6667	19.1667	17.0833	22.0833	21.6667	20.8333	17.9167	26.6667	22.5	24.1667	26.6667	25.4167	26.25	20.4167	22.5	18.75	20	19.5833	17.5
	17.381	18.0952	15.4762	19.0476	14.7619	15.9524	15.9524	14.0476	21.1905	16.6667	17.619	16.1905	21.1905	15.4762	16.4286	12.381	17.1429	20.2381	15.4762	15	12.8571	13.5714	15.9524	17.381	15.9524	14.5238	16.1905	16.4286	15.4762	13.0952	19.2857	14.2857	15	18.8095	16.6667	16.1905	16.1905	15	16.9048	16.9048	13.5714	18.8095	19.0476	19.2857	15.9524	13.8095	17.381	15.7143	17.8571
	19.1667	21.6667	37.5	20.8333	15.8333	17.5	21.6667	20.8333	19.1667	13.3333	20	20	15	10	20	14.1667	15.8333	19.1667	10.8333	20.8333	12.5	16.6667	17.5	26.6667	30	17.5	24.1667	26.6667	25	31.6667	35.8333	37.5	19.1667	20.8333	17.5	20	20	15.8333	19.1667	13.3333	11.6667	16.6667	19.1667	21.6667	15	30	21.6667	17.5	23.3333
	21.6667	15	25	20	24.1667	22.5	20	20	24.1667	18.3333	20.8333	25.8333	20	19.1667	20	14.1667	15.8333	20	13.3333	10	15	27.5	23.3333	20.8333	24.1667	25	28.3333	25.8333	22.5	23.3333	22.5	20.8333	20.8333	21.6667	27.5	20.8333	32.5	23.3333	17.5	22.5	15.8333	22.5	28.3333	31.6667	19.1667	16.6667	24.1667	19.1667	29.1667
	21.6667	30	20	41.6667	43.3333	46.6667	28.3333	25	33.3333	23.3333	26.6667	28.3333	21.6667	30	25	18.3333	20	23.3333	26.6667	18.3333	33.3333	23.3333	15	16.6667	18.3333	20	18.3333	25	21.6667	33.3333	26.6667	30	28.3333	30	35	31.6667	41.6667	15	16.6667	16.6667	18.3333	18.3333	26.6667	25	23.3333	23.3333	40	38.3333	18.3333
	13.3333	18.75	20	18.3333	13.3333	14.5833	15.8333	21.25	18.3333	17.9167	14.1667	18.3333	18.3333	15.8333	13.75	12.5	15.8333	15	19.5833	13.3333	12.0833	19.1667	19.5833	12.5	19.1667	13.75	19.1667	18.75	14.5833	16.6667	20	16.25	16.6667	14.5833	17.0833	18.75	19.1667	15.8333	16.25	17.5	18.3333	16.25	14.5833	14.1667	14.5833	18.3333	20.8333	16.6667	18.75
	16.875	18.125	15.8333	21.25	18.75	17.0833	18.3333	17.9167	16.4583	17.0833	16.0417	15	12.9167	16.875	16.25	17.5	17.5	13.9583	16.25	16.0417	17.2917	13.9583	15.2083	11.875	14.5833	10.2083	14.7917	15.4167	17.0833	18.125	17.0833	17.7083	16.0417	17.5	19.1667	14.1667	16.4583	21.4583	15.8333	17.0833	18.75	15.8333	17.9167	17.9167	17.0833	13.9583	17.9167	15.625	17.2917
	13	14.1667	14	14.6667	13.6667	16.5	12	15.6667	11	13.6667	14.5	16.5	13.5	13	11.1667	15.5	15.8333	11.5	11	14.3333	11.3333	10.3333	12.5	10.5	14	11	11.6667	12.1667	14	12.6667	17.5	12.5	13	14.5	13.6667	13	13.3333	14.5	14	15	13.5	15.5	14.3333	17.1667	15.5	17.3333	13.8333	13.8333	13.6667
	20.4167	19.1667	18.75	27.9167	20.8333	20.8333	19.1667	22.5	20.4167	20	16.25	17.5	17.9167	19.5833	11.6667	12.9167	16.25	17.9167	12.5	17.9167	18.3333	11.6667	15.8333	16.25	20.8333	19.1667	14.1667	19.1667	19.5833	24.1667	15.8333	17.9167	23.3333	15.8333	17.0833	17.0833	15.8333	16.6667	15.8333	18.75	17.0833	15.8333	15.4167	17.9167	17.9167	16.6667	20	20.8333	17.0833
	21.3333	17.6667	21.3333	20	18.6667	20.6667	22.3333	19.3333	16	16	18.3333	19.3333	11	14.3333	11	14	15	16.3333	16.6667	15.3333	14.3333	15.6667	17.3333	18.6667	18.6667	16.6667	17	21.3333	23	22	17.6667	17.6667	18.6667	21.6667	17.6667	18.6667	17	20	21	13	19.6667	19	20.3333	19	19.3333	16	18.3333	15.3333	16.6667
	20.4167	21.25	25.8333	24.5833	21.25	20.4167	17.5	17.5	20	15.8333	21.6667	20	15.8333	15	20.8333	10.8333	11.6667	10.4167	9.58333	15	11.25	17.0833	15	13.3333	15.4167	14.1667	15.4167	20.8333	20.8333	18.3333	19.5833	20	20	18.3333	16.6667	17.5	15.4167	20.8333	16.6667	22.5	19.5833	16.6667	18.75	18.75	20	19.5833	18.75	20.4167	20.8333
	21.9048	20.7143	16.6667	19.7619	15.2381	20	11.4286	18.8095	13.5714	20.9524	18.5714	17.8571	14.2857	17.1429	15.2381	16.1905	14.7619	13.5714	17.619	13.5714	17.8571	19.2857	22.381	17.619	17.381	16.4286	17.381	22.619	16.4286	21.9048	14.7619	15.4762	17.381	17.8571	18.5714	20.7143	16.6667	18.8095	18.8095	15.4762	20.2381	19.5238	21.9048	22.8571	15.9524	14.2857	19.5238	15.4762	14.0476
	20.5556	23.8889	27.7778	30.5556	30.5556	26.6667	22.2222	32.2222	23.8889	27.2222	23.8889	21.1111	18.8889	20.5556	15.5556	20.5556	21.1111	16.6667	22.2222	22.2222	21.1111	27.7778	31.1111	22.2222	28.8889	33.8889	29.4444	31.1111	27.7778	28.3333	32.7778	30.5556	33.8889	21.1111	28.3333	21.1111	28.8889	24.4444	30.5556	28.3333	21.6667	33.8889	25	30	28.3333	20.5556	20	27.2222	24.4444
	25	14.5833	16.25	18.75	15	11.25	20	21.25	18.75	17.0833	19.5833	15.8333	18.75	17.5	12.0833	13.75	14.1667	10.4167	12.0833	12.5	14.1667	15.4167	17.5	16.25	12.5	16.25	14.1667	17.9167	28.3333	15.8333	20.4167	19.5833	20	16.6667	24.5833	19.5833	18.75	25.8333	25.8333	21.6667	17.5	19.1667	15.8333	20.8333	19.5833	19.5833	19.1667	24.1667	16.25
	34.1667	35.8333	37.5	44.1667	43.3333	30.8333	36.6667	40	31.6667	24.1667	42.5	35	30.8333	26.6667	30	25	32.5	45	35.8333	46.6667	28.3333	44.1667	37.5	38.3333	45	36.6667	47.5	48.3333	50.8333	45	38.3333	43.3333	44.1667	55	48.3333	64.1667	52.5	53.3333	48.3333	55.8333	51.6667	49.1667	43.3333	35.8333	45.8333	31.6667	29.1667	40.8333	40
	27.2222	22.7778	30.5556	35	23.3333	23.3333	27.2222	29.4444	27.2222	30.5556	33.8889	29.4444	26.1111	25	23.3333	23.3333	30.5556	21.1111	28.3333	29.4444	25	30	32.2222	29.4444	31.6667	28.3333	41.6667	28.3333	31.1111	31.6667	35	42.7778	40	35	41.6667	35.5556	38.3333	29.4444	36.6667	37.7778	30.5556	26.1111	28.8889	28.3333	35	33.8889	37.7778	38.3333	37.2222
	15.8333	15.8333	15.8333	18.3333	17.5	21.6667	17.9167	14.1667	17.0833	14.1667	18.3333	17.5	14.1667	18.3333	13.3333	8.33333	11.25	13.3333	20	12.9167	17.5	17.5	17.0833	15.8333	18.3333	20.4167	17.5	17.0833	16.6667	21.25	16.6667	14.1667	13.3333	14.5833	14.5833	16.6667	21.6667	22.0833	20	22.9167	22.0833	21.25	17.0833	17.5	24.5833	22.5	24.5833	17.5	23.75
	17.6667	16.6667	23.6667	17.3333	16.3333	19	15.3333	18	15.6667	14.3333	17.3333	16.6667	13	12.6667	17.6667	17	16.6667	18	17.3333	12.3333	15	17.3333	18.6667	18	20	22.3333	25	20	22	18.3333	17.3333	24.3333	24.3333	21	22.3333	22	15	23.3333	20	18.6667	22	20	19.6667	18	23	20	20.3333	19.6667	17.3333
	20.5556	18.8889	27.7778	17.7778	19.4444	25	23.8889	29.4444	27.7778	15.5556	26.1111	24.4444	20	16.6667	22.2222	17.2222	16.1111	21.1111	18.3333	26.1111	22.7778	21.1111	23.8889	28.3333	18.8889	22.2222	20	15.5556	20.5556	24.4444	20	26.1111	25.5556	20.5556	28.8889	21.1111	25.5556	20	30	21.1111	18.3333	27.2222	23.8889	21.6667	21.6667	23.8889	20	22.2222	28.3333
	23.3333	17	21	23.6667	21	22.3333	20.3333	18	18.3333	16.3333	19.6667	19.3333	15.6667	17.3333	18.3333	14	16.3333	20.6667	17.6667	14.6667	17.6667	13.6667	17	17	14.3333	17.6667	19	18.3333	20.3333	20.6667	20	25.6667	24.6667	21.6667	24	22.3333	28.3333	22.6667	22.6667	22.6667	20.6667	21.3333	22.6667	21.6667	24.3333	18	19.3333	15.6667	16
	25	20.4167	20.8333	17.5	19.1667	18.75	19.1667	19.1667	26.6667	27.0833	20	26.25	22.5	23.3333	24.1667	25.8333	24.1667	22.9167	19.5833	21.25	20.8333	16.6667	15.8333	14.5833	14.1667	17.5	19.5833	16.25	19.1667	18.75	20	20.8333	19.1667	25.8333	18.75	23.75	26.6667	23.3333	19.1667	19.5833	20.8333	21.6667	22.0833	21.25	23.75	22.5	13.75	17.9167	18.75
	22.0833	18.75	20.4167	20.4167	19.5833	16.25	25	13.3333	16.25	20.4167	17.0833	22.9167	20.8333	19.1667	20.4167	16.25	15.8333	19.5833	20.4167	16.6667	12.9167	17.9167	16.25	15	19.1667	22.9167	22.5	19.5833	17.9167	15.4167	21.25	16.25	20.8333	30	22.5	19.5833	15.4167	20	23.75	19.5833	21.25	19.1667	21.6667	16.6667	22.9167	26.25	22.0833	20.8333	19.5833
	37.5	38.3333	31.6667	38.3333	36.6667	37.5	39.1667	30.8333	30.8333	25.8333	37.5	42.5	39.1667	29.1667	26.6667	31.6667	27.5	29.1667	24.1667	34.1667	22.5	27.5	34.1667	35	49.1667	35	33.3333	48.3333	44.1667	48.3333	34.1667	51.6667	45.8333	36.6667	34.1667	37.5	32.5	30.8333	38.3333	35.8333	28.3333	35.8333	39.1667	45	38.3333	36.6667	33.3333	33.3333	30
	12.5	13.3333	15.8333	12.5	9.16667	14.1667	9.16667	10.8333	10	11.6667	9.16667	10	14.1667	10	11.6667	8.33333	10	15.8333	10.8333	10	12.5	5	14.1667	11.6667	13.3333	16.6667	18.3333	15	9.16667	10	18.3333	13.3333	17.5	10.8333	11.6667	15	10	8.33333	12.5	9.16667	13.3333	12.5	10	14.1667	8.33333	10	9.16667	12.5	12.5
	16.3333	11.6667	17	20.3333	20.3333	14	19.6667	16.3333	15.3333	20.3333	15.6667	13	15.3333	13	14.3333	14	14.3333	13.6667	18	15.3333	18	14	18.3333	13	15.3333	16.6667	16.6667	17	16.6667	13.3333	16.6667	20.3333	16	20.3333	15.6667	17	17.3333	18.3333	12.3333	18.6667	19.6667	21.6667	19.6667	20.3333	20	19.6667	14.3333	15.6667	17.6667
	13.8095	17.8571	15.2381	15.9524	14.5238	13.8095	14.5238	18.3333	15.4762	18.8095	15	15	13.8095	14.5238	17.619	14.0476	16.9048	18.3333	17.1429	17.619	19.2857	16.1905	17.1429	16.6667	14.0476	18.3333	19.5238	18.8095	17.1429	17.619	19.2857	15.4762	15.9524	17.8571	16.6667	20.2381	17.1429	16.6667	20.7143	16.9048	15	15	17.619	15.9524	15.9524	21.9048	19.7619	17.8571	20
	17.7778	16.6667	22.7778	15.5556	19.4444	17.7778	13.8889	19.4444	16.6667	23.3333	17.2222	19.4444	22.7778	22.2222	23.3333	25	18.8889	17.2222	18.3333	18.3333	16.6667	13.8889	17.2222	16.6667	18.8889	23.8889	16.1111	18.8889	22.2222	17.2222	29.4444	17.2222	29.4444	20	23.3333	20	25.5556	21.1111	28.3333	15.5556	21.1111	15.5556	16.6667	22.7778	16.1111	15.5556	27.7778	14.4444	16.1111
	22.5	10	24.1667	31.6667	20	25	22.5	20	20	21.6667	19.1667	14.1667	25.8333	19.1667	14.1667	25	20	20.8333	14.1667	28.3333	28.3333	15	23.3333	29.1667	23.3333	26.6667	32.5	16.6667	23.3333	28.3333	27.5	24.1667	33.3333	28.3333	38.3333	24.1667	35	25.8333	21.6667	23.3333	25.8333	23.3333	16.6667	23.3333	20	29.1667	25.8333	24.1667	31.6667
	45	40	40	43.3333	55	48.3333	28.3333	31.6667	23.3333	30	30	40	53.3333	28.3333	30	21.6667	30	30	41.6667	16.6667	30	40	65	43.3333	45	51.6667	33.3333	48.3333	50	36.6667	23.3333	33.3333	26.6667	38.3333	51.6667	50	48.3333	41.6667	48.3333	48.3333	46.6667	48.3333	45	51.6667	36.6667	38.3333	21.6667	26.6667	45
	19.1667	15	17.9167	23.3333	16.6667	17.0833	20	16.6667	17.0833	17.5	13.75	15.4167	13.75	10.4167	17.5	14.1667	17.0833	17.9167	17.9167	11.6667	12.0833	13.75	21.6667	17.9167	13.75	20.4167	25	14.5833	18.75	20	20.4167	18.75	21.6667	22.0833	20	17.9167	22.0833	19.1667	26.25	19.1667	17.0833	20	17.0833	21.6667	20.8333	17.5	18.3333	18.3333	20.8333
	16	13.3333	14.6667	19.3333	19.6667	15.3333	15	18.3333	17.6667	14	13.6667	14	16.6667	17.3333	11.3333	14.6667	15.3333	14.6667	15.6667	9	10.6667	16.3333	17.6667	22.3333	20.6667	24.3333	23.3333	26	19.6667	21.6667	14.6667	16	17.6667	14.6667	22.6667	16.3333	15.3333	17	18	17	17.6667	13.6667	17.3333	16.3333	18.6667	16.3333	15	15.6667	16
	15	16.6667	20.8333	19.5833	25	19.1667	24.1667	14.5833	23.75	15.4167	18.3333	20.4167	18.3333	13.3333	16.6667	17.5	11.25	14.1667	14.5833	16.6667	17.0833	22.5	18.3333	26.6667	21.6667	21.6667	17.9167	22.5	22.5	17.0833	19.5833	27.0833	19.5833	22.0833	18.3333	22.5	18.3333	21.6667	15.8333	17.9167	16.25	20.4167	19.5833	20.8333	25	21.25	15.4167	17.5	21.6667
	23.75	18.3333	19.5833	18.3333	18.3333	22.5	12.9167	19.1667	20.4167	19.1667	14.5833	17.5	20.8333	13.3333	17.5	17.9167	17.5	13.3333	20	17.0833	22.5	15	15.4167	14.1667	20	16.6667	20.4167	15	17.5	17.9167	20.4167	16.25	24.1667	20.4167	23.75	19.5833	22.0833	16.6667	20.8333	17.9167	19.1667	18.75	20.8333	20.4167	19.1667	23.3333	24.5833	18.75	18.3333
	16.3889	17.7778	21.1111	20	18.0556	15	14.7222	15.5556	17.5	13.8889	16.6667	17.2222	16.6667	20	18.0556	17.7778	16.3889	15.2778	17.5	16.6667	15	17.7778	18.6111	18.8889	15.2778	14.7222	18.8889	16.9444	18.6111	18.8889	15.8333	19.7222	17.2222	17.5	16.9444	18.3333	17.7778	18.6111	20.8333	22.7778	17.2222	20.5556	20.5556	16.9444	16.9444	18.3333	22.5	16.6667	18.8889
	26.6667	20	25.5556	23.3333	20	27.7778	28.3333	27.7778	32.2222	24.4444	23.8889	17.7778	21.6667	24.4444	18.8889	22.7778	23.8889	22.7778	22.7778	23.3333	25.5556	24.4444	28.3333	30	28.8889	35	31.1111	33.3333	33.3333	26.6667	28.8889	29.4444	24.4444	17.2222	22.7778	17.2222	25.5556	21.6667	30	22.2222	16.1111	18.3333	31.6667	27.2222	21.6667	22.7778	25.5556	21.1111	22.7778
	31.6667	20	25	30	36.6667	27.5	25.8333	22.5	26.6667	38.3333	30.8333	21.6667	30	28.3333	29.1667	18.3333	12.5	18.3333	21.6667	15	26.6667	33.3333	28.3333	31.6667	26.6667	22.5	20	24.1667	17.5	19.1667	18.3333	25.8333	25.8333	24.1667	18.3333	21.6667	30	21.6667	26.6667	32.5	18.3333	24.1667	23.3333	20.8333	25.8333	32.5	27.5	25.8333	23.3333
	15.8333	13.9583	13.9583	18.125	17.5	15.2083	16.0417	14.1667	16.25	15.2083	12.9167	15.8333	14.5833	18.125	17.0833	15	16.6667	16.25	15.8333	15.2083	15.2083	18.5417	16.4583	16.0417	17.7083	13.75	17.5	17.9167	18.3333	17.0833	17.5	16.25	20.8333	17.0833	17.7083	17.5	17.2917	17.9167	18.3333	16.0417	18.3333	18.3333	16.6667	15.2083	16.875	12.5	17.0833	15.8333	18.125
	15.8333	16.6667	12.9167	20.4167	15.8333	20	20.8333	18.75	23.3333	22.0833	22.9167	18.75	19.1667	14.1667	12.9167	14.1667	14.5833	15	15.4167	17.5	11.6667	12.9167	20.4167	21.25	20.4167	15.8333	18.75	17.5	19.1667	24.1667	20.4167	25	22.5	24.1667	29.5833	15.8333	19.5833	22.0833	20.4167	15	22.5	18.3333	20	19.5833	19.5833	17.0833	15.8333	15	20.8333
	15.4167	16.6667	15	19.1667	17.9167	22.0833	22.5	16.6667	21.25	20.8333	17.5	22.9167	15	20	19.5833	13.75	18.75	22.0833	16.6667	18.75	10.8333	21.6667	17.5	18.75	16.6667	16.6667	20.8333	18.3333	19.5833	17.0833	22.5	13.75	19.5833	23.75	23.75	20.8333	19.5833	25	25	23.75	20.8333	20.4167	19.1667	14.5833	27.9167	25	26.25	20	23.75
	26.1111	24.4444	25	24.4444	24.4444	21.6667	23.8889	30	17.2222	12.2222	25.5556	17.2222	25	20	21.6667	20.5556	21.1111	13.3333	18.3333	17.7778	19.4444	20	28.8889	27.7778	33.3333	29.4444	20	22.7778	28.3333	27.2222	27.2222	27.7778	25	25.5556	26.1111	23.8889	21.1111	22.7778	25	22.7778	23.3333	22.7778	20	21.1111	19.4444	23.8889	23.3333	26.1111	22.2222
	16.6667	20.8333	24.1667	20.8333	25.8333	24.1667	24.1667	24.1667	25	16.6667	18.3333	20.8333	20	21.6667	19.1667	15.8333	23.3333	19.1667	27.5	22.5	17.5	20	20	20.8333	25	21.6667	22.5	24.1667	22.5	16.6667	15.8333	35	24.1667	27.5	35	26.6667	28.3333	25	31.6667	25.8333	24.1667	26.6667	18.3333	20	23.3333	23.3333	23.3333	25.8333	17.5
	16.6667	19.6667	22.6667	20.6667	22	20.3333	21	20.6667	23.3333	21	23.6667	20.6667	20.3333	22.6667	22.6667	15	16.6667	16.3333	14.6667	15.6667	18	21.6667	25.6667	23.6667	22.6667	24.6667	22.6667	18.6667	23	24.3333	21.6667	26.6667	23.3333	26.6667	26.3333	23.6667	25	22.3333	23.3333	21.6667	24.3333	21	19.6667	20.3333	22.6667	20	20	23.3333	24
	17.3476	14.5043	15.0199	9.31909	15.7379	14.3704	11.906	13.0513	17.1595	13.3362	14.7037	13.6781	10.9003	16.3134	18.6097	12.5442	14.2051	13.0228	15.339	17.7179	12.9858	13.4302	13.0826	12.6809	14.1681	12.4986	11.6695	12.1368	14.4929	14.755	18.2707	20.5271	15.3932	12.7892	15.5698	10.4615	12.3761	17.1225	14.1652	15.3989	19.4558	14.3533	12.4615	19.0741	14.6553	17.9259	17.5698	12.5356	17.6467
	13.0741	19.1852	15.8148	14.8148	14.3333	16.1481	12.9259	14.6296	16.5185	14.5185	14.7037	14.1852	17.7407	16.7037	20.2593	17.5185	19.2222	15.4074	15.3704	11.3333	12.9259	14.8148	13.5556	15.0741	19.0741	23.0741	17.1852	18.6296	17	18.3704	16.6296	13.8889	22.5185	17.6667	19.037	12.963	18.1852	17	19	12.8519	12.963	13.3333	15.4074	17.5185	19.4444	14.5556	19.7037	15.1111	18.6667
	21.3333	19	19.3333	22.3333	23	18.6667	18	20.3333	25.6667	23.6667	26	28.3333	26	27.6667	24.6667	22.6667	25.3333	22.6667	23.3333	23	22	20	22.3333	17.6667	19	20.6667	16.3333	20	19.6667	21.6667	26.3333	24.6667	23.3333	21.3333	19.6667	23	25.3333	21.3333	22.6667	25	27.6667	21.3333	27.3333	21	26	25.6667	23.3333	30	27.3333
	26.25	24.5833	16.25	22.9167	22.9167	20.4167	17.5	15.8333	20.4167	20.4167	21.25	22.9167	19.1667	20	22.5	20	22.9167	22.9167	17.9167	22.0833	19.5833	24.1667	19.5833	22.5	24.1667	23.3333	19.5833	20.8333	22.5	22.5	24.5833	24.5833	20	31.6667	23.3333	20.8333	27.0833	27.5	25.8333	23.3333	29.5833	26.25	30	26.25	28.75	24.5833	23.3333	24.1667	28.3333
	10.4167	12.9167	13.75	12.0833	15.4167	13.3333	17.5	15.8333	12.9167	13.75	17.0833	15.8333	16.25	18.3333	16.6667	13.3333	17.5	17.0833	15.8333	17.0833	13.3333	7.91667	15.8333	16.6667	12.0833	19.1667	18.3333	12.0833	15.8333	14.1667	20	21.6667	18.75	15.4167	17.9167	18.75	19.5833	15.8333	17.5	16.6667	20	21.6667	18.3333	16.6667	12.5	13.75	15.4167	19.1667	12.0833
	20.6667	18.6667	20	19	24.6667	19	22.6667	18.6667	18.6667	18.6667	23.6667	19.6667	23.3333	19.6667	19	26	17.3333	17	19	17.6667	24.3333	21	20	23	21	23	22.6667	18	19	23.3333	23	26.3333	25.6667	24.3333	20.6667	26	23.3333	24.6667	23	22.3333	27	22.3333	24	16	21.6667	22	22	17.3333	20.3333
	25	26.6667	25	19.1667	24.1667	23.3333	25	25.8333	30	21.6667	23.3333	22.5	26.6667	27.5	22.5	21.6667	26.6667	18.3333	21.6667	22.5	25.8333	25	26.6667	30.8333	32.5	25	33.3333	26.6667	18.3333	22.5	22.5	21.6667	18.3333	24.1667	21.6667	23.3333	20.8333	20.8333	20	23.3333	23.3333	22.5	35	35	22.5	35.8333	24.1667	36.6667	35
	15.8333	16.6667	14.7222	16.3889	17.7778	20.8333	16.9444	17.2222	19.4444	17.2222	16.6667	15.2778	15	17.7778	21.3889	16.9444	16.1111	16.6667	15	15.2778	15.5556	15.8333	13.6111	15.8333	15.8333	18.3333	10.5556	15.8333	19.1667	16.9444	16.9444	20.8333	16.9444	17.5	19.7222	20.2778	21.1111	22.5	18.3333	20.5556	15.5556	16.6667	18.8889	16.3889	16.9444	15.2778	17.7778	17.7778	17.5
	18.75	19.5833	17.5	25	21.6667	16.25	15	13.75	16.6667	14.5833	14.5833	20	17.9167	15.8333	19.5833	14.1667	22.9167	17.9167	19.1667	18.3333	16.25	15.8333	19.5833	22.0833	17.0833	17.5	18.3333	17.9167	23.75	19.5833	19.5833	23.75	20	23.75	22.0833	22.9167	22.0833	23.3333	19.5833	23.75	18.75	19.1667	19.1667	22.0833	17.0833	25.8333	27.5	28.3333	27.0833
	16.3333	16.3333	14.3333	18.6667	22	15.6667	17.3333	15.3333	22	19	15	14	17	15	22.6667	18.3333	17.6667	19.3333	23	20.3333	20	22.6667	21.6667	19.3333	19.3333	19.6667	16.3333	21	26	22.6667	17.3333	20.3333	23	18.6667	20.3333	17	16.3333	19.6667	23.3333	22	18.6667	20.3333	21.6667	22.6667	24.3333	23.6667	21	18.6667	16.3333
	10.2357	12.6599	15.0842	19.596	6.32997	9.49495	10.2357	16.7003	9.02357	14.0741	13.3333	14.4781	11.4478	9.49495	14.4781	11.4478	15.1515	13.4007	7.54209	10.101	13.8721	16.431	10.0337	8.61953	11.7845	10.7071	13.1987	16.0943	12.1886	15.4882	16.9697	14.7475	13.064	15.4882	12.6599	16.0943	12.1212	17.6431	15.9596	17.5758	13.8721	16.0943	15.8923	16.2963	14.4781	14.6128	10.1684	15.8249	16.229
	11.6667	14.7222	20.5556	13.0556	19.4444	16.6667	16.9444	18.0556	17.7778	14.4444	20.5556	18.0556	19.1667	14.4444	16.3889	17.5	16.1111	11.3889	10	16.9444	17.5	13.8889	16.6667	18.0556	19.1667	15.5556	16.1111	14.7222	15.2778	18.3333	21.6667	19.4444	17.5	22.7778	25.8333	18.0556	19.7222	20.8333	19.1667	15.8333	21.9444	22.2222	19.4444	19.1667	19.4444	16.6667	23.3333	18.8889	20.2778
	15	18.3333	14.4444	16.1111	17.2222	17.7778	19.4444	17.7778	19.4444	17.7778	12.2222	18.3333	15.5556	14.4444	15.5556	20	17.7778	15.5556	13.3333	16.1111	15	13.8889	15	18.3333	20	10.5556	16.1111	12.2222	12.7778	18.3333	18.3333	22.2222	20	26.1111	22.2222	22.2222	15.5556	17.7778	19.4444	21.6667	20.5556	18.3333	19.4444	16.6667	22.7778	22.2222	21.6667	17.7778	25.5556
	13.3333	22	19.3333	18.6667	24.3333	15.6667	17	19.6667	17.3333	19.6667	22	15.6667	16	16	19	17	17.6667	20.6667	19.3333	18.3333	22.6667	20.6667	24.6667	20	26.3333	16.3333	21	23	20.6667	16.6667	20.6667	16	18	24.3333	24	25.3333	21	15.6667	19.3333	18.3333	21.3333	24.6667	26.6667	26.6667	27	26.3333	23.3333	24.3333	23.6667
	15	16.6667	14.8148	16.8519	17.2222	17.963	15.5556	18.5185	15.1852	15.5556	11.4815	12.963	17.7778	16.2963	13.1481	17.5926	15.5556	15.7407	16.1111	18.8889	13.5185	16.1111	15.7407	18.8889	15.5556	14.8148	12.5926	16.8519	17.2222	15	15.3704	15.5556	19.6296	18.5185	17.963	17.5926	22.963	18.8889	15.7407	17.037	20	20	16.1111	14.6296	19.8148	18.3333	18.8889	17.963	19.8148
	16.25	18.3333	11.6667	19.5833	17.5	14.5833	20	19.1667	14.1667	18.75	18.3333	14.1667	18.75	23.75	14.5833	17.0833	18.3333	17.9167	16.25	17.9167	14.5833	14.1667	12.9167	14.1667	14.1667	21.25	20.4167	16.6667	17.9167	14.5833	19.1667	16.25	17.0833	14.5833	18.3333	14.1667	23.3333	22.0833	20.4167	23.3333	22.5	24.1667	20.8333	26.6667	23.75	30.4167	26.6667	26.25	21.6667
	22.5	23.3333	28.3333	25.8333	30	27.5	35	30.8333	32.5	40	33.3333	30.8333	25	21.6667	20.8333	23.3333	25	20	27.5	28.3333	23.3333	27.5	29.1667	30.8333	20.8333	31.6667	25.8333	34.1667	28.3333	35	35	40.8333	32.5	37.5	34.1667	31.6667	36.6667	41.6667	28.3333	30.8333	31.6667	30.8333	30.8333	40.8333	32.5	39.1667	32.5	30.8333	28.3333
	48.3333	43.3333	50	36.6667	56.6667	36.6667	51.6667	50	26.6667	31.6667	46.6667	38.3333	35	28.3333	28.3333	28.3333	31.6667	30	35	30	36.6667	23.3333	26.6667	40	48.3333	41.6667	40	33.3333	31.6667	31.6667	56.6667	63.3333	66.6667	48.3333	45	58.3333	58.3333	71.6667	63.3333	51.6667	53.3333	76.6667	55	45	53.3333	68.3333	41.6667	48.3333	56.6667
c5
	22.5	20	19.5833	22.5	19.1667	14.5833	17.9167	21.6667	18.75	17.0833	14.1667	15.8333	21.6667	18.3333	19.1667	18.3333	17.5	15.8333	18.75	19.5833	16.25	20	25.4167	23.3333	23.3333	22.5	19.1667	20.8333	12.0833	19.5833	27.0833	26.25	30	27.0833	27.9167	29.5833	22.5	23.75	19.5833	22.9167	26.6667	27.0833	20	18.75	21.25	19.1667	29.5833	29.5833	23.3333
	22.7778	17.2222	26.1111	30	24.4444	23.8889	21.1111	23.8889	22.7778	21.6667	21.6667	18.3333	18.8889	27.2222	20	23.3333	23.3333	19.4444	22.2222	23.3333	28.3333	28.3333	29.4444	30.5556	31.6667	29.4444	27.2222	21.1111	17.2222	22.7778	23.8889	27.2222	26.6667	32.2222	36.1111	24.4444	32.7778	30.5556	39.4444	33.8889	37.7778	30	27.7778	28.3333	34.4444	26.6667	21.6667	26.1111	22.2222
	10.5556	11.9444	15.2778	14.1667	14.7222	12.7778	19.7222	16.3889	13.6111	13.6111	15.8333	11.3889	11.3889	11.3889	13.0556	10.5556	12.2222	11.3889	15	14.4444	15	13.6111	15.5556	18.6111	18.8889	15.2778	13.8889	17.7778	19.7222	25.5556	23.8889	18.0556	20.5556	21.9444	17.5	19.1667	20.2778	16.6667	13.8889	17.2222	13.8889	13.8889	16.1111	13.3333	12.7778	11.6667	15.2778	13.0556	12.5
	25	16.1111	18.3333	15.5556	18.3333	23.8889	20	18.8889	21.1111	16.6667	22.2222	27.2222	18.3333	22.7778	23.8889	20	17.7778	24.4444	23.3333	18.8889	19.4444	14.4444	27.2222	21.6667	13.8889	20.5556	21.6667	17.7778	26.6667	36.1111	32.7778	35.5556	32.7778	27.7778	28.3333	30	23.3333	28.3333	22.2222	25.5556	20	14.4444	28.3333	26.1111	28.3333	28.3333	28.8889	23.8889	18.3333
	23.8095	18.8095	19.0476	19.2857	18.3333	21.4286	21.4286	20.2381	20.9524	20.9524	21.6667	20.9524	21.4286	19.0476	20.7143	20.4762	19.2857	17.8571	21.9048	21.6667	20.7143	16.4286	20.9524	21.6667	20.7143	21.9048	19.7619	23.8095	21.1905	24.5238	25.9524	29.2857	20.7143	25.9524	21.1905	25.9524	21.4286	23.8095	21.9048	22.619	21.9048	22.381	27.381	23.3333	24.7619	25.7143	27.619	22.381	27.1429
	16.25	15.4167	13.75	16.6667	17.0833	16.25	13.75	15.4167	12.5	12.5	18.75	14.5833	20	13.75	17.5	15.4167	15.8333	14.5833	14.1667	13.3333	24.1667	16.25	17.9167	19.1667	19.1667	15.8333	17.9167	19.1667	20.4167	24.5833	16.25	22.5	23.75	23.75	21.6667	16.25	20.4167	19.5833	22.0833	14.5833	15.4167	16.25	20.8333	21.25	21.6667	18.75	17.0833	16.25	18.3333
	9.58333	10.8333	12.0833	12.5	10.4167	15.4167	10	11.6667	14.1667	12.5	11.25	13.3333	12.9167	12.9167	11.25	8.33333	10.4167	12.0833	11.25	14.5833	15.4167	11.25	12.0833	14.5833	12.9167	11.6667	9.16667	9.16667	15.4167	10.4167	12.5	12.5	8.75	11.6667	7.91667	10	16.6667	10	15.8333	15.4167	17.5	20	17.0833	14.1667	13.75	14.5833	15	16.25	11.25
	13.3333	8.33333	16.25	18.75	15.4167	12.9167	12.9167	12.0833	18.75	12.9167	16.6667	13.3333	17.5	12.0833	8.33333	15.8333	17.5	14.1667	15.8333	15	13.3333	17.9167	12.9167	15	14.1667	13.3333	14.5833	15.4167	15.4167	15.4167	17.9167	18.3333	13.3333	16.25	15	17.9167	18.75	20.4167	15.8333	18.75	17.0833	17.0833	19.1667	10.8333	14.5833	16.6667	17.5	20	17.5
	11.3333	18.3333	14.3333	13.3333	15.3333	11.6667	16.6667	12.6667	17	12.6667	12	14.3333	11.3333	15.3333	12	14.6667	13.3333	12	14.6667	15.3333	14.3333	11.6667	14	16.6667	17.3333	15.3333	16.6667	19.3333	22.6667	13.6667	18.3333	17.6667	15.6667	22	18	17.3333	18.6667	17.3333	16.3333	20	21	13.3333	19	13	15.6667	21.6667	13.6667	12.3333	20.3333
	11.6667	9.44444	12.5	16.3889	13.3333	12.5	19.4444	11.9444	10.5556	11.6667	12.5	10.8333	13.8889	10.2778	12.2222	10.8333	11.3889	12.5	11.1111	14.4444	14.7222	11.3889	13.8889	12.2222	17.5	11.9444	16.3889	14.4444	13.6111	16.1111	12.7778	13.0556	16.1111	16.1111	13.3333	15.2778	10.5556	10	13.0556	22.5	14.4444	17.2222	18.3333	14.7222	14.7222	15	12.7778	16.9444	18.8889
	19.4444	13.8889	10	16.1111	17.7778	16.6667	12.7778	12.7778	9.44444	20	16.1111	19.4444	15	16.1111	13.3333	16.1111	12.2222	13.8889	19.4444	12.2222	13.8889	13.3333	20	15	21.6667	18.8889	7.77778	17.7778	14.4444	16.6667	14.4444	17.7778	19.4444	15	13.3333	14.4444	18.8889	22.7778	16.1111	22.2222	13.8889	18.3333	15	15.5556	15.5556	21.1111	16.6667	13.3333	16.1111
	12.5	10.4167	7.91667	11.6667	9.16667	8.33333	11.25	14.1667	13.3333	7.5	12.0833	12.9167	13.3333	12.9167	13.75	12.0833	10	12.0833	12.0833	10.4167	9.16667	14.1667	10	14.5833	14.5833	17.5	13.75	12.9167	15.8333	17.0833	16.6667	15	17.0833	13.75	13.3333	14.5833	15	12.5	12.0833	12.0833	15.8333	14.5833	13.75	13.3333	12.9167	15.4167	8.75	10.8333	12.9167
	19.1667	20	18.3333	20	14.1667	16.6667	20	22.5	15	17.5	17.5	13.3333	15	10.8333	20	14.1667	13.3333	10.8333	16.6667	24.1667	18.3333	15.8333	23.3333	30	28.3333	28.3333	20.8333	18.3333	20	27.5	21.6667	21.6667	23.3333	24.1667	14.1667	17.5	15	21.6667	19.1667	23.3333	20.8333	25.8333	20	21.6667	20	16.6667	22.5	22.5	22.5
	11.6667	10.8333	14.1667	24.1667	18.3333	14.1667	15.8333	27.5	19.1667	19.1667	19.1667	20	16.6667	18.3333	20	12.5	15.8333	15.8333	15	10.8333	15.8333	10.8333	20	16.6667	16.6667	16.6667	24.1667	10.8333	10.8333	16.6667	17.5	15	22.5	24.1667	18.3333	21.6667	26.6667	25.8333	27.5	21.6667	16.6667	17.5	25.8333	20	20	19.1667	20	19.1667	15.8333
	11.6667	11.1111	9.72222	12.7778	13.3333	9.44444	11.1111	9.72222	11.9444	12.2222	10	8.33333	8.88889	10	8.05556	11.1111	10.8333	8.61111	9.16667	12.7778	11.6667	10.5556	11.9444	14.7222	12.2222	13.3333	10	9.72222	10.5556	6.94444	12.7778	11.9444	12.7778	15	11.6667	15.8333	12.2222	14.4444	12.5	10.8333	14.4444	11.1111	14.7222	13.3333	13.6111	11.1111	10.5556	15	11.9444
	20	15.5556	13.3333	20	13.3333	16.6667	14.4444	13.8889	13.3333	16.1111	12.7778	11.6667	18.3333	15.5556	15.5556	17.2222	17.7778	13.3333	13.3333	15.5556	17.7778	11.6667	17.7778	17.7778	21.6667	17.2222	21.1111	18.3333	19.4444	20	18.8889	17.7778	19.4444	21.6667	12.2222	20.5556	16.1111	24.4444	16.6667	17.7778	20	15	15	20.5556	22.7778	16.1111	16.6667	16.1111	20
	11.6667	11.6667	23.3333	28.3333	28.3333	25	26.6667	23.3333	20	21.6667	28.3333	10	15	16.6667	18.3333	16.6667	25	23.3333	28.3333	21.6667	26.6667	18.3333	10	30	28.3333	43.3333	26.6667	26.6667	25	21.6667	20	21.6667	30	26.6667	25	31.6667	26.6667	26.6667	38.3333	30	38.3333	31.6667	20	23.3333	18.3333	18.3333	28.3333	28.3333	18.3333
	20	17.2222	16.1111	17.2222	18.3333	10	11.1111	13.8889	17.2222	12.2222	13.3333	13.8889	17.2222	15	20.5556	14.4444	10.5556	16.1111	17.2222	13.3333	18.3333	14.4444	13.8889	12.7778	18.8889	20.5556	10	21.6667	17.7778	17.2222	28.3333	20.5556	22.2222	22.7778	18.8889	18.3333	16.6667	21.1111	20	15.5556	18.8889	20	16.6667	13.8889	23.3333	21.6667	16.6667	15	22.7778
	11.6667	10.6667	16	13	8	13.3333	10.6667	10	12	10	13	11.3333	14.3333	14	8	13	14	13.6667	15.3333	10.3333	13	10	12.6667	16.6667	15.6667	18.6667	15	17	18.6667	10.3333	13	19	19.6667	10.3333	15.3333	16.3333	16.6667	15.3333	13.3333	13.6667	18.3333	13.6667	15	13.3333	20.3333	17.3333	16	14.6667	17.6667
	22.0833	20.4167	17.5	20	17.5	18.3333	17.5	18.75	17.9167	20.8333	19.1667	12.5	18.75	20.4167	21.6667	15.4167	15.8333	21.25	20	13.75	20.4167	17.0833	17.0833	23.75	19.1667	20	14.1667	19.1667	18.75	18.75	21.6667	19.1667	21.6667	25	17.9167	26.6667	20.8333	19.1667	21.25	19.5833	26.6667	19.5833	20.4167	22.9167	21.25	19.5833	18.75	18.3333	16.25
	13.5714	12.1429	15.2381	12.1429	17.1429	12.1429	15.9524	13.3333	10.4762	10	11.9048	13.3333	9.04762	13.8095	17.8571	9.52381	10.9524	15.2381	10	10	12.8571	11.9048	13.0952	9.28571	11.6667	10.4762	9.04762	7.38095	10	8.09524	17.1429	15	18.5714	14.5238	12.1429	11.4286	10.4762	14.7619	13.0952	7.85714	11.6667	15.9524	14.2857	17.8571	13.5714	13.8095	13.0952	12.381	11.1905
	10.8333	11.25	12.0833	13.3333	15.8333	11.6667	14.1667	13.3333	11.25	11.6667	7.5	11.6667	9.16667	13.75	13.75	8.33333	9.58333	11.25	15	14.1667	14.1667	8.33333	15	15	17.5	11.25	8.33333	17.5	10.8333	14.5833	20.4167	15.8333	17.5	16.6667	12.5	15	16.25	11.6667	12.9167	16.6667	10.8333	10	12.0833	10.4167	12.0833	12.0833	17.9167	14.1667	12.5
	11.6667	12.7778	12.2222	15	18.8889	15	12.2222	13.8889	12.2222	13.8889	11.6667	11.1111	15	11.1111	17.2222	14.4444	12.7778	13.3333	16.6667	11.6667	11.6667	15.5556	15.5556	15.5556	15.5556	13.3333	10.5556	18.8889	12.2222	12.2222	18.8889	15.5556	20.5556	22.7778	15.5556	16.6667	13.3333	16.6667	10.5556	20.5556	17.2222	20.5556	20	12.7778	18.8889	18.8889	15.5556	16.6667	12.2222
	21.6667	21.6667	19.1667	22.5	15.8333	20	16.6667	19.1667	14.1667	28.3333	15.8333	18.3333	20.8333	25	11.6667	20	12.5	10	14.1667	18.3333	21.6667	13.3333	18.3333	21.6667	19.1667	16.6667	18.3333	22.5	25.8333	23.3333	25	16.6667	23.3333	21.6667	20.8333	14.1667	25	23.3333	21.6667	18.3333	21.6667	20	15.8333	24.1667	15	18.3333	17.5	31.6667	20.8333
	10.8333	14.1667	26.6667	10.8333	17.5	19.1667	20	11.6667	10	15.8333	15.8333	12.5	11.6667	8.33333	10.8333	10	9.16667	9.16667	12.5	13.3333	10	20.8333	25	25	25.8333	13.3333	16.6667	19.1667	24.1667	20	23.3333	19.1667	18.3333	20.8333	16.6667	17.5	22.5	19.1667	20.8333	20.8333	20.8333	15	16.6667	15.8333	10.8333	10.8333	14.1667	17.5	20.8333
	25	22.7778	28.8889	21.6667	34.4444	33.8889	26.6667	31.1111	31.1111	32.2222	33.8889	25	31.1111	23.3333	22.2222	20.5556	28.3333	25.5556	26.6667	25	32.2222	28.8889	34.4444	30	27.2222	31.6667	23.3333	28.3333	31.6667	35	29.4444	40	42.7778	36.6667	31.6667	40.5556	27.2222	31.6667	32.2222	39.4444	39.4444	31.6667	25.5556	22.7778	31.6667	38.3333	34.4444	31.6667	30
	5.55556	11.6667	9.44444	12.2222	10	8.33333	8.33333	7.77778	5.55556	10.5556	8.88889	8.88889	11.1111	11.6667	9.44444	7.22222	11.1111	7.77778	8.33333	10.5556	7.22222	10	11.6667	14.4444	8.33333	10.5556	13.3333	11.1111	10	6.11111	11.6667	9.44444	12.2222	12.2222	10.5556	10	10.5556	8.88889	10.5556	8.88889	12.7778	10.5556	9.44444	13.3333	9.44444	10	5.55556	11.1111	12.2222
	18.3333	19.1667	16.6667	18.3333	17.5	18.3333	20.8333	19.1667	15.8333	16.6667	17.5	15	10.8333	12.5	15	14.1667	10.8333	13.3333	11.6667	15	13.3333	16.6667	25.8333	22.5	22.5	20	19.1667	20.8333	20	26.6667	26.6667	23.3333	35	24.1667	25.8333	25	20.8333	27.5	16.6667	29.1667	25	22.5	15	25.8333	24.1667	20	15.8333	14.1667	20.8333
	18.3333	13.75	17.5	15.8333	15.8333	13.75	12.0833	12.5	16.6667	13.75	16.6667	12.5	13.75	7.5	15.4167	15.4167	12.9167	16.6667	13.3333	13.3333	12.5	11.6667	16.25	18.75	16.25	14.5833	15	16.6667	13.3333	17.5	20	17.0833	22.5	15.8333	19.1667	21.25	16.25	15.4167	16.25	17.5	20.4167	15.4167	16.6667	16.6667	15	19.1667	18.75	12.9167	17.0833
	18.6667	17.3333	17.6667	22.6667	17.6667	20.3333	21	16	14.6667	19	17.6667	15.3333	17	18.3333	14.6667	18	22.6667	14.6667	14.6667	10	17	17.3333	15.3333	15.6667	23.6667	13.6667	21.3333	20.3333	17.6667	20.3333	20.3333	20.3333	18.6667	15.6667	14.6667	16.6667	18.6667	17.6667	19	17	20.6667	18	17	20	17.3333	19.6667	13	17	18.3333
	13.5714	15.2381	13.5714	19.5238	18.0952	15.9524	15	15.7143	18.8095	18.5714	16.4286	13.3333	18.5714	14.0476	11.6667	11.6667	13.8095	15.2381	13.5714	14.2857	11.9048	14.7619	12.1429	17.619	10.9524	14.5238	17.381	16.9048	12.8571	12.1429	13.0952	15.9524	15.7143	13.8095	15.7143	16.4286	20.9524	14.0476	14.0476	21.9048	17.619	23.0952	15.7143	13.8095	15.7143	22.381	18.3333	15.9524	17.381
	10.3333	12	17.3333	12.6667	13.3333	12.3333	16.6667	12.6667	12.6667	12	14	14.3333	13.6667	9.33333	15.3333	9.33333	15.3333	12	12	13	15	11.6667	14	12	20.3333	14.6667	16.3333	14.6667	14.6667	16	14.6667	13.3333	13.6667	14.3333	15.6667	17	15.3333	19.6667	17.3333	17.3333	15.6667	17.3333	16.6667	17	17	12.6667	19.3333	14.3333	16
	35.8384	32.1465	32.2576	30.101	28.6061	33.0253	29.3939	31.9141	33.9242	35.1162	30.3838	27.3838	31.0556	27.1717	29.3434	32.6212	28.5758	27.9394	28.7222	33.5859	30.8535	33.9293	35.7576	31.2879	27.9495	30.0303	30.5859	25.6566	30.8838	34.5051	39.4495	31.8586	32.702	31.404	33.0758	36.8939	36.7323	30.7071	27.3131	30.0758	33.8131	35.7071	29.6414	33.096	36.596	34.3687	27.2879	31.4495	39.1515
	8.09091	20.7424	17.4091	16.5152	18.5152	17.9697	17	16.9091	13.2576	17.303	17.6364	18.3182	17.0152	14.9091	15.9091	15.5303	12.2576	14.803	20.1212	17.8636	19.4091	22.1667	14.5303	20.6364	20.1212	18.1818	16.8636	11.7424	14.2576	18.0152	18.1364	14.5909	24.1667	18.5606	20.803	10.9242	20.2879	16.5152	13.4697	24.9242	16.5303	17.5152	17.8333	18.5303	11.803	18.3333	24.1818	19.6212	22.0909
	11.5233	10.4911	8.10651	12.1126	9.53238	9.86156	10.0708	10.3964	10.5826	10.4243	10.0194	12.5492	5.90097	13.2138	9.67803	7.58252	9.53328	8.31394	11.6563	11.4159	6.18777	10.1754	10.6146	8.84966	10.0839	8.40142	8.86724	7.03418	8.96961	6.85335	10.0492	12.9816	8.2454	13.5444	10.9844	13.9791	10.5136	15.1267	13.8839	12.3192	9.69787	11.5589	9.57792	11.9747	8.64313	11.071	13.6039	11.2072	12.528
	10.5	10.5	13	19.75	9.75	11	6.75	11.25	12	14.75	8.5	6.5	11.25	11.25	17.25	10	11.25	12	15.5	14.25	11	17.5	8.5	22	11	7.75	18.25	14.5	9.75	15	21.5	15.5	13.25	13	16.25	12.5	4	16.75	17	8.75	9.75	14.5	11.25	10	15	11	10	16	10
	6.65404	7.17803	15.6439	11.1869	11.2879	11.8497	12.4811	9.34975	8.39646	10.5997	14.9432	10.7702	13.5732	8.44066	9.22348	10.8333	9.8548	15.0189	10.8144	8.37121	13.2702	7.91667	8.56061	4.00884	13.1629	10.9912	11.9508	9.03409	10.0379	8.39646	9.21086	6.43939	12.2348	15.1768	11.4268	12.3674	10.9028	13.0303	8.95202	16.4268	15.6061	13.2449	11.8813	9.58965	10.1452	8.04293	15.3662	11.3573	11.9003
	15.6548	17.224	17.7868	10.8766	14.0476	14.5455	15.6764	11.4556	15.9037	12.0238	12.8788	17.0346	16.737	22.132	15.8063	15.1136	16.5584	12.5541	16.7911	13.1223	13.7879	19.0152	12.7597	16.9697	11.3312	13.1385	15.3355	16.3853	15.2976	16.0714	14.3777	15.671	16.4286	18.3171	13.7771	18.3117	13.1006	14.2803	18.6797	16.0335	19.816	17.711	25.2489	19.4805	17.9545	17.4513	16.7532	14.9405	12.6948
	12.6097	9.75499	11.7265	11.6353	11.6524	14.0456	13.1225	10.4558	8.99145	14.9858	9.22507	9.04274	7.58974	9.09402	10.1538	10.9687	5.81766	16.8091	13.7778	12.8889	9.07123	9.73789	6.15385	13.4245	12.2051	13.9316	10.7578	13.4245	12.9288	12.9117	13.7835	13.3276	13.4074	10.5299	14.9345	16.604	15.1168	13.5556	13.9202	16.2906	8.99145	14	12.604	6.17664	15.6866	13.5556	16.6553	12.4501	14.5983
	9.93333	9.67778	11.4556	12.9667	14.5111	12.5333	11.3667	12.8333	13.7667	16.4111	12.2556	13.6333	12.4111	14.0778	11.3	12.8333	11.9444	12.8556	13.2333	15.2667	9.41111	9.43333	13.3222	10.7222	11.2333	8.14444	10.0556	10.4333	11.2556	10.5	11.9556	15.5556	18.3778	10.7	11.8556	15.2111	13.4	12.2556	13.4	11.7333	15.7778	13.1	14.0222	9.18889	12.9444	8.64444	13.6556	15.1556	12.0222
	17.4222	10.3111	12.3111	15.2	11.7333	19.4667	9.24444	13.1556	14.4444	12.9778	13.6444	12.3111	14.4	16.2667	18.9333	13.6	10.6222	11.0222	17.8667	9.6	16.6222	16.1333	19.8222	18.7556	14.1333	16.9333	17.7333	15.8667	17.6889	13.2444	16.6667	15.3778	14.5778	16.2222	19.4667	17.1111	20.2222	15.4222	19.6444	18.4444	17.3778	17.5111	18.3556	14.4444	15.2	20.6222	14.8444	18.9333	16.8889
	7.27273	18.1818	10.9091	7.27273	12.7273	16.3636	14.5455	10.9091	14.5455	12.7273	5.45455	7.27273	5.45455	14.5455	10.9091	14.5455	9.09091	10.9091	7.27273	12.7273	9.09091	14.5455	7.27273	10.9091	20	7.27273	18.1818	9.09091	5.45455	5.45455	7.27273	7.27273	10.9091	14.5455	3.63636	16.3636	10.9091	14.5455	16.3636	18.1818	7.27273	14.5455	9.09091	12.7273	21.8182	7.27273	14.5455	10.9091	12.7273
	16.6154	10.3124	12.4382	10.8998	11.5245	11.0256	11.4406	13.31	12.5921	13.1655	15.2308	14.0979	13.9487	10.0466	14.8065	12.979	13.8322	13.3846	15.296	13.0117	12.5501	16.3776	13.6503	8.80186	15.0117	13.2261	11.8228	9.83217	16.648	10.6807	19.4592	12.1911	13.8135	13.1935	8.71329	10.1399	14.8718	9.22611	15.5897	14.3636	16.6993	17.049	13.2308	12.1119	19.2494	16.3357	13.3054	12.951	14.3497
	12.6667	10.2222	9.7037	11.1111	13.1111	11.2593	9.55556	8.22222	12.5185	16.3704	9.03704	9.7037	17.9259	18.8889	8.81481	8	6.22222	13.1852	7.62963	7.48148	6.88889	10.3704	13.6296	9.11111	12.5926	11.4815	6.37037	7.55556	18.5185	6.88889	12.2222	10.4444	16.4444	7.62963	7.55556	13.7037	13.8519	10.3704	13.1111	13.3333	8.96296	13.1111	8.2963	11.4815	14.5185	13.1111	13.2593	12.5185	8.81481
	10.5844	12.8588	10.5211	10.631	13.9261	13.7446	9.78188	12.2611	10.1449	9.45721	13.1136	11.0823	10.1049	10.5478	8.4682	9.88178	7.00133	13.6447	8.663	11.8715	11.9314	11.7849	8.92774	10.3846	10.4679	11.5118	10.2015	8.62304	8.22011	11.7233	14.4838	10.5395	14.4322	13.2035	9.39227	12.1046	12.0196	10.6327	11.2987	12.659	12.2261	12.0163	12.8938	13.2168	14.8085	13.335	8.34998	13.5315	12.0779
	15.4667	11.6	11.2	17.5111	13.5556	15.2889	13.9556	14.9333	11.3778	15.2889	14	12.6667	11.8667	9.42222	13.7778	15.3333	10.3111	11.7778	9.51111	13.2444	11.5556	14.7111	13.2889	15.2	17.1111	16.8444	14.4	9.73333	13.0222	15.6444	16.3556	15.9111	18.3556	15.9556	11.3333	16.0444	18.8889	16	18.4	16.7556	14.7111	13.4667	15.5111	19.1556	16.8889	17.6444	12.9778	14.8	10.0889
	8.71212	12.798	12.404	8.13131	10.4949	7.39899	10.9545	10.7374	8.06566	14.1414	11.2374	14.1919	11.5152	7.93939	10.4899	11.202	11.8535	9.9798	11.7071	10.5152	15.5556	10.4343	10.1818	14.9899	10.0808	13.9394	16.3283	9.9899	14.7778	11.3232	11.803	15.7374	10.3182	9.9798	12.9848	13.2677	10.1212	14.7525	10.2172	13.5606	13.2475	12.3485	10.4495	14.9343	13.8586	14.4596	15.4949	14.0152	15.5758
[truncated: 72 more columns]

## Sheet: figure4d-g
time	-0.975	-0.925	-0.875	-0.825	-0.775	-0.725	-0.675	-0.625	-0.575	-0.525	-0.475	-0.425	-0.375	-0.325	-0.275	-0.225	-0.175	-0.125	-0.075	-0.025	0.025	0.075	0.125	0.175	0.225	0.275	0.325	0.375	0.425	0.475	0.525	0.575	0.625	0.675	0.725	0.775	0.825	0.875	0.925	0.975	1.025	1.075	1.125	1.175	1.225	1.275	1.325	1.375	1.425
d1	0	0	0	0	0	0	0	0	0	0	0	0.1	0.4	1.5	3	3.8	5.8	5	5.7	5.1	4.5	6	6.6	6.2	6.4	8	8.4	7.4	6.1	5.1	7.2	6.4	6.8	5.9	5.9	5.3	6.2	7.6	6.7	7.4	6.2	5.3	5.5	5.5	5.2	6.9	5	5.1	6.6
	0	0	0	0	0	0	0	0	0	0.1	0.05	0.4	1.3	3.1	7.45	13.4	16.4	16.1	17.2	19.7	18.75	18.45	21.25	20.2	19.75	20.3	20.15	18.95	19.95	19.65	21.5	20	21.3	19.9	18.65	18.9	18.4	21.35	20.6	17.7	19.25	23.05	21.55	19.15	19.55	17.5	18.85	19.3	18.05
	0	0	0	0	0	0	0	0	0	0.2	0.2	0.4	0.1	0.3	0.8	1.2	2.2	2.2	2.8	2.9	3	2.6	3.7	2.6	2.8	2	2.9	2	3.6	2.4	3.4	3.4	2.4	3.3	2.2	2.9	2	1.9	1.8	2.9	1.9	3.4	3.7	2.9	3.2	2.2	3.8	2.5	2.4
	0	0	0	0	0	0	0	0	0	0	0	0.4	1.5	1.6	3.6	7.8	10.7	8.2	10.8	17	16.2	17	15.6	16.4	15.5	14.9	14	13.4	12.7	11.4	11	11	12.3	11.2	13	11.5	14.2	12.2	13	12.4	9.9	10.8	10.8	12.6	12	10.6	14.3	10.5	12.5
	0	0	0	0	0	0	0	0	0	0	0	0	0.2	0.4	0.9	1.3	2	2	2	2.4	4.5	3.3	3.2	3.7	2.8	3.6	2.1	2.1	2.2	2.1	2.2	2.5	1.8	2.1	1.8	2	2.6	1.8	1.9	2.2	1.8	2	2.2	2.5	1.6	2.7	2.1	2.2	2.2
	0	0	0	0	0	0	0	0	0	0	0.05	0.25	0.65	1.9	3.7	6.55	9.25	9.5	14	14.1	12.35	16	15.4	16	16.85	13.8	12.1	13.2	10.5	9.3	9.2	8.5	9.4	8.45	9.45	9	10.35	10.75	9.45	9.95	9.65	9.3	8.35	8.9	11.6	10.85	10	10	10.55
	0	0	0	0	0	0	0	0	0	0	0.05	0.35	0.25	1.9	2.3	3.85	4.75	5.8	7	8.15	8.4	8.3	10.1	9.15	7.95	7.7	7.55	7.25	6.35	6.5	5.95	5.1	6.2	5.85	5.05	6.2	5.7	6.75	5.4	4.65	5.55	7.45	5.65	5	5.5	5.75	5.85	5.9	6.65
	0	0	0	0	0	0	0	0	0	0	0	0.05	0.1	0.25	0.85	1.2	1.85	1.45	1.55	1.45	1.8	2.4	2.35	2.5	2.25	1.2	2.25	1.9	1.75	1.6	0.9	1.15	1.3	1.7	1.75	1.3	1.25	1.35	2	1.55	1.15	1.25	1.6	1.55	1.2	1.7	1.4	1.75	1.1
	0	0	0	0	0	0	0	0	0	0.1	0.1	0.35	0.7	1.95	3.6	7.55	9.8	10.9	11.55	13.2	14.5	14	14.75	16.8	14.65	17.4	15.35	15.6	16.2	15.2	14.9	15.6	13.65	14.55	14.75	13.45	12.9	12	15.1	13.15	14.4	14	14.25	12.1	12.6	13.05	13.6	13.4	14.85
	0	0	0	0	0	0	0	0	0	0	0.2	0	0.1	0.5	1.1	2.1	2.7	2.6	3.8	3.6	4.5	4	4.2	4.8	3.6	4.1	4	4.2	3.9	4.3	3.3	4.1	4.1	4.8	3.5	4	4.4	2.7	4.5	5.5	3.4	3.8	3.1	3.6	3.5	3.5	4.1	2.4	4.4
	0	0	0	0	0	0	0	0	0	0	0	0.2	0.3	0.65	1.5	2.5	3.9	3.9	4.65	6.1	5	5.65	5.35	6	5.65	5	5.5	4.9	5.3	5.1	3.4	4.5	5.35	5.6	5.7	4.5	4.9	4.3	5.25	5.4	4.9	6.25	5.5	4.95	5.4	4.85	4.55	4.6	4.4
	0	0	0	0	0	0	0	0	0	0	0.05	0.15	0.25	1	1.85	4.4	4.7	5.8	4.3	6.95	6.2	6.25	6.35	6.7	6.7	5.6	5.95	5.75	4.25	5.3	6.25	5.55	5.7	5.7	5.8	6.15	5.6	5.35	6.15	6.95	5.55	6.2	7.05	5.55	5.1	4.8	4.85	4.55	6
	0	0	0	0	0	0	0	0	0	0.05	0	0.2	0.9	1.3	3	7.15	7.7	8.2	9.7	11.2	11.15	11.8	10.65	11.2	12.35	11.55	11.7	11.1	10.9	11.6	10.9	11.55	11.2	9.7	11.15	10.55	11.05	10.65	11.1	10.5	10.15	11	11.25	12.1	9.7	9.35	10.75	9.55	10.9
	0	0	0	0	0	0	0	0	0	0	0	0	0.7	1.2	3.3	5.1	7	8.7	8.9	12	11	10.1	11.7	11.4	9.3	9.3	9.4	10.3	9.4	9.8	8.9	7.5	7.7	7.1	8.5	8.3	8.7	8.6	8.1	8.3	9.6	9.5	7.3	10.3	10.6	8.2	9.8	9.5	12
	0	0	0	0	0	0	0	0	0	0	0.05	0.7	1.1	2.1	4.55	9.35	13.95	14.75	18.15	20.95	21.8	22.95	26.05	22.2	21.2	19.15	18.65	15.05	15.4	13.65	13.15	15.7	13.45	13.75	13.05	13.2	14.45	14.2	13.9	14.4	14.25	14.7	14.8	15.8	16.2	15.9	15.75	13.1	13.05
	0	0	0	0	0	0	0	0	0	0	0	0.1	0.3	0.75	1.15	1.65	2.2	2.55	3.25	3.9	4.25	5	4.7	5	3.8	4	3.95	3.35	3.1	2.75	2.55	3.1	2.4	2.1	2.35	2.55	2.75	2.35	2.25	2.4	2.75	3	2.75	2.55	3.1	2.8	2.25	2.3	2.25
	0	0	0	0	0	0	0	0	0	0.201005	1.00503	1.20603	2.41206	4.72362	12.3618	16.9849	19.8995	22.3116	22.8141	24.7236	25.1256	23.0151	25.7286	31.7588	28.1407	25.4271	26.1307	27.1357	24.1206	23.4171	26.1307	22.6131	25.3266	23.7186	23.9196	26.5327	23.6181	28.0402	24.4221	26.5327	22.4121	22.7136	28.5427	26.9347	24.8241	23.9196	22.9146	23.7186	21.3065
	0	0	0	0	0	0	0	0	0	0	0.301508	0.100503	0.703518	0.80402	2.91457	4.1206	5.12563	5.42714	5.02513	6.63317	6.53266	6.93467	6.53266	5.92965	6.83417	7.63819	6.13065	6.43216	7.03518	6.63317	5.52764	4.42211	6.93467	6.73367	7.03518	5.12563	5.12563	5.92965	6.73367	5.22613	4.0201	5.32663	6.23116	5.52764	6.03015	4.72362	4.32161	7.23618	6.83417
	0	0	0	0	0.444444	1.77778	1.33333	1.77778	0.888889	3.55556	1.77778	2.66667	2.22222	3.55556	5.77778	9.77778	10.6667	13.7778	16.4444	16	18.6667	17.3333	15.5556	16	13.3333	16	14.6667	16	17.7778	13.7778	23.1111	16	9.33333	17.7778	16	18.6667	23.1111	20.4444	14.2222	16.8889	20	20.4444	17.7778	17.3333	17.3333	19.1111	16	18.2222	18.6667
	NaN	NaN	NaN	NaN	NaN	NaN	NaN	NaN	NaN	NaN	NaN	NaN	NaN	NaN	NaN	NaN	NaN	NaN	NaN	NaN	NaN	NaN	NaN	NaN	NaN	NaN	NaN	NaN	NaN	NaN	NaN	NaN	NaN	NaN	NaN	NaN	NaN	NaN	NaN	NaN	NaN	NaN	NaN	NaN	NaN	NaN	NaN	NaN	NaN
	0	0	0	0	0.296296	0.444444	0.373816	0.373816	0.81826	1.64131	1.04393	1.32108	2.1648	3.10575	6.07924	9.3431	15.6593	15.4669	17.3573	21.2175	23.1695	25.6028	22.5003	25.0321	24.7304	24.2111	21.4819	19.248	18.8673	16.7206	18.1007	18.2174	15.2392	15.6746	16.384	17.1534	18.3258	17.9908	16.8799	17.5734	18.7082	17.5963	20.3654	22.0008	21.8185	24.0928	20.4376	21.2346	17.207
	0	0	0	0	0	0	0	0	0	0.232558	0.116279	0.595751	0.588573	0.966121	2.89119	4.32242	5.18662	5.28854	6.00057	5.86276	6.94516	7.39592	7.87539	7.5122	8.02756	9.58226	8.66782	7.49067	7.04709	5.55843	6.28481	5.94315	5.3474	5.36893	6.37956	6.98966	5.27419	7.38157	5.73931	4.42435	4.52627	4.64973	4.68562	5.40482	8.27448	6.48005	6.90927	7.04709	5.57278
	0	0	0	0	0	0	0	0	0	0	0	0	0.246914	0.246914	0.246914	0	0.740741	0	0.740741	0.493827	0.246914	0.246914	0.740741	0.493827	0.740741	1.23457	0.493827	0.740741	0	0.246914	0.740741	0.493827	0.493827	0	1.23457	0.246914	0	0.246914	0	0.493827	0	0.493827	0.493827	0.740741	0.246914	0.987654	0.740741	0.740741	0.740741
	0	0	0.100503	0.100503	0.100503	0.703518	1.20603	1.60804	2.31156	2.61307	2.71357	4.42211	6.63317	7.03518	11.2563	16.2814	17.1859	19.0955	19.799	19.397	19.397	17.5879	21.1055	22.2111	22.4121	20.804	23.0151	20.7035	21.9095	22.0101	21.608	20.603	22.9146	20.201	20.402	22.3116	19.0955	21.3065	19.2965	22.5126	23.0151	20.1005	22.4121	19.8995	20.804	18.392	16.5829	16.7839	18.4925
	0	0	0	0.301508	0.201005	0.100503	0.201005	0.100503	0.703518	0.502513	0.80402	2.01005	2.11055	3.21608	3.31658	5.52764	6.83417	8.1407	6.23116	7.43719	9.54774	8.1407	8.94472	8.54271	8.54271	8.34171	11.1558	8.1407	7.13568	7.03518	7.53769	7.9397	9.34673	6.73367	8.1407	6.73367	6.73367	7.03518	8.0402	7.9397	6.63317	6.23116	6.33166	6.23116	7.13568	6.33166	6.33166	8.0402	7.23618
	0	0	0	0.0502513	0.150754	0.301508	0.40201	0.502513	0.854271	1.05477	1.20503	2.31005	4.16382	5.5206	6.0191	9.98241	12.7362	14.3452	16.1548	15.9523	18.202	18.4563	16.8975	21.204	19.6015	18.8528	15.996	16.1397	13.1864	11.6256	11.9352	10.6312	11.7864	12.4844	12.7899	11.2849	10.6337	13.5372	11.1342	12.0844	14.6352	12.6327	12.3332	13.1894	15.8422	14.8392	14.4899	12.1337	13.1869
	0	0	0	0	0	0	0	0	0	0.100503	0.301508	0	0.201005	0.100503	0.201005	0.301508	0.100503	1.30653	0.703518	1.00503	0.502513	1.00503	0.80402	0.703518	0.904523	0.80402	0.603015	0.100503	0.40201	0.100503	0.301508	0.904523	0.502513	0.904523	0.603015	0.703518	1.00503	1.00503	0.301508	1.00503	0.502513	0.502513	0.603015	0.502513	0.100503	0.301508	0.703518	0.703518	0.201005
	0	0	0.0502513	0	0	0	0.0502513	0.150754	0.201005	0.351759	0.401005	0.350754	0.803518	0.853266	1.10352	2.50905	1.85678	2.6593	4.06181	2.95829	3.1593	3.80704	4.16332	3.50905	3.30955	4.41357	3.80955	3.30854	3.30955	2.05779	2.95879	2.50804	2.91005	2.80804	2.55779	2.55779	2.85678	2.35578	3.10754	2.65578	3.00653	3.10754	2.80503	3.15879	3.66181	3.15678	3.31106	3.10754	2.90653
	0	0	0	0	0	0	0	0.2	0	0	0	0.1	0.4	1	3.5	6.7	9.9	9.9	8.1	10.1	9.7	10.7	11.3	12.4	10.6	13.7	10.1	13.1	10	9.9	9	11	10.4	10.4	10	10.6	8.6	10.9	10	9.2	11.5	10.4	10.4	10.9	10.3	11.8	11.1	10.7	11
	0	0	0	0	0	0	0	0	0	0.1	0	0.1	0.6	0.7	2.8	5.4	6.8	7	5.5	8.7	8.2	8.6	8	10.6	8.8	7.9	7	7.9	7.3	8.5	7.9	7.9	6.8	7.8	7.3	5.3	5.7	6.6	6.5	7	6.8	7.6	7.9	6.9	6.9	6.4	6.9	6.2	6.8
	0	0	0	0	0	0	0	0.266667	0.0666667	0.116667	0.283333	0.666667	0.883333	2.9	5.38333	12.2833	17.3167	16.7167	19.1833	25.0333	26.1833	29.2167	28.2	27.6	29.9333	28.1167	27.3667	24.7833	20.6667	19.9667	17.1	15.2167	15.7333	16.8167	18.0667	17.6167	18.9167	20.1667	19.9	17.35	20	19.1167	16.95	18.3333	18.9333	20.4333	22.5667	19.8833	19.5333
	0	0	0	0	0	0	0	0	0	0	0	0	0	0.4	0.8	0.8	2.13333	1.2	1.46667	3.33333	2.4	2.8	2.66667	2.13333	3.73333	1.86667	2.4	2.4	1.46667	1.33333	1.73333	1.2	2.13333	1.86667	1.86667	1.73333	1.2	1.73333	2	2.66667	1.33333	2.13333	1.46667	1.2	1.33333	1.46667	1.46667	2.4	1.73333
	0	0	0	0	0	0	0	0	0	0	0	0	0	0.133333	0.266667	0.266667	1.33333	1.06667	1.06667	2.26667	1.2	1.06667	2.26667	2	3.73333	2.4	1.73333	1.86667	2	1.06667	1.2	0.8	1.73333	1.06667	0.933333	1.2	1.73333	0.8	0.8	0.933333	1.2	1.6	2	1.46667	1.73333	1.86667	1.33333	2	1.46667
	0	0	0	0	0	0	0	0	0.0943396	0.283019	0.0943396	0.660377	2.07547	2.16981	6.03774	11.4151	10.8491	13.1132	11.4151	15	14.9057	13.1132	13.1132	13.1132	13.4906	13.4906	14.6226	14.434	14.8113	13.0189	15	12.4528	15.0943	13.2075	13.2075	13.9623	12.8302	13.9623	10.0943	13.3019	15.566	11.3208	14.8113	15	14.1509	15.4717	13.3019	16.2264	15.4717
	0	0	0	0	0	0	0	0.0471698	0.0943396	0.0471698	0.27138	0.601568	1.98174	3.6333	7.75178	13.6155	16.7894	17.4975	20.6371	26.5952	29.2612	26.8782	30.1231	32.6378	30.5023	27.9288	28.8502	23.0801	24.165	20.4484	23.1971	25.2499	21.616	21.8182	22.9129	21.6516	22.0167	22.8437	22.3959	21.1688	22.9858	22.6311	21.4047	23.1389	19.7053	20.8491	22.538	23.977	18.9028
	0	0	0	0	0	0	0	0	0	0	0	0.0943396	0.0943396	0.283019	0.754717	1.13208	1.03774	0.754717	0.754717	0.849057	1.32075	1.88679	1.22642	1.69811	1.22642	1.69811	1.32075	1.22642	1.41509	1.50943	1.13208	0.754717	1.41509	1.22642	1.13208	1.32075	0.566038	1.13208	1.03774	1.03774	1.22642	1.22642	0.660377	0.943396	0.849057	1.79245	1.03774	1.03774	0.943396
	0	0	0	0	0	0	0	0	0	0	0	0.188679	0.188679	0.660377	0.660377	1.22642	1.41509	1.79245	2.35849	2.45283	2.35849	3.11321	3.77358	2.83019	2.35849	2.45283	2.92453	3.49057	2.64151	1.60377	2.45283	1.69811	2.35849	2.26415	1.41509	1.32075	1.88679	1.03774	1.79245	2.45283	1.41509	1.88679	1.69811	1.50943	1.50943	1.41509	1.32075	1.69811	1.50943
	0	0	0	0	0	0	0	0.0943396	0.0471698	0.188679	0.637099	1.06224	2.08834	3.30372	6.97378	9.80519	13.8177	16.9566	18.183	22.3842	24.4744	26.0169	27.0565	30.9495	28.7675	25.204	24.8254	24.2845	18.3834	16.2963	17.4516	17.5355	15.1023	16.224	17.6519	17.4871	19.4456	19.434	21.2638	20.3314	21.4396	19.7415	17.5576	18.8183	19.0088	17.1318	18.0409	18.3368	17.4179
	0	0	0	0	0	0	0	0.0943396	0	0	0.0943396	0	0.188679	0.188679	0.471698	0.943396	1.60377	0.754717	1.88679	2.45283	1.79245	2.64151	2.45283	2.73585	2.73585	2.16981	2.83019	1.79245	1.50943	1.03774	1.41509	2.26415	1.32075	1.69811	2.07547	1.13208	1.79245	1.13208	1.69811	2.16981	1.41509	2.16981	1.13208	1.69811	1.60377	1.60377	2.26415	1.22642	1.41509
	0	0	0	0	0	0	0	0	0.1	0.05	0.4	0.6	1	1.9	3.5	4.45	5.3	4.45	6.35	7.4	7.3	8.55	7.8	7.4	8.1	7	7.05	6.45	5.8	4.15	4.45	3.75	4.45	5.1	4.6	4.5	4.35	4.4	5.5	4.55	4.7	3.35	5.5	5.35	6.45	6.2	5.45	4.4	5.6
	0	0	0	0	0	0	0	0	0	0	0	0	0.1	0.15	0.2	0.25	0.75	0.4	0.7	1.45	0.5	0.6	0.7	0.8	1.05	0.25	0.3	0.5	0.8	0.45	0.5	0.6	0.7	0.55	0.4	0.45	0.75	0.45	0.4	0.65	0.15	0.75	0.55	0.4	0.35	0.55	0.55	0.45	0.8
	0	0	0	0	0	0	0	0	0	0.05	0.15	0.35	0.65	1.55	2.9	4.45	5.15	5	4.25	6.45	6.15	6.95	6.7	6.65	5.95	6.15	6.15	4.7	3.9	4.55	4.6	4.7	4.3	4.2	3.9	4.55	3.5	3.25	3.65	3.3	4.3	3.3	3.5	4.2	4.6	4.8	4.5	5.15	4.3
	0	0	0	0	0	0	0	0	0	0	0.1	0.15	0.55	0.75	1.05	2.1	1.9	1.75	1.6	1.95	2.65	2.8	2.65	2.5	2.3	2.15	1.9	2	1.7	2.15	2	1.5	1.55	1.05	1.05	1.55	1.35	1.5	1.15	1.6	1.4	1.45	1.35	1.7	1.7	1.6	2.15	1.7	1.35
	0	0	0	0	0	0.133333	0	0.133333	0.4	0.133333	0.4	0.666667	0.4	0.8	2.66667	4.66667	6.93333	9.73333	9.73333	6	3.33333	3.2	1.73333	2.13333	2.4	3.06667	2.26667	1.86667	2.13333	2	2.4	2.26667	2.13333	1.46667	1.46667	2.26667	1.73333	1.33333	1.86667	1.33333	0.933333	3.06667	3.86667	4.26667	4.53333	4.8	3.46667	3.2	1.86667
d2	0.3	0.4	0.3	0.5	0.9	0.5	1.5	0.9	2.7	2.7	3	4.2	5.8	5.4	6.5	6.8	9.3	7.6	8.7	8.4	9.5	10.9	8.1	10.8	10.1	12.3	10.1	10.8	11.7	8.2	10.8	10.1	10.3	10.1	10	12.6	10.2	10.9	9.7	10.1	11.5	10.8	10.1	8.6	10.4	10.5	11	11.8	12.8
	0	0	0.2	0.2	0.3	0.4	0.7	1	0.5	2.1	1.1	1.6	2.2	2.2	2.9	4.2	3.9	3.9	2.8	3.4	3.4	4.8	4.8	4.2	5.4	3	4.2	5.2	3.3	4.7	4.4	4.4	3.9	3	4	3.7	3.8	3.7	5.1	5.1	4.5	4.7	4.1	4.7	4.7	4.6	4.8	4.7	4.1
	0	0	0.4	0	0.4	1	1.6	0.8	1.6	3.8	2.8	2.6	4	7.8	11.6	13.4	13.6	14.2	12.4	13.8	11	11.8	10.4	16	12.4	13.2	13	14.6	13.2	11.8	11.8	14.6	11.6	11.4	11	12.6	10.2	9.2	10.8	10	10.4	12	12.2	9.6	10	11.2	10.2	13.8	9.4
	0	0	0.1	0	0.1	0.2	0	0.2	0.5	0.6	0.8	0.6	0.5	0.7	1.3	0.9	0.9	1.7	1.9	2.3	2.3	2.1	1.6	1.4	1.5	2.2	1.2	1.4	1.3	1.2	2	2	0.6	1.2	1.2	1.6	1.2	1.2	1.2	1.7	1	1.7	1.5	1.3	0.9	1.2	1.2	1.9	0.7
	0.7	1	1.1	0.9	0.7	1.8	2.5	2.6	4.3	5.8	7.6	10.3	11.6	14.4	18.4	24.2	23.5	23.4	26.2	24.4	25.4	25.5	26.4	25.4	23.8	25.8	21.5	22.2	20.8	18.6	17.8	18.7	17.6	17.7	16	18.4	18.5	17.7	17.3	18.3	19.6	17.5	14.7	17.3	17	15.8	18	17.2	17
	0.3	0.2	0.5	0.3	0.6	0.8	2.6	2	2.5	4	4	5.6	8.2	9.8	13.7	14.8	16.6	17.7	17.7	16.3	15.7	17.1	18.5	17.8	15.5	18.8	17.7	16.5	18.4	16.4	21.3	16.7	19.8	19	19	17.5	20.5	21.1	20.5	20.5	18.8	18.8	20.7	19	17.8	18.5	17.9	19.6	23
	0.1	0.4	0.7	1	1.8	2.8	3.7	3.5	5.3	6	6.9	7.6	9.8	12.8	17.3	22.9	24	20.5	22.4	24.1	20	20.6	25.5	23.9	29.1	28.1	29.5	30	28.2	30.3	31.2	30.8	27.8	30.6	30.1	28	28.9	31.9	30.5	31	29.1	34	37.1	32.7	31.9	36.2	30	33.3	31.7
	0	0	0	0	0	0.8	0	0	0.6	0.4	1.4	0.6	0.6	1	1.8	2	4	1	0.8	1.6	2.4	1.8	2.4	2.4	2.8	1.6	2.8	2.4	1.6	2	2.4	2.6	2	2.4	2.6	3.4	2.4	3.2	2.6	2.8	3.4	3	3.2	4	2.4	2.4	3	3.6	3.2
	0	0.2	0.4	0.6	1.2	1	1.8	1.4	3.6	4.6	4.4	4.4	7	6.6	10.6	18.4	18.6	15.2	16.4	16.8	15.8	16.4	17.2	15.8	17.8	17.2	13.8	18	16	14.6	16.6	13	13.4	15.4	14	11.2	17.2	15.4	12.2	16.4	15.4	13	11.8	12	12.2	12.6	12.2	14.4	16.6
	0	2.22222	0	0	0	0	1.11111	2.22222	1.11111	2.22222	1.11111	1.11111	3.33333	2.22222	2.22222	0	3.33333	2.22222	1.11111	2.22222	4.44444	4.44444	1.11111	2.22222	3.33333	1.11111	1.11111	4.44444	2.22222	1.11111	1.11111	1.11111	3.33333	2.22222	1.11111	5.55556	3.33333	2.22222	1.11111	4.44444	1.11111	0	2.22222	1.11111	1.11111	2.22222	0	0	2.22222
	0	0.3	0.5	0.7	1.3	2	3.2	3.3	5.1	6.1	5.5	8.9	9.9	12.7	16.6	21.7	26	24.1	24.6	28.9	27.8	25.6	29.7	30.4	25.7	24.5	24.7	21.7	21.9	24.7	24.6	25.1	24.8	25.9	28.3	29.6	27.8	26.4	27.3	28	26.5	23.8	24	22.9	24.6	21.7	20.4	20.4	22.3
	0	0	0	0	0	0.6	0	0.6	0.8	0.8	0.6	1.8	1.4	1.6	2.8	4	2.8	2.6	2.6	2.2	4.4	3.4	3.6	3.6	4.4	4.2	3.2	4.4	3.8	3.6	4.2	3.4	5.2	3.2	2.8	3.8	4.4	4.6	3.4	3.2	4	2	3.8	4	2.2	3.6	3.4	4.4	3.4
	0	0	0	0	0	0	0	0	0	0	0	0	0	0	0	0	0	0	0	0	0	1.11111	2.22222	1.11111	0	0	0	0	0	0	0	1.11111	0	0	1.11111	1.11111	0	1.11111	0	1.11111	0	0	1.11111	0	0	1.11111	0	0	1.11111
	0	0	0	0	0	0	0.6	1	1.8	1.8	2.6	3.4	2.8	6.2	5.4	11.4	16	14.6	17.2	19.4	20.2	19	19.8	21.4	20.6	23	21.8	21	20.6	19.8	18.2	19.2	21.8	23.4	19.6	19.6	19.4	16	19	15.6	19.2	20.6	22	16.6	18	20.8	21	16	17.8
	0	0.0833333	0	0	0	0.166667	0.25	0.733333	0.983333	1	1.66667	1.28333	1.78333	3.15	5.06667	8.71667	6.28333	9.48333	8.01667	10.0333	9.61667	9.46667	10.7333	10.65	11.85	11.8667	12.35	10.1	10.4667	9.03333	9.3	8.68333	7.28333	8.7	9.66667	8.73333	7.66667	7.25	6.85	7.38333	6.76667	7.3	7.48333	8.21667	7.65	6.41667	7.61667	8.03333	5.83333
	0	0	0	0	0	0	0.183333	0.0833333	0.2	0.45	0.2	0.1	0	0.433333	0.433333	0.7	0.8	1.05	0.6	1.18333	1.18333	0.433333	1.05	0.966667	1.05	1.1	0.616667	0.766667	0.766667	1.18333	0.616667	0.35	0.533333	0.916667	1.1	1.05	0.566667	0.866667	0.733333	0.566667	0.25	0.266667	0.45	0.9	0.45	0.55	0.45	0.533333	0.966667
	0.0555556	0.0555556	0.0555556	0	0	0.322222	0.766667	0.455556	1.02222	1.14444	1.6	2.47778	2.13333	3.63333	3.92222	5.65556	6.98889	6.4	6.66667	6.38889	8.17778	9.9	8.07778	10.4667	7.97778	7.85556	7.28889	7.28889	7.53333	6.7	7.28889	6.48889	5.96667	7.13333	5.53333	5.58889	6.08889	7.52222	7	5.87778	4.82222	7.22222	4.67778	6.13333	5.31111	5.77778	6.13333	5.81111	6.11111
	0	0.0833333	0	0	0.383333	0.183333	0.616667	1.33333	1.36667	1.28333	1.55	2.25	3.58333	4.51667	6.75	11.6667	13.0833	13.8167	15.4333	16.0833	15.6333	20.6333	21.4333	20.5833	21.8167	22.7167	20.7	18.4	20.1167	21.95	20.4	22.95	22.0833	22.6167	24.8833	25.1167	24.25	21.05	23.8	21.1333	18.6333	18.65	14.75	17.8	15.5333	17.3833	17.2667	16.8667	16.3167
	0	0	0	0	0	0	0.166667	0.166667	0	0.166667	1	0.833333	0.333333	1.16667	1	2.33333	3.33333	4.66667	3.16667	2.83333	2.66667	4.66667	3.66667	4.16667	5.33333	3.66667	4	4.83333	3.33333	3.5	3.16667	4.83333	6.16667	3.16667	3.33333	3.66667	3.83333	4.83333	4.5	5	4.16667	3.5	3.16667	2.16667	2.66667	2.33333	3.83333	2.16667	3
	0	0	0	0.166667	0.166667	0	0.333333	0.666667	1.16667	1	0.833333	1.33333	1	1.5	2.83333	4.33333	7.83333	6.5	4.83333	5.33333	7.33333	8.5	7.5	10.8333	8.16667	9.66667	10.6667	7.66667	8.16667	7	8	7.5	7.16667	6.83333	7.5	6	7.33333	5.33333	6	8.5	7.33333	5.16667	6	6.5	7.5	6.66667	4.83333	5	4.5
	0	0	0	0	0	0	0	0	0	0.0833333	0.0833333	0.25	0.616667	1.13333	3.06667	5.73333	9.2	9.21667	9.66667	12.5833	14.05	12.7333	15.1167	15.7167	14.95	16.9833	14.7	15.75	14.1333	14.3167	15.3667	15.65	14.7	15.5833	15.1	16.0667	15.5	15.2333	14.8667	14.05	12.55	15.2667	13.5167	14.6	13.5167	15.5	16.4333	15.3333	15.7333
	0	0	0	0	0	0	0	0	0	0	0.0555556	0.311111	1.03333	1.73333	4.08889	6.35556	14.3	10.9111	11.8556	17.5	18.9222	18.3667	21.5333	20.6889	22.8222	22.8	19.8111	19.1222	16.6556	17.2333	16.6667	16.1333	16.1111	14.7333	14.0667	13.8889	12.1556	12.0444	13.2222	12.1556	13.4667	12.0222	13.1556	12.0444	12.5111	12.9	14.9333	15.4111	13.1333
	0	0	0	0	0	0	0	0	0	0.222222	0.111111	0.5	0.644444	1.25556	3.86667	8.98889	14.0111	15.0556	15.7889	18.4222	22.2556	22.6556	29.3444	27.0444	28.3111	29.1	28.8889	29.9111	29.8667	29.6667	31.8556	30.6667	33.1889	33.4444	30.8667	32.4222	34.5111	30.2556	31.4778	32.0889	33.4222	28.6889	28.3444	26.5	26.5778	26.9111	29	31.5222	30.0333
	0	0	0	0	0	0	0	0	0	0	0	0	0.2	0	0	0.2	0.4	0.4	1	1	0.6	0.4	1	0.8	1	1.6	1	0.6	0.8	0.6	1.4	1.4	1.6	1	1.6	0.2	1	1.8	1	0.6	0.8	0.8	0.4	0.4	1	0.4	0.6	0.8	0.8
	0	0	0	0	0	0	0	0	0	0	0	0	0	0	1.2	0.8	1.6	1.8	1.6	2.8	2.8	3.6	4.2	4.6	2.6	2.6	4.6	5.4	3.8	3.4	3	6.2	4	4	3.6	4	3.8	3.6	3.2	2.6	2.8	2.6	2.2	2.2	1.8	2.4	1.2	3.6	3
	0	0	0	0	0	0	0	0	0	0	0	0	0	0.32	0.8	3.52	5.6	7.68	4.8	13.28	14.72	13.44	12	15.04	16.16	16.64	15.04	17.6	16.32	14.72	16.16	15.68	14.72	16.16	14.24	13.12	13.44	13.92	12.48	16.8	15.36	16.64	15.36	16.96	17.12	17.92	16.16	17.92	17.44
	0	0	0	0	0	0	0	0	0	0	0	0.10101	0.20202	0.1	0.3	0.60202	1.10505	1.40505	0.90303	1.81212	1.7101	1.7101	1.4101	1.60707	2.20808	1.60808	1.70505	2.51111	2.01212	2.31111	1.40707	2.20909	1.90707	1.71414	1.80808	2.91212	1.50707	1.20606	2.41414	1.00202	2.71414	1.40909	1.9101	2.61313	2.00909	1.50808	2.41111	2.71616	2.31313
	0	0	0	0	0	0	0	0	0	0	0	0.26936	0.0673401	0.335354	1.16673	4.25212	8.05764	7.78424	8.08027	14.3418	16.0933	17.0539	16.7659	17.4098	18.7087	19.2653	17.7793	14.9405	14.4024	13.4951	13.023	12.983	12.2364	13.8191	13.6877	13.5118	11.5424	11.7523	12.557	14.6917	11.4323	14.2818	12.9444	9.81966	12.7265	11.6537	15.4571	13.047	13.2544
	0	0	0	0	0	0	0	0	0	0	0	0	0	0	1.2	5.2	9	9.4	11.6	20	18.4	14.6	19.6	21.6	20.4	21.4	25.8	25.8	23.2	23	24.6	25.8	26	28.4	24.8	23	26	23.4	23	26.8	21.2	22	19	20.4	17.8	22	19.4	21.6	32.2
	0	0	0	0	0	0	0	0	0	0	0	0.10101	0	0.30101	0.30303	0.50303	1.9101	1.70909	3.21818	3.51515	4.52424	3.8202	4.22424	5.52424	3.41818	4.22121	4.42121	4.62525	5.22626	5.22626	5.41919	5.02323	5.01818	6.73737	6.22525	5.22424	5.51919	6.22828	4.22323	4.52424	3.51616	3.9202	3.61515	3.71818	2.71414	2.00505	4.01616	5.72525	5.11717
	0	0	0	0	0	0	0	0	0	0	0	0	0.16	0.56	0.88	4.24	7.12	9.6	8.64	15.6	17.6	15.2	16.32	16.4	19.28	18.16	17.92	18.96	19.68	19.6	16.56	17.92	19.04	16.56	16.8	22.16	17.84	18.96	16.64	18.88	17.68	16.88	18.24	19.12	21.2	19.92	19.44	20.96	20.4
	0	0	0	0	0	0	0	0	0	0	0	0	0.4	0.2	0.2	5.2	8.2	9	6.2	14.8	13.8	16.8	20.2	19.4	20	16.6	18.2	16	17.4	18.4	13.2	13.2	13.8	16.4	11.8	11.8	12	10.8	10.4	15.8	11.4	12	12.2	13.6	12	14	14	13.4	13
	0	0	0	0	0	0	0	0	0	0	0	0	0	0	0	0	2.2	0.8	2	1.8	2.6	3.6	2.4	4.2	5.8	4	3.2	2.6	2.6	2.2	2.8	2.2	2.8	2.2	2.6	2	4	2.8	2.6	1.6	2	2.8	1.4	2.4	2	2	1.8	1.6	2.2
	0	0	0	0	0	0	0	0	0	0	0	0	0.266667	1.4	1.86667	4.33333	10.8667	11.9333	11.6	22.2	22.7333	22	31.6	28.6	34.0667	32.4667	36.2667	34.8667	37.2667	34.5333	35.8667	33.7333	32.0667	32.8	32	32.3333	29.5333	26.6667	27.0667	26.2	26.8	23.8667	20.8	19	20.8667	21.4	25.6667	27.9333	27.7333
	0	0	0	0	0	0	0	0	0	0	0	0	0	0	0.4	1.2	2.8	1.6	2	3.6	4	5.6	5.2	4	4.8	10	5.6	4.4	9.6	8.8	5.6	5.2	5.6	2.8	6.4	4	3.2	4	4.4	3.6	1.2	4	3.6	4.8	2.4	3.2	2.4	4.8	5.2
	0.2	0.4	0.2	1	0.6	0.4	1	1.2	1	1.4	1.8	2.6	4.6	4.2	11	13	16.4	15.4	13.6	19	17.2	22.8	21	18	23.4	24.8	20.2	19.8	20	17.8	19.2	19	17	18.2	19.2	13.2	14.2	16.2	15	16.6	14.4	15.2	11.2	16.4	11.4	12	12.2	14	14.4
	0	0	0	0	0	0	0	0	0.4	0	0	0.4	2.8	2	13.2	16	25.6	22	19.2	21.6	25.2	33.6	41.6	40.4	45.2	41.2	41.2	37.6	34.4	35.6	28.4	36.8	19.6	32	29.2	36.8	27.6	27.6	23.6	21.2	21.2	14.8	18	16.4	21.6	22	26.8	22	22.4
	0	0	0	0	0	0	0	0	0	0	0	0	0	0.4	1.2	0.4	2	2	0.4	0.8	1.2	2	3.6	2.8	2.4	2.4	3.2	0.8	2.8	2.4	2	2	1.6	1.2	2.4	2	2.4	2	1.6	2.8	2.4	1.6	1.2	1.2	1.6	0.4	1.6	0.4	1.2
	0	0	0	0	0	0	0	0	0	0	0.4	0	0	0.4	0.6	1.2	0	0.4	0.4	1	1.4	1.6	2.2	1.8	1.4	1	1.2	1.4	1.6	1.2	1	0.8	1.4	1.6	0.2	1.2	0.8	1.6	0.6	1.6	1	0.8	1.2	1.2	0.2	1.2	1	0.8	1.8
	0	0	0	0	0	0.4	1.2	1.2	2	0.8	0	0	0	0	1.6	4	12.4	24	18.8	12	12.8	18	8.8	10.4	11.6	10	8.4	9.2	7.2	12.8	8	8.8	11.2	10.4	9.6	13.6	9.2	12.4	12.4	12	15.2	14	18	22	15.2	18.8	19.6	18.4	20
	0	0	0	0	0	0	0	0	0	0	0	0	0	0	0	0.8	0	0.4	0.4	2.8	1.6	2.8	1.6	1.6	1.2	0.4	1.6	0.8	1.2	0.8	0.8	2	0.8	1.6	1.6	1.2	0.4	1.2	2	1.6	0.8	1.6	1.6	0	2.4	0.8	0	1.6	0.8
e1	0	0	0	0	0	0	0	0	0	0	0	0.133333	0	0.0666667	0.333333	0.733333	1.2	1.06667	1.53333	3	4.2	3.73333	4.4	5.4	4.86667	7.26667	6.33333	4.33333	5.06667	4.33333	4.73333	3.4	4.2	3.46667	3.86667	3.06667	3.2	3.33333	3.8	3.13333	2.73333	3.73333	2.4	2.8	2.66667	3.26667	3.6	2.86667	2.26667
	0	0	0	0	0	0	0	0	0	0	0	0.133333	0.133333	0.266667	0	0.533333	0.8	0.4	1.06667	2.8	4.26667	3.86667	3.33333	3.2	4.8	4.26667	4.4	4.66667	4.4	5.73333	4.13333	4.13333	4.4	2.8	2.93333	2.26667	3.46667	2.13333	2.26667	3.2	3.2	2.13333	3.33333	2.4	2	3.46667	2.66667	2.8	2.26667
	0	0	0	0	0	0	0	0	0	0	0.0666667	0.0666667	0	0.0666667	0	0.133333	0.2	0.266667	0.6	2.06667	2.86667	2.6	2.86667	3.46667	3.26667	3.66667	2.86667	3.4	3.26667	2.93333	3.06667	2.2	3.06667	2	3.33333	3.6	2.26667	1.93333	1.86667	1.73333	2.06667	1.93333	1.73333	1.93333	2.13333	2.06667	2.53333	1.93333	2.4
	0	0	0	0	0	0	0	0	0	0	0	0	0.0666667	0.0666667	0.133333	0.133333	0.533333	0.266667	0.533333	2.46667	1.6	2.26667	2.53333	3.2	3.13333	3.46667	3.86667	2.66667	3.73333	2.6	4.66667	3.26667	3.33333	3.13333	2.4	2.13333	2.2	2.2	1.66667	2.26667	2.66667	2.2	1.53333	1.86667	2.06667	1.8	2.4	2.8	2.86667
	0	0	0	0	0	0	0	0	0.133333	0.133333	0	0.133333	0.133333	0.133333	0.133333	0.8	0.4	0.4	0	1.73333	1.2	1.6	2.4	2.4	1.2	2.93333	2	0.8	2.13333	2.4	2.26667	2.4	1.6	2.26667	2.13333	1.33333	2.26667	1.73333	1.33333	2.13333	0.8	0.8	1.6	0.933333	1.06667	0.8	0.8	1.2	1.2
	0	0	0	0	0	0	0	0	0	0	0	0	0	0	0.133333	0	0.666667	0.933333	0.533333	1.06667	1.46667	1.46667	2.53333	3.06667	2.53333	3.06667	1.86667	1.73333	1.46667	3.73333	1.73333	2.53333	2.13333	1.46667	1.2	1.46667	1.46667	1.2	1.73333	1.33333	1.33333	1.86667	1.06667	1.73333	1.33333	0.933333	2	2	1.73333
	0	0	0	0	0	0	0	0	0	0	0	0	0	0	0.133333	0.533333	0.8	0.4	0.4	2.4	2.93333	3.2	2.26667	4.13333	3.6	3.33333	2.53333	2.53333	4.93333	3.73333	3.86667	2.53333	3.73333	2.66667	3.73333	4	2.93333	1.86667	1.46667	2	1.46667	2.13333	1.06667	1.73333	2.13333	2.26667	1.06667	2.13333	3.46667
	0	0	0	0	0	0	0	0	0	0	0	0	0	0	0	0	0.12987	0	0.12987	0.909091	0.38961	0.909091	0.25974	0.649351	0.25974	0.909091	1.03896	0.649351	0.909091	0.12987	1.16883	0.909091	0.25974	1.03896	0.909091	0.649351	1.16883	0.779221	0.25974	0.649351	0.519481	1.16883	1.42857	1.16883	1.03896	1.68831	1.55844	1.94805	0.909091
	0	0	0	0	0	0	0	0	0	0	0	0	0	0	0	0	0.12987	0.12987	0	0.649351	0.649351	0.519481	0.519481	0.25974	0.909091	0.779221	1.42857	1.42857	0.649351	0.909091	1.2987	0.779221	1.16883	0.649351	0.25974	0.649351	0.38961	0.779221	0.519481	1.2987	0.519481	0.519481	0.519481	0.779221	0.779221	0.38961	0.38961	1.55844	0.38961
	0	0	0	0	0	0	0	0	0	0	0	0	0	0	0	0.25974	0.12987	0.649351	0.12987	1.16883	1.94805	2.07792	2.07792	2.33766	1.55844	1.2987	1.2987	2.07792	2.85714	2.98701	2.72727	2.20779	1.94805	1.42857	1.42857	1.2987	0.779221	1.68831	1.2987	1.68831	1.2987	1.16883	0.649351	1.2987	0.519481	1.2987	1.81818	1.16883	1.2987
	0	0	0	0.0641026	0	0.0516796	0.0516796	0.115782	0.179885	0.179885	0.61618	0.565745	1.0818	2.0734	4.33451	8.86086	12.8034	11.7753	12.0362	18.9457	21.2579	20.6336	21.8667	24.0469	24.1799	25.2429	26.2595	23.157	23.242	21.3268	21.3373	19.9882	19.6628	17.5583	18.4389	16.1554	16.9132	15.108	18.522	18.0389	16.7222	18.3037	16.0046	16.8269	15.3661	17.7529	18.8438	18.6792	19.7737
	0	0	0	0	0.0961538	0	0	0	0	0	0.0961538	0	0	0.385549	0.576923	2.02577	2.12379	2.60549	2.31516	3.56983	3.67158	3.09466	3.09559	2.5112	3.09186	4.15235	4.35026	4.63499	2.70258	3.28417	2.60642	2.61389	3.48114	3.57543	2.89862	2.31983	3.08813	2.60642	2.21994	3.18521	2.0295	2.61202	2.70631	1.83719	2.12565	2.22181	2.31983	2.31889	2.89582
	0	0	0.128205	0.0641026	0.0641026	0.219141	0.270821	0.115782	0.231564	0.116405	0.43754	0.384615	1.42977	2.33292	4.31948	9.87805	13.2446	14.6494	17.7251	23.5618	26.3521	25.6947	30.9052	33.0336	36.421	39.626	44.3038	39.9634	37.9056	38.8316	38.3792	39.7934	36.5656	34.8324	34.454	33.316	34.3107	32.1739	32.7264	30.2976	31.2829	29.5315	27.6806	29.1549	28.3717	25.2912	31.5511	29.5273	33.1122
	0	0	0	0	0	0.0775194	0	0	0.0775194	0.0961538	0.0961538	0	0.347346	0.269827	0.0961538	0.96452	1.46691	1.2746	1.87016	3.70602	2.97108	2.89654	4.05337	4.8785	4.78831	3.77758	4.03473	4.959	4.67054	4.06902	4.61464	3.79621	3.91398	3.6285	4.26133	3.47645	2.80337	3.53533	3.39595	4.38208	2.64535	2.18023	2.73852	3.20066	2.91816	2.37552	2.39117	3.14475	3.51073
	0	0	0	0	0	0	0	0	0.25	0.25	0	0.15	0.1	1.1	1.85	7.325	14.375	15.075	16.375	27.475	29.825	33.325	33.25	39.7	38.125	43.375	42.3	44.25	42.5	44.3	39.1	37.75	34.475	35.725	34.8	31.975	32.925	30.025	29.45	30.35	31.425	29.1	25.35	27.85	26	25.225	27.95	27.85	28.45
	0	0	0	0	0	0	0	0	0	0	0	0.1	0.1	0.1	0.1	0.3	0.9	1	0.7	1.7	1.3	2.1	2.5	2.3	2.8	3	4	3.1	2.6	2.4	2	3.5	2.4	3	2.8	2.5	2	2.4	2.8	1.8	2.8	2.3	2.2	1.7	2	1.7	2.5	2.1	2.5
	0	0	0	0	0	0	0	0	0	0	0	0	0.1	0.45	1.92	5.05	6.7	8.16	8.62	15.04	18.08	16.3	16.91	20.59	21.4	20.73	22.05	20.06	16.28	14.31	14.51	14.63	15.9	15.84	15.55	14.78	12.97	13.37	13.37	13.21	13.59	13.83	15.68	12.63	15.67	13.69	14.29	15.45	15.79
	0	0	0	0	0	0	0	0	0	0	0	0	0	0.16	0.32	0.48	1.76	0.64	1.28	1.12	1.92	1.76	2.24	1.92	1.92	2.56	4.48	2.24	1.76	1.44	2.56	2.24	2.24	1.76	1.6	0.96	0.8	2.56	1.76	1.76	1.44	3.04	1.44	0.96	1.44	1.12	0.96	1.76	1.44
	0	0	0	0	0	0	0	0	0	0	0	0	0	0	0.32	1.28	2.4	1.76	1.92	3.36	3.52	3.04	6.08	7.84	7.36	7.36	7.36	5.6	5.76	6.72	6.08	9.28	5.28	6.08	4.48	3.52	5.76	4.96	4.96	5.76	3.68	3.68	3.52	4.32	3.68	4.64	3.52	4.48	6.24
	0	0	0	0	0	0	0	0	0	0	0	0	0	0.2	0.2	0.8	0.7	0.8	1.1	1.8	1.8	2.3	3	2.6	1.9	3.2	3.3	3.5	3.4	1.9	3.1	3.1	2.7	1.5	3.3	1.9	4.9	1.8	2.6	2.1	2.2	2.1	1.7	2.2	2	2.5	2.5	2	1.5
	0	0	0	0	0	0	0	0	0	0	0	0.05	0.207143	0.642857	2.6	5.72857	10.1643	10.3143	12.2714	19.5857	21.9214	22.7643	25.7357	25.9429	26.1857	26.1429	23.9786	21.7571	22.6214	18.6286	19.2643	19.1357	18.1286	18.7	18.9286	18.1429	18.6714	15.1714	16.0143	16.1786	18.1643	17.4929	16.0214	17.8786	17.0786	19.5071	15.9071	19.6857	18.9071
	0	0	0	0	0	0	0	0	0	0	0	0.0571429	0.385714	1.11429	3.52143	9.81429	16.3	18.1714	21.1143	39.25	38.4714	43.95	47.2571	51.0929	51.25	51.3714	51.6571	49.7214	45.6857	41.5571	41.2857	38.2786	39.2786	38.5571	38.4071	37.4857	41.5857	39.8143	39.2357	44.6929	37.7286	40.8143	34.8429	35.0357	33.9571	36.3571	37.9857	39.6286	41.9143
	0	0	0	0	0	0	0	0	0	0	0	0	0	0.2	1.4	3.8	4.5	5.1	4.5	7.6	8.6	10.2	9.7	11.6	11.2	10.4	13.2	12	10.7	8.6	9.3	9.4	8.2	9.5	9.8	8.8	7.9	8.1	9.9	7.9	8.5	8.3	8.6	8.9	8	7.7	9.9	10.8	9.9
	0	0	0	0	0	0	0	0	0	0.171429	0.0666667	0.314286	0.714286	0.885714	1.6	2.73333	3.82857	4.21905	4.99048	9.80952	8.87619	9.24762	9.91429	9.7619	10.7714	10.1905	9.22857	11.6095	10.6667	11.4667	10.4571	10.5619	10.3333	9.4	10.5524	9.33333	9.28571	9.71429	11.4762	11.2857	10.1143	9.51429	10.9143	10.981	11.4381	12.0667	11.4762	13.3429	12.419
	0	0	0	0	0	0	0	0.0571429	0	0.190476	0.0666667	0.571429	1.21905	0.914286	1.32381	2.90476	5.11429	6.91429	6.54286	12.6381	15.381	13.4381	15.6571	17.3238	18.7714	18.2381	17.1143	17.8381	14.4286	15.6	13.3048	14.1905	12.2762	13.9143	12.6571	11.8286	11.9619	9.5619	10.5238	10.6762	10.2571	10.8762	10.9524	9.32381	10.4571	11.6762	11.819	10.1619	13.2286
	0	0	0	0	0	0	0	0	0.190476	0.133333	0.0666667	0.514286	0.771429	1.27619	1.44762	4.5619	9.30476	9.02857	11.1333	18.9429	21.4571	22.219	26.3048	29.5905	29.6952	30.9714	32.2095	32.581	30.3905	28.5429	29.581	24.0476	26.819	22.5048	23.6952	22.981	23.4476	20.0857	20.9905	22.3238	21.9905	20.9714	20.3524	19.6381	18.8762	19.6952	21.9619	25.6476	24.6667
	0	0	0	0	0	0	0	0	0.114286	0	0.114286	0	0	0.114286	0	0.571429	0.228571	1.14286	1.14286	2.05714	3.2	2.51429	3.65714	2.62857	2.51429	3.77143	4.22857	4.8	2.17143	3.65714	3.42857	2.74286	4	2.17143	2.17143	1.82857	2.62857	1.37143	1.71429	1.6	2.62857	1.6	2.51429	1.82857	1.37143	1.6	1.71429	1.94286	1.82857
	0	0	0	0	0	0	0.0531915	0.159574	0.106383	0.112015	0	0.265957	0.655194	1.16771	1.42804	3.43867	4.53066	4.92553	6.39299	15.9424	15.7685	15.2534	16.6815	14.7916	17.4462	15.7466	18.1189	16.3404	16.6564	14.3098	16.5219	15.9869	15.0995	14.5363	15.3342	16.102	14.7522	16.9418	16.4631	16.48	15.0964	15.6627	16.082	16.2334	16.1126	16.2309	17.194	19.311	17.4068
	0	0	0	0	0	0	0	0	0	0.106383	0	0.106383	0	0.212766	0.212766	0.425532	0.425532	0.531915	0.957447	2.23404	3.19149	2.12766	2.02128	1.91489	2.55319	2.87234	2.55319	2.87234	1.91489	3.40426	2.02128	3.08511	2.34043	2.97872	3.51064	3.08511	2.65957	2.55319	1.70213	2.34043	2.44681	2.02128	2.34043	1.91489	1.70213	2.12766	3.51064	2.65957	2.34043
	0	0	0	0	0	0	0	0.106383	0.0531915	0.0588235	0.319149	0.212766	0.165207	0.37234	0.826033	1.59324	2.28786	2.06946	2.15332	6.18586	6.88048	7.53817	7.43742	8.51815	9.64456	10.3023	9.79287	8.43992	7.57196	6.17772	5.38235	6.19149	6.07134	5.28411	4.83041	3.99875	4.84731	4.70713	4.78285	4.27034	4.71277	4.24531	4.08573	4.82228	4.25094	4.44681	4.80225	3.74093	4.78849
	0	0	0	0	0	0	0	0	0.117647	0.588235	0.352941	0	0.352941	0.941176	1.41176	2	5.29412	3.76471	8.35294	24.2353	25.0588	26.2353	31.0588	31.0588	32.9412	28.2353	35.7647	33.8824	35.1765	29.7647	31.5294	29.2941	28	23.4118	19.6471	22.1176	21.4118	19.7647	23.6471	20.8235	22.5882	24.9412	20.3529	18.9412	17.2941	22.5882	22.1176	19.2941	25.2941
	0	0	0	0	0	0	0	0	0	0	0.117647	0.117647	0	0	0.117647	0.117647	0.823529	1.05882	0.941176	2.35294	4.35294	3.17647	3.29412	2.94118	3.64706	2.94118	4.23529	2.70588	4.23529	4.23529	2.94118	3.29412	3.41176	2.70588	2.82353	2.82353	3.05882	2.47059	2.82353	2.70588	2.47059	1.76471	1.17647	2.47059	2.35294	2.11765	2.11765	1.76471	2.58824
	0	0.15625	0	0	0.3125	0	0	0	0	0	0	0.15625	0.15625	0.0588235	1.01654	2.34926	3.01654	2.29044	3.50551	12.4301	12.5496	12.9375	12.546	14.2849	13.9559	14.7022	12.0772	14.2261	11.2739	11.2335	12.0551	13.9724	11.8842	15.1085	15.2665	11.9228	11.9614	14.2426	13.1728	13.9522	12.9375	15.4798	13.6452	13.2886	14.0735	15.4412	12.8051	15.8309	15.5202
	0	0	0	0.15625	0.3125	0	0.3125	0.46875	0	0.3125	0	0.46875	0.3125	0	0.880515	2.64154	4.89338	3.73897	5.61765	19.2518	18.296	18.2757	17.3566	16.9871	14.5037	16.3033	16.9651	16.6949	16.9504	17.182	15.2831	14.8364	17.5938	19.568	18.046	20.6029	20.6434	19.9577	16.9099	17.6949	16.9044	20.5092	25.3419	20.8824	18.0625	21.2298	19.9982	20.8805	20.8585
	0	0	0	0	0	0	0.15625	0	0.15625	0.15625	0	0	0	0	0.273897	0.332721	1.64338	0.900735	1.54596	4.90993	5.08824	5.24449	4.67647	6.65257	5.06985	4.97059	5.44118	4.73529	5.37868	4.67831	5.16912	5.73529	4.38419	4.2261	4.48346	4.05147	6.08272	5.96691	5.28309	5.3989	5.10846	5.22794	6.45956	8.04228	4.40441	4.95221	5.61765	5.96875	6.78676
	0.625	0.15625	0.3125	0.46875	0	0	0.3125	0.78125	0.15625	0.46875	0.78125	1.09375	0.46875	1.17279	1.23162	3.75735	3.9375	7.72978	9.4136	22.421	22.2904	23.8401	28.6103	32.5551	37.0221	39.4577	37.8456	32.7169	28.2831	26.9651	24.8162	25.671	25.1029	22.3842	18.1029	20.8768	19.7794	19.7629	17.1213	17.2978	16.7684	19.3658	16.7316	15.3805	16.9871	17.807	17.5515	18.5699	16.8493
	0	0.15625	0	0.15625	0	0.15625	0	0.3125	0	0	0.15625	0.3125	0	0.3125	0	0.529412	0.704044	1.19301	0.998162	3.95404	3.44485	3.85478	4.77574	4.55882	5.90809	5.2261	5.63603	3.79779	3.38603	3.42647	3.40441	3.30882	2.83824	2.81801	1.81985	3.11213	2.38603	2.46507	2.27022	2.07353	2.42647	2.2114	2.05515	2.8364	2.72059	2.42463	2.19301	2.44669	3.01471
	0	0.15625	0.3125	0	0.46875	0.15625	0	0.3125	0.3125	0	0.3125	0.15625	0.15625	0.15625	0.742647	2.2114	3.36581	4.64154	3.20956	10.9393	13.5809	11.5882	13.9136	17.9449	14.6967	20.1949	19.2996	20.0974	18.5901	17.9835	16.5331	17.1581	14.1121	13.8695	12.7169	12.9706	13.5974	10.2371	10.5294	9.25735	12.8346	10.9173	8.00368	9.7261	8.59007	11.0129	11.8971	14.1654	15.261
	0	0.15625	0	0.3125	0.15625	0	0.15625	0.15625	0.15625	0	0	0	0	0	0.801471	2.03493	2.03676	1.8989	2.44853	6.29779	7.33824	8.27574	7.70956	11.1728	9.91912	9.80331	9.54963	10.1746	9.23529	10.5257	10.4301	9.03676	7.76838	7.06434	5.41912	8.47059	6.90809	5.38235	6.4375	6.02757	7.70588	8.33456	4.34375	5.90993	4.57904	6.36029	6.10846	6.20588	6.24265
	0	0	0	0	0	0	0	0	0	0	0	0	0	0	0	0.352941	0.470588	0.705882	0.470588	1.17647	1.05882	0.823529	1.76471	1.17647	1.64706	1.17647	2.35294	2.35294	1.17647	0.823529	0.941176	1.29412	1.52941	1.52941	0.823529	0.941176	0.823529	1.52941	1.29412	0.705882	1.29412	1.17647	0.588235	0.941176	0.823529	0.588235	1.41176	0.705882	1.52941
	0	0	0	0	0	0	0	0	0.0666667	0	0.133333	0.666667	0.866667	0.733333	2.26667	4.4	6.06667	6.8	8.13333	14.7333	14.4667	16	15.5333	15.8667	13.5333	14.6	17.3333	15.0667	14.4	16.2667	16.4	15	14.6	14.1333	15.1333	14.1333	15.5333	17.3333	16.6	15.1333	16.2	16.7333	16.9333	14.8667	14.8	15.9333	20.5333	19.5333	16.5333
	0	0	0	0	0	0	0	0	0	0.0666667	0.333333	0.666667	2.26667	2.13333	1.86667	4.4	6	7.33333	10	14.5333	15.2	13.8667	17.9333	15.8667	15.0667	15.1333	16.1333	15.8	17.2	15.1333	16.2667	15.0667	15.9333	15.8667	15.8667	17.4667	17.5333	17.6667	16.7333	16.4	18.9333	18.1333	19.4667	20.1333	19.2667	18.8667	16.9333	18.3333	18.0667
	0	0	0	0	0	0	0	0	0.0666667	0	0.0666667	0.266667	0.4	0.333333	0.666667	1.06667	1.66667	1.86667	1.66667	3.86667	3.73333	2.8	3.2	3.66667	3.86667	3.6	4.6	2.73333	3.8	3.66667	4.4	4.33333	4.33333	3.53333	4.6	4.2	3.8	3.93333	4.33333	4.4	4.46667	3.73333	5	6.26667	3.53333	4.8	4.86667	4.4	3.2
	0	0	0	0	0	0	0	0	0.2	0.2	0.733333	1.4	2.13333	2.06667	4.26667	10.9333	15.8667	17.2667	19.8667	39.2	39.9333	43.2	45.6667	53.6667	55.6	51.5333	48.2667	42.2667	41.2	40.4667	39.5333	38.6667	34.4667	33.5333	31.2667	28.8667	28.8	27.8	28.2667	28.8667	27.9333	26.2	26.6667	24.8	28.4667	25.4	29	31.6	25.7333
	0	0	0	0	0	0	0	0	0.0666667	0.0666667	0.0666667	0	0.133333	0.0666667	0.666667	1.73333	2.46667	2.33333	3.53333	7.33333	6.4	6.26667	8.4	8.86667	9.73333	7.46667	8.33333	6.8	5.66667	7	6.86667	5	4.86667	4.6	4.53333	4.53333	4.46667	4.86667	3.86667	4.73333	3	4.26667	4.93333	3.93333	4.66667	4.4	4.8	3.66667	4.06667
	0	0	0	0	0	0	0	0	0	0.2	0.733333	1.93333	1.8	1.6	3.2	5.33333	11.2667	12	11.3333	22.2667	26.2	27.6	29.7333	32.2667	33.6667	32.2667	33.0667	32.6	31.4	29.0667	29.4667	26.4667	25.1333	25.2667	23.4	25.4667	24.7333	27.2667	27.9333	27.6667	23.6667	23.5333	22.8	17.2667	19.7333	21.8667	22.6	28.6667	25.8
	0	0	0	0	0	0	0	0	0	0	0	0	0	0	0.13245	1.8543	2.78146	5.16556	4.63576	15.4967	13.6424	15.7616	14.702	13.5099	10.8609	11.2583	14.1722	13.5099	12.3179	11.7881	11.6556	13.245	14.0397	15.6291	12.1854	15.0993	13.1126	13.6424	12.8477	13.6424	15.0993	14.3046	14.5695	11.2583	11.9205	17.6159	16.9536	15.4967	19.2053
	0	0	0	0	0	0	0	0	0	0	0	0	0	0	0.264901	0.662252	0.397351	0.529801	0.529801	2.11921	2.11921	0.794702	1.45695	1.5894	1.72185	1.98675	1.3245	1.3245	2.38411	2.64901	2.11921	1.72185	1.3245	0.927152	1.3245	1.72185	1.5894	2.38411	1.8543	1.19205	1.0596	1.19205	1.3245	1.8543	1.3245	1.5894	2.11921	2.64901	2.51656
	0	0	0	0	0	0	0	0	0	0	0	0	0.185185	0.185185	1.23068	2.95193	4.06365	4.39416	4.1961	16.2154	14.7063	13.9655	12.3884	11.9254	14.0955	13.7779	15.2741	16.2681	15.2342	14.9969	14.5462	15.076	16.0688	15.3146	16.0688	16.4134	17.4197	16.7832	17.2461	15.4084	16.0173	19.193	19.1918	16.5882	16.0289	15.6199	16.3079	16.4937	18.0421
	0	0	0	0	0	0	0	0	0	0	0	0	0	0.0925926	0.344003	0.542678	0.675129	1.09823	1.01913	2.34302	2.43561	2.58094	2.28967	3.37503	2.55396	1.85308	3.01754	2.46198	2.63429	1.72063	2.60792	3.09725	2.39576	2.02539	2.63368	2.40925	2.44849	1.62865	2.13147	2.85872	2.87282	2.88509	3.78526	2.21057	2.68641	2.93844	3.4946	3.49399	3.42777
	0	0	0	0	0	0	0	0	0	0	0	0	0.37037	0.740741	2.64655	3.75828	7.06831	6.11479	8.88092	22.6729	24.1299	22.5411	24.7357	30.3777	31.0504	30.3765	30.8266	28.7362	25.8769	26.5894	25.5053	22.7526	23.1892	22.9243	22.1548	18.4774	17.8557	19.6425	18.4222	19.3893	19.5229	19.748	17.7631	16.5305	16.2258	16.7035	19.5738	18.2125	15.1815
	0	0	0	0	0	0	0	0	0	0	0	0	0	0.0925926	0.0662252	0.383861	0.701496	1.05899	0.979274	2.80537	3.75828	3.46762	3.00405	3.87846	3.90483	4.42053	3.16286	3.62644	3.49399	2.6208	2.6999	2.67353	2.28967	2.73976	3.30942	2.24982	2.1701	2.091	2.24982	2.42212	1.95916	2.05114	2.60731	2.02477	2.27618	1.8402	2.17071	2.46198	3.24258
	0	0	0	0	0	0	0	0	0	0	0	0	0.37037	0.462963	1.62742	3.66569	5.17599	5.34768	6.8819	20.9124	22.8832	22.1818	23.1647	25.7567	26.3282	28.8171	28.7356	31.8469	29.1207	25.826	28.2358	28.9355	27.2143	25.864	26.0204	22.1443	20.5298	21.9708	23.3205	23.4793	24.5659	23.307	18.9386	18.543	17.7624	16.0418	20.3176	21.6949	22.7808
	0	0	0	0	0	0	0	0	0	0	0	0	0	0	0.185185	0.410228	0.820456	0.476453	1.4686	1.94567	3.67918	3.26895	3.87785	3.33517	4.27582	4.461	3.77177	4.80439	3.70616	4.14337	4.67255	3.21683	3.08438	2.95193	2.51472	2.68702	2.84584	2.06463	2.91145	2.26331	2.30316	2.23694	2.58033	1.97204	2.18359	2.22406	2.39576	2.76674	3.57432
	0	0	0	0	0	0	0	0	0	0	0	0.0735294	0.147059	0.140196	0.57451	2.87255	4.41471	3.39902	3.99216	13.5029	11.1353	11.4039	11.7578	11.1882	10.5147	11.4618	13.6333	11.4412	13.25	11.7559	11.6294	13.151	11.25	13.6931	12.6892	12.6892	13.1069	12.2637	14.6382	11.4843	11.6755	10.9608	11.7951	13.5049	13.0912	15.1069	17.3196	13.9971	15.5922
	0	0	0	0	0	0	0	0	0	0	0.220588	0.0735294	0.427451	0.353922	0.714706	2.66569	3.17157	3.4451	5.6902	14.6314	12.0225	12.1118	11.4775	9.84608	11.5608	11.8206	11.6549	12.7422	11.5284	14.0588	12.4824	12.0206	12.7402	12.8873	14.6451	12.4912	13.498	13.799	15.3206	12.8706	13.1951	15.2637	16.4676	14.9529	13.2363	15.9549	15.4696	16.7225	15.4059
	0	0	0	0	0	0	0	0	0	0	0	0	0	0	0	0	0.266667	0.133333	0.133333	0.666667	0.4	0.266667	0.266667	0.133333	0.533333	0.8	0.533333	1.06667	0.533333	0.266667	0.133333	1.06667	0.266667	0.666667	0.666667	0.8	0.8	0.666667	0.4	0.933333	1.2	0.8	0.666667	0.933333	0.533333	0.666667	0.933333	1.06667	0.666667
	0	0	0	0	0	0	0	0	0	0	0	0.0735294	0.0666667	0.147059	0.567647	0.928431	2.08431	1.9098	2.11667	5.38235	5.96863	5.18039	6.37549	6.58922	7.63039	8.49706	8.73627	7.05588	7.12059	7.43725	6.4951	6.80588	5.30686	4.57157	6.06765	4.59902	4.59216	3.72549	4.27255	3.80588	4.0451	3.80588	4.30686	4.28627	4.15294	5.3	5.25588	5.68137	5.19902
	0	0	0	0	0	0	0	0	0	0	0.0735294	0.140196	0.133333	0.441176	1.23627	3.11373	4.23529	5.42353	5.92451	13.452	13.0039	14.0725	12.7304	17.0216	16.1324	18.5363	17.7637	14.7784	15.6569	14.0706	14.548	15.0657	14.7667	12.6912	11.402	10.9304	11.3951	10.0824	10.951	9.81373	9.48039	10.949	9.57451	10.1882	9.68529	11.3147	12.3461	12.5647	13.4706
	0	0	0	0	0	0	0	0	0	0	0.0735294	0.147059	0.360784	0.360784	1.3098	3.81471	5.47843	6.15882	6.33137	17.2392	16.9775	16.8716	18.2353	20.3098	21.8314	21.6637	23.7784	22.9373	21.7284	20.4392	21.2667	20.9863	19.952	18.8255	17.4078	18.449	17.7725	15.1	16.0147	14.7873	13.6657	14.8814	11.8824	11.0294	12.7578	11.2225	13.8294	15.4471	16.8971
	0	0	0	0	0	0	0	0	0	0	0	0	0	0.220588	0.50098	0.935294	1.22941	1.70294	1.7902	4.90686	5.28137	4.9598	6.64902	6.19608	6.71569	7.49706	7.31569	8.66471	7.12255	7.67157	8.21667	6.12255	5.44706	5.76176	5.35294	6.52941	5.09314	6.03333	6.30196	4.35294	5.07451	4.9598	3.22451	3.42451	4.7	3.82451	4.11373	5.32745	6.0951
	0.0595238	0.297619	0.357143	0.357143	0.178571	0.297619	0.416667	0.714286	0.654762	0.416667	0.654762	0.535714	0.833333	1.37619	1.8	2.52857	5.18571	5.94286	5.40714	11.8714	13.219	13.8429	13.5643	15.119	13.3857	11.8548	14.3714	13.4071	12.7262	12.8619	13.9429	15.0452	13.3929	13.7143	13.2119	14.031	13.6905	13.4071	14.4667	14.0714	16.1667	15.3	15.7357	15.9071	16.8833	17.4905	18.5167	18.5429	18.3976
	0	0	0	0	0	0	0	0	0	0	0	0	0	0	0	0.133333	0.266667	0.4	0.666667	2.26667	2.13333	1.73333	1.46667	2.4	2.26667	2.26667	2.13333	1.6	2.13333	2	2.8	3.2	2.26667	2	2.53333	1.86667	2.13333	2.26667	3.2	3.86667	3.33333	2.8	2.13333	2.4	2.66667	2.4	4	2.4	3.46667
	2.5	3.27381	3.5119	3.09524	3.03571	2.91667	3.21429	4.58333	4.34524	4.22619	4.64286	5.71429	7.55952	10.1333	14.7024	19.231	21.031	23.0286	22.6643	34.6429	36.0357	35.719	32.5881	36.3524	34.9595	37.5619	37.35	35.1762	36.3476	34.5452	35.8381	38.05	38.5738	36.4833	36.6024	36.5024	36.4119	36.0238	34.9429	37.0619	36.4357	37.5833	36.8167	36.4262	37.2238	38.1857	39.0238	40.6024	40.3048
	0.714286	0.535714	0.297619	0.297619	0.357143	0.416667	0.416667	1.25	1.66667	1.4881	0.892857	1.36905	1.25	2.53571	4.36667	5.78571	9.13333	8.22143	9.51667	24.5619	25.619	23.3833	25.0952	26.3929	30.6429	33.0095	29.9381	27.4262	26.8595	26.6286	23.3738	24.5881	22.6952	24.0714	22.1476	22.9881	20.6024	22.0881	21.9619	24.2548	21.9238	21.0857	19.2024	22.4976	22.5714	25.6095	22.3714	24.6643	22.1167
	0	0	0	0	0	0	0	0	0	0	0	0	0	0	0	0.266667	0.266667	1.06667	0.266667	2.26667	2.93333	3.2	2.13333	3.33333	3.86667	4.13333	3.73333	2.93333	2.66667	3.73333	3.33333	3.33333	2.66667	2.26667	3.46667	2.53333	1.46667	2	2.93333	2.53333	1.86667	2	1.46667	1.73333	2.66667	2.26667	3.2	1.6	2.4
	0.47619	0.535714	0.357143	0.297619	0.357143	0.654762	0.952381	0.77381	1.25	0.892857	1.0119	1.07143	1.72619	2.69286	3.22857	5.6381	8.17857	8.4881	9.7	23.2619	25.0262	22	24.969	24.0452	26.4476	26.25	29.5714	28.0714	28.3048	25.6738	24.7857	26.3714	27.6786	23.9024	22.5857	21.6857	20.7286	22.8786	20.8452	21.0881	21.9738	21.8143	18.4024	16.7571	19.9381	18.4786	23.0857	26.731	28.2762
	0	0.0595238	0	0.0595238	0.0595238	0.0595238	0.119048	0.238095	0.238095	0.238095	0.0595238	0.178571	0.297619	0.357143	0.833333	0.77381	0.795238	1.41905	1.33095	4.3	2.95	3.40952	3.47619	5.53333	3.66905	4.30714	4.66429	4.40952	4.64286	3.69762	4.7381	3.69048	3.15714	4.73095	3.57381	3.72143	3.2881	4.68571	2.94048	3.17143	3.3	2.64524	2.53333	3.03095	2.97143	3.16429	3.76429	3.6619	2.85238
	0	0	0	0	0	0	0	0	0	0	0	0	0	0	0.575397	1.60317	3.97222	4.93651	4.93254	19.1389	19.7659	18.8214	17.0119	19.3373	19.5952	19.7143	20.7222	18.5754	20.5516	21.2143	20.1944	22.2341	19.2738	17.9325	22.3214	22.3571	21.9365	20.1151	23.5198	23.3968	22.1508	26.6865	24.869	23.1746	21.3611	22.3532	26.2579	28.5476	27.4921
	0	0	0	0	0	0	0	0	0	0	0	0	0	0	0.0595238	0.468254	0.753968	0.583333	0.968254	2.53571	3.44444	2.69841	3.0754	3.15873	3.1627	3.99206	3.15476	3.33333	2.86905	3.48413	2.75	3.49206	3.01984	3.0873	3.40873	3.68254	2.80159	3.68651	3.81746	3.57937	3.92063	3.97222	5.01984	3.90873	3.90873	3.99206	5.04365	4.19048	3.99603
	0	0	0	0	0	0	0	0	0	0	0	0	0	0.0595238	0.230159	2.34524	3.69444	4.36508	5.71429	19.1786	19.3095	18.3929	20.0119	23.9722	23.8095	26.377	26.4722	25.4484	23.7421	21.4841	20.6944	20.7897	18.2183	17.9365	16.7817	17.2063	14.4008	14.869	15.2103	14.5238	16.7937	14.1111	13.8889	14.377	14.9167	16.0119	18.123	17.5437	17.8333
	0	0	0	0	0	0	0	0	0	0	0	0	0	0	0	0.174603	0.230159	0.519841	0.456349	1.71825	2.08333	2.17857	2.5119	3.10714	2.42857	2.55159	3.10714	3.04762	3.16667	2.08333	2.29365	2.00794	2.0119	2.4127	2.20635	1.66667	1.73413	1.59921	1.42857	0.924603	1.98016	1.02778	1.27381	1.71032	1.8373	2.23413	2.30952	2.11111	1.4881
	0	0	0	0	0	0	0	0	0	0	0	0	0	0	0.404762	1.09127	2.20635	2.24603	3.12302	16.0516	16.0635	14.1508	17.0635	17.5675	19.1389	22.8294	25.2857	25.8571	23.6429	23.8571	21.6786	18.1786	15.4484	18.7103	15.7341	14.9722	14.3095	15.3373	13.0476	11.5794	14.0635	10.6071	11.8214	10.8532	10.8532	11.8095	12.4087	15.7341	19.0675
	0	0	0	0	0	0	0	0	0	0	0	0	0	0	0.174603	0.230159	0.40873	0.928571	1.10714	4.03175	4.35714	3.60714	4.28571	4.75397	5.78175	7.01984	6.20635	5.88492	5.72222	5.6627	6.57143	5.42063	4.87302	3.66667	4.21429	4.1627	4.07143	4.24206	2.83333	3.40873	3.04365	3.27778	3.35317	1.97619	3.04365	2.60317	3.0119	4.01984	4.0873
	0	0	0	0	0	0	0	0	0	0	0	0.222222	0.222222	0.555556	0.666667	2.77778	4.11111	4.44444	4.44444	18.7778	16.8889	17.2222	19	18.2222	16	14.1111	18.8889	19	18.3333	22	16.8889	18.2222	19.3333	21.1111	20.8889	19.8889	17.1111	18.7778	18.6667	17.8889	18.7778	20	18.5556	20.1111	20.4444	20.6667	21.6667	23	21.8889
	0.609756	0.121951	0.365854	0.243902	0.365854	0.243902	0.243902	0.365854	0.365854	0.121951	0.853659	0.97561	1.64092	1.30894	2.51762	4.271	5.40379	5.34824	8.19783	16.8388	20.3076	16.8713	19.5678	20.2683	18.813	18.3022	19.0027	21.0881	22.2642	19.7344	21.2425	20.4119	20.5014	22.4539	19.1599	20.0894	21.1355	21.9106	21.6314	21.7778	22.3089	23.1667	29.4566	25.5935	21.9878	24.0854	24.1762	28.5596	24.6762
	0	0	0	0	0	0	0	0	0	0	0	0	0.111111	0.111111	0	0.222222	0.888889	0.333333	0.555556	1.44444	1	1.11111	1.33333	1.66667	2.11111	1.88889	1.66667	2.22222	2	1	1.66667	2.11111	1.55556	2.55556	1.55556	2.11111	2.11111	1.66667	2.11111	1.22222	1.33333	1.55556	1.88889	3	1.66667	1.88889	1.77778	2.11111	2
	0.365854	0.365854	0.121951	0	0.487805	0.365854	0.609756	0.487805	0.365854	0.365854	0.365854	0.487805	1.02033	1.49729	2.08537	4.99187	7.52168	8.24255	8.08808	21.8713	21.8388	21.9295	25.878	27.0014	29.1355	31.0203	34.2168	26.8035	24.5054	22.6883	24.0827	25.4472	23.3604	21.4512	19.2005	19.168	19.6992	19.2425	19.542	18.6775	20.6978	17.4472	21.6734	18.1341	22.7263	22.0163	20.3984	25.9024	24.5054
	0.121951	0.121951	0.121951	0	0	0	0	0	0	0	0	0.177507	0	0	0.243902	1.13144	0.776423	1.6084	1.28726	2.68564	2.90786	2.42005	2.83062	3.98509	4.82791	4.89566	4.90515	4.37398	3.10705	4.69377	2.77507	3.5393	2.28726	2.61924	3.09756	2.13144	2.38618	2.1084	2.76287	2.9187	1.68699	2.45257	2.27507	2.13144	3.01897	2.45257	2.63008	3.38482	2.68564
	0.487805	0	0.121951	0.853659	0.609756	0.487805	0.121951	0.609756	0.365854	0.487805	0.365854	0.97561	1.31978	1.66396	3.01626	5.8794	9.98374	9.30894	11.0949	29.8957	30.5718	28.1355	31.9201	33.1707	32.3428	34.6938	36.3171	36.6233	35.4282	35.0501	34.9824	28.1206	28.9106	28.8198	27.2588	26.5664	26.5583	26.8577	27.3577	26.6572	25.5921	26.2005	23.2371	19.5203	22.3049	24.3902	26.6369	31.2724	29.8902
	0	0	0	0	0	0	0	0	0	0	0	0	0.111111	0.111111	0	0.555556	0.888889	0.888889	0.555556	4.33333	4.11111	3.88889	4.44444	5.44444	5.22222	5.77778	7.55556	6.33333	5.22222	5.55556	5.44444	4.55556	4.33333	3.33333	3.66667	3	4.44444	4.22222	3	4.22222	3.55556	3	3.44444	3.22222	3.22222	3.22222	5	5.77778	4.77778
	0	0	0.689655	0.517241	0.344828	0	0.172414	0.344828	0.172414	0.172414	0	0.23908	0.611494	1.85747	1.76782	4.88046	8.57241	6.15862	9.67356	15.1149	15.8138	16.4644	16.1241	19.3448	17.0759	15.8713	15.9356	15.446	14.2414	16.2322	16.0598	14.646	16.1816	15.1977	13.8345	13.8345	16.8713	15.9264	15.8966	15.554	18.1057	14.5793	16.0529	15.7356	18.4115	18.8276	19.6046	19.092	19.177
	0	0	0	0	0	0	0	0	0	0	0	0	0.133333	0.133333	0.533333	1.6	2.4	2.13333	2.26667	6	5.2	5.86667	7.86667	3.86667	4.93333	5.2	4.8	5.86667	4	5.73333	5.33333	5.33333	5.06667	7.2	6	5.33333	5.33333	5.2	6.4	4.93333	4.66667	6.26667	8.26667	4.93333	6.26667	5.46667	6.93333	6	5.06667
	0	0	0	0	0	0	0	0	0	0	0	0	0.133333	0	0.4	0.8	1.33333	0.933333	1.46667	2	2.4	3.2	3.33333	3.6	2.93333	3.6	3.73333	4.13333	3.86667	4.26667	2.93333	3.6	2.93333	3.86667	2.8	3.06667	2.53333	3.6	3.06667	3.6	2.66667	4	4.93333	3.86667	2.53333	3.73333	4	4.66667	3.33333
	0	0	0.172414	0.172414	0.172414	0	0	0	0.172414	0	0.517241	0	0.822989	1.67356	2.36322	4.9977	7.18851	8.85057	9.22299	13.2138	14.469	16.0207	12.8782	15.7195	18.4391	16.2368	15.7931	16.9149	19.7057	17.1218	14.7862	16.092	15.908	15.0138	14.708	15.1149	16.4092	12.7678	15.1862	13.6736	16.6046	16.3494	23.6805	19.4943	17.0092	19.5609	16.5034	20.3172	18.0161
	0	0	0.344828	0.344828	0.344828	0	0.344828	0.172414	0.517241	0.517241	0.517241	0.172414	0.43908	2.4069	5.56552	11.4575	13.4483	16.5011	16.2322	29.0552	34.7954	30.1747	35.5264	35.8828	38.0207	40.1287	34.9839	35.692	30.0644	32.8966	28.3839	27.9655	25.1402	29.1402	24.1034	26.6552	23.5908	22.5126	23.0414	25.8253	23.8023	22.9356	20.4391	22.1839	25.6759	25.2161	26.5839	24.1034	23.3471
	0	0	0	0	0	0	0	0	0	0	0	0	0.133333	0.266667	0	0.133333	0.666667	1.06667	1.06667	2.53333	2.13333	1.2	3.06667	2.26667	2.26667	2.66667	3.06667	2.13333	2.66667	1.73333	1.2	3.6	2.26667	2.53333	1.86667	1.46667	2.13333	2	2	1.6	1.2	2.26667	1.86667	1.86667	1.46667	2.26667	2	1.33333	1.46667
	0	1.37931	0.344828	0.172414	0	0	0.344828	0.344828	0.689655	0.689655	0.172414	0.583908	1.02299	5.58851	6.28276	11.8253	14.8161	16.7218	20.9816	31.4368	36.1724	37.0276	42.8529	41.8943	48.7678	47.2437	50.2322	46.9517	45.308	45.4092	45.1747	39.6552	37.292	38.2115	35.3885	35.0115	31.069	35.023	32.0874	35.3057	35.9908	30.6023	28.9402	26.5264	27.9287	29.5494	28.9471	32.5149	35.8552
	0	0	0	0	0	0	0	0	0	0	0	0	0	0	0.4	0.533333	1.06667	1.06667	0.8	1.86667	2	2	3.06667	2.53333	3.86667	2.26667	2.26667	2.13333	1.86667	3.46667	2.66667	2.8	2.66667	2.26667	2.13333	2.4	1.73333	1.6	1.06667	1.86667	2	1.73333	1.33333	1.6	0.8	1.06667	1.86667	1.73333	2
	0	0	0	0	0	0.25	0.0625	0.0625	0.125	0.0625	0.20236	0.32736	0.85708	1.23645	3.39554	5.434	6.29108	6.08872	6.62893	14.9095	14.5345	14.545	15.0717	14.4423	13.7771	13.4274	13.5524	13.4961	14.4961	12.2238	14.6849	13.2758	14.3278	15.7159	13.5109	15.4034	16.1416	15.0642	14.3947	14.545	13.8011	13.6954	14.722	14.0048	15.4065	15.7474	17.1683	16.5433	15.1045
	0	0	0	0	0	0	0.25	0	0	0.125	0	0.125	0	0.375	0.625	0.25	0.875	0.75	0.875	3.5	2.25	2.375	2.875	2.25	2.25	1.875	1.5	1.125	2.125	3.125	2.75	1.875	1.125	3	2.125	1.875	2.375	2.25	2.25	2.75	2.25	3.375	2.625	3.25	3.25	2.875	2.5	3.625	2.625
	0	0	0	0	0	0.1875	0.13243	0.33479	0.46722	0.38986	0.54458	0.824301	2.10839	2.2111	4.37456	9.33392	11.0376	12.8173	11.6626	27.1525	29.6792	25.6748	27.4799	29.3357	29.4235	29.7343	28.7194	26.7732	24.934	24.2391	25.2837	23.5813	21.5398	22.0428	22.1381	22.9401	22.4178	20.1084	21.2959	22.2452	21.8226	19.4314	25.2893	22.6053	23.8492	22.7972	24.8016	25.2404	25.4904
	0	0	0	0	0	0	0	0	0	0	0	0	0.41958	0.27972	0.559441	1.11888	0.839161	0.41958	0.979021	1.3986	1.95804	1.3986	1.67832	1.81818	1.53846	1.11888	1.3986	2.23776	1.53846	1.11888	0.839161	1.53846	1.95804	1.11888	1.53846	1.81818	1.53846	0.979021	1.53846	0.979021	1.67832	1.11888	1.11888	1.53846	1.81818	1.11888	1.95804	1.67832	2.37762
	0	0	0	0	0	0.125	0.20236	0.40472	0.746941	0.59965	0.38986	0.71722	1.65909	3.20804	5.96372	8.82955	12.167	11.1211	10.4843	23.8256	29.5677	27.4117	31.2762	37.8929	34.9174	39.9524	39.8497	37.9585	40.2203	35.7133	34.2015	29.5603	29.1228	26.3584	28.4655	27.1827	25.4375	27.5101	25.2465	28.0009	27.8536	28.7002	23.8955	21.4344	19.6045	24.3671	23.1145	25.1976	27.8684
	0	0	0	0	0	0	0	0.125	0.25	0.125	0.125	0.125	0.125	0.25	0.875	1.25	2.125	1.875	1.875	7.125	7.125	8.375	8.25	9.375	7.25	10.875	10.5	9.375	8.125	7.375	8.625	7.25	6.625	6.5	7.75	6.375	7.125	4.875	7.75	6.75	5.625	6.625	4.375	5.125	5.375	6.75	7.125	6.25	6.5
	0	0	0	0	0	0	0	0	0	0	0.2	0	0.4	0.8	0.8	1.2	1.2	1.4	1.2	3.2	4	4.4	4.8	4.2	2.4	3	3.8	3.2	3.6	4.2	3.8	3.2	2.4	4.4	3.6	3.6	4	3.8	2.4	2.8	4	4.2	4.8	3.8	3.6	5.2	5.6	4.2	3.4
	0	0	0	0	0	0	0.2	0.2	0.2	0	0	0	0.2	0.8	1.6	3.2	4.4	5.2	6.6	8.4	9.6	9	11.8	9.8	6.4	8.8	10.2	9.6	10	8.8	11.4	8.4	8.2	11	9.4	8.2	7.8	7.6	9.4	11.8	10.8	9	9	7.2	10.4	13.6	11.2	10.2	10.4
	0	0	0	0	0	0	0.2	0.4	0	0	0.4	0.6	0.4	1	3.8	3.8	5.2	4.4	6.2	11.8	14.4	12.8	12.4	16	15.4	13.2	14.6	11.8	9.2	9.8	12.2	12.8	13.6	12.2	9	10.6	12.6	13	9	11.6	13.4	15.6	18.8	16	13.2	14	13.6	14.8	13
	0	0	0	0	0	0	0	0.1	0.2	0.1	0.2	0.2	0.3	0.1	3.8125	6.1375	8.0875	6.325	8.2625	15.4	16	18.3875	21.925	21.7	25.8625	22.95	20.7125	21.5625	21.7875	22.5375	15.9375	16.3375	18.4625	15.05	15.3	15.3625	13.225	15.45	13.275	12.275	18.125	15.3375	12.55	15.0875	12.025	16.55	15.1375	10.3625	12.9375
	0	0	0	0	0	0	0.2	0.1	0	0.1	0.1	0.2	0.725	2.15	3.55	6.825	9.075	8.05	9.0125	19.5125	24.125	24.4625	30.925	33.7375	32.05	31.275	36.6	36.05	33.3	30.6625	26.3375	24.025	24.475	20.3	22.925	23.725	26.45	24.65	23.1375	21.05	15.575	14.9	15	14.4375	11.9375	22.8875	24.525	28.9375	25.575
	0	0	0	0	0	0	0.1	0	0	0	0.1	0	0.2	0.1	0.7125	1.325	2.15	1.225	2.15	4.4125	4.6875	5.1875	5.425	7.575	7.4625	10.75	8.5875	8.9	7.6	8.4875	5.8	4.8125	4.2875	5.6125	3.5625	3.2375	5.8125	5.025	5.35	4.9125	3.675	5.1875	4.0125	3.8	2.9625	4.2125	5.0125	5.7125	7.775
	0	0.327869	0	0.655738	0.327869	0.983607	0	0.327869	0.655738	0.327869	0.655738	0.655738	0.327869	1.63934	0.655738	1.31148	4.2623	3.27869	1.96721	2.95082	2.95082	0.655738	1.31148	3.60656	1.63934	0.655738	1.63934	2.62295	2.62295	1.63934	0.655738	1.96721	1.63934	0.983607	0.655738	2.62295	2.95082	1.63934	1.63934	2.29508	0.983607	2.62295	0.983607	0.327869	1.96721	0.327869	1.31148	1.63934	3.93443
	0	0.0666667	0	0	0	0	0.0666667	0.133333	0.466667	0.266667	0.466667	0.466667	0.733333	0.6	1.13333	2.53333	4.73333	8.13333	9.73333	17.4667	18.0667	17.8667	16.2667	14.4667	12.4667	12.4667	13.1333	11.6667	13.3333	13.4	15.3333	16.3333	15.0667	16.9333	18.8	16.2	15.5333	17.7333	17.9333	16.9333	18.6	17.2667	20.0667	20	18.3333	18.8	19.4	19.2667	20.2667
	0	0	0	0	0	0	0	0	0.166667	0.166667	0.166667	0.333333	0.166667	0.166667	0.708333	1.75	1.625	3.66667	4.54167	19.9167	21.125	26.5833	23.9583	20.5833	21.5417	24.3333	23.2083	21.6667	21.9167	21.25	22.375	19.7083	17.7083	20.2083	19.3333	19.2083	19.4583	22.1667	21.9583	20.6667	24.4167	21.125	24.875	23.3333	24.5833	21.8333	23	24.4583	27.6667
e2	0	0	0	0	0	0	0	0	0	0	0	0	0	0	0	0	0	0	0	0.12987	0.12987	0.12987	0.38961	0.12987	0.25974	0.38961	0.25974	0.38961	0.38961	0.12987	0.38961	0.25974	0.519481	0.25974	0.38961	0.38961	0.38961	0	0.25974	0.649351	0.25974	0.25974	0.25974	0.25974	0.12987	0	0.25974	0.649351	0.25974
	0	0	0	0	0	0	0	0	0	0	0	0	0	0.12987	0	0.38961	0.519481	0.779221	0.519481	2.07792	3.50649	2.72727	3.76623	3.37662	2.72727	4.28571	3.50649	2.98701	2.98701	2.85714	3.76623	3.76623	3.24675	1.68831	2.20779	2.33766	1.68831	1.68831	3.76623	1.2987	1.55844	1.2987	1.94805	1.68831	2.5974	2.33766	2.46753	3.24675	3.24675
	0	0	0	0	0	0	0	0	0	0	0	0.0555556	0	0	0	0.34127	0.198413	0	0.253968	0.730159	1.52381	0.81746	0.769841	1.45238	1.0873	1.15873	1.01587	1.01587	1.14286	1.1746	1.07143	0.928571	1.18254	0.888889	1.28571	1.18254	1.38889	1.03968	1.16667	1.21429	0.944444	1.64286	1.5873	0.936508	1.42063	1.21429	1.87302	1.85714	0.857143
	0	0	0	0	0	0	0	0	0	0	0	0	0	0	0	0.222222	0.555556	0.333333	0.333333	2.66667	2.55556	2.22222	3.77778	3.77778	4.44444	3.33333	3.11111	3.66667	3.66667	2.66667	3	2.77778	2.55556	2.33333	2.44444	1.88889	2.55556	3.33333	2.77778	3	3.22222	1.55556	2.55556	1.77778	3.44444	2.44444	2.66667	1.88889	1.66667
	0	0	0	0	0	0	0	0	0	0	0	0	0	0	0	0	0	0	0	0.37037	0	0	0	0.123457	0.123457	0.123457	0.37037	0.246914	0.246914	0.37037	0.123457	0.123457	0.123457	0.37037	0	0.246914	0	0.246914	0	0.123457	0.123457	0.246914	0.123457	0	0.123457	0	0.123457	0	0
	0	0	0	0	0	0	0	0	0	0	0	0	0	0	0	0	0.384615	0.25641	0.512821	0.769231	1.66667	1.53846	0.897436	0.897436	0.384615	1.02564	1.41026	0.512821	1.28205	0.897436	1.02564	0.641026	0.128205	0.25641	0	0.897436	0.897436	1.15385	1.02564	1.02564	0.897436	0.769231	1.41026	1.02564	1.28205	1.53846	1.53846	1.41026	0.512821
	0	0	0	0	0	0	0	0	0	0	0	0	0	0	0	0	0	0.128205	0.128205	0.128205	0.384615	0	0.384615	0.128205	0.641026	0.25641	0.25641	0.512821	0.641026	0.25641	0.25641	0.512821	0.128205	0.128205	0.25641	0.384615	0.128205	0.25641	0	0	0.25641	0.128205	0.128205	0.641026	0.25641	0.128205	0.128205	0.25641	0.25641
	0	0	0	0	0	0	0	0	0	0	0.128205	0	0	0	0.128205	0	0.128205	0	0	1.15385	0.512821	0.25641	1.15385	0.641026	1.02564	0.25641	0.641026	0.897436	0.769231	1.15385	0.641026	0.641026	0.769231	0.384615	0.897436	0.512821	0.641026	0.641026	0.897436	0.512821	0.384615	0.128205	0	0.128205	0.512821	0.512821	0.897436	0.512821	0.384615
	0	0.0641026	0	0.0641026	0	0.0641026	0	0.128205	0.0641026	0	0.25641	0.128205	0.192308	0.320513	0.576923	1.21795	1.79487	2.69231	3.33333	12.4359	12.6923	11.9231	16.5385	13.8462	14.7436	15.9615	15.8333	15.7051	14.8718	15	16.0256	14.4231	13.5897	11.0256	10.8974	10.641	10.0641	10.0641	10.3846	11.0256	9.55128	8.58974	10.7051	8.58974	9.87179	8.39744	12.0513	11.4103	12.0513
	0	0	0	0	0	0	0	0	0	0	0	0	0	0	0	0.133333	0	0	0.133333	0.933333	0.666667	0.666667	0.933333	0.533333	0.133333	0.4	0.666667	1.33333	0.4	0.266667	0.266667	0.4	0.4	0.4	0.933333	0.266667	0.266667	0.8	0.4	0.666667	0.533333	0.533333	0.933333	0.666667	0.4	1.06667	0.666667	0.933333	0.4
	0	0	0	0	0	0	0	0	0	0	0	0	0	0	0.133333	0.133333	0.266667	0	0.266667	1.33333	0.933333	1.06667	2.13333	2.13333	2.53333	3.33333	3.46667	3.33333	3.46667	3.46667	2.26667	1.86667	2.66667	2.53333	2.4	2.26667	2.53333	1.46667	2.53333	1.46667	2.26667	2	1.33333	2.13333	2.4	1.86667	1.33333	1.6	1.2
	0	0	0	0	0	0	0	0	0	0	0.0641026	0.0641026	0	0	0.194872	0.192308	0.589744	0.523077	0.784615	8.23077	7.83846	8.50513	10.6718	9.45897	10.9256	11.2487	12.9462	9.26154	11.3103	11.1308	11.6744	8.5641	8.62821	8.3641	6.35897	8.03846	6.54872	7.04615	7.41538	6.35385	7.39231	5.96923	4.70769	6.94872	5.74615	6.14872	7.75641	8.3641	8.43846
	0	0	0	0	0	0	0	0	0	0	0	0	0	0.0666667	0	0	0.2	0.0666667	0.133333	0.133333	0.2	0	0.2	0.2	0.4	0.0666667	0.2	0.0666667	0.4	0.466667	0.333333	0.266667	0.0666667	0.266667	0.4	0.266667	0.533333	0.266667	0.333333	0.0666667	0.2	0.0666667	0.266667	0.266667	0.266667	0.133333	0.2	0.133333	0.266667
	0	0	0	0	0	0	0	0	0	0	0	0	0.133333	0	0	0.266667	0.133333	0.133333	0.133333	0	0.266667	0.4	0.4	0	0.533333	0.4	0.266667	0.533333	0.133333	0.266667	0.533333	0.133333	0.266667	0.266667	0.133333	0.533333	0.4	0.266667	0.133333	0.4	0	0.266667	0	0.133333	0.266667	0.4	0	0	0.4
	0	0	0	0	0	0	0	0	0	0	0	0	0	0	0	0.4	1.86667	0.8	1.6	2.8	3.46667	2.93333	4.93333	5.73333	4.66667	4.66667	4.4	4.53333	4	4	4.4	4.13333	4.13333	3.86667	3.6	4.66667	3.86667	3.86667	3.06667	2.8	3.33333	2.13333	3.2	4	3.86667	3.6	3.2	1.86667	2.26667
	0	0	0	0	0	0	0	0	0	0	0	0	0	0	0.133333	0.133333	0.4	0.4	0.4	1.2	0.8	0.533333	1.46667	1.2	1.2	0.933333	2.13333	1.06667	1.2	0.666667	0.933333	0.8	0.8	0.533333	0.666667	0.266667	0.533333	0.533333	0.933333	0.533333	0.4	0.133333	0.8	0.4	0.4	0.533333	0.533333	0.533333	0.8
	0	0	0	0	0	0	0	0	0	0	0	0	0	0.133333	0.4	1.33333	2.66667	1.33333	2.4	6.93333	6.53333	7.33333	8	8	8.13333	10.1333	8	6.26667	7.73333	9.6	8.93333	6	6.93333	4.66667	5.46667	6	6.8	4.66667	4.66667	5.86667	5.73333	4.13333	4.93333	4.4	6.13333	6.13333	6.4	4.93333	5.06667
	0	0	0	0	0	0	0	0	0	0	0	0	0	0	0	0	0	0	0	0	0	0.133333	0	0.133333	0	0	0	0.133333	0.133333	0	0	0.133333	0	0.266667	0	0	0.133333	0	0	0	0	0	0	0.133333	0	0	0	0	0
	0	0	0	0	0	0	0	0	0	0	0	0	0	0	0	0	0	0.133333	0.266667	0.4	1.2	0.133333	0.533333	0.8	0.533333	0.533333	0.133333	1.2	0.266667	1.2	0.4	0.533333	0.4	0.666667	1.2	0.666667	0.666667	0.933333	0.133333	0.266667	0.266667	0.666667	0.533333	0.8	0.666667	0.8	0.8	0.933333	0.133333
	0	0	0	0	0	0	0	0	0	0	0	0	0	0	0.133333	0.133333	0	0.133333	0.133333	0.933333	1.46667	0.666667	2.13333	1.46667	1.46667	2.4	2.26667	2.53333	1.73333	1.86667	2	1.33333	2.26667	1.46667	2.13333	1.06667	1.2	1.33333	1.6	0.933333	1.06667	1.86667	1.2	1.2	2	1.6	1.46667	0.933333	1.06667
	0	0	0	0	0	0	0	0	0	0	0	0	0	0	0	0	0	0.266667	0.266667	2.26667	2.13333	1.6	2.8	2.26667	1.6	2.53333	2.93333	1.86667	2.8	2.93333	1.73333	1.73333	2	1.86667	1.2	1.46667	2.13333	2.8	1.73333	2.13333	1.6	1.2	1.33333	0.666667	0.933333	1.73333	1.33333	2.13333	2.26667
	0	0	0	0	0	0	0	0	0	0	0	0	0	0	0	0	0	0	0.266667	0.8	0.8	0.933333	0.133333	1.6	1.46667	1.06667	0.8	1.33333	0.266667	0.666667	0.8	0.8	1.06667	2	0.933333	0.8	1.46667	0.933333	0.666667	0.4	0.266667	0.533333	0.933333	0.666667	0.533333	1.2	0.666667	0	0.8
	0	0	0	0	0	0	0	0	0	0	0	0	0.0666667	0.0666667	0.0666667	0.466667	0.8	1.06667	0.733333	4.06667	5.13333	4.2	7.93333	7.2	8.53333	8.13333	7.66667	7.26667	8.93333	9.6	8.6	7.73333	6.66667	6.06667	6.8	5.33333	5.2	4.13333	4.8	4.53333	4.8	4	4.4	4	4.46667	6.13333	5.93333	6.2	6.06667
	0	0	0	0	0	0	0	0	0	0	0	0	0	0	0.166667	0.166667	0.5	0	0.833333	1.83333	1	0.833333	0.666667	1	1.83333	2.33333	1.33333	1.66667	1.33333	2.33333	1.66667	1.33333	2.5	2.16667	1.5	1.5	1.5	1	1.83333	1.66667	1.16667	1.16667	1.66667	1.33333	1	1.16667	0.333333	0.666667	1.83333
	0	0	0	0	0	0	0	0	0	0	0	0	0	0.166667	0	1	1.83333	2	1.66667	6.16667	5.83333	7.83333	6.33333	9.5	9.16667	13	11.3333	11	10	11.1667	9.5	8.5	8.33333	8.83333	6.16667	8	6.16667	6.16667	7.16667	3.83333	6.5	5.33333	4.66667	7.33333	6.66667	4.83333	6.5	9.83333	8.5
	0	0	0	0	0	0	0	0	0	0	0	0	0	0	0	0	0.166667	0.166667	0	0.333333	0.333333	0.166667	0.333333	0.5	0.333333	0.333333	0.5	0.166667	0.333333	1.33333	0.166667	0.833333	0.833333	0.5	0.5	0	0.5	0.166667	0.333333	0.166667	0	0.5	0.333333	0.333333	0.5	0.166667	0.333333	0.666667	0.166667
	0	0	0	0	0	0	0	0	0	0.0666667	0.0666667	0	0.0666667	0.266667	0.5	1.16667	1.58333	1.61667	1.45	3.56667	5.45	5.31667	5.4	5.88333	6.55	7.68333	5.5	6.98333	6.31667	9.06667	6.73333	6.38333	6.43333	5.88333	5.41667	5.63333	4.53333	4.83333	3.91667	4.68333	4.76667	3.56667	4.53333	4.06667	4.3	4.5	5.53333	5.23333	6.26667
	0	0	0	0	0	0	0	0	0	0	0	0	0	0	0.133333	0.666667	1.46667	0.933333	0.933333	3.73333	3.6	4.13333	3.86667	4.13333	4.53333	4.66667	5.6	6.93333	3.2	5.46667	5.86667	5.06667	4	3.2	3.86667	4.93333	5.06667	3.73333	4	4.13333	3.46667	2.66667	3.2	3.33333	2.4	2.93333	2.8	4.66667	4.4
	0	0	0	0	0	0	0	0	0	0	0	0	0	0	0.472441	1.10236	3.14961	2.04724	4.25197	11.1811	8.97638	10.2362	9.76378	8.8189	9.6063	10.2362	8.8189	9.92126	7.71654	10.0787	8.8189	9.29134	8.18898	8.34646	7.55906	8.18898	7.71654	7.87402	8.34646	6.61417	7.71654	8.34646	5.66929	5.35433	5.51181	8.34646	8.97638	8.0315	10.3937
	0	0	0	0	0	0	0	0	0	0	0	0	0	0	0	0.150376	0	0	0	0.150376	0	0	0	0	0	0	0.150376	0.150376	0	0	0.150376	0.150376	0	0	0.150376	0.451128	0.150376	0.150376	0	0	0.300752	0.300752	0	0.300752	0.300752	0.150376	0.300752	0.601504	0
	0	0	0	0	0	0	0	0	0	0	0	0	0	0	0	0	0.150376	0.300752	0.150376	0.451128	0.300752	0.451128	0.601504	0.75188	0.451128	0.300752	0.601504	0.451128	0.451128	0.75188	0.601504	0.451128	1.05263	0.300752	0.300752	0.451128	0.150376	0.451128	0.601504	0.300752	0.601504	0.451128	0.75188	0.451128	0.601504	0.300752	0.601504	0.300752	0.601504
	0	0	0	0	0	0	0	0	0	0	0	0	0	0	0	0	0.5	0.25	0	1.875	1.875	2	2.75	1.625	2.375	3.25	2.875	2.375	1.875	3.375	2.625	3.125	2.375	1.5	2.5	2.125	1.75	1.75	1.25	2.375	1.875	2	1	1.125	0.875	1.875	1.875	1.75	1.875
	0	0	0	0	0	0	0	0	0	0	0	0	0	0	0	0.125	0.125	0.375	0.5	2	2.5	2	3.625	3.625	4	3	3.25	4.125	4.75	3.125	3.5	3.5	2.375	2.75	2.25	3.25	2.75	2	2.875	2.125	3.375	3.25	3.625	2.75	3	4.25	2.125	4.5	3.625
	0	0	0	0	0	0	0	0	0	0	0	0	0	0	0.125	0.5	0.6875	0.625	1.4375	5.75	6.625	7.125	6.5625	7	7.3125	6.875	7.6875	9.25	8.6875	7.25	7	6.75	6.3125	6.3125	6.1875	5.125	5.875	5.75	5.75	6.0625	5.9375	6.5	5.0625	5.125	5.9375	5.6875	7.75	8.125	9.375
	0	0	0	0	0	0	0	0	0	0	0	0	0	0	0	0	0	0	0	0.875	0.75	1.25	0.875	0.875	0.75	1.125	0.875	1	0.875	0.375	0.625	0.25	0.875	1.125	0.75	0.75	0.75	0.625	0.75	0.875	1.5	0.625	1	0.25	0.75	1	1.25	0.75	1
	0	0	0	0	0	0	0	0	0	0	0	0	0	0	0	0	0	0	0	0	0.25	0.125	0.25	0.125	0	0	0	0.25	0	0.25	0.125	0.125	0.25	0.625	0.25	0	0.125	0.625	0.125	0	0.125	0	0.125	0.125	0.25	0.125	0.25	0	0
	0	0	0	0	0	0	0	0	0	0	0	0	0	0	0	0.125	0.4375	0.3125	0.125	1.9375	2.4375	2.5	3.125	3.6875	3.9375	3.6875	4.8125	3.3125	4	3.9375	3.375	3.3125	3.625	3.125	3.1875	2.9375	3.4375	2.25	3.5625	3.1875	3.125	3.3125	2.625	2.375	3.0625	3.8125	4.75	4.25	3.4375
	0	0	0	0	0	0	0	0	0	0	0	0	0.117284	0.0617284	0	0.518519	1.56173	2.59877	2.16049	11.2531	11.2469	9.24074	9.19753	9.75926	8.93827	8.01235	10.2778	8.83951	10.6728	9.90123	9.5679	10.1481	12.3519	10.0802	11.0185	10.0864	10.2716	10.1914	11.1481	10.5988	10.5494	10.1111	10.6296	11.321	11.9691	10.716	11.9753	11.5123	10.6111
	0	0	0	0	0	0	0	0	0	0	0	0	0	0.0555556	0	0.166667	0.17284	0.351852	0.530864	1.2716	1.04938	1.32099	1.23457	0.759259	1.11111	1.09877	1.2716	1.64815	0.87037	0.993827	1.58025	0.944444	1.04321	1.2284	1.33951	1.61728	1.54321	1.27778	1.27778	1.2963	2.04938	1.6358	1.53704	1.72222	1.52469	1.20988	1.45062	1.46296	1.14198
	0	0	0	0	0	0	0	0	0	0	0	0	0	0.123457	0.475309	1.29012	2.82099	3.40741	4.44444	18.1235	15.7469	15.0556	15.9198	21.0926	22.9383	22.7778	23.0185	22.7963	20.3519	20.0432	17.7593	16.9074	17.0247	16.4012	15.6605	14.6235	15.0494	13.9444	13.8148	13.858	13.0432	14.4198	12.6667	14.3889	13.9815	15.1049	15.679	14.5309	11.9198
	0	0	0	0	0	0	0	0	0	0	0	0	0	0.0555556	0.117284	0.117284	0.580247	0.345679	0.407407	1.83951	2.30864	3.59259	2.7284	2.24074	3.27778	4.08642	3.12963	3.53086	2.80864	2.40741	2.53704	2.14815	2.91358	2.42593	2.7037	1.85802	2.49383	2.85185	2.48148	2.25926	2.82099	1.91975	1.47531	2.34568	2.75926	1.5	2.93827	1.88272	2.19136
	0	0	0	0	0	0	0	0	0	0	0	0	0	0.111111	1.66667	3.55556	6.55556	8.33333	7.66667	30.2222	33.6667	30.2222	33.8889	33.6667	37.3333	36.7778	37.6667	37	45.5556	46.7778	44.2222	40.7778	36	37.8889	35.1111	31.1111	33	31.5556	30.5556	30.3333	29	29.2222	21.8889	25.3333	24.4444	26.4444	31.6667	30.7778	32.6667
	0	0	0	0	0	0	0	0	0	0	0	0	0	0.111111	0.333333	0.666667	1.11111	0.666667	1	3.11111	2.77778	4.33333	4.55556	4.33333	4	4.44444	4.22222	4.88889	4.77778	7.22222	4.77778	5.88889	4.88889	3	3	3.44444	2.77778	4.11111	3.88889	3	4.33333	3.22222	3.55556	2.77778	2.44444	3.55556	3.55556	3	4
	0	0	0	0	0	0	0	0	0	0	0	0	0	0.493827	0.493827	0.864198	1.97531	2.09877	2.34568	16.9136	24.5679	18.0247	16.6667	21.4815	18.2716	18.8889	19.0123	18.7654	20.6173	18.8889	18.0247	15.8025	17.037	20.9877	20.7407	16.5432	18.3951	18.3951	23.2099	21.358	20.2469	19.2593	17.5309	19.1358	22.4691	21.8519	21.9753	22.4691	24.6914
	0	0	0	0	0	0	0	0	0	0.123457	0.0617284	0	0.185185	0.123457	0.802469	0.679012	2.16049	2.40741	2.96296	17.037	18.7654	18.4568	18.4568	21.4198	23.3333	25.2469	25.2469	25.9259	22.0988	21.4815	21.1111	19.3827	16.1111	16.4815	17.0988	17.716	17.6543	16.7284	16.1728	16.7901	16.9753	15.9259	16.6049	15.6173	18.2716	16.4198	19.7531	17.5926	16.5432
	0	0	0	0	0	0	0	0	0.123457	0.123457	0	0	0	0.185185	1.54321	2.65432	5.92593	5.12346	5.74074	36.4198	37.284	33.2099	41.1111	38.8272	36.2346	35.4938	39.5679	39.8148	39.5062	39.1975	42.284	38.4568	36.6049	35.0617	32.8395	28.7037	32.037	30.8025	28.3951	28.642	30.6173	26.9753	26.0494	21.2346	24.8148	29.6914	30.9877	30.9877	36.6049
	0	0	0	0	0	0	0	0	0	0	0	0	0	0.37037	0	1.7284	1.35802	1.35802	1.23457	7.77778	12.3457	12.4691	11.358	9.38272	12.8395	13.0864	12.716	12.0988	15.0617	12.3457	15.1852	12.8395	15.3086	12.4691	14.0741	12.4691	13.9506	12.716	12.2222	14.4444	14.321	10	13.3333	11.6049	14.6914	14.0741	14.6914	16.6667	13.4568
	0	0	0	0	0	0	0	0	0	0	0	0	0	0.123457	0	0.802469	1.60494	1.17284	2.77778	15.4321	14.1975	14.2593	14.0741	12.4691	12.5309	13.7037	13.642	13.0864	14.7531	16.2346	16.2963	14.2593	15.0617	14.4444	13.2099	15.5556	15.4321	13.7654	14.9383	16.358	14.321	16.0494	18.0864	18.2716	15.1235	16.8519	17.3457	16.6049	16.7284
	0	0	0	0	0	0	0	0	0	0	0	0	0	0	0	0	0.493827	0.246914	0.246914	1.97531	1.7284	1.60494	1.23457	2.46914	2.59259	1.97531	1.60494	1.97531	2.22222	2.34568	2.46914	1.97531	1.85185	2.59259	1.60494	2.46914	2.96296	2.71605	2.34568	1.7284	1.35802	2.59259	2.96296	1.7284	1.97531	1.60494	2.59259	2.59259	2.22222
	0	0	0	0	0	0	0	0	0	0	0	0	0	0	0	0.0617284	0.0617284	0.246914	0.0617284	0.617284	0.617284	0.864198	0.555556	0.679012	0.802469	0.37037	0.493827	0.493827	0.617284	0.740741	0.679012	1.11111	0.802469	0.493827	0.740741	0.308642	0.246914	1.04938	0.37037	0.617284	0.308642	0.246914	0.246914	0.246914	0.308642	0.555556	0.555556	0.37037	0.493827
	0	0	0	0	0	0	0	0	0	0	0	0	0	0	0	0.432099	0.432099	0.432099	0.617284	5.18519	4.75309	5.4321	5.92593	7.34568	7.28395	7.96296	8.7037	8.45679	7.40741	8.33333	5.98765	7.59259	6.7284	5.8642	5.24691	5.92593	4.07407	4.5679	4.81481	5.18519	4.75309	6.04938	4.69136	4.75309	5.49383	4.75309	4.44444	4.38272	5.12346
	0	0	0	0	0	0	0	0	0	0	0	0	0	0.0617284	0.185185	0.802469	1.04938	1.2963	2.34568	10.6173	10.3086	8.08642	12.4074	12.9012	14.5679	16.2963	16.358	15.6173	14.7531	13.9506	13.8272	10.8025	11.4198	11.2346	10.1852	10.8642	11.6667	10.1852	9.44444	10.5556	10.3086	9.44444	8.7037	8.45679	9.38272	10.1852	8.02469	8.58025	8.82716
	0	0	0	0	0	0	0	0	0	0	0	0	0	0.123457	0.555556	1.60494	1.79012	2.46914	3.02469	20.2469	23.2099	20.3086	26.2963	24.1975	26.4198	23.8889	26.6049	25.5556	27.8395	27.284	23.0864	23.3951	22.7778	18.8889	19.5679	21.6667	18.642	18.3951	19.4444	18.8272	17.9012	18.2716	13.2716	16.1728	15.8642	19.1975	21.7901	20.8025	21.1728
	0	0	0	0	0	0	0	0	0	0	0	0	0	0	0.123457	0.432099	0.493827	0.37037	0.864198	4.44444	5.12346	4.87654	4.93827	5.4321	5.4321	5.06173	6.11111	4.44444	5.55556	5.37037	6.17284	5.37037	5.80247	4.25926	5.67901	4.32099	4.75309	4.62963	3.51852	3.64198	4.01235	4.25926	2.83951	3.58025	3.45679	3.51852	4.1358	4.81481	4.38272
	0	0	0	0	0	0	0	0	0	0	0	0	0	0	0	0.200447	0.870246	0.870246	1.54004	12.8465	15.4523	12.7096	14.9857	14.179	12.1043	12.4434	13.787	14.4515	14.3848	14.8532	14.0515	17.1911	14.0434	15.3821	13.7154	13.6474	13.9074	16.4537	16.7262	15.7159	16.5195	16.3271	16.7834	17.1284	17.3911	18.9275	17.3942	18.1226	17.1919
	0	0	0	0	0	0	0	0	0	0	0	0	0	0	0	0.133781	0.467562	0.53557	0.335123	3.34183	3.87875	4.08009	4.01521	4.3472	3.88054	3.40984	4.41342	4.14631	4.48098	3.47919	3.67606	3.14497	4.08054	3.87785	3.2774	4.08054	4.07919	4.7481	4.34765	3.74541	4.21566	4.21477	4.74989	3.74541	4.28143	5.95168	4.5481	4.01342	5.15034
	0	0	0	0	0	0	0	0	0	0	0	0	0.134228	0.134228	0.267562	0.334228	0.735123	0.93915	1.80761	17.2604	18.1311	16.9248	18.7338	21.3266	23.2103	25.7584	21.9356	25.8206	26.0779	21.2076	24.0832	24.3517	18.9329	22	18.4635	19.6036	19.6018	18.5964	17.5239	19.7302	16.8577	14.9893	18.7324	16.9284	16.9902	15.6474	18.0573	14.9817	15.3897
	0	0	0	0	0	0	0	0	0	0	0	0	0	0	0.0671141	0.200447	0	0.0671141	0.133781	1.93826	1.80537	1.53915	1.60492	1.60492	2.07248	2.07517	2.74318	2.00761	2.94139	1.67293	2.0085	2.07248	2.34273	2.67696	1.47293	1.27159	1.87562	1.80582	1.20403	1.94183	1.94004	1.53826	1.87606	1.60537	1.67293	1.27204	1.60671	1.7396	1.07159
	0	0	0	0	0	0	0	0	0	0	0	0.0671141	0.33557	0.268456	0.938255	1.53736	2.81208	3.28367	4.08456	36.7937	42.4	39.7978	49.8895	46.1575	46.6125	48.566	49.566	46.8103	46.4792	46.4219	43.8765	44.013	40.7946	36.5199	34.2438	34.8541	33.9074	30.9575	33.9794	31.3029	31.8438	31.3687	28.094	29.1078	30.6461	33.3123	34.1163	38.3315	39.1356
	0	0	0	0	0	0	0	0	0	0	0	0	0	0	0	0	0	0.133333	0	3.73333	4.93333	3.86667	4.26667	4.26667	4.26667	4.53333	5.33333	5.06667	6.13333	3.6	4.66667	3.86667	5.86667	3.46667	4.4	2.8	4.8	2.53333	3.73333	3.86667	2.13333	2.26667	3.33333	2.4	3.06667	5.06667	4	5.06667	4
	0.416667	0.138889	0.694444	0.616667	0.277778	0.622222	0.483333	0.55	0.755556	0.811111	1.02778	1.37222	1.55556	1.96111	4.9	5.17222	7.84444	7.77222	7.70556	16.3833	19.5444	20.6111	17.4667	18.8167	18.0667	18.1889	19.5056	19.0111	17.8722	19.95	19.7333	19.1167	19.8	19.6833	19.4889	19.5722	22.0056	18.3667	22.1111	19.9278	21.5944	21.9111	18.4389	21.7722	19.6778	18.4056	23.2167	20.3222	22.2722
	0	0	0	0	0	0	0	0.4	0.266667	0.666667	0.533333	0.666667	1.33333	2.26667	5.06667	5.73333	5.46667	6.4	7.33333	15.3333	19.4667	16.4	17.0667	18	17.3333	21.8667	17.0667	19.0667	13.8667	15.4667	17.3333	16.5333	16.2667	14.4	13.4667	14.5333	13.4667	13.4667	12.9333	12.5333	13.8667	11.8667	10.6667	12.9333	12.4	12.1333	10.9333	11.3333	10.9333
	0	0	0	0	0	0	0	0	0.133333	0	0	0	0	0	0.266667	0.933333	0.666667	1.2	1.2	2.13333	2.53333	2	1.73333	1.6	2.4	2.66667	2.93333	3.06667	2.93333	2.66667	3.06667	1.2	1.73333	2.13333	1.46667	2.66667	1.46667	1.86667	2	1.86667	1.2	1.6	1.86667	0.933333	0.933333	1.06667	1.33333	2	1.73333
	0.833333	1.52778	1.03889	0.416667	0.205556	0.416667	1.16667	1.09444	1.02222	1.45556	2.00556	1.71111	3.84444	3.60556	6.15556	9.03889	10.9278	11.6	13.1889	28.1389	33.4	35.0889	36.9722	37.0889	38.1056	38.2111	39.5	35.7611	40.25	34.5944	33.9	31.2722	26.6889	31.4667	27.3833	31.5889	24.9611	29.4722	28.9556	29.7722	27.6444	28.3944	25.3556	25.5333	27.7778	30.4444	31.2389	33.1389	27.8722
	0	0	0	0	0	0	0	0	0	0	0	0	0	0	0.763441	1.74194	2.49462	2.80645	3.24731	13.3333	18.172	13.7742	17.4624	18.2903	18.6129	20.1613	25.2903	27.7204	39.6129	53.9247	68.7097	79.9785	83.6022	81.2043	91.871	79.4301	74.7097	74.4194	65.4946	64.6989	65.5914	57.4409	68.7312	68.9032	79.2043	73.3226	87	74.9032	86.8495
	0	0	0	0	0	0	0	0	0	0	0	0	0	0	0.333333	0.215054	0.430108	0.537634	0.537634	2.7957	2.26882	2.69892	4.09677	3.12903	3.98925	4.96774	4.09677	3.89247	7.37634	8.31183	10.871	15.6237	13.6237	13.2796	11.828	14.1935	13.8387	9.64516	11.5161	10.2151	11.3011	14.957	13.2258	13.8925	12.6559	13.2043	13.6344	14.7204	12.3871
	0	0	0	0	0	0	0	0	0	0	0	0	0	0.144928	0	2.00842	4.2783	5.5141	5.32609	28.0915	28.2521	29.1892	37.8026	41.6706	43.3696	45.0186	43.1532	45.2154	43.2883	46.1526	44.2989	39.0061	39.716	37.0016	33.1532	31.6265	30.5112	30.284	27.6204	28.0778	28.5282	29.1461	24.9383	28.2423	28.113	34.7278	32.5646	36.7695	36.5149
	0	0	0	0	0	0	0	0	0	0	0	0	0	0	0	0.34763	0.284959	0.560125	0.34763	2.23561	3.08069	2.90638	4.11379	5.37897	4.96475	4.6886	4.94908	5.32609	4.96377	5.33098	4.70819	5.19585	4.35076	4.57305	4.03153	3.20603	3.20603	3.29318	3.01802	2.37564	2.23561	3.66921	2.90149	2.88778	2.50588	4.11868	2.62632	3.28829	3.42832
	0	0	0	0	0	0	0	0	0	0	0	0	0	0	0.133333	0.533333	1.6	0.8	2.13333	4.26667	3.6	4.4	3.73333	3.46667	5.2	4.4	4.93333	5.06667	4.93333	4.4	5.2	3.33333	5.46667	4.4	3.86667	3.73333	3.06667	3.6	3.46667	3.2	4.13333	2.13333	3.6	3.06667	2.4	3.06667	3.33333	2.13333	2.93333
	0	0	0	0	0	0	0	0	0	0	0	0	0	0	0	0.266667	0.666667	1.06667	0.133333	1.86667	2	2	1.2	2.13333	2.26667	2.4	2.26667	1.86667	2.4	2.13333	1.73333	1.73333	1.6	2	1.2	1.86667	1.33333	1.46667	1.73333	1.73333	1.86667	1.86667	1.06667	1.06667	0.8	1.33333	1.46667	1.33333	1.86667
	0	0	0	0	0	0	0	0	0	0	0	0	0	0	0	1.2	0.8	1.06667	0.8	3.46667	2.13333	3.33333	3.73333	4.26667	4.13333	3.2	3.06667	3.73333	3.6	2.4	3.6	2.13333	2.8	3.06667	2.53333	2.13333	1.86667	2.53333	2.13333	2.53333	2.26667	2.93333	2.53333	2.4	2.26667	2.66667	2.66667	4.26667	3.46667
	0	0	0	0	0	0	0	0	0	0	0	0	0.392157	0.490196	1.47059	5.51765	9.86275	9.81961	10.6157	29.4863	32.498	30.3922	34.5294	35.7137	40.9216	37.1451	37.7843	39.8	42.2824	40.898	39.6275	37.0745	37.2784	35.6157	32.5137	34.8235	31.7647	32.2431	30.0784	31.1412	31.5529	28.9137	24.6941	27.2627	27.3451	29.7569	34.6431	39.1176	40.9176
	0	0	0	0	0	0	0	0	0	0	0	0	0.171429	0.7	2.1	4.6	5.65714	7.6	6.55714	15.5143	18.4143	15.5571	15.6857	16.1429	16.5571	15.6143	18.5143	17.6143	19.1	19.5	18.1	17.0143	19.1429	17.2286	18.6	20.4	18.6714	16.7286	18.3286	19.8857	19.5286	18.1429	17.9714	20.3	21.1714	20.4857	18.9429	17.7857	20.6714
	0	0	0	0	0	0	0	0	0	0	0	0	0	0	0	0.428571	0.142857	0.428571	1.14286	1.71429	2	1.28571	1.57143	1.85714	2	2.28571	2.71429	1.57143	1.57143	2.28571	1.14286	2	1.85714	1.85714	1.42857	1.85714	2.42857	1.71429	1.57143	1.71429	3.42857	1.85714	2	2.85714	3	1.42857	2.42857	3.14286	2.57143
	0	0	0	0	0	0	0	0	0	0	0	0	0	0.857143	0.285714	2.57143	3.85714	4.85714	5.14286	12	12.7143	12	12.2857	12.1429	13.4286	13.7143	10	13.4286	10.8571	12.1429	12.7143	12.2857	9.28571	11.8571	13.5714	10.7143	10.8571	11.1429	11.8571	14.1429	12.7143	17	17.4286	16.4286	16.7143	15	17.2857	14.8571	14.7143
	0	0	0	0	0	0	0	0	0	0	0	0	0	0	0.371429	0	0.242857	0.171429	0.528571	1.18571	1.07143	0.614286	0.757143	0.728571	1.27143	0.614286	0.657143	1.48571	1.1	1.02857	1.45714	1.31429	0.8	1.27143	1.1	0.885714	0.771429	1.05714	0.457143	0.728571	1.72857	1.38571	1.45714	1.67143	1.47143	0.928571	1.1	0.9	1.42857
	0	0	0	0	0	0	0	0	0	0	0	0	0	0.142857	0.414286	0.828571	1.2	1.44286	1.27143	4.28571	3.92857	4.32857	4.2	3.32857	5.8	4.8	4.41429	5.27143	5.28571	5.25714	4.55714	3.44286	4.21429	4.17143	4.37143	3.42857	3.27143	3.54286	3.07143	3.58571	3.12857	4.45714	4.9	3	3.94286	4.4	3.45714	2.91429	3.64286
	0	0	0	0	0	0	0	0	0	0	0	0.1	0.342857	1.27143	4.1	8.54286	11.2286	12.6	15.0857	33.6429	38.3429	38.1143	44.0286	43.7286	44.6429	48.8	45.8857	49.0429	47.3	48.2286	47	49.3	40.8286	37.9143	37.0571	37.0714	33.5429	34.6571	33.4286	31.3429	32.3429	33.3714	32.2714	32.1	32.5571	38.0286	34.8571	41.8857	43.9
	0	0	0	0	0	0	0	0	0	0	0	0	0.125	0	0	0.75	2.25	2	2.25	7.125	8.25	5.5	5.125	6.875	5.875	5.5	6.625	7	6.875	8.25	8.875	7.25	6.875	8.5	7.375	9	8.625	6.625	8	8.875	8.75	10.625	10.375	9.125	8.625	8.125	8	7.625	9.25
	0	0	0	0	0	0	0	0	0	0	0	0	0.125	0	0	0.125	0.625	0.125	1.5	2.75	3	1.75	3	2.875	3.125	3	3.75	2.25	2.25	4.5	2.875	3.625	3.625	4	2	4.25	3.25	2.625	3.875	3.625	2.25	4.125	5	3	4.25	3.5	3.375	4.25	3.625
	0	0	0	0	0	0	0	0	0	0	0	0.131944	0.138889	0.208333	0.951389	1.55556	3.24306	3.13889	4.08333	10.2431	9.51389	9.32639	11.5278	12.0069	12.7778	14.1181	13.5208	14.1736	11.7153	12.2917	11.125	11.9514	10.3958	11.5069	10.1458	11.0903	10.1042	10.875	10.1667	10.1806	10.5556	9.70139	9.88889	9.5625	8.77778	9.93056	9.03472	9.36111	8.05556
	0	0	0	0	0	0	0	0	0	0	0	0	0	0	0.347222	0.479167	0.888889	1.40278	0.951389	3.75694	3.22917	3.16667	3.85417	2.79861	4.06944	5.67361	3.67361	4.54861	4.54167	3.70139	2.80556	4.36111	4.39583	3.97917	3.30556	4.09722	3.25694	3.5625	3.07639	2.92361	3.72917	3.59722	3.40972	3.40972	1.99306	3.38889	2.65278	2.29167	2.10417
	0	0	0	0	0	0	0	0	0	0	0.0694444	0.208333	0.347222	0.618056	1.52083	3.16667	5.23611	6.49306	8.125	24.1389	22.5208	23.6667	27.0208	29.4583	33.9306	33.1806	33.8542	38.0139	33.6667	34.8056	33.3958	30.0069	28.3403	29.25	23.4514	27.1458	22.4375	27.0833	26.0625	25.5417	25.5	23.5556	22.2986	22.7569	22.4653	25.3264	30.1111	29.9167	33.9306
	0	0	0	0	0	0	0	0	0	0	0	0.125	0	0	0	0.125	0.5	0.25	0.375	1.5	1.875	2.25	3.25	2.75	3.125	3.125	3.5	3.375	2.875	4.375	4.125	4.125	2.375	2.25	1.75	2	2.375	3.125	1.25	2.875	2.875	2.25	2.875	2.25	2.625	2	3.25	3.75	3.375
	0	0	0	0	0	0	0	0	0	0	0	0	0.208333	0.0694444	0.826389	0.680556	1.61111	1.79861	2.09028	5.69444	6.22917	6.45139	7.23611	8.61111	8.875	9.65972	10.6528	9.72917	9.09028	9.19444	9.71528	9.17361	7.73611	8.15972	7.83333	7.20833	7.11111	5.67361	8.22222	6.29861	8.35417	7.72917	5.88889	5.84722	5.70833	8.39583	9.18056	8.47222	9.66667
	0	0	0	0	0	0	0	0	0	0	0	0	0	0	0	0.4	2.4	2	5.2	12	11.2	20.4	16	16	9.6	12.4	13.2	11.2	12	17.6	7.6	11.2	10	12.4	10.4	13.2	9.2	12.8	8	11.6	12.4	14	12.8	12.4	14.4	12.4	14	16.8	11.2
	0	0	0	0	0	0	0	0	0	0	0	0	0	0	0	0.3	0.4	0.9	1	8.5	11.7	13.4	13.1	11.6	12.1	8.3	9.9	10.8	11.6	11	11.5	10.9	10.9	11.7	10.3	11.8	13.9	12.5	12.7	13	13.2	12.1	15.6	11.4	14.1	11	12.4	11.3	13.5
f1	0	0	0	0	0	0	0	0	0	0	0	0	0	0	0.533333	0.533333	0.8	0.533333	0.8	0.533333	1.6	0.533333	0.266667	1.33333	0.533333	0.8	1.33333	1.33333	0.533333	0.266667	0.8	1.06667	1.06667	1.33333	1.33333	0.8	0.8	0.533333	0.8	0.533333	0.266667	1.06667	1.06667	0.266667	0	0.8	0.266667	0.266667	0
	0	0	0	0	0	0	0	0	0	0	0	0	0.125	0	0.125	0.125	0.125	0.5	0.5	1.25	1.5	1.375	1.5	2	3.375	2.5	2.625	2.625	2	3	3	1.5	2.375	1.875	1.75	1.25	1.5	2.125	2.5	2.25	1.625	2.125	1.625	1.25	1.75	1.625	3.25	2.125	2.875
	0	0	0	0	0	0	0	0	0	0	0	0.133333	0	0.133333	0	0	0.266667	0	0.266667	0.933333	0.8	0.933333	0.666667	1.06667	0.666667	0.666667	0.666667	0.266667	1.2	0.4	0.666667	0.533333	0.8	0.533333	0.8	0.266667	0.4	0.666667	0.533333	1.2	0.666667	0.8	1.2	1.2	0.666667	0.933333	0.933333	0.533333	0.533333
	0	0	0	0	0	0	0	0	0	0	0	0	0	0.195833	0.0666667	0.191667	0.658333	0.858333	0.454167	3.79583	3.67917	3.03333	3.77083	3.80417	5.175	4.5375	4.62917	4.925	5.09583	4.575	3.88333	4.14583	3.02917	3.86667	3.77917	4.0125	3.72917	3.3875	4.52917	4.38333	4	3.5375	3.16667	3.12917	3.4125	3.0875	3.00833	3.28333	3.2125
	0	0	0	0	0	0	0	0	0	0	0.0666667	0.0666667	0.2	0.195833	0.320833	0.466667	0.795833	1.52083	1.44583	10	9.01667	9.95417	13.75	13.7875	14.0583	13.7208	14.0958	14.3542	15.3583	11.9875	10.3458	10.2458	11.7875	10.3958	12.3792	9.9375	11.3417	10.6625	11.2125	9.23333	11.0625	12.4125	12.8042	11.5625	12.3958	16.4417	16.8458	17.7167	18.2208
	0	0	0	0	0	0	0	0	0	0	0	0	0	0	1	1.75	2.625	1.375	2.5	10.25	11.625	10.125	13.75	12.875	13.25	13.75	11.625	13.125	14	11.875	11.875	12.625	10.625	10.25	8.875	10.875	9	11.5	13	11.75	10.25	11.5	9.875	10.125	10.625	10	12.375	14.5	16.875
	0	0	0	0	0	0	0	0	0	0	0	0	0	0.0625	0.125	0.4375	1.1875	1	1	3.6875	3.5625	3.625	3.875	4.0625	6.1875	5.625	5.8125	4.9375	5.6875	6	4.625	5.125	6	4.0625	3.1875	3.75	3.6875	3.5	3.3125	3.875	3.625	4.0625	4.25	5.5625	6.5625	6.4375	4.5625	5.4375	4.0625
	0	0	0	0	0	0	0	0	0	0	0	0	0	0	0	0.125	0.5	0.5	0.25	1.75	0.625	2.125	1.375	1.5	0.875	1.625	0.625	1	1.375	2	1.5	0.875	1.625	1.625	2.5	1.75	1.375	1.5	2	1.25	2.25	1.5	1.5	1.875	2.625	2.125	2.625	1.75	2
	0	0	0	0	0	0	0	0	0	0	0	0	0.125	0	0.25	0.25	0.25	0.25	0.5	3.25	3.75	3.125	4.75	2.875	2.75	3.625	3.75	3.875	2.875	3.5	3.375	3.125	2.75	3.25	3.125	2.625	2.375	2.875	3.125	3.25	1.625	2.625	2.625	2	2.625	2.5	2.75	3.625	3.75
	0	0	0	0	0	0	0	0	0	0	0	0	0	0	0	0.25	0.25	0.125	0.625	1.25	1.375	1.375	1.5	0.5	1.125	1.625	1.75	1.875	1.375	1.75	1.5	2.5	1.5	1.5	1.5	1.875	1.75	1.125	2.125	1.5	2	2.375	1.25	2.5	2.125	1.625	2.375	2.625	1.75
	0	0	0	0	0	0	0	0	0	0	0	0	0	0	0.125	0.25	0.625	1	0.75	4.25	2.125	4.625	5.375	5.25	3.75	4.25	4.625	4.5	5.125	4.25	3.375	5.25	3.375	2.875	4.375	3.625	2.375	3.5	4	4.375	5.25	3.375	3.625	4.875	3.25	3.75	3.5	5.5	4.25
	0	0	0	0	0	0	0	0	0	0	0	0	0	0	0.0636943	0.126194	0.697054	0.126194	0.505971	1.25717	1.44944	1.00955	1.51075	2.89769	1.63933	2.459	1.9578	2.14291	2.27747	1.45303	1.45183	1.13694	1.76791	1.76433	1.26433	1.32922	1.38814	1.32444	1.63455	0.822054	1.26075	1.57803	0.947054	1.19586	1.51553	1.51194	1.00836	1.07086	1.8328
	0	0	0	0	0	0	0	0	0	0	0	0	0.0636943	0.127389	0.314889	0.378583	1.07325	1.13694	0.566083	3.28702	4.29299	3.98049	3.78702	4.29896	5.17755	4.11266	3.92277	3.16322	3.92158	2.96616	3.54061	3.8543	3.28702	2.85072	2.77627	3.4168	3.98049	3.34116	3.47094	3.85908	3.78583	3.7918	3.54299	3.59833	4.30613	4.37341	4.1043	4.04777	4.15844
	0	0	0	0	0	0	0	0	0	0	0	0	0	0.125	0	0	0	0	0	0.25	0.25	0.25	0.25	0.125	0.625	0.625	0.25	0.25	0.375	0.125	0.375	0.25	0.375	0.125	0.375	0.25	0.375	0.375	0.125	0.125	0.25	0.125	0.125	0	0.25	0	0.125	0.25	0.25
	0	0	0	0	0	0	0	0	0	0	0	0	0	0	0	0.125	0.125	0.375	0.25	0.75	0.625	0.875	0.25	0.125	1	0.625	1.375	0.5	0.375	0.875	0.625	0.875	0.875	0.875	1.375	0.625	1.125	1	1	0.75	1.125	0.875	1.25	1.25	1.375	1.25	0.5	1.125	0.875
	0	0	0	0	0	0.125	0	0	0.125	0	0	0.125	0.5	0.5	0.625	0.375	0.875	1.5	1.875	3.625	4.5	4.25	6.5	4.875	4.875	4.875	5.75	4.375	5.75	5.25	5	5.75	4.375	4.625	3.625	3.875	3.75	3.625	4.125	5.375	4.625	4.625	4.875	3.625	4.125	4.625	4.75	7.125	6.5
	0	0	0	0	0	0	0	0	0	0	0	0	0.166667	0.166667	0.166667	0.666667	0.5	0.833333	0.666667	2.83333	1.5	3.66667	3.83333	2.83333	2.66667	0.833333	3	3.16667	2.33333	2.33333	2.33333	2.33333	2.5	2.83333	2.5	3.5	2.66667	3.16667	3	2.16667	4	4.16667	2.83333	3	3	2.83333	3.16667	2.83333	3.83333
	0	0	0	0	0	0	0	0	0	0	0	0	0	0.2	0	0.2	0.7	0.6	0.3	1	1.1	1.4	1.5	0.7	1.1	1.8	1.5	1.9	1.9	1.8	1.8	1.4	1.9	0.9	1.2	1.4	2	0.9	1.4	1.6	1.3	2	1.8	2	2	2	2	1.6	1.7
	0	0	0	0	0	0	0	0	0	0	0	0	0	0	0	0	0	0.166667	0.166667	0	0.166667	0.333333	0.166667	0	0.333333	0.666667	0.5	0.166667	0	0.333333	0.333333	0.166667	0.166667	0	0.166667	0.333333	0.333333	0.333333	0.166667	0.333333	0	0.166667	0.166667	0	0.166667	0	0.166667	0	0
	0	0.1	0	0.1	0.1	0.1	0	0	0	0.3	0.1	0.3	0.2	0.3	0.2	1	2.2	2	2	2.8	3	3.8	5.3	4.7	6.2	4.6	5.4	5	4.1	4.4	2.4	3.4	4.1	3.2	3.5	2.3	3.4	3.1	4.6	3.3	4.1	3.8	5.1	5.4	4.7	6	6.5	5.3	5.3
	0	0	0	0	0	0	0.1	0	0	0	0	0	0	0	0.4	0.7	1.5	1.6	0.9	3.9	2.8	2.7	3.9	4.7	4.4	3	4	4.2	4.3	2.5	2.8	2.8	3.4	3.4	2.6	3.1	4.6	3.9	3.1	3.2	4.2	3.2	4.6	4.6	3.8	4	4.1	5.1	4.7
	0	0	0	0	0	0	0	0	0	0	0	0	0	0.1	0	0	0.3	0	0.1	0.2	0.5	0.3	0	0	0.2	0.3	0.5	0.2	0.3	0.3	0.3	0.4	0.3	0.4	0.1	0.2	0.2	0.2	0.5	0.2	0.2	0.2	0.2	0.2	0.4	0.1	0	0.1	0
	0	0	0	0	0	0.1	0.1	0	0.2	0	0.1	0.3	0.2	0	0	1.1	1	0.6	0.9	3.6	3.4	2.2	3.5	4.3	4.1	5	5.4	3.9	4.3	3.1	3.3	3.7	2.6	3.8	2.1	4.5	2	2.1	2.4	3.4	3.4	3.3	4	2.9	3.3	3.4	3.4	3.7	4.8
	0	0	0.100503	0.100503	0	0.301508	0.100503	0	0	0.201005	0.100503	0.100503	0.100503	0.301508	0.301508	1.10553	1.20603	0.703518	1.20603	3.41709	3.31658	5.12563	4.82412	5.62814	6.03015	5.02513	4.72362	4.52261	4.1206	3.61809	3.21608	2.91457	5.02513	3.01508	2.11055	2.21106	3.71859	4.42211	3.31658	3.41709	2.01005	4.52261	4.0201	3.51759	3.21608	2.61307	2.51256	2.81407	3.71859
	0	0	0	0	0	0	0	0	0.384615	0	0	0	0	0	0.192308	0.576923	0.384615	0.384615	1.92308	0.961538	1.53846	1.53846	1.15385	1.34615	1.73077	2.5	1.34615	2.30769	1.15385	3.26923	1.73077	1.15385	0.384615	1.92308	1.34615	1.73077	1.92308	1.53846	1.92308	1.53846	2.5	2.30769	1.53846	2.5	1.34615	1.34615	1.53846	1.92308	2.11538
	0	0	0	0	0.0833333	0	0.166667	0	0	0	0	0.166667	0.0833333	0.183333	0.266667	0.85	0.8	1.28333	0.55	2.5	4.11667	3.73333	3.65	3.11667	3.78333	4.01667	4.66667	4.7	3.55	3.16667	3.93333	4.1	4.4	3.16667	2.2	2.91667	2.73333	2.91667	3.66667	3.8	3.81667	3.53333	4.8	3.48333	5.11667	4.18333	5.06667	5.16667	5.68333
	0	0	0	0	0	0	0	0	0	0	0	0	0	0.125	0.375	0.75	0.75	1.875	1	4.125	3.125	3	5.75	4.5	4.125	4	3.125	3.125	3.625	3	3	4	3.375	3.5	3.125	3.125	4.25	4.5	3.25	3.875	4	3.375	3.5	4.75	3.125	4.75	4.125	3	4.875
	0	0	0	0	0	0	0	0	0	0	0	0	0	0	0	0.125	0.75	1.25	1.5	17.125	15.125	15.125	18.75	15.5	15.5	15.75	15.625	15	18.75	14.75	15.25	15.25	14.125	19.125	18.375	16	17.625	16.375	18.875	15.5	16.5	16.125	18.375	17.125	18	18.875	17.5	18.25	16.875
	0	0	0	0	0	0	0	0	0	0	0	0	0	0.172414	0.517241	2.06897	2.41379	2.75862	4.31034	5.68966	6.03448	7.06897	8.62069	6.37931	8.44828	9.48276	7.41379	6.2069	8.96552	8.10345	8.10345	6.89655	7.06897	6.55172	6.2069	5.17241	7.24138	8.27586	7.06897	6.89655	7.58621	6.89655	5.68966	4.48276	6.72414	5	5.17241	6.03448	4.31034
	0	0	0	0	0	0	0	0	0	0	0	0	0	0.172414	0.517241	0	0	0.344828	0.689655	1.03448	1.03448	1.55172	1.37931	2.06897	1.37931	1.55172	1.37931	0.862069	1.72414	1.2069	0.862069	1.2069	1.03448	1.72414	0.689655	0.689655	2.41379	2.75862	1.37931	0.689655	0.344828	1.03448	1.03448	0.862069	0.517241	0.517241	1.37931	2.06897	1.03448
	0	0	0	0	0	0	0	0	0	0	0	0	0	0.172414	0.344828	1.2931	2.36638	2.18534	2.46767	6.84698	7.62284	8.25862	9.36853	10.0022	10.9892	12.6724	13.1552	12.6056	15.0194	12.9504	15.6422	13.2198	10.9289	10.0991	9.67457	9.45043	9.48707	8.22414	9.36207	9.40086	8.98491	8.30388	6.67672	7.82543	9.38578	11.2694	13.2866	11.7371	12.2672
	0	0	0	0	0	0	0	0	0	0	0	0	0	0.172414	0.603448	2.24138	2.99353	2.98491	1.67672	7.17026	7.96552	8.98707	11.653	10.7284	12.8147	12.6487	13.1638	13.7026	14.5129	13.3513	14.847	12.4203	11.9203	12.25	12.1638	8.05388	10.2543	8.57543	9.99569	9.89224	8.82543	7.81681	8.25647	9.03879	10.1681	10.097	12.3168	13.903	14.597
	0	0	0	0	0	0	0	0	0	0	0	0.571429	0.571429	0.571429	2.09524	1.71429	3.42857	5.33333	3.80952	5.90476	4.19048	4.19048	4.38095	5.33333	5.52381	4	5.14286	5.33333	3.80952	4.7619	5.14286	5.14286	2.66667	3.2381	4.95238	3.04762	5.14286	4.7619	4.38095	4.19048	5.33333	7.61905	5.71429	5.71429	4.57143	4.7619	5.71429	5.52381	5.14286
	0	0	0	0	0	0	0	0	0	0.0625	0.157738	0.505952	1.0744	1.54762	2.50298	3.92262	6.27083	4.30655	5.53274	10.9048	13.7232	10.5774	12.3899	12.753	11.9732	11.6339	11.8482	11.5536	11.1101	10.1964	11.2619	10.3244	12.4315	11.5923	12.0863	10.8363	11.7202	11.4256	11.7768	10.747	12.9196	11.9345	13.375	13.2381	12.128	12.9554	11.5268	12.1577	12.4702
	0	0	0	0	0	0	0	0	0	0	0.0625	0.0952381	0.791667	0.949405	1.61607	2.21131	3.86012	4.2619	4.13988	8.60417	11.8155	10.3304	11.0804	11.7679	10.6399	11.9435	10.8631	11.1756	10.0595	10.1071	9.87798	9.84524	9.72321	9.69345	10.2768	10.6369	9.25298	12.3065	9.81548	11.2857	11.1131	10.3036	8.02976	9.94643	8.59226	10.8363	8.65774	8.81845	8.40774
	0	0	0	0	0	0	0	0	0	0	0	0.375	0.875	2.125	2.125	3.25	4.625	6.125	7.75	31.75	33.875	34	40.25	36.25	40.375	45	42	41.875	44.125	40.125	38.875	36.875	29.75	33.5	26.875	35.5	32.125	28.125	30.625	27.875	33.125	32	31.5	27.75	28.75	36.375	45.875	55.875	60
	0	0	0	0	0	0	0	0	0	0	0	0.125	0.125	0.125	0.375	0.625	0.875	1.125	0.625	3	2.625	1.625	5.375	4.125	3.625	3.75	4.375	3.875	5.125	3.75	3.875	3	3.5	2.875	3	3.5	2.125	1.375	2.75	2.125	2.875	2.375	2.5	3	2.75	4.625	4.5	6.125	5.75
	0	0	0	0	0	0	0	0	0	0	0	0	0	0.375	0.375	1	1.75	2	4.125	15.5	15	16.5	17.25	16.125	13.375	13.875	15.5	20	17	16.5	16	18.375	16.25	17.875	16.375	14.75	17.375	18.25	19.25	18	19.25	17.375	20.25	16.875	23.375	16.625	21.125	16.75	18.25
	0	0	0	0	0	0	0	0	0	0	0	0	0.125	0.625	1.125	2.5	3.125	3.75	5.25	9.4375	10.875	11.125	11.875	13.8125	12.125	11.375	11.375	11.25	13.4375	10.8125	10.6875	11.3125	12.125	12.625	9.9375	10.8125	11.1875	10.9375	10.6875	10.75	10.375	8.3125	7.8125	8.4375	7.75	8.125	9.375	9.5625	8
	0	0	0	0	0	0	0	0	0	0	0	0	0.25	1.125	4.6875	6.8125	7.4375	8.8125	8.8125	25.875	32.125	29.75	36.5	40.5	40.1875	37.375	40.5625	42.6875	39.625	37.625	38.5625	36	33.25	30.75	32.0625	32.625	31.875	32.5	32.8125	35.0625	36.25	34.4375	35.25	34.5	37	44.0625	48.4375	48.1875	48.875
	0	0	0	0	0	0	0	0	0	0	0	0	0	0.125	0.25	1.1875	1.1875	0.9375	1.125	3.625	5.125	3.875	5.1875	4.8125	6.25	6.0625	6.6875	6.125	5.9375	5.0625	4.375	4.8125	4.3125	5.1875	4.8125	4.6875	5	3.1875	5.1875	4.8125	5.3125	4.875	4.5	6.125	5	7.3125	7.125	5.5625	8.375
	0.24	0.08	0.24	0.16	0	0.16	0.08	0.16	0.16	0	0.08	0.08	0	0.16	0.7025	1.1925	2.635	2.99	3.6475	12.3125	13.9825	13.3975	13.8025	13.2025	11.96	11.7675	11.645	14.8675	13.7725	12.9625	15.16	14.305	14.5825	14.64	14.8375	14.795	15.155	16.0625	14.81	15.625	14.6475	16.83	16.575	15.6875	14.3975	15.205	15.405	12.9575	14.895
	0.08	0.32	0.16	0.32	0.08	0.56	0.08	0.08	0	0.4	0	0.24	0.16	0.16	0.64	1.7425	2.375	2.7675	4.2175	13.595	14.4575	12.625	14.055	16.725	16.415	16.7025	16.26	17.675	15.1825	16.175	14.6425	14.9425	15.885	15.005	15.975	15.7775	16.3725	12.74	13.8075	13.5275	14.0875	16.3975	13.5325	11.7225	12.5225	13.63	14.8225	13.1475	15.535
	0	0	0	0	0	0	0	0	0	0	0	0	0	0	0	0	0.125	0.125	0.375	1.875	2.875	2.25	2.75	2.5	2	2.75	3.125	3.125	2.5	2.75	2.625	1.875	2.75	2.375	2.625	2.625	1.875	1.75	2.625	2.125	1.875	1.375	2.25	2	1.5	1.75	2.625	2.5	1.625
	0.56	0.4	0.64	0.48	0.64	0.08	0.4	0.4	0.56	0.72	0.64	0.56	1.44	0.8	0.7475	4.35	6.2525	5.71	9.1375	28.6375	33.3575	32.7775	40.31	39.43	40.5825	44.2025	39.985	42.0225	43.37	41.7925	39.41	36.9725	33.885	32.6125	29.965	29.86	29.4175	31.3075	27.485	33.36	32.89	32.26	34.71	35.5025	37.385	39.265	45.2875	50.33	55.0025
	0.08	0.08	0	0.08	0	0.24	0.16	0	0.16	0	0	0	0.08	0.08	0.16	0.24	0.925	1.015	0.9525	2.395	2.8225	4.855	4.72	5.2725	5.975	3.9625	4.39	4.23	5.22	4.9525	4.895	5.3675	4.0525	4.925	3.7675	2.335	3.0375	4.045	3.34	3.5825	4.82	4.47	3.7575	4.2375	5.1825	5.0225	5.0925	6.0025	7.265
	0	0	0	0	0	0	0	0	0	0	0	0	0	0.222222	0.581019	1.57639	3.01157	2.94907	3.17824	11.8125	13.0625	13.6111	13.5301	16.6412	14.794	14.9421	17.7176	15.4838	16.8102	16.081	15.2546	15.9699	14.1505	14.5718	16.2593	15.1991	12.3218	14.8009	14.9282	13.5324	14.2824	13.0903	12.3241	13.4861	12.875	11.331	11.7384	12.3472	13.0185
	0	0	0	0	0	0	0	0	0	0	0	0	0	0	0.148148	0.592593	0.592593	0.740741	0.296296	1.03704	1.62963	1.62963	0.888889	0.888889	1.48148	1.03704	1.77778	1.33333	1.18519	2.07407	1.33333	1.62963	1.62963	1.48148	1.77778	1.77778	1.62963	1.18519	1.62963	1.33333	1.18519	0.888889	1.18519	1.18519	1.03704	0.740741	0.888889	1.62963	0.888889
	0	0	0	0	0	0	0	0	0	0	0	0	0.0740741	0.296296	0.296296	1.77083	3.40509	3.125	5.70602	18.081	18.8935	18.5949	27.0093	23.1019	25.2546	25.787	25.1944	27.7778	27.6759	27.9514	27.4931	27.6157	24.2801	24.1852	19.8611	19.7454	17.9306	17.1829	18.6065	18.9468	20.3542	20.6458	22.6366	23.1042	23.4954	25.1806	22.6019	21.3241	21.6435
	0	0	0	0	0	0	0	0	0	0	0	0	0	0.296296	0.990741	2.53935	3.85417	4.77778	5.85417	20.6458	21.625	23.2569	28.1667	28.5	27.713	28.2338	29.0347	30.9259	28.5347	32.2431	31.9815	28.5671	25.6111	24.1806	23.5417	23.3032	22.1366	20.3866	23.3704	20.6111	20.9144	23.2153	28.6921	24.4699	28.1204	27.4653	26.8356	26.3287	26.3981
	0	0	0	0	0	0	0	0	0	0	0	0	0	0	0	0.251572	0.880503	0.503145	1.00629	2.51572	2.64151	2.51572	2.64151	3.14465	1.76101	3.01887	2.01258	2.51572	2.01258	2.01258	2.7673	3.14465	1.38365	2.89308	2.01258	2.01258	2.01258	3.01887	2.89308	2.89308	2.7673	2.01258	1.38365	1.25786	3.14465	2.38994	2.26415	1.50943	2.13836
	0	0	0	0	0	0	0	0	0	0	0	0	0	0	0.377358	2.13836	3.89937	5.15723	3.89937	14.8428	14.3396	16.1006	15.8491	13.5849	14.2138	13.5849	13.8365	13.8365	14.2138	11.0692	16.478	14.717	12.2013	14.9686	14.9686	14.4654	13.5849	14.5912	12.5786	12.8302	14.4654	14.4654	11.3208	12.4528	11.9497	12.956	14.3396	12.7044	11.6981
	0	0	0	0	0	0	0	0	0	0	0	0	0.454545	1.36364	1.84248	5.62035	15.5875	15.6847	15.8634	30.7233	39.0037	44.1195	44.4211	51.1135	53.086	51.3079	51.5923	46.2193	48.3905	41.8425	43.4863	45.7104	42.4357	41.0763	38.329	38.775	45.8391	45.2544	43.7178	45.6618	48.9894	44.3168	43.9437	43.8565	54.6012	51.831	54.8728	50.0915	45.9863
	0	0	0	0	0	0	0	0	0	0	0	0	0	0.227273	0.125786	0.0628931	0.971984	0.971984	0.517439	1.45083	1.47513	2.20555	1.80389	1.66381	1.66381	1.49943	2.14265	1.41224	1.95397	1.97827	1.33505	1.43654	1.49943	1.37364	2.11835	2.44711	1.51372	1.63951	0.919097	1.31075	2.92596	1.56232	1.92967	1.63951	3.21612	2.01687	1.78959	2.18125	1.53802
	0.152672	0.305344	0.305344	0.458015	0.687023	0.763359	0.381679	0.381679	0.610687	0.305344	0.444179	0.687023	0.763359	0.978531	1.1312	2.69275	3.10926	4.24761	4.81679	8.8855	7.60162	7.78149	9.7042	9.48235	8.28817	10.1073	8.948	9.3645	10.7457	8.42796	10.3912	9.24666	10.3364	11.551	10.1283	9.32968	11.1274	11.4055	10.7739	10.7109	10.7114	10.7877	10.3154	9.75334	10.7872	10.8845	11.6064	10.8502	12.1551
	0	0	0	0	0	0	0	0	0	0	0.25	0	0	0.125	0.25	1.25	2.25	2	1.5	10	9.125	7.375	8.875	8	8.75	7.25	9.25	9.125	9.875	7.5	8	10.25	9.25	7.75	10.25	10.625	12.625	9.75	11.125	11.375	7.75	8.625	9.375	10.625	11	8.5	10.875	12.5	11.125
	0.0763359	0.458015	0.458015	0.0763359	0.305344	0.534351	0.458015	0.534351	0.381679	0.305344	0.229008	0.735687	1.04103	1.27004	1.66555	3.29676	5.98282	6.07968	5.71899	11.6207	12.3082	14.0081	14.4456	13.0926	14.4175	12.8077	14.1407	12.1555	15.2581	14.5019	13.4599	15.9456	12.7381	12.1345	12.5864	13.8974	12.9957	14.1894	14.1956	13.3631	12.3702	16.0081	15.6608	13.176	14.8836	13.9809	14.0711	14.9456	13.1827
	0	0	0	0	0	0	0	0	0	0	0.125	0.25	0	0.125	0.375	2.625	3.25	5	4.5	21	26.25	25	25.5	31.25	32.625	32.625	32.875	32.875	31.625	28.75	34.375	28.75	32.375	27.625	29	24.75	26.5	27.75	25.25	26	23.375	24.375	22.125	25.75	23.625	22.625	24.625	22.625	21.375
	0.839695	1.37405	1.67939	0.763359	0.916031	1.45038	1.83206	1.52672	1.29771	0.763359	1.85305	1.57538	2.99809	3.35926	4.77481	9.99427	14.8669	15.9633	13.9575	34.8969	37.5348	38.7066	44.8435	50.6131	47.7524	49.4809	48.8569	44.1293	45.072	44.5239	45.1503	40.8392	41.0124	41.3998	38.8459	36.9719	37.5701	37.4308	43.469	39.1656	35.6054	37.1245	42.8631	44.0635	43.9871	43.1274	45.4938	45.3907	42.9485
	0	0.152672	0.305344	0.381679	0.229008	0.229008	0.229008	0.152672	0.152672	0.152672	0.520515	0.138836	0.215172	0.749523	0.596851	1.54771	2.29723	2.97758	2.10305	5.92844	6.52529	5.50477	6.92796	6.8583	7.47615	6.89313	7.11594	8.21947	5.10258	7.71994	7.39981	7.77481	7.42796	6.17796	6.45611	6.33779	6.69227	5.9771	4.88025	6.61594	5.48378	6.74714	6.14313	7.71899	7.14933	5.87929	8.05916	6.51097	7.36546
	0	0	0	0	0	0	0	0	0	0	0.128205	0.189889	0.63135	0.379777	1.33164	2.27746	4.25133	4.0046	5.84301	14.5477	13.4434	14.0844	16.559	16.1176	13.753	14.5283	13.5063	15.3568	15.4136	15.993	16.1151	16.8928	16.2397	18.8449	17.061	16.4465	17.4032	16.2264	18.083	18.447	16.6884	17.4528	18.2571	16.1708	16.5554	16.6679	17.8302	18.2063	17.6959
	0	0	0	0	0	0	0	0	0	0	0	0.384615	0	0.512821	0.769231	3.20513	4.48718	4.23077	5.25641	15.8974	15.8974	15.3846	15.5128	15.3846	15.7692	15.5128	18.7179	16.2821	13.5897	17.4359	16.9231	14.1026	17.1795	17.5641	16.7949	17.3077	17.1795	17.9487	18.4615	15	18.8462	17.6923	17.4359	16.4103	17.3077	18.0769	17.1795	15.641	18.8462
	0	0	0	0	0	0	0	0	0	0	0	0.0641026	0.0628931	0.0628931	0.318094	0.509192	0.764393	1.33285	1.01234	3.43372	3.1761	2.4746	2.79149	3.36236	2.73222	3.17731	3.35148	3.30431	3.99855	2.79028	3.42525	2.91969	3.17368	3.04548	2.9209	3.17731	2.85559	3.11563	3.80866	4.12071	3.55225	3.61756	5.19594	3.81713	2.85438	3.04306	3.23537	4.00339	4.05902
	0	0	0	0	0	0	0	0	0	0	0	0.126996	0.252782	0.761974	1.3268	2.7939	5.40276	5.83575	6.72714	19.0832	20.439	22.2182	21.7731	23.3563	23.4724	26.0813	24.3711	24.4533	25.3314	21.4441	22.3488	22.1408	21.5094	19.8464	20.7487	19.232	21.0607	21.1309	16.8154	20.0556	20.7354	19.232	18.1483	18.2245	16.4852	20.7583	18.2741	18.7929	18.47
	0	0	0	0	0	0	0	0	0	0.0641026	0	0.126996	0.126996	0.0628931	0.319303	1.07765	1.45985	1.84446	2.28713	4.82583	5.70997	5.26851	5.13667	5.20803	5.52492	6.02564	5.02056	6.58563	5.58539	5.83212	5.52975	5.46081	5.57934	4.3747	4.56459	4.95283	4.95888	5.44751	5.33019	4.88752	5.20803	4.12433	4.4388	4.50895	4.3747	4.57063	4.94799	4.69279	4.31664
	0	0	0	0	0	0	0	0	0	0.0641026	0.448718	0.766812	0.44509	1.45985	1.78157	3.35873	4.38195	6.74407	7.0537	21.478	24.6601	25.3628	29.6867	31.5445	29.9359	31.8977	30.7003	30.9059	28.8631	27.5266	23.5547	26.0063	22.5278	23.4894	23.2862	21.2494	22.2896	22.6391	24.896	27.0585	25.5334	25.1657	32.4686	29.6565	29.9722	29.0336	27.4698	29.4618	29.3795
	0	0	0	0	0	0	0	0	0	0	0	0	0.126996	0.128205	0.189889	0.763183	1.20706	1.65336	0.950653	4.13038	4.25738	5.34349	4.83188	5.08587	4.95525	4.78108	5.85752	5.13667	5.9059	4.56701	5.02056	3.73972	4.82583	5.13546	3.03822	3.55104	2.98137	4.56701	3.61756	3.55346	4.45452	4.83067	5.09313	4.96251	5.21529	5.16207	4.70126	5.96638	5.96517
	0	0.126582	0.126582	0.253165	0.379747	0.253165	0.126582	0.253165	0.253165	0.126582	0.379747	0.632911	0.379747	0.632911	1.13924	2.02532	3.41772	2.40506	2.91139	5.82278	8.48101	7.46835	7.34177	9.62025	7.97468	10.2532	8.60759	10.5063	8.86076	7.72152	9.24051	8.98734	6.20253	5.94937	5.94937	7.8481	8.22785	7.34177	7.72152	7.72152	8.10127	8.73418	6.32911	5.44304	5.6962	6.20253	8.60759	6.70886	10.7595
	0	0.0632911	0.126582	0.316456	0.253165	0.443038	0.379747	0.56962	0.316456	0.56962	0.506329	0.441456	1.31883	0.941456	1.70095	3.65585	6.04272	6.22468	5.97152	16.284	18.6733	19.8101	25.4066	25.0158	26.9035	27.0166	23.3845	24.3267	22.6305	23.9502	21.2476	19.8671	19.7397	18.6883	17.9177	19.9905	18.4233	17.5364	22.1946	20.678	21.4415	23.3172	24.4889	22.1108	24.4209	24.3054	24.6772	26.0237	23.2666
	0	0	0	0.253165	0.126582	0.126582	0	0	0	0.126582	0	0.126582	0.126582	0.126582	0.506329	0.759494	1.51899	2.1519	2.1519	3.29114	4.43038	4.17722	5.31646	5.31646	4.3038	6.83544	4.3038	5.82278	5.82278	4.81013	4.43038	5.94937	4.81013	4.81013	5.06329	4.43038	5.31646	4.43038	5.82278	5.31646	4.3038	4.43038	4.17722	4.81013	4.68354	4.17722	5.31646	5.56962	5.82278
	0	0	0	0	0	0.102564	0.102564	0.102564	0.102564	0.102564	0.307692	0	0.102564	0.410256	1.12821	2.15385	3.07692	3.17949	1.74359	6.87179	4.71795	6.66667	6.97436	6.05128	4.51282	4.71795	5.23077	6.15385	5.53846	4.92308	6.25641	5.53846	6.35897	4.82051	5.4359	7.38462	5.4359	5.94872	5.23077	5.94872	7.58974	5.94872	7.38462	5.64103	5.33333	6.5641	5.84615	5.23077	6.97436
	0	0	0	0.102564	0.205128	0.307692	0.205128	0.205128	0.410256	0.307692	0.205128	0.512821	1.02564	1.53846	2.25641	5.33333	9.64103	10.9744	10.6667	17.4359	20.8205	15.7949	18.1538	19.1795	16.9231	17.2308	17.2308	16.8205	17.9487	16.2051	16.9231	17.641	19.3846	16.6154	17.8462	17.3333	18.2564	18.0513	17.8462	16.8205	19.6923	19.2821	19.6923	17.641	19.2821	18.1538	17.641	22.5641	22.0513
	0	0	0	0	0.102564	0	0	0	0.102564	0.307692	0	0.307692	0.307692	0.205128	0.512821	1.4359	2.25641	1.4359	1.33333	3.69231	4.30769	3.69231	3.07692	3.58974	4.20513	4.51282	3.58974	4.61538	2.66667	4.20513	3.17949	3.79487	3.38462	4.10256	3.17949	2.87179	3.89744	2.05128	3.38462	3.17949	3.89744	3.69231	2.87179	2.76923	3.07692	2.25641	3.28205	1.74359	2.76923
	0	0	0	0	0.205128	0.102564	0.102564	0.307692	0.205128	0.410256	0.512821	0.615385	0.410256	1.4359	3.17949	5.64103	8.30769	7.58974	8.71795	16.4103	19.5897	17.5385	20	18.8718	18.0513	18.9744	20.6154	20.8205	18.9744	17.7436	17.1282	15.6923	17.641	17.0256	19.7949	16.7179	16.4103	18.2564	17.7436	16	16.1026	16.3077	15.4872	15.8974	17.4359	16.6154	15.5897	16.6154	18.8718
	0	0	0	0	0	0	0	0	0.205128	0	0	0	0.102564	0.205128	0.205128	0.923077	1.02564	1.33333	1.74359	1.64103	2.46154	2.25641	3.28205	3.17949	2.66667	1.74359	2.5641	2.76923	3.07692	2.97436	2.5641	3.17949	2.87179	2.66667	3.38462	2.25641	2.76923	2.15385	2.35897	2.97436	2.15385	2.15385	2.46154	3.07692	2.46154	2.87179	2.76923	1.84615	2.05128
	0	0	0	0.307692	0.205128	0.512821	0.205128	0.102564	0.410256	0.615385	0.615385	0.410256	1.33333	1.74359	2.87179	6.15385	8	8.20513	7.69231	13.1282	14.359	14.359	17.1282	19.2821	19.2821	19.6923	18.4615	17.1282	17.1282	15.1795	15.0769	14.1538	15.2821	14.0513	14.2564	13.2308	12.8205	16.4103	15.8974	17.4359	15.7949	17.7436	17.7436	17.7436	20.7179	22.5641	18.9744	21.3333	17.3333
	0	0	0	0	0.512821	0.512821	0.410256	0.923077	0.717949	1.12821	1.12821	1.02564	1.74359	3.58974	5.74359	9.94872	12.2051	13.1282	14.9744	25.1282	30.4615	29.1282	33.7436	33.3333	35.1795	33.4359	32.3077	29.641	27.1795	27.8974	28.7179	25.2308	24.3077	24.1026	24.9231	25.9487	25.1282	28.4103	28.6154	27.6923	27.7949	25.4359	29.7436	34.2564	32.3077	32.4103	35.7949	33.1282	32
	1.15385	1.15385	0	1.53846	0	0.769231	0.384615	0	0.384615	0	0.384615	0.384615	0.769231	0.769231	1.92308	3.46154	5.38462	7.69231	6.53846	16.9231	14.6154	15.3846	16.5385	12.6923	13.8462	12.6923	13.8462	14.6154	17.3077	8.07692	17.6923	16.1538	13.4615	19.2308	14.6154	17.6923	15.7692	15	18.4615	11.1538	13.8462	10.7692	18.0769	11.9231	10.3846	16.5385	14.6154	13.8462	14.2308
	0	0	0.166667	0	0	0	0.166667	0.333333	0	0	0.333333	0.166667	0.333333	0.166667	0.833333	1.33333	2.16667	1.33333	2.33333	4	4.16667	4.16667	3.66667	3.66667	3	3.5	3.5	3.33333	2.83333	2.5	3.33333	2.5	3	2	3.33333	2.33333	3.83333	2.83333	4.83333	2.83333	4	2.5	5	6.16667	4.66667	4.5	5.16667	4.16667	5
	0.277778	0.277778	0.222222	0.611111	0.444444	0.0555556	0.333333	0.611111	0.888889	0.5	1.05556	0.5	1.23504	1.86325	10.2821	26.7051	43.2137	43.8846	40.9487	57.0043	63.688	62.1325	69.4316	67.8547	63.7137	64.8675	64.8718	63.7692	56.2735	52.4872	52.7949	54.4487	51.8034	54.4274	55.2094	52.9359	56.265	59.7265	55.7393	58.8761	63.5342	69.8974	82.765	80.5256	89.7137	89.2137	81.953	80.5556	74.6068
	0.0833333	0	0	0	0.0833333	0.0833333	0.0833333	0	0.0833333	0.0833333	0	0	0	0.166667	0.634615	2.40385	2.05128	2.4359	1.85256	5.38462	4.39103	4.28205	4.50641	4.25641	4.36538	6.26923	3.50641	3.78205	5.34615	4.90385	4.30769	4.64103	4.69231	4.66026	2.73077	3.03846	3.58974	5.35256	5.35256	4.16667	4.94872	4.55769	6.21154	6.37821	7.21154	7.70513	6.37821	6.78846	5.0641
	0	0	0	0	0	0	0	0	0	0	0	0	0	0	0	0	0.4	0.8	1.6	15.2	18.4	30.4	19.6	18.8	18.4	20	14	18.8	12.4	11.6	21.6	16	21.2	14.4	18.8	15.2	16.4	21.6	14.8	24	15.6	23.2	28.4	21.2	18.8	19.2	16.4	20.8	19.6
	0	0	0	0	0	0	0	0	0	0	0	0	0	0	0	0	0	0	0	1	1.66667	2	1.83333	2.16667	0.833333	1.33333	1	2.33333	2	1.33333	2	1	1.16667	2.16667	1.5	1.33333	0.833333	1	1.5	0.833333	1	0.5	3.16667	2.16667	1.16667	1.66667	1.5	1	1.5
	0	0	0	0	0	0	0	0	0	0	0	0	0	0	0.166667	0	0.166667	0	0.666667	5.33333	8	11	10.1667	7.33333	7	8.16667	9.16667	8.16667	7.33333	7.83333	7	6.16667	7.66667	6.5	6.66667	9	7.5	7.66667	8.5	7	8.83333	6	7.83333	6.83333	8.16667	5	7.66667	6.83333	5.83333
	0	0	0	0	0	0	0	0	0	0	0	0	0	0	0.166667	0.666667	0.666667	1.66667	2.66667	14.1667	16	27.6667	20.1667	20	17.1667	19.3333	18.1667	16.8333	17.5	15.5	18	19.3333	15.5	18.3333	17.5	18.1667	15	18.8333	18.5	17.8333	14.1667	19.5	19.3333	19.5	14.8333	18	16.1667	15.6667	15.8333
f2	0	0	0	0	0	0	0	0	0	0	0	0	0	0	0.125	0	0.375	0.625	0.5	1.25	1	1.25	1.625	1.5	1.25	1.25	1.375	1.875	0.875	0.875	1.25	0.25	0.875	0.875	0.375	0.625	0.875	1.375	1	1	2.5	1.625	1.875	2.75	1.5	1.25	1.5	2.375	1.375
	0	0	0.1	0	0	0	0	0.1	0	0	0	0.1	0	0	0	0.7	0.3	0.4	0.65	1.1	0.85	1.25	2.45	1.8	1.8	0.5	0.95	0.8	1.2	1.75	1.35	2.35	1.4	0.95	0.65	1.95	1.55	1.1	1.65	1.5	2	2.35	2.45	1.6	1.4	2.1	2.35	1.3	3.05
	0	0	0	0	0	0	0	0	0	0	0	0	0	0	0	0	0	0	0	1.25	0.625	0.625	1.25	0	0	0.625	0.625	0	0	0	0.625	0.625	0.625	0	0.625	0	0	1.875	1.25	0.625	0.625	1.25	0.625	0.625	0.625	1.25	1.875	1.875	0.625
	0	0	0	0	0	0	0	0	0	0	0	0	0	0	0	0	0.625	0.625	0	0.625	0.625	1.875	0	0	1.25	1.25	1.25	1.25	0	0	0.625	1.875	1.25	0	0	0	2.5	1.25	0	0	1.25	0.625	0	0.625	0	1.875	1.875	1.25	0.625
	0	0	0	0	0	0	0	0	0	0	0	0	0	0	0	0	0	0	0.2	0.2	0.4	0.8	0.2	0.2	0.6	0.2	0.4	0	0.8	0	0	0.2	0.4	0.4	0.8	0.2	1.2	0.4	0.6	0	0	0	0	0.4	1	0.4	0	0	0
	0	0	0	0	0	0	0.2	0	0	0	0	0	0	0.4	1	0.6	0.6	1	1	1	1.4	1	1.4	1.2	0.8	1.8	0.6	1.8	3.2	2.6	2.4	1	0.8	1.4	1.6	1.4	1.2	0.6	2	1.4	2	1.4	1.8	1	0.6	2.6	3	2.4	1.6
	0	0	0	0	0	0	0	0	0	0	0	0	0	0.253165	0	0.253165	0.379747	0.506329	0.379747	1.51899	0.886076	0.632911	0.759494	1.51899	1.39241	0.759494	1.13924	0.886076	0.379747	1.26582	1.13924	0.886076	1.01266	1.01266	0.886076	1.89873	0.759494	0.632911	0.886076	1.13924	1.51899	1.13924	1.26582	1.13924	1.01266	1.51899	1.39241	1.64557	1.64557
	0	0	0	0	0	0	0	0	0	0	0	0	0.506329	0.379747	0.632911	1.26582	1.77215	0.632911	0.886076	2.27848	2.65823	1.89873	3.29114	1.77215	1.77215	3.41772	2.65823	2.78481	3.41772	3.67089	3.79747	2.65823	3.67089	3.29114	2.40506	2.91139	3.79747	2.27848	4.68354	2.65823	3.5443	2.78481	3.79747	4.43038	3.16456	5.18987	4.93671	4.05063	2.78481
	0	0	0	0	0	0	0	0	0	0	0	0	0	0.208333	0	0	0	0.208333	0	0.208333	0.208333	0	0	0	0.833333	0.208333	0.416667	0	0.416667	0.208333	0.625	0	0.208333	0.208333	0	0.208333	0.416667	0.208333	0.208333	0.833333	0.208333	0.208333	0.208333	0.208333	0.416667	0.416667	0	0.625	0.208333
	0	0	0	0	0	0	0	0	0	0	0	0	0	0	0.217391	0	0	0	0	0.434783	0.217391	0	0.434783	0.652174	0.434783	1.08696	0.869565	0.652174	0.434783	0.652174	0.217391	0.434783	0.869565	0	0.217391	0.434783	0.434783	0	0.217391	0.217391	0.217391	0.217391	0.217391	0.217391	0.217391	0	0	0.434783	0.217391
	0	0	0	0	0	0	0	0	0	0	0	0	0	0	0	0	0.2	0.8	0.2	2.2	1.2	1.6	0.6	1.8	2	1.6	2.4	1.8	0.8	2	1.4	1	1.8	1.2	1.4	1.4	2	1.4	2	2.2	2.8	1.6	2.6	2.4	2.8	2.6	2	1	3
	0	0	0	0	0	0	0	0	0	0	0	0	0	0	0	0	0.541667	0	0.125	0.5	1.08333	0.666667	0.875	0.5	0.916667	0.958333	1.75	0.375	1.91667	0.541667	0.875	0.125	0.791667	0.916667	1.83333	1.45833	2.70833	0.625	1.75	0.541667	1.33333	2.04167	1.25	3.04167	1.375	1.08333	1.375	0.833333	0.541667
	0	0	0	0	0	0	0	0	0	0	0	0	0	0	0	0.833333	0.416667	0.833333	1.25	2.5	4.58333	2.91667	1.66667	2.5	2.08333	2.08333	4.16667	3.33333	5	3.75	2.91667	4.16667	0.833333	1.66667	5	2.5	3.33333	5.41667	3.75	5.41667	2.91667	3.75	5.83333	9.16667	5.83333	7.91667	4.58333	5	3.33333
	0	0	0	0	0	0	0	0	0	0	0	0	0	0	0	0	0	0	0	0.833333	0.833333	0	0	0	0.833333	0	0	0.833333	0	0	0.833333	0	0	0	0	0	0	0	0	0	0	0	0.833333	0.833333	0	1.66667	0	1.66667	0
	0	0	0	0	0	0	0	0	0	0	0	0	0	0	0	0	0.8	0.2	0.8	0.4	1	1.4	1	1.2	1.4	1.4	1	0.4	0.8	1.2	1	1.2	0.8	1	0.4	0.6	0.2	0.8	1.2	0.2	1	1	0.4	0.4	0.6	0.6	0.6	1.2	0.8
	0	0	0	0	0	0	0	0	0	0.2	0	0	0.2	0.2	0	0.6	0.8	0.2	0.4	1.6	2.6	0.8	1.6	2.4	1.2	1	0.4	0.4	1	0.8	0.6	2.6	1.2	1	1	2	1	2	1.4	0.6	1.2	1.2	1.6	3.4	2.4	2.4	2	1.2	1
	0	0	0	0	0	0	0	0	0	0	0	0	0	0	0	1	0	0	2	5	5	9	8	3	5	5	4	3	3	4	10	2	3	6	3	10	5	5	4	3	7	5	9	14	9	11	8	11	4
	0	0	0	0	0	0	0	0	0	0	0	0	0	0	0	0	0	1	0	1	1	0	0	1	0	0	0	0	0	1	0	0	0	0	0	0	0	0	0	0	0	0	2	1	1	0	1	1	1
	0	0	0	0	0	0	0	0	0	0	0	0	0	0	0	0	0	0	0	0	0	0.833333	0	0	0	0	0	0	0	0	0	0	0	0	0	0	0	0	0	0	0	0	0.833333	0	1.66667	0	0	0	0.833333
	0	0	0	0	0	0	0	0	0	0	0	0	0	0	0	0	0	0	0.833333	5	4.16667	1.66667	4.16667	1.66667	0.833333	5	3.33333	4.16667	4.16667	2.5	1.66667	0.833333	1.66667	3.33333	2.5	1.66667	0.833333	4.16667	4.16667	2.5	3.33333	6.66667	1.66667	2.5	1.66667	6.66667	6.66667	7.5	6.66667
	0	0	0	0	0	0	0	0	0	0	0	0	0	0	2.5	0.833333	4.16667	5.83333	5.83333	14.1667	21.6667	17.5	20.8333	16.6667	10	15.8333	15	16.6667	17.5	18.3333	26.6667	18.3333	25	16.6667	13.3333	23.3333	23.3333	25.8333	12.5	18.3333	23.3333	30	30	35.8333	25	31.6667	17.5	25.8333	25.8333
	0	0	0	0	0	0	0	0	0	0	0	0	0	1	0	0	0	1	0	0	0	0	0	2	2	0	0	5	0	1	0	1	1	1	4	1	1	0	2	1	2	0	1	3	2	4	2	1	3
	0	0	0	0	0	0	0	0	0	0	0	0	0	0	0	0	0.5	0	1	1.5	2	3	3	1.5	3.5	1.5	1	0	2	3.5	4	1.5	4.5	3.5	1	3	3.5	2.5	3.5	2	5	4.5	5	4.5	6.5	4.5	7	2	5
	0	0	0	0	0	0	0	0	0	0	0	0	0	0	0	0	0	0	0	0	1	1	0	1	1	1	0	2	1	0	1	1	0	3	1	2	1	0	2	0	3	1	2	5	1	1	1	1	0
	0	0	0	0	0	0	0	0	0	0	0	0	0	0	0	2	0	2	0	4	2	3	5	2	3	3	1	2	1	1	3	4	2	4	2	2	1	3	3	1	9	6	7	3	4	7	4	1	3
	0	0	0	0	0	0	0	0	0	0	1	1	0	0	1	2	1	1	3	7	3	7	13	10	13	18	9	14	10	7	10	8	9	7	11	10	7	15	11	14	11	15	20	28	22	15	27	10	13
	0	0	0	0	0	0	0	0	0	0	0	0	0	0	0	0	0	0	1.33333	1.33333	2.66667	5.33333	4	4	5.33333	0	5.33333	4	5.33333	2.66667	6.66667	4	5.33333	0	8	6.66667	6.66667	2.66667	0	2.66667	8	5.33333	0	2.66667	2.66667	6.66667	6.66667	8	6.66667
	0	0	0	0	0	0	0	0	0	0	0	0	0	0	0	0	0	0	0	0	1.25	0	1.25	0	0	1.25	1.25	1.25	0	2.5	2.5	1.25	1.25	0	2.5	1.25	0	1.25	1.25	1.25	2.5	3.75	2.5	3.75	1.25	3.75	6.25	5	1.25
	0	0	0	0	0	0	0	0	0	0	0	0	0	0	0	1	1	3	4	2	11	5	2	3	9	3	5	5	3	6	4	6	1	6	2	2	3	2	2	5	2	6	4	7	7	8	5	12	5
	0	0	0	0	0	0	0	0	0	0	0	0	0	0	0	0	1.66667	1.66667	0	5	1.66667	1.66667	1.66667	0	3.33333	8.33333	6.66667	3.33333	0	5	5	6.66667	5	5	5	1.66667	6.66667	8.33333	5	3.33333	1.66667	8.33333	10	8.33333	8.33333	10	11.6667	8.33333	6.66667
	0	0	0	0	0	0	0	0	0	0	0	0	0	0	0	0	2	4	2	5	0	3	0	4	1	8	4	2	2	5	4	6	4	2	6	4	7	4	4	5	3	7	5	8	5	3	2	1	1
	0	0	0	0	0	0	0	0	0	0	0	0	0	0	1.66667	0	0	0	1.66667	1.66667	5	5	0	8.33333	6.66667	3.33333	3.33333	5	1.66667	5	5	0	3.33333	5	3.33333	5	1.66667	8.33333	1.66667	11.6667	11.6667	6.66667	8.33333	5	10	8.33333	5	20	10
	NaN	NaN	NaN	NaN	NaN	NaN	NaN	NaN	NaN	NaN	NaN	NaN	NaN	NaN	NaN	NaN	NaN	NaN	NaN	NaN	NaN	NaN	NaN	NaN	NaN	NaN	NaN	NaN	NaN	NaN	NaN	NaN	NaN	NaN	NaN	NaN	NaN	NaN	NaN	NaN	NaN	NaN	NaN	NaN	NaN	NaN	NaN	NaN	NaN
	0	0	0	0	0	0	0	0	0	0	0	0	0	0	0	0	0	3	3	3	3	11	7	6	3	2	2	6	3	3	7	9	7	3	2	6	5	5	8	9	6	7	8	4	14	23	18	12	7
	0	0	0	0	0	0	0	0	0	0	0	0	0	0	0	0	4	2	3	3	6	2	7	6	4	5	4	1	7	3	2	5	1	7	7	14	6	3	4	6	7	10	11	9	13	17	9	7	8
	NaN	NaN	NaN	NaN	NaN	NaN	NaN	NaN	NaN	NaN	NaN	NaN	NaN	NaN	NaN	NaN	NaN	NaN	NaN	NaN	NaN	NaN	NaN	NaN	NaN	NaN	NaN	NaN	NaN	NaN	NaN	NaN	NaN	NaN	NaN	NaN	NaN	NaN	NaN	NaN	NaN	NaN	NaN	NaN	NaN	NaN	NaN	NaN	NaN
	0	0	0	0	0.2	0.4	0	0.2	0.2	0	0	0.2	0.4	1.8	0.2	3.4	5	4.4	5.8	10	9.8	9.8	10.6	10.2	10.2	9.6	11.6	14	13.8	13.2	11.8	15	11.6	10.6	13.6	14	10.2	9.8	11.2	11.4	12.4	10.8	13.4	9.6	13.8	9.8	12.2	10	12
	0	0	0	0	0	0	0	0	0.2	0	0	0	0	0.2	0.2	0.2	0.2	0	0.4	0.2	1.4	0.8	0	0.4	0.6	1	1.6	0.4	2	0.2	0.8	0.4	0.6	0.8	1.4	0.6	1	0.6	1.2	0.6	1	1	1.2	1.8	0.8	2.2	0.4	0.6	1
	0.4	0.6	0.2	0.2	0	0.4	1	0.2	0.8	1.8	1.2	2.2	2.4	3.8	5.8	6.6	6.4	7.6	9.2	23	22.6	20.6	20	28.4	25.2	22.2	21.4	25.8	25	21.2	22.4	21.6	20	21.2	17.6	22.8	20.8	19.4	22.2	18.2	18	20.6	22.4	20.4	19.4	20.8	25.6	19.2	23.6
	0.266667	0.2	0.4	0	0.133333	0.4	0.133333	0.0666667	0.733333	1.46667	1.53333	1.73333	2.16667	2.9	3.3	7.2	10.8	10.1333	12	29.2	28.7	33.9333	37.1667	31.5667	30.9333	30.7667	29.2333	31.0667	27.5	27.3667	30.4667	29.5333	32.5667	27.7667	27.8667	28.6667	33.6667	31.7	32.6	37.6333	35.1	35.4333	48.5667	52.0333	52.3667	52.3667	50.9	51.5667	46.3
	0.2	0	0	0.5	0	0.4	0.2	0.4	0.3	0.2	0.1	0.2	0.3	0.5	1.1	2.2	2.7	3	3	3.6	5.2	6.9	6.5	5.1	5.1	6.3	6	4.7	5.8	5.3	5.9	5	5.6	7	5	4.8	5.7	6.5	6.7	5.4	5.1	7.4	8.4	7.1	8.5	11.6	10.6	8.6	7.3
	0	0	0	0	0	0	0	0	0	0	0	0	0	0	1.29032	1.93548	3.87097	2.58065	7.09677	10.9677	7.09677	5.16129	3.22581	6.45161	7.09677	9.03226	10.3226	9.67742	7.09677	8.3871	10.3226	6.45161	4.51613	5.16129	8.3871	13.5484	5.80645	4.51613	7.74194	6.45161	9.67742	10.3226	11.6129	9.03226	14.8387	9.03226	7.09677	5.80645	11.6129
	0	0	0	0	0	0	0	0	0	0	0	0.1	0.1	0.766667	1.53333	3.6	5.96667	7.3	8.23333	13.8333	15.9333	17.0333	16.4333	17.1	19.6	20.9	18.2667	14.4333	16.9667	16.2667	15.8333	14.2667	16.0333	15.6	13.5333	13.6667	16.6667	13.5667	11.1667	13.6333	10.9	14.0333	12.7333	14.9333	14.6667	15.0667	17.8333	13.3	12.1667
	0	0	0	0	0	0	0	0	0	0	0	0	0	0	0.666667	0.666667	1	0.333333	0	2	3.66667	3	1.33333	2.66667	2.33333	3.66667	2.66667	3.66667	2.66667	3.66667	4.33333	2.66667	4.33333	3.33333	4	2.33333	1.66667	2.33333	2.33333	3	3.66667	1.66667	1.66667	1	2.33333	2.33333	1	4	1.66667
	0	0	0	0	0	0	0	0	0	0	0	0	0.177778	1.77778	3.16389	9.16389	13.0694	16.7722	20.5694	31.3139	30.8778	31.5694	34.0472	34.8722	39.3056	33.0139	30.2778	29.4389	30.4417	30.4889	25.4639	29.5139	26.1889	23.2806	29.8972	31.3556	32.6806	30.4833	32.7361	34.675	33.3861	46.2417	48.5556	51.525	48.8417	44.9222	42.3528	42.8056	32.7389
	0	0	0	0	0	0	0	0	0	0	0	0	0.1	0.2	1.66667	3.33333	6.1	4.3	7.56667	13.2	15.6333	11.1667	14.6	13.4	13.8333	15.2333	13.8	13.2333	12.5333	11.1333	12.0667	10.9333	12.1333	10.8667	9.93333	10.9333	13.7	10.7667	11.1333	10.0667	11.8667	13.5	18	15.5	17.3	18.2333	15.8667	14.7333	13.1333
	0	0	0	0	0	0	0	0	0	0	0	0.769231	1.44231	1.63462	2.01923	3.17308	6.02564	9.48718	23.3013	51.1859	58.9744	48.9423	65.2244	64.0385	59.359	61.859	54.2949	51.7628	57.6603	55.1923	53.0449	53.7179	55.6731	53.6538	57.7885	50.609	49.1667	47.1474	54.2628	59.8397	54.2308	66.5064	74.8077	102.66	78.75	96.9231	77.2115	75.9295	63.2372
	0	0	0	0	0	0	0	0	0	0	0	0	0	4.44444	8.88889	20	22.2222	33.3333	24.4444	28.8889	17.7778	22.2222	22.2222	22.2222	26.6667	46.6667	42.2222	26.6667	24.4444	28.8889	13.3333	26.6667	35.5556	26.6667	26.6667	33.3333	37.7778	13.3333	28.8889	15.5556	40	55.5556	33.3333	33.3333	28.8889	28.8889	24.4444	33.3333	31.1111
	0	0	0	0	0	0	0	0	0	0.416667	0.833333	0	0.833333	3.88889	9.30556	6.66667	8.05556	8.33333	17.6389	22.5	21.8056	23.1944	27.7778	34.0278	24.7222	30.6944	23.4722	13.4722	23.3333	21.1111	20.1389	29.7222	30.1389	19.1667	21.25	26.1111	23.4722	24.4444	23.4722	27.6389	21.3889	16.3889	16.9444	22.7778	18.6111	28.8889	25.4167	17.9167	23.6111
	0	0	0	0	0	0	0	0	0	0	0.217391	0	0.76087	2.26449	3.6413	7.9529	8.80435	8.33333	13.442	26.8659	32.192	24.6196	21.25	27.029	28.1341	30.6703	31.9022	27.1558	31.8659	30.1993	35.6884	29.1486	29.1486	26.9384	31.6848	29.8551	33.4601	38.0978	30.779	37.6268	33.2065	41.9022	48.3696	44.2935	48.6957	47.9167	47.1196	32.2826	36.5942
	0	0	0	0	0	0	0	0	0	0	0.108696	0.108696	1.08696	1.41304	2.59058	3.67754	5.97826	5.14493	7.59058	19.4565	20.8152	21.1594	20.1993	22.2283	22.5	20.5435	19.529	22.337	20.1449	18.4601	20.779	23.6232	17.1377	24.2572	28.3333	24.1667	24.4203	22.5906	21.2138	22.7355	24.5833	25.7065	35.5435	37.2101	40.7246	36.2319	30.5435	33.0797	21.8478
	0	0	0	0	0	0	0	0	0	0	0.2	0	0	0	0.4	1.4	2.4	1.8	3.8	7.8	8.6	11.6	11.2	9	10.6	10	9.4	9.6	10.6	9.4	9.8	9.6	8	10.2	12.2	10.2	9.8	11.6	11	10.6	8.8	10.2	7.8	8.4	9.4	8	7	8.6	9.4
	0	0	0	0	0	0	0	0	0	0	0	0	0.1	0.3	0.5	0.9	1.4	0.9	3.2	8.9	8.8	9	8.7	10.1	10.9	12.5	9.5	11.3	9.9	7.8	10	10	14.7	9.6	10.2	12.4	12.9	12.5	12.8	13	10.4	12.9	14	15	15.2	15.8	12.3	10.3	9
	0	0	0	0	0	0	0	0	0	0	0.0666667	0.0666667	0.2	0.133333	0.666667	3.46667	5.26667	5.73333	9.13333	20.1333	18.8	20.6667	23.8667	23.7333	22.6	22.6667	23.4667	23.6	20.9333	23.7333	23.2667	22.6	21	22.4667	21.8667	23.5333	24.3333	27	26.2	25.3333	25.2667	26.5333	31.8667	37.9333	35.0667	32.2667	24.4667	20	18.8667
	0	0	0	0	0	0	0	0	0.6	0	0.4	0.2	0.4	0.8	1.6	4.4	3.2	7.2	5.8	18.4	15.2	18.6	19.2	19.4	17.4	13.6	16.4	18.6	15.2	14.6	15.2	18.4	16.8	18.8	17.8	22.2	17.2	18.8	16.4	17.8	17.2	21.6	16.6	21	19.6	18	19.8	20.6	17.2
	0	0	0	0	0	0	0	0	0	0	0	0	0	0.2	0.4	1.2	0.4	1.6	1.4	2.8	4	2.6	3.2	2.2	3	2.6	4.6	2.4	3.6	3	3.6	2.8	3.4	6	3.2	2.2	4	4.4	2	3.4	3.6	5.4	5.4	4.6	3.6	4.2	3	3.6	4
	0	0	0	0	0	0	0	0	0.2	0	0.2	0	0.2	0.6	0.6	1.2	3	2.4	4.8	9.2	10.2	8.4	10.2	9.8	11.2	12.4	14.2	9.4	12.6	10.6	10.8	9.6	7.8	12.8	9.6	10.6	9.4	10.8	10.4	10	9.2	9	9	10.4	10	9	10.4	6.8	9.6
	0	0	0	0	0	0	0	0	0.3	0.2	0.3	0.5	0.5	0.7	1.1	5.6	6.4	8.2	11.7	27.1	27.9	28.2	33.9	34.1	37	33.8	33.8	33.8	36.3	29.5	27.9	28.8	26.6	29	27.8	33.5	29.2	31.3	28.3	31.9	30.4	32.3	32.9	45.5	40.1	39	33.6	30.9	24.3
	0	0	0	0	0	0	0	0	0	0.1	0	0	0.2	0.1	0.8	1.8	2.7	2.3	2.8	7.9	7.2	7.9	8.1	11.4	10.7	12.4	9.3	10.1	8.5	9	9.9	8.7	8.4	8.8	7.4	9.1	9.4	8.7	10.1	8.3	9.3	10.6	12	11.6	14.5	13	10.4	8.6	8.1
	0	0	0	0	0	0	0	0	0	0	0.625	0	0.625	2.5	1.875	5	5	6.875	8.75	7.5	17.5	9.375	11.25	8.75	15	10	14.375	13.75	15	10.625	16.875	13.75	15	14.375	14.375	11.875	13.125	11.875	14.375	15	10	16.875	10	15.625	15.625	10	10.625	14.375	17.5
	0	0	0	0	0	0	0	0	0	0	0	0	0	0	0	0	0	0	0	0	0	0	0.625	0.625	0.625	0	0	0	0	0.625	0	0.625	0	0	0	0	0	0	0	0	0.625	0	0	0	1.25	0	0	0	0
	0	0	0	0	0	0	0	0	0	0	0	0	0.625	5	13.75	6.25	12.5	16.25	23.125	31.25	41.875	38.125	39.375	45.625	51.875	47.5	51.25	53.125	45.625	39.375	42.5	32.5	40.625	41.875	39.375	39.375	40	40.625	50.625	41.25	45.625	49.375	69.375	74.375	70.625	69.375	61.875	54.375	41.25
	0	0	0	0	0	0	0	0	0	0	0	0	0	0	0.566667	0.566667	0.933333	1.16667	1.76667	2.63333	4.43333	2.23333	3.7	2.76667	2	2.3	2.23333	2.5	2.8	3.13333	2.56667	1.9	2.9	3.2	1.8	2.76667	3.13333	2.33333	2.8	3.5	2.56667	4.03333	2.36667	1.8	2.3	1.96667	2	1.83333	1.8
	0	0	0	0	0	0	0	0	0	0	0	0	0	0.416667	0.2	0.916667	2.46667	4.31667	2.76667	7.68333	7.63333	8.6	11.0667	11.75	7.65	11.3667	8.46667	10.0667	12.4167	9.51667	9.31667	8.3	10.6667	6.93333	7.23333	6.68333	7.98333	5.56667	7.68333	7.65	8.6	6.96667	6.83333	11.2167	10.7667	7.26667	10.8	7.16667	12.6167
	0	0	0	0	0	0	0	0	0	0	0	0	0	0	0	0.4	1.2	0.4	1	0.6	1.2	1.8	2.6	1.4	1.4	0.8	1.6	2.4	1	1	2.4	1.8	1	2	2	1.4	2.4	1.6	1.6	1.4	1.8	1.4	1.6	1.2	0.8	1	1	1.2	0.8
	0	0	0	0	0	0	0	0	0	0	0	0	0	0	0	7.5	18.3333	10	24.1667	51.6667	57.5	50.8333	63.3333	46.6667	57.5	41.6667	56.6667	40.8333	44.1667	55	48.3333	59.1667	44.1667	44.1667	51.6667	47.5	46.6667	52.5	52.5	57.5	51.6667	61.6667	77.5	80.8333	71.6667	69.1667	65.8333	50	40.8333
	0	0	0	0	0	0	0	0	0	0	0	0	0	1.25	0.833333	2.5	7.08333	9.16667	14.5833	32.0833	36.25	27.9167	24.1667	40	38.3333	40.4167	37.0833	33.3333	32.9167	25.8333	26.6667	32.0833	27.0833	35	34.1667	33.3333	31.6667	48.75	38.75	42.5	33.3333	47.0833	48.75	54.5833	64.1667	55	52.5	60.4167	41.25
	0	0	0	0	0	0	0	0	0	0	0	0	1	5.44444	10.5556	4.44444	17	13.3333	13.8889	31.6667	37.1111	31.3333	33.7778	33.4444	36.4444	33.8889	28.7778	32.2222	36.7778	31.8889	32.4444	30.8889	31.7778	35.4444	33.3333	38.8889	43.1111	38.2222	47.7778	34.5556	41.4444	52.3333	66.5556	67.4444	61.4444	58.1111	43.7778	50.6667	34.8889
	0	0	0	0	0	0	0	0	0	0	0	0	0	0	1	0	1	1	0	16	11	11	4	7	17	8	8	7	7	9	9	12	13	9	13	6	21	10	12	9	14	12	16	13	18	13	14	21	12
	0	0	0	0	0	0	0	0	0	0	0	0	0	0	0	0	0	0	1.66667	5	5	0	8.33333	1.66667	1.66667	0	6.66667	6.66667	6.66667	0	5	5	5	3.33333	0	5	11.6667	3.33333	5	8.33333	6.66667	6.66667	8.33333	3.33333	1.66667	3.33333	10	3.33333	6.66667
	0	0	0	0	0	0	0	0	0	0	0	0	0	0	0	0	0	0	0	1.66667	0	0	0	0	1.66667	0	0	0	0	0	0	0	0	0	0	0	0	0	0	0	0	1.66667	0	1.66667	0	0	1.66667	0	0
	0	0	0	0	0	0	0	0	0	0	0	0	0	0	2	0	4	4	4	10	22	16	6	12	4	6	12	14	10	16	10	10	8	6	14	12	10	10	16	8	4	20	14	10	12	14	14	12	16
	0	0	0	0	0	0	0	0	0	0	0	0	0	0.555556	0.555556	2.32323	3.26263	5.71717	11.0202	21.0808	29.4141	27.8485	28.1818	32.4343	38.8788	25.5253	36.596	23.7576	26.2424	26.5152	27.3737	29.6465	25.8586	30.8081	27.4747	33.8384	41.899	36.0404	35.8889	30.3636	44.1515	41.7172	55.5253	59.7475	64.6768	50.5354	46.697	46.7475	30.5859
	0	0	0	0	0	0	0	0	0	0	0	0	0	0	0	1.33333	2.16667	1.33333	1.33333	4.66667	7	2.33333	2.5	7.66667	11.1667	3	3.66667	2.83333	4.5	6.33333	4.33333	10	4.66667	9.16667	7	4.5	4.5	8.16667	5.66667	6.83333	2.33333	11.8333	17	16.5	15	13.6667	11	9.5	5
	0	0	0	0	0	0	0	0	0	0	0	0	0	0	1.66667	0	13.3333	5	15.8333	28.3333	22.5	22.5	25	20.8333	24.1667	25	22.5	22.5	31.6667	28.3333	26.6667	17.5	29.1667	20.8333	30.8333	21.6667	25.8333	31.6667	28.3333	26.6667	25.8333	28.3333	25	29.1667	32.5	40	33.3333	28.3333	20
	0	0	0	0	0	0	0	0	0	0	0	0	0	0.416667	0	2.91667	6.38889	8.33333	6.80556	19.4444	15.6944	22.2222	23.6111	27.7778	30.8333	24.8611	26.6667	21.6667	17.3611	19.5833	17.2222	25.5556	22.0833	23.0556	20.9722	21.3889	24.8611	26.5278	23.8889	28.8889	22.7778	26.9444	39.8611	39.4444	48.6111	37.9167	38.0556	34.4444	33.1944
	0	0	0	0	0	0	0	0	0	0	0	0	0	0	0	1.66667	0.416667	2.08333	2.08333	3.75	5	5	9.16667	5.41667	7.08333	8.33333	5	3.75	7.5	7.5	4.58333	3.75	5	10.8333	6.25	5.41667	5.41667	4.16667	5.41667	6.25	5.41667	7.91667	6.25	9.58333	9.16667	7.08333	7.08333	10	6.66667
	0	0	0	0	0	0	0	0	0	0	0	0	0	0	0	0	0	1.66667	9.16667	10.8333	5.83333	15	13.3333	12.5	9.16667	10	9.16667	13.3333	11.6667	14.1667	17.5	15.8333	17.5	13.3333	10	11.6667	14.1667	12.5	10.8333	16.6667	9.16667	16.6667	17.5	12.5	15.8333	14.1667	20.8333	15	11.6667
	0	0	0	0	0	0	0	0	0	0	0	0	0	0	0	0.330579	0.330579	1.15702	1.4876	18.0165	21.4876	30.9091	22.6446	21.8182	18.843	22.314	18.3471	25.2893	23.6364	22.314	24.1322	22.8099	22.314	20.8264	20.8264	21.6529	20.8264	22.1488	21.4876	20.4959	24.4628	27.7686	33.2231	21.3223	21.157	24.1322	22.1488	20.6612	25.124
	0	0	0	0	0	0	0	0	0	0	0	0	0	0	0	0	0	0	1.7	14.2	14.6	18.3	16.2	12	12.9	11.2	12.1	12.4	14.3	12.7	12.8	14.8	11.9	12.2	13.2	12.6	14.1	13.4	14.3	14	12.7	17.8	21.9	18.3	15.2	14.4	13.8	11.2	15
	0	0	0	0	0	0	0	0	0	0	0	0	0	0	0	0	0	0	0	10.625	15.625	18.75	17.5	10	13.75	11.25	11.875	9.375	10	13.75	10	10.625	10	15	10	13.75	10.625	15	11.25	9.375	13.75	21.875	16.875	14.375	20	17.5	15	15.625	17.5
	0	0	0	0	0	0	0	0	0	0	0	0	0	0	0	0	0	0	0.625	12.5	11.875	14.375	20	9.375	15.625	16.875	15.625	14.375	9.375	15	8.75	10.625	16.875	18.125	8.125	13.75	11.875	8.75	14.375	10	11.875	23.125	23.125	22.5	13.75	12.5	17.5	17.5	15
	0	0	0	0	0	0	0	0	0	0	0	0	0	0	0	0	0	0	0.25	3.625	2.8125	4.75	5.25	3.375	2	3.1875	2.6875	4.4375	3.0625	2.8125	2.8125	3.4375	3.625	2.25	2.5625	4.3125	3.625	4.375	4.6875	5.125	4.1875	8.0625	8.375	6	5	4.75	2.125	4.1875	3.8125
	0	0	0	0	0	0	0	0	0	0	0	0	0	0	0	0	0	0	1.875	6.25	7.5	9.375	9.375	8.75	9.375	5.625	6.875	7.5	9.375	10	6.25	10	10	9.375	6.875	3.75	10	7.5	11.25	7.5	8.75	20.625	23.125	8.75	15	8.75	8.75	7.5	6.25
	0	0	0	0	0	0	0	0	0	0	0	0	0	0	0	0	0	0	0	0.416667	1.25	0.416667	0.416667	0.833333	0	0.833333	1.25	0.833333	1.66667	1.25	0	0.833333	0.833333	1.25	0.416667	0.416667	0.833333	0	1.25	1.25	0	1.66667	1.25	2.91667	0.416667	0.833333	1.25	0.833333	0.833333
g1	0	0	0	0	0	0	0	0	0	0	0	0	0	0	0	0	0	1	1	2.5	1.5	2	2	2	2	5.5	4.5	3	1	4.5	2.5	1.5	2.5	3	3	1.5	3	2	4	3	2.5	1	6	4.5	5.5	5	8	3.5	1.5
	0	0	0	0	0	0	0	0	0	0	0	0	0	0	0	0	1	3	2	3	6	2	5	1	4	2	2	2	4	2	2	3	3	3	7	2	2	5	4	3	3	1	0	3	1	2	3	2	6
	0	0	0	0	0	0	0	0	0	0	0	0	0	0	1	0	0	1	3	4	6.5	3.5	4	6	6.5	5	6.5	4.5	4	6	4.5	4.5	5.5	6.5	10.5	9	10.5	9.5	6.5	10.5	5.5	10.5	18	18.5	19	18.5	12	14.5	12
	0	0	0	0	0	0	0	0	0	0	0	0	0	0	0	0	0.5	0.5	2.45238	5.83333	9.88095	6.83333	9.7381	13.6429	12.6667	10.619	10.6667	11.2143	8.2381	9.28571	13.119	14.1905	9.71429	8.28571	12.6905	11.1667	10.7143	12.2857	10.2857	12.2143	19.0714	20.0238	40.5714	34.6667	36.619	26.2619	21.8571	16.6667	22.0476
	0	0	0	0	0	0	0	0	0	0	0	0	0	0	0	1	0	0	3	1	0	1	0	1	1	2	2	1	0	1	2	1	4	4	0	2	1	2	0	2	0	5	5	9	1	2	6	3	4
	0	0	0	0	0	0	0	0	0	0	0	0	0	0	0	0	0	0	0	1.5	1.5	1	3	2	2	1	0.5	0	1	1	2	0.5	1	1.5	0.5	3.5	0	1.5	1.5	1.5	2	3	4.5	5.5	3	4	3.5	1	3.5
	0	0	0	0	0	0	0	0	0	0	0	0	0	0	0	1	0	1	0	2	8	7	5	4	6	8	8	8	4	9	7	12	6	6	4	9	5	5	6	5	9	11	16	15	13	16	10	12	9
	0	0	0	0	0	0	0	0	0	0	0	0	0	0	0	0	0	0	0	0	0	0	0	0	0	1	0	0	0	0	0	0	0	0	0	0	0	1	0	0	0	1	0	0	1	0	0	0	1
	0	0	0	0	0	0	0	0	0	0	0	0	0	0	0	0	1	0	1	1	1	2	1	2	0	0	2	4	1	0	3	1	0	0	5	0	2	1	4	0	4	3	6	4	3	7	2	7	1
	0	0	0	0	0	0	0	0	0	0	0	0	0	0	0	2.5	3	8	16	35	45	29.5	43.5	40.5	41.5	46.5	40	44	40.5	40	39	47.5	58.5	53	55.5	61	56	61	60	54.5	63.5	87.5	100.5	102.5	85	74.5	62.5	58.5	58
	0	0	0	0	0	0	0	0	0	0	0	0	0	0	0	0	1	1	0	5	5	3	3	6	3	3	2	6	3	1	7	6	5	9	2	4	10	4	5	4	10	2	6	4	9	4	8	9	4
	0	0	0	0	0	0	0	0	0	0	0	0	0	0	0	1.5	2	1.5	5.5	13	19.5	10.5	15	15.5	14.5	19.5	14	10.5	15	17.5	15	15	15.5	14.5	15	15.5	15	21.5	15.5	20	21.5	27.5	26.5	36	24.5	19.5	16.5	27	23.5
	0	0	0	0	0	0	0	0	0	0	0	0	0	0	0	1.5	5	3.5	12	38.5	40.5	37	36	37	38	40.5	50.5	37	37.5	43.5	33	41.5	37	41.5	43	45.5	42.5	48	54.5	59.5	62	77	82	83.5	68.5	55	55.5	57.5	54
	0	0	0	0	0	0	0	0	0	0	0	0	0	0	2	2	8	0	2	14	4	4	2	2	6	8	6	6	4	6	8	2	6	6	6	0	6	2	4	6	6	12	12	6	16	2	10	10	2
	0	0	0	0	0	0	0	0	0	0	0	0	0	0	0	1.81818	0	0	0	0	0	0	1.81818	0	0	0	0	0	0	0	1.81818	0	1.81818	0	0	0	1.81818	0	1.81818	0	1.81818	3.63636	0	0	1.81818	0	3.63636	1.81818	3.63636
	3.63636	1.81818	0	3.63636	5.45455	3.63636	0	1.81818	0	1.81818	1.81818	5.45455	5.45455	10.9091	3.63636	18.1818	14.5455	10.9091	12.7273	32.7273	38.1818	47.2727	41.8182	27.2727	52.7273	21.8182	36.3636	18.1818	23.6364	34.5455	58.1818	34.5455	49.0909	50.9091	45.4545	45.4545	58.1818	74.5455	43.6364	52.7273	58.1818	52.7273	65.4545	60	87.2727	45.4545	85.4545	54.5455	47.2727
	0	0	0	0	0	0	0	0	0	0	0	0	0	0	0	1	0	1	0	7	2	5	2	3	1	5	2	6	6	1	4	6	10	4	4	4	7	7	7	2	6	4	3	14	12	5	8	8	12
	0	0	0	0	0	0	0	0	0	0	0	0	0	0	0	2	6	8	12	14	10	21	20	18	18	18	13	20	18	14	14	24	29	23	19	21	23	19	17	28	16	29	17	17	17	23	14	27	22
	0	0	0	0	0	0	0	0	0	0	0	0	0	0	0	1	0	1	4	24	15	13	21	19	23	26	18	22	11	19	17	32	14	22	26	16	20	17	12	22	15	25	30	23	22	29	17	20	20
	0	0	0.175439	0	0.526316	0.175439	0	0.175439	0.175439	0.175439	0	0.175439	0	0.701754	2.22807	2.95614	2.95614	2.07895	5.53509	14.2456	10.9912	9.78947	15.1491	15.9912	18.0965	16.3947	20.7456	15.9649	15.1667	13.7368	14.0439	15.5702	19.193	16.5439	14.3158	15.4474	17.5175	12.5614	17.3684	22.6228	21.0702	24.0263	36.0614	37.8947	35.0877	29.3509	31.2982	20.8947	22.5965
	0	0	0.175439	0.350877	0	0	0	0.175439	0	0	0.350877	0	0	0.175439	1.05263	1.05263	2.05263	1.90351	2.05263	5.80702	7.38596	8.98246	9.03509	6.88596	8.23684	12.9912	8.68421	6.88596	8.9386	12.5351	6.83333	9.0614	7.00877	7.80702	7.83333	7.33333	9.23684	8.83333	10.386	8.73684	11.6404	21.5439	23.9298	23.4211	19.8684	19.8947	17.1404	15.0877	11.7368
	0	0	0	0	0	0	0	0	0	0	0	0	0	0	0	0	0	0	0	0	2	3	0	0	2	0	2	0	1	0	1	1	0	2	1	2	3	1	0	2	0	2	3	2	2	1	4	8	2
	0	0	0	0	0	0	0	0	0	0	0	0	0	0	0	0	0	2	1	11	9	8	7	5	4	9	10	10	12	11	5	9	6	12	8	6	9	8	5	5	16	8	9	7	7	9	6	11	10
	0	0	0	0	0	0	0	0	0	0	0	0	0	0	3.07692	3.07692	6.15385	9.23077	13.8462	30.7692	21.5385	33.8462	30.7692	21.5385	27.6923	23.0769	32.3077	33.8462	26.1538	36.9231	27.6923	27.6923	24.6154	23.0769	23.0769	27.6923	32.3077	21.5385	32.3077	23.0769	40	29.2308	41.5385	36.9231	35.3846	30.7692	35.3846	27.6923	32.3077
	0	0	0	0	0	0	0	0	0	0	0	0	0	0	0	0	0	1	0	0	0	0	0	0	1	0	0	0	2	2	0	1	0	0	0	0	0	0	0	0	2	1	1	1	3	0	0	0	0
	0	0	0	0	0	0	0	0	0	0	0	0	0	0	0	0	0	0	0	1.33333	0	0	0	0	0	1.33333	1.33333	1.33333	0	0	0	0	1.33333	0	0	1.33333	0	0	0	0	1.33333	2.66667	0	0	0	0	0	1.33333	1.33333
	0	0	0	0	0	0	0	0	0	0	0	0	0	0	0	0	0	0	1.33333	0	0	0	2.66667	0	1.33333	0	0	0	0	0	0	0	1.33333	0	1.33333	1.33333	1.33333	1.33333	0	1.33333	2.66667	2.66667	0	0	1.33333	0	0	1.33333	0
	0	0	0	0	0	0	0	0	0	0	0	0	0	0	2.66667	2.66667	4	4	4	6.66667	16	8	14.6667	13.3333	22.6667	16	17.3333	21.3333	18.6667	18.6667	20	18.6667	29.3333	28	16	22.6667	33.3333	16	24	25.3333	28	40	44	58.6667	26.6667	44	48	26.6667	28
	0	0	0	0	0	0	0	0	0	0	0	0	0	0	0	0	0	0	1	0	1	0	0	0	0	0	0	1	0	0	0	0	0	0	0	0	0	0	0	0	0	0	0	0	1	0	1	1	1
	0	0	0	0	0	0	0	0	0	0	0	0	0	0	1.02632	5.76316	9.28947	8.81579	11.4474	17.5263	24.6316	19.0789	21.0263	17.4474	19.9737	20.0526	24.1316	20.1053	21.5	29.5263	20.5263	20.6579	19.5789	27.5526	23.9737	21.9737	33.6579	24.5789	30.1842	23.1842	30.8421	42.5263	43.1316	54.3158	49.8947	51.6579	49.8158	39.3947	43.6316
	0	0	0	0	0	0	0	0	0	0	0	0	0	0	0	1	0	0	1	3	5	3	0	4	2	0	2	3	2	4	5	2	4	6	2	4	3	5	2	5	3	8	7	8	6	8	4	10	5
	0	0	0	0	0	0	0	0	0	0	0	0	0	0	0	0	3	2	1	6	11	1	6	8	5	8	9	14	7	8	7	8	10	6	10	11	8	7	9	8	6	15	13	6	15	9	15	9	6
	0	0	0	0	0	0	0	0	0	0	0	0	0	0	0	0	0	1	0	1	3	1	2	1	4	1	3	4	2	1	6	0	1	4	1	3	3	3	2	2	2	2	3	5	3	3	0	3	4
	0	0	0	0	1	0.5	1	0.5	0.5	0.5	0.5	0	0.5	0.5	0	4.5	5.5	4.5	6.5	9.5	8	14.5	15	12	12.5	11	11	9	11	11.5	14.5	15	9.5	12.5	8.5	12.5	13	14.5	17	12.5	14.5	24	24	31.5	30.5	26	27.5	25	19.5
	0	0	0	0	0	0	0	0	0	0	0	0	0	0	1	1	0	0	0	0	1	1	0	1	3	1	2	1	1	1	0	3	1	2	3	0	0	6	0	3	0	3	4	5	6	5	4	4	2
	0	0	0	0	0	0	0	0	0	0	0	0	0.363636	1.45455	2.54545	4.68182	6.72727	3.81818	8.95455	19.8182	20.2273	21.8182	17.8182	18.7727	21.2727	18.6818	18.9545	25.2727	25.0455	25.6818	23.5909	23.8636	23.8636	23.4545	21	21.7727	27.5455	22.4545	25.3182	21.1818	23.8636	32.4091	38.6818	53.2727	43.6818	35.1364	35.7727	35.9545	35.1818
	0	0	0	0	0	0	0	0	0	0	0	0	0	0	1.53846	4.61538	6.15385	10.7692	9.23077	21.5385	20	16.9231	18.4615	29.2308	24.6154	35.3846	29.2308	16.9231	32.3077	23.0769	23.0769	26.1538	16.9231	30.7692	33.8462	27.6923	20	24.6154	32.3077	27.6923	16.9231	30.7692	44.6154	43.0769	52.3077	53.8462	33.8462	32.3077	26.1538
	0	0	0	0	0	0	0	0	0	0	0	1.25	2.5	3.125	2.625	6.75	5.875	9.125	11.125	12.875	16.125	15.375	18	16	18.125	24.5	22	19.25	19.25	20.75	18.625	24.5	15	22.375	21	18.625	21.625	25.375	28.75	27.875	25.125	27.25	30.75	37.125	44.25	43.625	39.25	36.625	33.375
	0	0	0	0	0	0	0	0	0	0	0	0	0	0	1.25	3.75	1.25	3.75	7.5	18.75	17.5	10	13.75	11.25	13.75	13.75	12.5	12.5	15	11.25	7.5	13.75	5	13.75	16.25	5	6.25	6.25	10	10	10	13.75	22.5	18.75	12.5	15	16.25	22.5	3.75
	0	0	0	0	0	0	0	0	0	0	0	0	0	0	0	0.625	0.625	1.25	6.875	8.125	10	10.625	14.375	12.5	19.375	13.125	18.125	19.375	16.875	20	18.125	26.25	18.125	12.5	19.375	21.875	16.25	20	19.375	18.125	32.5	29.375	41.25	31.25	29.375	30	31.25	18.75	23.75
	0	0	0	0	0	0	0	0	0	0	0	0	0	0	0	0	0	0	0	3.75	1.25	2.5	1.25	2.5	0	2.5	3.75	3.75	3.75	6.25	1.25	0	1.25	2.5	2.5	6.25	3.75	2.5	0	1.25	6.25	5	12.5	10	7.5	3.75	3.75	5	6.25
	0	0	0	0.25	0	0.5	0.5	0.25	0.25	1.25	0.75	0.75	1.25	2	2.25	4.5	8.75	10.5	10.75	19.75	17	20.75	16	15	15.75	22.25	21.5	22.5	18	17.5	18.25	17.25	14.25	20	20.5	20.75	19	22.5	19.75	18.25	17.5	17.75	21.25	18.25	14.75	20.75	20.25	21	19.75
	0	0	0	0	0	0	0	0	0	0	0	0	0	0	0	1.25	2.5	0	2.5	15	31.25	16.25	16.25	11.25	18.75	12.5	15	17.5	20	15	27.5	20	13.75	15	16.25	16.25	23.75	28.75	16.25	20	22.5	28.75	23.75	25	12.5	22.5	17.5	18.75	11.25
	0	0	0	0	0.125	0.25	0.125	0.125	0.25	0.125	0.125	0.25	0.375	0.25	0.875	2.75	4.375	4.5	4.5	14	17	17.125	18	21	18.375	26.625	19.75	23.25	19.875	19.75	17.75	19	22.125	16	23.25	19.75	21	20.75	22.875	21.375	28.125	27	31.75	30	29.5	29.875	25.25	23.625	29.625
	0	0	0	0	0	0	0	0	0	0	0	0	0	0	0.125	0.375	0.125	0.25	0	1.25	1.875	0.625	1.125	1.75	1.25	0.75	2.875	2.125	2.375	1.5	1.375	1	1.375	2.75	1.375	2.875	2	1.5	3.125	2	3.125	2.25	2.125	2.375	1.5	3.25	1.375	1.125	1
	0	0	0	0	0	0	0	0	0	0	0	0	0	0	0	0	0	0	1	0	0	1	1	0	0	0	0	0	0	0	0	1	1	0	0	0	0	0	1	0	1	2	2	1	2	0	1	0	1
	0	0	0	0	0	0	0	0	0	0	0	0	0	0	0	0	0	0	1	2	5	4	4	5	1	1	3	2	3	1	7	3	3	1	2	1	4	2	1	1	6	10	10	6	7	5	0	6	7
g2	0	0	0	0	0	0	0	0	0	1	0	0	0	1	0	0	1	1	0	2	2	1	1	0	4	3	2	1	2	1	1	2	0	0	4	1	1	7	1	2	1	5	6	5	9	5	7	0	3
	0	0	0	0	0	0	0	0	0	0	0	0	0	0	0	0	0	0	0	0	1.25	0	0	3.75	2.5	3.75	0	2.5	0	1.25	1.25	1.25	2.5	2.5	1.25	1.25	0	0	0	2.5	5	2.5	1.25	2.5	2.5	1.25	1.25	1.25	6.25
	0	0	0	0	0	0	0	0	0	0	0	0	0	0	1	1	0	1	0	0	4	0	0	0	0	0	2	1	1	1	1	3	0	0	3	1	0	0	1	1	2	3	0	5	5	5	1	4	3
	0	0	0	0	0	0	0	0	0	0	0	0	0	1.34615	6.53846	7.41026	7.37179	10.4359	11.2308	26.859	22.4872	24.2821	25.5	20.8846	21.0256	31.7821	25.5256	30.9487	28.4231	29.3718	29.6795	29.7564	27.0897	32.1667	29.4615	24.9103	28.4615	32.5897	27.5513	36.7821	37.7308	49.7308	62.2051	67.9487	65.9615	36.9615	45.9872	42.6154	44.2564
	0	0	0	0	0	0	0	0	0	0	0	0	0	0	0	0	2.5	0	0	0	2.5	0	0	0	0	0	5	2.5	0	2.5	2.5	2.5	0	0	0	0	0	0	5	0	0	5	5	2.5	0	2.5	0	2.5	0
	0	0	0	0	0	0	0	0	0	0	0	0	0	0	0	0	0	2.5	0	2.5	2.5	2.5	7.5	7.5	2.5	10	0	10	2.5	7.5	10	2.5	2.5	5	0	7.5	2.5	2.5	15	5	5	20	17.5	5	10	12.5	10	15	5
	0	0	0	0	0	0	0	0	0	0	0	0	1.11111	2.22222	1.11111	1.11111	4.72222	3.61111	8.05556	15.5556	13.0556	9.72222	15	17.7778	18.8889	12.2222	21.3889	17.2222	16.3889	22.2222	15.5556	18.6111	14.1667	16.6667	20.8333	13.3333	12.7778	10.8333	20.2778	19.4444	20	27.2222	32.2222	27.2222	23.6111	17.7778	18.6111	18.8889	12.5
	0	0	0	0	0	0	0	0	0	0	0	0	0	1	0	5	8	5	2	7	7	7	8	6	10	9	6	6	12	13	6	19	5	10	10	9	8	12	14	5	10	19	21	21	21	19	12	15	12
	0	0	0	0	0	0	0	0	0	0	0	0	0	0	2	3	3	1	6	18	20	14	8	19	17	23	25	19	19	19	11	11	23	18	28	27	23	24	27	28	35	34	36	39	24	31	30	31	32
	0	0	0	0	0	0	0	0	0	0	0	0	0	0	0	1	0.5	2	2	3	7	4.5	5.5	5	7.5	8.5	8	9.5	7	6.5	5	7	7	8	7.5	6	5	8	9	5.5	9	9.5	7	13.5	12	14.5	11.5	14	12
	0.5	0	1	0	0	0.5	1	0.5	0	0	1	0	1.5	1	1.5	4.5	3.5	4.5	9.5	18	25	22.5	19.5	22.5	33	20	24.5	30.5	30	30	28	29	27.5	22.5	28.5	28	27.5	33.5	35.5	37	42	46.5	56	60	59	51.5	46.5	34	45
	0	0	0	0	0	0	0	0	0	0	0	0	0	0	0	4.61538	0	3.07692	3.07692	3.07692	4.61538	4.61538	6.15385	6.15385	9.23077	3.07692	18.4615	9.23077	12.3077	0	6.15385	1.53846	3.07692	6.15385	4.61538	6.15385	4.61538	1.53846	1.53846	7.69231	6.15385	4.61538	7.69231	7.69231	7.69231	7.69231	6.15385	7.69231	12.3077
	0	0	0	0	0	0	0	0	0	0	0	0	0	0	0	4.78571	8.14286	3.35714	4.92857	10.7143	8.21429	8.71429	16.2143	9.78571	15.2143	10.9286	12.2143	15.6429	9.78571	11.2143	16.9286	13.6429	15.9286	13.2143	19.7857	20.0714	17.3571	18	12.2143	20	18.6429	22.3571	26.4286	31.9286	25.7857	23.2857	22.8571	26.8571	19.0714
	0	0	0	0	0	0	0	0	0	0	0	0	0	0	0	0	1.42857	1.5	3	1.5	6.85714	5.5	4.92857	7.78571	7.35714	8.78571	3.92857	3	9.71429	4	5.42857	9.21429	11.2143	10.6429	4.42857	8.78571	5.85714	8.21429	9.78571	11.7857	6.92857	17.5714	20.2857	11.3571	11.8571	9.35714	18.1429	12.0714	17.0714
	0	0	0	0	0	0	0	0	0	0	0	0	0	0	0	0	0	0	10.7692	4.61538	13.8462	12.3077	7.69231	12.3077	10.7692	10.7692	9.23077	3.07692	18.4615	7.69231	9.23077	10.7692	13.8462	7.69231	9.23077	18.4615	6.15385	15.3846	9.23077	3.07692	26.1538	13.8462	20	15.3846	9.23077	13.8462	9.23077	12.3077	7.69231
	1.25	0	0	2.5	0	0	1.25	0	1.25	0	0	2.5	0	0	0	0	2.5	1.25	0	8.75	6.25	8.75	7.5	12.5	12.5	12.5	7.5	8.75	12.5	8.75	7.5	6.25	7.5	11.25	12.5	11.25	6.25	13.75	10	10	15	20	15	16.25	7.5	16.25	12.5	13.75	13.75
	0	0	0	0	0	0	0	0	0	0	0	0	0	0	0	0	0	0	1.25	1.25	0	2.5	0	1.25	1.25	0	0	0	1.25	0	2.5	3.75	0	1.25	1.25	1.25	1.25	1.25	0	0	0	0	1.25	3.75	1.25	1.25	2.5	1.25	2.5
	0	0	0	0	0	0	0	0	0	0	0	0	0	0	0	3.33333	6.19048	0	4.52381	7.61905	7.85714	5.71429	6.42857	6.66667	13.8095	5.95238	15	8.09524	6.19048	5.95238	9.52381	5.71429	12.1429	9.04762	10.4762	5.95238	15.9524	6.42857	6.42857	7.14286	19.7619	26.4286	12.1429	20.4762	22.619	26.4286	21.1905	24.0476	19.5238
	1.25	2.5	0	1.875	0	1.25	1.25	0.625	3.125	0.625	0.625	0.625	1.25	0.625	1.25	1.25	2.85714	1.25	13.3929	12.5893	20.625	19.1964	14.0179	28.3929	24.375	19.8214	27.6786	22.8571	15.0893	24.9107	31.5179	19.5536	29.4643	29.7321	25.3571	26.1607	30.625	26.6964	31.25	24.9107	34.0179	33.125	45.8929	46.25	47.3214	51.3393	41.0714	49.6429	33.5714
	0	0	0	0	0	0	0	0	0	0	0	0	1.42857	0	0	1.42857	12.8571	5.71429	2.85714	11.4286	7.14286	4.28571	10	5.71429	10	12.8571	14.2857	12.8571	18.5714	12.8571	10	14.2857	5.71429	11.4286	7.14286	14.2857	14.2857	14.2857	11.4286	15.7143	20	20	28.5714	22.8571	17.1429	24.2857	14.2857	17.1429	18.5714
	0	0	0	0	0	0	0	0	0	0	0	0	0	0	1.33333	2.66667	1.33333	1.33333	5.33333	10.6667	8	12	8	10.6667	5.33333	9.33333	8	10.6667	12	13.3333	9.33333	10.6667	10.6667	13.3333	16	6.66667	13.3333	9.33333	6.66667	10.6667	20	8	21.3333	25.3333	22.6667	25.3333	24	16	17.3333
	0	0	0	0	0	0	0	0	0	0	0	0	0	0	0	0	1	0	2	11	11	11	8	13	11	11	6	8	13	10	6	9	11	5	7	12	10	12	12	8	11	13	7	9	15	7	7	9	14
	0	0	0	0	0	0	0	0	0	0	0	0	0	0	0.5	4.5	9.5	10.5	4.5	13.5	5.5	10	10.5	7.5	14.5	9.5	10	12.5	15.5	7.5	13.5	15	13.5	10	5	4	2.5	7	14.5	23	19	18	24	28	32	21.5	15	13.5	14
	0	0	0	0	0	0	0	0	0	0	0	0	0	1	0	2	1	2	0	2	4	3	3	6	8	0	3	3	2	4	3	6	1	6	1	2	5	4	3	3	6	6	12	7	7	9	8	9	6
	0	0	0	0	0	0	0	0	0	0	0	0	0	0	0	0	0	1	0	0	1	1	1	1	0	0	0	0	1	0	0	2	0	0	0	1	1	0	0	0	0	3	1	1	1	2	0	2	3
	0	0	0	0	0	0	0	0	0	0	0	0	0	0	0	0	0	1.05263	0	0	1.05263	0	3.15789	0	0	1.05263	1.05263	0	1.05263	0	0	0	2.10526	1.05263	1.05263	0	2.10526	0	1.05263	3.15789	1.05263	2.10526	2.10526	2.10526	0	2.10526	2.10526	0	1.05263
	0	0	0	0	0	0	0	0	0	0	0	0	1.33333	2.66667	2.66667	0	6.66667	8	5.33333	5.33333	12	14.6667	9.33333	12	16	5.33333	16	10.6667	16	14.6667	13.3333	17.3333	18.6667	16	17.3333	14.6667	13.3333	17.3333	22.6667	14.6667	28	10.6667	13.3333	42.6667	32	29.3333	28	26.6667	28
	0	0	0	0	0	0	0	0	0	0	0	0	0	0	0	1.33333	0	0	0	0	1.33333	2.66667	1.33333	4	0	4	4	2.66667	8	2.66667	0	2.66667	1.33333	4	5.33333	2.66667	4	2.66667	8	5.33333	8	6.66667	5.33333	10.6667	5.33333	0	8	9.33333	5.33333
	0	0	0	0	0	0	0	0	0	0	0	0	0	0	0	0	1.21212	4.24242	4.84848	10.9091	17.5758	12.7273	13.9394	13.3333	7.27273	13.3333	14.5455	17.5758	17.5758	10.9091	11.5152	13.3333	18.1818	11.5152	13.9394	18.1818	16.9697	12.1212	13.9394	9.69697	13.3333	18.1818	8.48485	10.9091	20.6061	17.5758	13.3333	14.5455	13.9394
	0	0	0	0	0	0	0	0	0	0	0	0	0	0	0	0	0	1.33333	2	1.33333	2.66667	2.66667	3.33333	2.66667	3.33333	3.33333	4	4	5.33333	5.33333	1.33333	3.33333	4	3.33333	3.33333	8	2	3.33333	6	4.66667	7.33333	3.33333	10.6667	10.6667	15.3333	9.33333	7.33333	8.66667	5.33333
	0	0	0	0	0	0	0	0	0	0	0	0	0	0	0	2	4	2.66667	3.33333	6.66667	10.6667	8.66667	9.33333	11.3333	11.3333	10	8	5.33333	7.33333	13.3333	6.66667	9.33333	10	10.6667	13.3333	10	15.3333	18	14	13.3333	20.6667	17.3333	16.6667	29.3333	25.3333	15.3333	17.3333	14.6667	13.3333
	0	0	0	0	0	0	0	0	0	0	0	0	0	0	0	0	0.666667	0.666667	2	2.66667	1.33333	0.666667	2.66667	1.33333	0	3.33333	5.33333	2	2	2.66667	2.66667	2	4	0	0	4.66667	2	3.33333	2.66667	2	3.33333	2	4	4.66667	6.66667	4.66667	0.666667	2.66667	4.66667
	0	0	0	0	0	0	0	0	0	0	0	0	0	0	1.05263	0	0	0	0	1.05263	0	1.05263	1.05263	2.10526	1.05263	1.05263	1.05263	0	0	0	2.10526	0	1.05263	0	0	0	1.05263	2.10526	1.05263	3.15789	3.15789	2.10526	0	1.05263	0	0	3.15789	0	1.05263
	0	0	0	0	0	0	0	0	0	0	0	0	0	0	0	4	5.33333	5.33333	10.6667	10.6667	16	6.66667	16	10.6667	9.33333	8	10.6667	9.33333	8	4	17.3333	10.6667	9.33333	6.66667	6.66667	12	8	10.6667	9.33333	13.3333	12	9.33333	14.6667	12	10.6667	13.3333	10.6667	9.33333	8
	0	0	0	0	0	0	0	0	0	0	0	0	0	1.42857	1.42857	1.42857	7.14286	8.57143	4.28571	7.14286	11.4286	20	22.8571	15.7143	14.2857	31.4286	15.7143	11.4286	17.1429	15.7143	20	17.1429	17.1429	25.7143	18.5714	25.7143	31.4286	30	15.7143	25.7143	24.2857	35.7143	42.8571	41.4286	55.7143	52.8571	37.1429	35.7143	35.7143
	0	0	0	0	0	0	0	0	0	0	0	0	0	0	0	0	5.45455	3.63636	12.7273	12.7273	9.09091	18.1818	5.45455	16.3636	16.3636	16.3636	14.5455	21.8182	10.9091	12.7273	18.1818	9.09091	20	16.3636	18.1818	9.09091	12.7273	10.9091	7.27273	18.1818	10.9091	20	16.3636	20	12.7273	14.5455	23.6364	25.4545	20
	0	0	0	0	0	0	0	0	0	0	0	0	0	1.33333	0	2.66667	5.33333	6.66667	8	12	20	24	22.6667	29.3333	20	18.6667	28	29.3333	16	18.6667	17.3333	21.3333	32	9.33333	17.3333	25.3333	21.3333	30.6667	22.6667	24	29.3333	22.6667	25.3333	10.6667	32	21.3333	16	28	22.6667
	0	0	0	0	0	0	0	0	0	0	0	0	0	0	2.22222	2.22222	6.66667	2.22222	4.44444	13.3333	17.7778	15.5556	8.88889	20	15.5556	20	13.3333	11.1111	8.88889	15.5556	17.7778	8.88889	22.2222	22.2222	8.88889	11.1111	22.2222	13.3333	22.2222	15.5556	17.7778	22.2222	37.7778	44.4444	35.5556	40	46.6667	26.6667	22.2222
	0	0	0	0	0	0	0	0	0	0	0	0	0	0	3.33333	3.33333	6.66667	8.33333	6.66667	10	11.6667	13.3333	11.6667	13.3333	28.3333	6.66667	21.6667	23.3333	13.3333	21.6667	10	5	5	16.6667	8.33333	21.6667	15	33.3333	23.3333	18.3333	20	21.6667	56.6667	46.6667	43.3333	38.3333	30	33.3333	20
	0	0	0	0	0	0	0	0	0	0	0	0	0	0	1.66667	1.66667	6.66667	6.66667	5	6.66667	10	13.3333	5	10	18.3333	6.66667	15	20	15	15	6.66667	6.66667	1.66667	10	11.6667	15	10	21.6667	16.6667	10	16.6667	16.6667	46.6667	33.3333	36.6667	30	31.6667	18.3333	6.66667
	0	0	0	0	0	0	0	0	0	0	0	0	0	0	0	0	0	0	0	2.85714	0	2.85714	2.85714	11.4286	2.85714	5.71429	0	0	0	2.85714	11.4286	5.71429	2.85714	5.71429	8.57143	2.85714	2.85714	2.85714	2.85714	5.71429	0	0	11.4286	8.57143	0	8.57143	8.57143	2.85714	2.85714
	0	0	0	0	0	0	0	0	0	0	2.85714	2.85714	14.2857	8.57143	8.57143	11.4286	17.1429	20	11.4286	22.8571	25.7143	25.7143	42.8571	37.1429	31.4286	45.7143	40	31.4286	17.1429	51.4286	40	57.1429	25.7143	45.7143	37.1429	22.8571	37.1429	25.7143	14.2857	37.1429	14.2857	22.8571	51.4286	60	60	74.2857	51.4286	74.2857	68.5714
	0	0	0	0	0	0	0	0	0	0	0	0	0	0	0	1.66667	0	1.66667	0	1.66667	5	6.66667	0	1.66667	3.33333	5	6.66667	1.66667	3.33333	5	3.33333	1.66667	3.33333	0	3.33333	0	6.66667	1.66667	5	1.66667	3.33333	3.33333	1.66667	3.33333	10	3.33333	6.66667	13.3333	5
	0	0	0	0	0	0	0	0	0	0	0	0	0	0	0	0	0	0	0.833333	1.66667	2.5	9.16667	3.33333	6.66667	1.66667	0.833333	2.5	3.33333	3.33333	2.5	9.16667	1.66667	3.33333	4.16667	2.5	3.33333	2.5	2.5	4.16667	2.5	5	9.16667	7.5	5	8.33333	6.66667	3.33333	6.66667	3.33333
	0	0	0	0	0	0	0	0	0	0	0	0	0	0	0	0	0	0	0	3.33333	3.33333	5	3.33333	0	6.66667	0	5	8.33333	1.66667	5	5	3.33333	3.33333	6.66667	3.33333	5	5	10	0	0	1.66667	11.6667	3.33333	6.66667	5	5	11.6667	3.33333	5
[truncated: 32 more columns]

## Sheet: figure4h-k
time	-0.975	-0.925	-0.875	-0.825	-0.775	-0.725	-0.675	-0.625	-0.575	-0.525	-0.475	-0.425	-0.375	-0.325	-0.275	-0.225	-0.175	-0.125	-0.075	-0.025	0.025	0.075	0.125	0.175	0.225	0.275	0.325	0.375	0.425	0.475	0.525	0.575	0.625	0.675	0.725	0.775	0.825	0.875	0.925	0.975	1.025	1.075	1.125	1.175	1.225	1.275	1.325	1.375	1.425
h1	0	0	0	0	0	0	0	0	0	0	0	0	0	0	1.66667	1.66667	1.66667	1.66667	1.66667	6.66667	1.66667	0	1.66667	3.33333	3.33333	1.66667	0	3.33333	3.33333	1.66667	3.33333	6.66667	0	3.33333	1.66667	0	5	1.66667	3.33333	1.66667	1.66667	8.33333	8.33333	0	5	6.66667	1.66667	1.66667	1.66667
	0	0	0	0	0	0	0	0	0	0	0	0	0	0	1.66667	1.66667	5	1.66667	6.66667	13.3333	6.66667	13.3333	18.3333	10	13.3333	15	13.3333	21.6667	13.3333	8.33333	6.66667	13.3333	15	13.3333	11.6667	10	8.33333	16.6667	8.33333	5	11.6667	10	20	5	10	15	21.6667	20	6.66667
	0	0	0	0	0	0	0	0	0	0	0	0	0	1.66667	3.33333	3.33333	0	5	3.33333	8.33333	8.33333	15	15	1.66667	18.3333	1.66667	5	6.66667	6.66667	6.66667	8.33333	1.66667	3.33333	5	3.33333	5	6.66667	1.66667	3.33333	8.33333	10	1.66667	1.66667	13.3333	13.3333	8.33333	15	10	6.66667
	0	0	0	0	0	0	0	0	0	0	0	0	0	0	3.33333	0	1.66667	0	0	0	1.66667	3.33333	0	1.66667	5	1.66667	3.33333	1.66667	3.33333	3.33333	0	5	1.66667	0	1.66667	3.33333	3.33333	1.66667	3.33333	1.66667	1.66667	0	1.66667	1.66667	3.33333	1.66667	3.33333	1.66667	8.33333
	0	0	0	0	0	0	0	0	0	0	0	0	0	0	0	0	0	0	0	0	0	0	1.66667	0	0	0	0	1.66667	1.66667	0	0	0	0	0	3.33333	0	0	1.66667	0	0	0	0	0	0	1.66667	0	1.66667	0	1.66667
	0	0	0	0	0	0	0	0	0	0	0	0	0	0	0	1.66667	3.33333	6.66667	6.66667	6.66667	8.33333	6.66667	10	5	3.33333	3.33333	1.66667	5	3.33333	5	1.66667	0	3.33333	5	5	1.66667	0	3.33333	1.66667	0	1.66667	6.66667	3.33333	6.66667	13.3333	21.6667	3.33333	3.33333	3.33333
	1.81818	1.81818	1.81818	5.45455	1.81818	1.81818	1.81818	1.81818	3.63636	1.81818	5.45455	3.63636	5.45455	10.9091	14.5455	12.7273	12.7273	14.5455	20	32.7273	14.5455	27.2727	12.7273	23.6364	14.5455	29.0909	29.0909	36.3636	34.5455	40	20	7.27273	21.8182	21.8182	16.3636	14.5455	25.4545	30.9091	18.1818	25.4545	29.0909	27.2727	34.5455	30.9091	29.0909	29.0909	25.4545	21.8182	30.9091
	0	0	0	0	0	0	0	0	0	0	0	1.81818	0	0	3.63636	0	0	1.81818	0	1.81818	0	0	1.81818	5.45455	1.81818	0	1.81818	0	7.27273	0	0	1.81818	0	1.81818	0	0	0	1.81818	1.81818	1.81818	3.63636	0	0	1.81818	0	1.81818	7.27273	0	3.63636
	0	0	0	0	0	0	0	0	0	0	0	0	0	0	0	3.33333	3.33333	0	3.33333	6.66667	10	3.33333	10	0	0	13.3333	6.66667	6.66667	13.3333	6.66667	6.66667	3.33333	3.33333	0	0	13.3333	6.66667	6.66667	6.66667	3.33333	3.33333	13.3333	3.33333	10	13.3333	13.3333	20	16.6667	3.33333
	0	0	0	0	0	0	0	0	0	1.66667	0	1.66667	0	3.33333	6.66667	5	11.6667	5	21.6667	20	20	10	11.6667	18.3333	11.6667	20	10	6.66667	15	10	6.66667	5	1.66667	3.33333	8.33333	11.6667	6.66667	8.33333	6.66667	8.33333	0	11.6667	31.6667	18.3333	25	38.3333	31.6667	23.3333	23.3333
	0	0	0	0	0	0	0	0	0	0	0	0	0	0	0	1.66667	6.66667	1.66667	0	6.66667	0	8.33333	5	11.6667	8.33333	3.33333	3.33333	8.33333	1.66667	10	3.33333	6.66667	3.33333	3.33333	5	5	5	6.66667	8.33333	3.33333	10	3.33333	10	6.66667	5	5	1.66667	13.3333	11.6667
	0	0	0	0	0	0	0	0	0	0	0	0	0	0	1.66667	6.66667	11.6667	28.3333	20	18.3333	23.3333	15	30	25	25	18.3333	21.6667	18.3333	18.3333	10	40	10	13.3333	13.3333	5	16.6667	13.3333	5	10	15	8.33333	28.3333	41.6667	35	35	26.6667	38.3333	26.6667	20
	0	0	0	0	0	0	0	0	0	0	0	0	0	0	0	0	0	0	0	1.66667	1.66667	3.33333	3.33333	3.33333	1.66667	5	0	0	0	1.66667	0	3.33333	0	3.33333	3.33333	0	0	0	0	3.33333	0	1.66667	0	10	1.66667	1.66667	1.66667	1.66667	0
	0	0	0	0	0	0	0	0	0	0	0	0	0	0	0	0	0	1.66667	0	3.33333	0	0	1.66667	1.66667	0	1.66667	1.66667	1.66667	1.66667	0	0	0	0	1.66667	0	1.66667	0	1.66667	1.66667	0	0	0	1.66667	5	1.66667	3.33333	8.33333	6.66667	0
	0	0	0	0	0	0	0	0	0	0	0	0	0	0	0	0	0	0	1.66667	1.66667	3.33333	0	1.66667	1.66667	0	1.66667	1.66667	0	0	1.66667	3.33333	1.66667	1.66667	1.66667	1.66667	0	3.33333	1.66667	5	1.66667	0	1.66667	1.66667	0	1.66667	3.33333	1.66667	0	1.66667
	0	0	0	0	0	0	0	0	0	0	0	5	8.33333	6.66667	5	13.3333	13.3333	23.3333	38.3333	28.3333	13.3333	25	23.3333	33.3333	26.6667	20	28.3333	26.6667	18.3333	16.6667	25	11.6667	11.6667	13.3333	13.3333	5	15	13.3333	21.6667	11.6667	20	8.33333	21.6667	41.6667	31.6667	21.6667	21.6667	43.3333	23.3333
	0	0	0	0	0	0	0	0	0	0	0	0	0	0	0	0	1.66667	0	0	0	1.66667	0	6.66667	1.66667	0	0	1.66667	1.66667	1.66667	0	0	0	0	0	0	0	0	0	1.66667	0	0	0	0	5	11.6667	11.6667	1.66667	1.66667	1.66667
	0	0	0	0	0	0	0	0	0	0	0	0	0	5	0	6.66667	3.33333	6.66667	1.66667	0	3.33333	1.66667	5	0	1.66667	0	5	5	3.33333	1.66667	1.66667	3.33333	0	0	1.66667	3.33333	1.66667	3.33333	0	8.33333	1.66667	8.33333	6.66667	8.33333	8.33333	3.33333	5	1.66667	3.33333
	0	0	0	0	0	0	0	0	1.66667	3.33333	1.66667	8.33333	1.66667	10	18.3333	21.6667	21.6667	23.3333	36.6667	26.6667	11.6667	11.6667	8.33333	10	25	16.6667	15	13.3333	16.6667	10	15	13.3333	13.3333	8.33333	20	21.6667	21.6667	15	21.6667	20	6.66667	45	105	61.6667	68.3333	63.3333	56.6667	46.6667	35
	0	0	0	0	0	0	0	0	0	0	0	0	0	5	3.33333	1.66667	0	8.33333	0	1.66667	1.66667	1.66667	3.33333	3.33333	1.66667	3.33333	3.33333	1.66667	3.33333	0	1.66667	0	1.66667	1.66667	1.66667	3.33333	1.66667	3.33333	6.66667	0	1.66667	11.6667	28.3333	10	11.6667	15	13.3333	10	15
	0	0	0	0	0	0	0	0	0	0	0	1.66667	1.66667	0	0	0	0	0	0	0	0	0	0	0	0	0	0	1.66667	0	0	0	0	0	0	0	0	0	0	0	0	0	0	1.66667	5	1.66667	0	6.66667	0	0
	0	0	0	0	0	0	0	0	0	0	0	0	0	0	5	0	11.6667	13.3333	21.6667	15	8.33333	0	6.66667	6.66667	3.33333	5	5	8.33333	1.66667	5	3.33333	3.33333	0	1.66667	3.33333	3.33333	8.33333	10	3.33333	5	3.33333	35	28.3333	28.3333	13.3333	15	8.33333	11.6667	10
	0	0	0	0	0	0	0	0	0	0	0	0	0	0	1.66667	6.66667	25	25	35	20	23.3333	11.6667	8.33333	6.66667	3.33333	8.33333	15	11.6667	11.6667	15	5	21.6667	16.6667	20	10	10	21.6667	13.3333	13.3333	8.33333	13.3333	45	43.3333	31.6667	43.3333	38.3333	21.6667	25	33.3333
	0	0	0	0	0	0	0	0	0	0	0	0	0	0	0	0	1.66667	8.33333	5	5	0	1.66667	3.33333	3.33333	1.66667	3.33333	1.66667	1.66667	1.66667	5	0	1.66667	1.66667	0	1.66667	0	1.66667	0	3.33333	0	1.66667	10	6.66667	3.33333	3.33333	5	1.66667	3.33333	0
h2	0	0	0	0	0	0	0	0	0	0	0	0	0	8.57143	20	11.4286	11.4286	20	14.2857	17.1429	25.7143	42.8571	28.5714	28.5714	25.7143	31.4286	17.1429	2.85714	22.8571	14.2857	11.4286	11.4286	11.4286	5.71429	20	14.2857	22.8571	22.8571	17.1429	25.7143	17.1429	11.4286	40	25.7143	60	31.4286	34.2857	20	31.4286
	0	0	0	0	0	0	0	0	0	1.66667	0	0	0	0	0	0	0	1.66667	3.33333	3.33333	3.33333	1.66667	0	0	0	1.66667	0	0	0	0	0	1.66667	0	5	0	1.66667	0	0	0	1.66667	1.66667	3.33333	0	0	3.33333	0	5	0	3.33333
	0	0	0	0	0	1.66667	1.66667	3.33333	1.66667	3.33333	3.33333	10	15	16.6667	13.3333	10	18.3333	26.6667	10	18.3333	30	20	15	11.6667	21.6667	15	8.33333	15	5	26.6667	25	15	13.3333	21.6667	28.3333	20	13.3333	16.6667	16.6667	26.6667	28.3333	23.3333	28.3333	40	41.6667	48.3333	63.3333	53.3333	45
	0	0	0	0	0	0	0	0	0	0	0	1.66667	1.66667	3.33333	1.66667	8.33333	3.33333	3.33333	3.33333	1.66667	0	0	0	3.33333	1.66667	5	5	0	1.66667	0	1.66667	0	3.33333	0	3.33333	3.33333	5	3.33333	1.66667	1.66667	1.66667	0	8.33333	8.33333	6.66667	13.3333	15	10	10
	0	0	0	0	0	0	0	0	0	1.66667	0	8.33333	1.66667	1.66667	6.66667	8.33333	6.66667	6.66667	10	15	25	11.6667	10	13.3333	6.66667	6.66667	6.66667	11.6667	8.33333	11.6667	8.33333	6.66667	15	11.6667	13.3333	10	13.3333	10	8.33333	15	11.6667	20	11.6667	13.3333	3.33333	8.33333	13.3333	11.6667	11.6667
	0	0	0	0	0	0	0	0	0	1.66667	0	3.33333	1.66667	0	3.33333	8.33333	6.66667	6.66667	5	6.66667	3.33333	10	10	1.66667	5	6.66667	5	5	6.66667	8.33333	3.33333	11.6667	3.33333	5	8.33333	5	1.66667	5	5	5	15	3.33333	5	11.6667	15	11.6667	5	10	5
	0	0	0	0	0	1.66667	3.33333	1.66667	3.33333	3.33333	3.33333	1.66667	5	3.33333	10	5	11.6667	10	8.33333	16.6667	6.66667	10	20	5	8.33333	13.3333	18.3333	16.6667	6.66667	5	6.66667	13.3333	1.66667	6.66667	3.33333	6.66667	1.66667	8.33333	11.6667	11.6667	16.6667	10	20	18.3333	18.3333	30	15	13.3333	15
	0	0	0	0	0	0	0	0	0	0	0	0	0	0	0	3.33333	0	10	13.3333	15	18.3333	5	18.3333	13.3333	6.66667	11.6667	13.3333	11.6667	11.6667	13.3333	15	11.6667	16.6667	11.6667	20	8.33333	20	16.6667	13.3333	6.66667	8.33333	18.3333	23.3333	26.6667	16.6667	10	16.6667	15	8.33333
	0	0	0	0	0	0	0	0	0	0	0	0	0	0	0	0	6.66667	6.66667	5	16.6667	8.33333	18.3333	21.6667	15	18.3333	16.6667	5	13.3333	13.3333	13.3333	6.66667	3.33333	5	11.6667	15	11.6667	15	13.3333	8.33333	6.66667	11.6667	10	30	33.3333	30	40	35	38.3333	13.3333
	0	0	0	0	0	0	0	0	0	0	0	0	0	0	0	0	1.66667	0	0	0	1.66667	0	0	0	1.66667	0	1.66667	0	0	1.66667	3.33333	0	3.33333	0	3.33333	6.66667	0	0	5	5	0	1.66667	8.33333	1.66667	0	3.33333	0	1.66667	5
	0	0	0	0	0	0	0	0	0	0	0	0	0	0	0	1.66667	8.33333	0	10	15	18.3333	11.6667	6.66667	8.33333	10	16.6667	13.3333	3.33333	6.66667	11.6667	5	10	10	5	3.33333	11.6667	10	6.66667	10	11.6667	13.3333	15	13.3333	20	21.6667	26.6667	33.3333	21.6667	20
	0	0	0	0	0	0	0	0	0	1.66667	0	1.66667	0	3.33333	11.6667	8.33333	15	15	10	25	13.3333	16.6667	8.33333	18.3333	11.6667	16.6667	20	8.33333	20	10	6.66667	11.6667	15	11.6667	20	8.33333	20	3.33333	20	10	15	13.3333	20	30	43.3333	36.6667	23.3333	20	18.3333
	0	0	0	0	0	0	0	0	0	0	0	0	0	2.5	7.5	5	2.5	25	27.5	27.5	25	27.5	25	47.5	30	27.5	25	30	20	22.5	30	20	10	27.5	27.5	20	27.5	12.5	15	20	20	17.5	27.5	37.5	67.5	35	35	27.5	35
	0	0	0	0	0	0	0	0	0	0	0	0	0	0	0	0	3.75	7.5	10	16.25	13.75	13.75	11.25	15	10	16.25	15	15	11.25	15	11.25	27.5	6.25	21.25	18.75	20	8.75	7.5	21.25	16.25	13.75	32.5	26.25	30	17.5	25	23.75	10	22.5
	0	0	0	0	0	0	0	0	0	0	0	0	0	0	1.25	1.25	1.25	5	3.75	10	11.25	10	7.5	7.5	12.5	13.75	10	10	7.5	7.5	11.25	7.5	13.75	16.25	7.5	13.75	13.75	10	12.5	11.25	16.25	32.5	23.75	18.75	21.25	16.25	17.5	21.25	26.25
	0	0	0	0	0	0	0	0	0	0	0	0	0	0	0	2.5	6.25	12.5	5	16.25	12.5	13.75	16.25	15	15	16.25	16.25	15	20	16.25	18.75	18.75	18.75	7.5	6.25	11.25	18.75	15	18.75	11.25	15	40	31.25	32.5	36.25	18.75	15	17.5	20
	0	0	0	0	0	0	0	0	0	0	0	0	0	0	0	1.25	0	1.25	3.75	0	0	1.25	0	1.25	1.25	0	0	0	1.25	1.25	0	0	0	0	0	2.5	0	0	0	0	2.5	3.75	2.5	0	2.5	2.5	1.25	1.25	0
i1	0	0	0	0	0	0	0	0	0	0	0	0	0	0	0	1.66667	3.33333	0	5	1.66667	6.66667	0	1.66667	6.66667	1.66667	1.66667	3.33333	5	1.66667	1.66667	3.33333	1.66667	1.66667	1.66667	0	6.66667	0	0	5	0	1.66667	0	6.66667	15	20	23.3333	25	8.33333	3.33333
	0	0	0	0	0	0	0	0	0	0	0	0	0	0	0	0	0	0	0	0	0	0	0	0	0	0	0	0	0	0	0	1.66667	0	0	0	0	0	0	0	0	0	0	0	1.66667	0	1.66667	0	0	0
	0	0	0	0	0	0	0	0	0	0	0	1.66667	0	0	0	0	0	0	0	5	0	3.33333	3.33333	0	5	5	0	0	1.66667	5	3.33333	3.33333	0	1.66667	3.33333	3.33333	1.66667	0	6.66667	5	5	5	5	1.66667	5	1.66667	1.66667	15	6.66667
	0	0	0	0	0	0	0	0	0	0	0	0	0	0	0	0	0	0	0	0	0	3.33333	0	0	1.66667	1.66667	0	1.66667	0	0	0	0	0	1.66667	0	0	0	0	1.66667	1.66667	0	0	0	1.66667	0	1.66667	0	0	0
	0	0	0	0	0	0	0	0	0	0	0	0	0	0	0	0	0	0	0	0	0	0	0	0	1.66667	0	3.33333	3.33333	0	3.33333	1.66667	0	0	0	0	0	0	0	0	0	0	0	0	8.33333	1.66667	6.66667	3.33333	6.66667	1.66667
	0	0	0	0	0	0	0	0	0	0	0	0	0	0	0	0	0	0	0	0	0	0	1.66667	0	0	0	0	0	0	1.66667	3.33333	0	0	0	0	0	0	0	0	0	0	0	1.66667	0	0	0	0	0	0
	0	0	0	0	0	0	0	0	0	0	0	0	0	0	0	0	3.33333	0	0	1.66667	3.33333	0	0	0	1.66667	3.33333	0	3.33333	0	0	0	1.66667	0	1.66667	1.66667	1.66667	0	0	1.66667	0	1.66667	0	0	1.66667	5	8.33333	3.33333	3.33333	0
	0	0	0	0	0	0	0	0	0	0	0	0	0	0	0	9.09091	14.5455	12.7273	27.2727	27.2727	40	32.7273	30.9091	27.2727	25.4545	29.0909	25.4545	34.5455	27.2727	27.2727	23.6364	18.1818	23.6364	29.0909	18.1818	18.1818	23.6364	23.6364	23.6364	18.1818	23.6364	27.2727	23.6364	45.4545	47.2727	56.3636	34.5455	29.0909	49.0909
	0	0	0	0	0	0	0	0	0	0	0	0	0	0	0	0	2.22222	0	0	0	0	0	2.22222	2.22222	0	2.22222	0	4.44444	4.44444	0	0	2.22222	4.44444	4.44444	0	6.66667	0	0	0	2.22222	4.44444	2.22222	0	4.44444	4.44444	6.66667	2.22222	0	4.44444
	0	0	0	0	0	0	0	0	0	0	0	0	0	0	0	2.22222	0	0	0	0	2.22222	0	11.1111	2.22222	8.88889	6.66667	6.66667	8.88889	4.44444	4.44444	4.44444	2.22222	4.44444	2.22222	2.22222	0	8.88889	2.22222	0	4.44444	2.22222	8.88889	2.22222	6.66667	8.88889	8.88889	22.2222	8.88889	4.44444
	0	0	0	0	0	0	0	0	0	0	0	0	0	0	0	0	1.66667	0	5	6.66667	28.3333	25	18.3333	26.6667	20	20	20	23.3333	21.6667	15	21.6667	20	21.6667	28.3333	13.3333	21.6667	26.6667	20	16.6667	13.3333	18.3333	16.6667	28.3333	46.6667	41.6667	41.6667	36.6667	31.6667	26.6667
	0	0	0	0	0	0	0	0	0	0	0	0	0	0	0	0	0	0	0	1.66667	3.33333	1.66667	0	5	3.33333	5	3.33333	0	0	5	5	0	3.33333	6.66667	1.66667	0	0	0	0	0	0	0	0	3.33333	0	6.66667	6.66667	5	6.66667
	0	0	0	0	0	0	0	0	0	0	0	0	0	0	0	0	0	0	1.66667	18.3333	13.3333	33.3333	26.6667	28.3333	11.6667	23.3333	20	16.6667	15	8.33333	25	15	15	23.3333	10	11.6667	15	11.6667	11.6667	20	11.6667	16.6667	33.3333	38.3333	61.6667	45	33.3333	40	21.6667
	0	0	0	0	0	0	0	0	0	0	0	0	0	0	0	0	3.33333	8.33333	5	8.33333	13.3333	8.33333	8.33333	8.33333	13.3333	20	5	11.6667	20	10	5	8.33333	16.6667	5	3.33333	13.3333	6.66667	1.66667	3.33333	8.33333	1.66667	10	18.3333	45	36.6667	45	21.6667	23.3333	15
	0	0	0	0	0	0	0	0	0	0	0	0	0	0	0	0	0	0	1.66667	1.66667	8.33333	6.66667	6.66667	8.33333	5	6.66667	1.66667	8.33333	6.66667	11.6667	8.33333	8.33333	8.33333	3.33333	10	11.6667	5	0	5	0	3.33333	6.66667	5	18.3333	5	10	8.33333	11.6667	3.33333
	0	0	0	0	0	0	0	0	0	0	0	0	0	0	0	0	0	1.66667	3.33333	36.6667	36.6667	30	20	26.6667	50	46.6667	35	41.6667	25	38.3333	48.3333	40	31.6667	36.6667	23.3333	33.3333	33.3333	21.6667	26.6667	28.3333	28.3333	18.3333	23.3333	20	26.6667	33.3333	36.6667	28.3333	36.6667
	0	0	0	0	0	0	0	0	0	0	0	0	0	0	3.33333	8.33333	16.6667	11.6667	10	21.6667	18.3333	35	31.6667	13.3333	20	18.3333	33.3333	30	13.3333	11.6667	25	28.3333	23.3333	16.6667	8.33333	16.6667	16.6667	23.3333	16.6667	15	16.6667	18.3333	15	31.6667	45	35	31.6667	36.6667	35
	0	0	0	0	0	0	0	0	0	0	0	0	0	0	1.81818	3.63636	5.45455	3.63636	18.1818	21.8182	21.8182	27.2727	14.5455	25.4545	10.9091	1.81818	29.0909	14.5455	7.27273	29.0909	14.5455	25.4545	21.8182	12.7273	18.1818	20	14.5455	7.27273	18.1818	14.5455	18.1818	25.4545	23.6364	29.0909	23.6364	32.7273	30.9091	30.9091	30.9091
	0	0	0	0	0	0	0	0	0	0	0	0	0	0	0	0	1.66667	3.33333	8.33333	18.3333	16.6667	11.6667	26.6667	16.6667	16.6667	20	11.6667	23.3333	16.6667	15	18.3333	16.6667	15	10	8.33333	16.6667	10	8.33333	13.3333	8.33333	10	21.6667	13.3333	30	26.6667	26.6667	25	16.6667	13.3333
	0	0	0	0	0	0	0	0	0	0	0	0	0	0	0	0	0	0	0	0	3.33333	6.66667	6.66667	0	3.33333	10	6.66667	3.33333	0	6.66667	5	3.33333	8.33333	3.33333	5	1.66667	5	0	0	0	3.33333	0	5	10	8.33333	10	11.6667	8.33333	3.33333
	0	0	0	0	0	0	0	0	0	0	0	0	0	0	0	0	0	0	1.66667	5	21.6667	15	20	30	16.6667	16.6667	15	18.3333	20	28.3333	10	11.6667	8.33333	13.3333	18.3333	13.3333	8.33333	13.3333	13.3333	16.6667	8.33333	31.6667	20	41.6667	38.3333	26.6667	25	28.3333	15
	0	0	0	0	0	0	0	0	0	0	0	0	0	1.66667	5	5	1.66667	3.33333	6.66667	26.6667	30	13.3333	31.6667	28.3333	30	38.3333	20	35	15	16.6667	16.6667	16.6667	25	23.3333	18.3333	13.3333	18.3333	11.6667	16.6667	13.3333	18.3333	18.3333	21.6667	18.3333	15	26.6667	20	23.3333	25
	0	0	0	0	0	0	0	0	0	0	0	0	0	0	3.33333	0	3.33333	10	11.6667	30	35	40	40	30	20	26.6667	15	21.6667	40	31.6667	28.3333	18.3333	20	16.6667	25	15	11.6667	15	18.3333	20	21.6667	20	35	58.3333	58.3333	58.3333	48.3333	45	16.6667
	0	0	0	0	0	0	0	0	0	0	0	0	0	0	0	0	0	0	6.66667	1.66667	1.66667	1.66667	3.33333	1.66667	1.66667	1.66667	1.66667	1.66667	1.66667	0	1.66667	1.66667	0	0	1.66667	3.33333	1.66667	0	1.66667	0	0	3.33333	6.66667	6.66667	1.66667	1.66667	1.66667	1.66667	3.33333
	0	0	0	0	0	0	0	0	0	0	0	0	0	1.66667	10	10	6.66667	10	20	28.3333	31.6667	35	30	35	25	30	23.3333	41.6667	38.3333	23.3333	33.3333	30	25	20	11.6667	20	26.6667	18.3333	20	33.3333	35	33.3333	33.3333	20	15	25	35	41.6667	31.6667
	0	0	0	0	0	0	0	0	0	0	0	0	5	3.33333	0	1.66667	5	0	0	20	21.6667	28.3333	23.3333	15	20	13.3333	8.33333	21.6667	31.6667	35	30	21.6667	20	13.3333	10	3.33333	8.33333	6.66667	8.33333	10	15	11.6667	23.3333	21.6667	25	25	21.6667	16.6667	13.3333
	0	0	0	0	0	0	0	0	0	0	0	0	0	0	5	12.5	12.5	20	22.5	10	25	15	12.5	12.5	20	7.5	15	25	10	10	10	17.5	2.5	7.5	7.5	12.5	12.5	12.5	12.5	15	10	15	27.5	17.5	25	22.5	25	27.5	15
	0	0	0	0	0	0	0	0	0	0	0	0	0	0	2.5	5	17.5	25	15	35	22.5	15	17.5	15	17.5	15	17.5	25	17.5	15	15	17.5	15	25	12.5	17.5	27.5	20	20	25	25	40	22.5	22.5	15	25	30	17.5	22.5
	0	0	0	0	0	0	0	0	0	0	0	0	0	0	0	0	0	5.71429	0	0	2.85714	2.85714	2.85714	0	0	0	0	2.85714	0	2.85714	5.71429	2.85714	2.85714	5.71429	0	0	2.85714	0	0	0	2.85714	2.85714	2.85714	2.85714	11.4286	2.85714	8.57143	2.85714	8.57143
	0	0	0	0	0	0	0	0	0	0	0	0	0	0	0	0	0	0	2.5	0	15	17.5	7.5	17.5	10	20	12.5	15	15	10	10	27.5	37.5	20	15	15	20	10	25	15	17.5	27.5	32.5	25	32.5	30	12.5	27.5	22.5
	0	0	0	0	0	0	0	0	0	0	0	0	0	0	0	8.33333	5	35	23.3333	30	21.6667	21.6667	13.3333	16.6667	18.3333	8.33333	15	13.3333	20	15	11.6667	18.3333	16.6667	16.6667	13.3333	10	11.6667	15	16.6667	5	28.3333	45	28.3333	28.3333	20	23.3333	20	18.3333	25
	0	0	0	0	0	0	0	0	0	0	0	0	0	0	10	26.6667	40	20	23.3333	16.6667	20	10	16.6667	16.6667	16.6667	16.6667	23.3333	23.3333	20	16.6667	6.66667	13.3333	16.6667	16.6667	26.6667	16.6667	23.3333	13.3333	16.6667	16.6667	20	36.6667	33.3333	30	36.6667	23.3333	10	16.6667	3.33333
	0	0	0	0	0	0	0	0	0	0	0	0	0	0	0	0	0	0	0	0	5	0	0	10	0	0	0	0	0	0	0	0	0	0	5	0	10	0	5	10	5	5	15	15	5	5	5	5	5
	0	0	0	0	0	0	0	0	0	0	0	0	0	0	0	0	0	0	0	0	0	0	0	0	0	0	0	0	0	0	0	0	0	0	0	0	0	0	0	0	5	0	0	0	5	5	0	0	0
i2	0	0	0	0	0	0	0	0	0	0	0	0	0	0	0	0	1.66667	1.66667	0	8.33333	0	1.66667	0	1.66667	0	0	5	1.66667	5	3.33333	8.33333	3.33333	3.33333	1.66667	1.66667	0	1.66667	0	0	1.66667	8.33333	3.33333	0	1.66667	1.66667	11.6667	6.66667	1.66667	5
	0	0	0	0	0	0	0	0	0	0	0	0	0	1.66667	0	0	0	0	0	1.66667	0	1.66667	1.66667	0	1.66667	3.33333	1.66667	1.66667	1.66667	1.66667	0	1.66667	0	0	1.66667	0	0	0	0	0	0	0	0	3.33333	1.66667	1.66667	8.33333	3.33333	0
	0	0	0	0	0	0	0	0	0	0	0	0	0	0	0	0	0	0	0	5	0	0	3.33333	0	3.33333	0	6.66667	0	1.66667	3.33333	0	1.66667	0	0	0	0	0	0	0	0	1.66667	0	8.33333	6.66667	10	6.66667	10	3.33333	6.66667
	0	0	0	1.66667	0	0	0	0	0	1.66667	0	0	0	0	0	1.66667	0	0	0	0	1.66667	0	1.66667	0	0	0	0	3.33333	0	1.66667	1.66667	0	0	0	1.66667	0	0	3.33333	1.66667	3.33333	0	1.66667	5	0	3.33333	1.66667	5	0	0
	0	0	0	0	0	0	0	0	0	0	0	0	1.66667	1.66667	1.66667	1.66667	1.66667	0	0	6.66667	10	10	6.66667	5	11.6667	8.33333	11.6667	20	16.6667	13.3333	13.3333	18.3333	11.6667	5	6.66667	15	8.33333	6.66667	3.33333	3.33333	13.3333	8.33333	15	11.6667	10	18.3333	16.6667	13.3333	6.66667
	0	0	0	0	0	0	0	0	0	0	0	0	0	1.66667	0	0	0	0	1.66667	0	1.66667	0	0	0	0	0	0	0	0	0	0	0	0	0	0	1.66667	0	0	0	0	0	1.66667	0	3.33333	0	0	0	0	0
	0	0	0	0	0	0	0	0	0	0	0	0	0	0	0	0	0	0	0	0	0	1.66667	0	0	1.66667	1.66667	1.66667	3.33333	0	0	3.33333	1.66667	0	0	0	0	0	0	0	0	0	0	0	0	1.66667	3.33333	0	6.66667	3.33333
	0	0	0	0	0	0	0	0	0	0	0	0	0	0	0	1.66667	5	3.33333	8.33333	10	6.66667	15	6.66667	10	5	11.6667	5	11.6667	5	6.66667	5	3.33333	8.33333	8.33333	8.33333	5	8.33333	0	5	3.33333	1.66667	1.66667	3.33333	6.66667	6.66667	13.3333	6.66667	15	1.66667
	0	0	0	0	0	0	0	0	0	0	0	0	0	1.66667	0	0	0	0	0	3.33333	6.66667	3.33333	5	3.33333	1.66667	3.33333	3.33333	0	1.66667	0	1.66667	0	1.66667	0	0	0	1.66667	1.66667	1.66667	1.66667	0	1.66667	0	6.66667	3.33333	1.66667	0	1.66667	1.66667
	0	0	0	0	0	0	0	0	0	0	0	0	0	0	0	1.66667	0	0	1.66667	1.66667	1.66667	1.66667	8.33333	5	5	3.33333	3.33333	5	1.66667	5	3.33333	3.33333	0	0	1.66667	0	0	0	0	0	1.66667	0	0	0	0	3.33333	8.33333	1.66667	6.66667
	0	0	0	0	0	0	0	0	0	0	0	0	0	0	0	0	0	0	0	0	0	0	0	0	0	0	0	0	0	0	0	0	0	0	0	1.66667	0	0	0	0	0	1.66667	0	0	0	0	0	1.66667	0
	0	0	0	0	0	0	0	0	0	0	0	0	0	0	0	1.66667	1.66667	3.33333	3.33333	3.33333	5	3.33333	5	18.3333	1.66667	8.33333	3.33333	6.66667	1.66667	1.66667	6.66667	3.33333	1.66667	6.66667	3.33333	5	0	5	8.33333	6.66667	3.33333	1.66667	8.33333	13.3333	11.6667	6.66667	3.33333	3.33333	1.66667
	0	0	0	0	0	0	0	0	0	0	0	0	0	0	0	0	0	0	0	3.33333	1.66667	8.33333	0	6.66667	8.33333	3.33333	5	6.66667	11.6667	11.6667	5	8.33333	3.33333	1.66667	6.66667	1.66667	3.33333	3.33333	1.66667	1.66667	0	0	1.66667	6.66667	5	8.33333	6.66667	16.6667	5
	0	0	0	0	0	0	0	0	0	0	0	0	0	0	0	0	0	0	0	3.33333	6.66667	1.66667	1.66667	0	0	1.66667	3.33333	1.66667	3.33333	5	1.66667	3.33333	1.66667	0	0	0	0	1.66667	1.66667	1.66667	0	3.33333	10	6.66667	10	10	5	0	6.66667
	0	0	0	0	0	0	0	0	0	0	0	0	0	0	0	0	1.66667	0	0	5	8.33333	6.66667	10	5	6.66667	6.66667	10	8.33333	6.66667	16.6667	11.6667	5	15	5	6.66667	6.66667	15	15	11.6667	15	16.6667	13.3333	11.6667	21.6667	11.6667	15	10	20	13.3333
	0	0	0	0	0	0	0	0	0	0	0	0	0	0	0	1.66667	3.33333	5	8.33333	28.3333	33.3333	25	25	28.3333	26.6667	43.3333	35	33.3333	33.3333	23.3333	23.3333	28.3333	25	25	33.3333	20	31.6667	33.3333	15	25	45	26.6667	45	30	26.6667	43.3333	45	26.6667	28.3333
	0	0	0	0	0	0	0	0	0	0	0	0	0	0	0	0	3.33333	5	3.33333	33.3333	21.6667	38.3333	35	33.3333	28.3333	28.3333	55	36.6667	16.6667	28.3333	26.6667	30	18.3333	30	33.3333	38.3333	35	21.6667	25	25	25	30	31.6667	73.3333	40	46.6667	56.6667	43.3333	40
	0	0	0	0	0	0	0	0	0	0	0	0	0	0	0	0	0	0	3.33333	15	8.33333	15	30	23.3333	21.6667	15	28.3333	28.3333	13.3333	10	23.3333	13.3333	25	18.3333	13.3333	6.66667	10	15	10	11.6667	13.3333	30	40	26.6667	26.6667	25	21.6667	21.6667	16.6667
	0	0	0	0	0	0	0	0	0	0	0	0	0	0	0	0	0	0	0	11.6667	5	0	6.66667	3.33333	1.66667	1.66667	1.66667	6.66667	6.66667	3.33333	3.33333	6.66667	11.6667	3.33333	3.33333	6.66667	1.66667	1.66667	0	5	5	5	5	10	13.3333	16.6667	3.33333	3.33333	5
	0	0	0	0	0	0	0	0	0	0	0	0	0	0	0	0	0	0	0	5	0	3.33333	1.66667	5	3.33333	0	11.6667	0	1.66667	3.33333	1.66667	3.33333	0	0	0	0	0	1.66667	1.66667	0	3.33333	0	8.33333	8.33333	11.6667	11.6667	11.6667	3.33333	5
	0	0	0	0	0	0	0	0	0	0	0	0	0	0	0	0	3.33333	1.66667	5	13.3333	18.3333	18.3333	18.3333	16.6667	21.6667	20	28.3333	26.6667	20	31.6667	20	11.6667	13.3333	16.6667	13.3333	30	15	15	16.6667	21.6667	11.6667	26.6667	16.6667	18.3333	18.3333	18.3333	18.3333	25	25
	0	0	0	0	0	0	0	0	0	0	0	0	0	0	0	0	0	3.33333	11.6667	53.3333	35	55	41.6667	45	45	41.6667	43.3333	46.6667	35	28.3333	30	35	23.3333	40	25	16.6667	13.3333	21.6667	23.3333	16.6667	25	30	35	58.3333	41.6667	30	43.3333	30	31.6667
	0	0	0	0	0	0	0	0	0	0	0	0	1.66667	1.66667	1.66667	11.6667	6.66667	11.6667	15	21.6667	38.3333	31.6667	31.6667	30	41.6667	43.3333	28.3333	35	31.6667	26.6667	28.3333	36.6667	21.6667	40	25	25	13.3333	23.3333	23.3333	16.6667	15	18.3333	20	41.6667	30	40	31.6667	30	25
	0	0	0	0	0	0	0	0	0	0	0	0	0	1.66667	0	0	0	1.66667	0	1.66667	1.66667	0	1.66667	1.66667	0	0	3.33333	3.33333	3.33333	5	1.66667	5	0	3.33333	3.33333	1.66667	1.66667	1.66667	0	0	6.66667	0	0	1.66667	6.66667	3.33333	1.66667	3.33333	1.66667
	0	0	0	0	0	1.66667	0	0	0	5	0	0	1.66667	0	0	1.66667	3.33333	3.33333	8.33333	13.3333	11.6667	10	6.66667	8.33333	6.66667	26.6667	15	3.33333	16.6667	10	11.6667	11.6667	10	16.6667	8.33333	10	8.33333	6.66667	15	8.33333	13.3333	25	15	13.3333	15	11.6667	25	21.6667	23.3333
	0	0	0	0	0	0	0	0	0	0	0	0	0	0	0	3.33333	18.3333	18.3333	18.3333	36.6667	48.3333	45	58.3333	60	40	40	35	28.3333	51.6667	45	38.3333	40	40	33.3333	36.6667	20	35	20	15	21.6667	20	31.6667	31.6667	36.6667	30	36.6667	48.3333	28.3333	33.3333
	0	0	0	0	0	0	0	0	0	0	0	0	0	0	5	10	20	30	10	5	0	15	0	0	0	5	10	0	5	10	10	15	10	10	5	5	15	10	20	15	40	35	15	5	35	15	10	15	5
	0	0	0	0	0	0	0	0	0	0	0	0	0	0	0	0	5	5	5	10	15	10	5	17.5	12.5	10	12.5	17.5	12.5	7.5	17.5	17.5	15	25	22.5	37.5	12.5	25	17.5	15	7.5	22.5	32.5	22.5	10	25	17.5	17.5	15
	0	0	0	0	0	0	0	0	0	0	0	0	0	0	8	12	24	40	12	20	24	12	24	0	12	8	12	4	12	32	20	8	4	16	12	8	24	4	16	20	12	36	40	28	52	24	24	8	16
	0	0	0	0	0	0	0	0	0	0	0	0	0	0	0	4.44444	0	2.22222	0	2.22222	0	2.22222	0	2.22222	0	2.22222	0	0	0	0	0	0	4.44444	0	2.22222	0	0	2.22222	2.22222	0	2.22222	11.1111	4.44444	6.66667	6.66667	0	0	2.22222	8.88889
	0	0	0	0	0	0	0	0	0	0	0	0	5	0	5	7.5	7.5	17.5	7.5	20	10	20	10	25	10	7.5	17.5	20	15	15	12.5	12.5	15	15	10	25	7.5	20	30	22.5	25	42.5	45	20	20	22.5	15	15	7.5
	0	0	0	0	0	0	0	0	0	0	0	0	0	0	0	2.5	0	0	5	5	10	0	7.5	2.5	0	0	2.5	2.5	2.5	0	2.5	0	2.5	0	2.5	2.5	2.5	2.5	2.5	2.5	7.5	7.5	12.5	7.5	0	5	5	0	2.5
	0	0	0	0	0	0	0	0	0	0	0	0	0	0	0	2.5	5	7.5	2.5	10	2.5	5	0	10	2.5	5	2.5	5	5	5	2.5	5	2.5	2.5	5	2.5	5	2.5	5	2.5	12.5	20	7.5	7.5	10	7.5	2.5	7.5	7.5
j1	0	0	0	0	0	0	0	0	0	0	0	0	0	0	0	0	0	0	0	0	0	0	0	0	1.66667	0	0	0	0	0	0	0	0	1.66667	0	0	0	0	0	0	0	0	0	3.33333	1.66667	0	0	0	0
	0	0	0	0	0	0	0	0	0	0	0	0	0	0	0	0	0	0	0	0	0	0	5	1.66667	3.33333	0	0	1.66667	8.33333	1.66667	0	3.33333	1.66667	1.66667	3.33333	1.66667	0	0	0	0	0	0	0	1.66667	3.33333	5	3.33333	6.66667	6.66667
	0	0	0	0	0	0	0	0	0	0	0	0	0	0	0	0	0	0	1.66667	6.66667	13.3333	8.33333	16.6667	21.6667	10	6.66667	8.33333	5	20	6.66667	13.3333	15	6.66667	8.33333	16.6667	10	10	20	11.6667	11.6667	1.66667	0	10	8.33333	8.33333	16.6667	13.3333	23.3333	10
	0	0	0	0	0	0	0	0	0	0	0	1.66667	0	0	0	0	6.66667	1.66667	11.6667	13.3333	21.6667	16.6667	23.3333	20	16.6667	6.66667	5	15	15	10	5	11.6667	13.3333	13.3333	8.33333	6.66667	6.66667	6.66667	0	8.33333	10	11.6667	0	16.6667	15	11.6667	18.3333	25	26.6667
	0	0	0	0	0	0	0	0	0	0	0	0	0	0	0	0	0	0	0	1.66667	3.33333	10	5	15	6.66667	10	6.66667	0	6.66667	0	1.66667	0	1.66667	5	0	0	0	3.33333	0	0	3.33333	0	6.66667	3.33333	3.33333	6.66667	3.33333	6.66667	1.66667
	0	0	0	0	0	0	0	0	0	0	0	0	0	0	3.33333	0	0	0	0	0	3.33333	1.66667	5	6.66667	11.6667	0	3.33333	1.66667	0	1.66667	0	0	0	0	5	5	1.66667	3.33333	1.66667	3.33333	0	6.66667	1.66667	1.66667	10	5	8.33333	6.66667	3.33333
	0	0	0	0	0	0	0	0	0	0	0	0	0	0	0	0	0	0	0	1.66667	5	1.66667	1.66667	8.33333	6.66667	5	0	1.66667	3.33333	5	5	0	0	0	1.66667	1.66667	1.66667	0	1.66667	0	3.33333	3.33333	5	5	3.33333	3.33333	5	1.66667	0
	0	0	0	0	0	0	0	0	0	0	0	0	0	0	0	0	0	0	0	0	1.66667	0	0	1.66667	1.66667	0	0	0	0	0	0	1.66667	0	3.33333	0	1.66667	0	0	0	1.66667	3.33333	0	3.33333	0	1.66667	0	0	0	0
	0	0	0	0	0	0	0	0	0	0	0	0	0	0	0	0	0	0	0	5.45455	0	3.63636	5.45455	0	0	7.27273	0	1.81818	5.45455	5.45455	1.81818	5.45455	0	0	3.63636	3.63636	1.81818	1.81818	1.81818	3.63636	0	1.81818	9.09091	10.9091	1.81818	9.09091	9.09091	1.81818	3.63636
	0	0	0	0	0	0	0	0	0	0	0	0	0	0	0	0	0	0	0	0	1.66667	10	13.3333	16.6667	3.33333	8.33333	1.66667	3.33333	3.33333	3.33333	5	0	0	1.66667	0	0	3.33333	0	0	1.66667	3.33333	1.66667	11.6667	10	3.33333	3.33333	6.66667	5	5
	0	0	0	0	0	0	0	0	0	0	0	0	0	0	0	0	0	0	1.66667	0	1.66667	0	3.33333	1.66667	0	3.33333	0	0	0	0	5	5	1.66667	0	1.66667	0	1.66667	0	0	1.66667	1.66667	3.33333	1.66667	0	1.66667	1.66667	3.33333	0	0
	0	0	0	0	0	0	0	0	0	0	0	0	0	0	0	0	1.66667	1.66667	0	0	0	3.33333	5	6.66667	3.33333	6.66667	6.66667	5	1.66667	10	0	3.33333	0	0	0	0	1.66667	0	0	0	0	5	6.66667	5	8.33333	3.33333	5	1.66667	3.33333
	0	0	0	0	0	0	0	0	0	0	0	0	0	0	0	0	0	1.53846	0	7.69231	6.15385	1.53846	9.23077	13.8462	10.7692	3.07692	4.61538	3.07692	0	1.53846	3.07692	0	0	3.07692	3.07692	0	3.07692	1.53846	1.53846	1.53846	1.53846	3.07692	7.69231	3.07692	0	1.53846	0	4.61538	6.15385
	0	0	0	0	0	0	0	0	0	0	0	0	0	0	0	0	0	0	0	1.66667	0	3.33333	11.6667	10	8.33333	3.33333	1.66667	0	3.33333	5	1.66667	1.66667	0	0	0	0	0	0	0	3.33333	1.66667	6.66667	10	11.6667	8.33333	3.33333	0	5	0
	0	0	0	0	0	0	0	0	0	0	0	0	0	0	0	1.66667	3.33333	5	8.33333	15	23.3333	10	11.6667	15	16.6667	16.6667	15	8.33333	21.6667	15	23.3333	23.3333	15	11.6667	8.33333	20	18.3333	15	16.6667	10	23.3333	11.6667	11.6667	18.3333	5	35	26.6667	11.6667	20
	0	0	0	0	0	0	0	0	0	0	0	0	3.33333	0	5	0	8.33333	6.66667	13.3333	31.6667	30	25	51.6667	36.6667	36.6667	30	38.3333	36.6667	36.6667	30	41.6667	30	36.6667	13.3333	40	18.3333	20	35	10	28.3333	28.3333	31.6667	30	43.3333	33.3333	33.3333	43.3333	46.6667	60
	0	0	0	0	0	0	0	0	0	0	0	0	0	0	0	0	0	1.66667	3.33333	6.66667	8.33333	16.6667	16.6667	10	11.6667	10	10	8.33333	6.66667	5	10	6.66667	18.3333	15	5	5	10	13.3333	20	20	21.6667	18.3333	15	10	20	23.3333	25	28.3333	15
	0	0	0	0	0	0	0	0	0	0	0	1.66667	0	1.66667	1.66667	0	1.66667	3.33333	1.66667	11.6667	13.3333	16.6667	16.6667	15	18.3333	10	18.3333	16.6667	23.3333	15	11.6667	8.33333	11.6667	8.33333	15	6.66667	6.66667	11.6667	10	6.66667	20	28.3333	28.3333	33.3333	16.6667	26.6667	30	21.6667	18.3333
	0	0	0	0	0	0	0	0	0	0	0	0	1.66667	1.66667	3.33333	3.33333	10	3.33333	6.66667	23.3333	23.3333	15	21.6667	33.3333	23.3333	16.6667	8.33333	26.6667	16.6667	11.6667	8.33333	10	16.6667	15	11.6667	8.33333	10	5	10	11.6667	13.3333	20	31.6667	25	25	20	30	20	21.6667
	0	0	0	0	0	0	0	0	0	0	0	0	0	0	0	0	0	0	3.33333	5	5	8.33333	8.33333	11.6667	10	10	6.66667	6.66667	6.66667	18.3333	11.6667	8.33333	11.6667	8.33333	6.66667	13.3333	10	10	5	16.6667	11.6667	26.6667	11.6667	21.6667	21.6667	23.3333	15	18.3333	6.66667
	0	0	0	0	0	0	0	0	0	0	0	0	0	0	0	0	0	0	0	23.3333	43.3333	38.3333	45	38.3333	53.3333	53.3333	45	30	38.3333	53.3333	45	38.3333	33.3333	28.3333	35	30	36.6667	40	46.6667	26.6667	36.6667	46.6667	68.3333	51.6667	50	58.3333	41.6667	41.6667	33.3333
	0	0	0	0	0	0	0	0	0	0	0	0	0	0	0	0	0	0	1.66667	6.66667	5	5	6.66667	3.33333	6.66667	6.66667	6.66667	6.66667	5	6.66667	11.6667	10	8.33333	3.33333	5	3.33333	6.66667	3.33333	3.33333	0	1.66667	6.66667	10	13.3333	11.6667	6.66667	6.66667	6.66667	0
	0	0	0	0	0	0	0	0	0	0	0	0	0	0	0	0	0	0	1.66667	1.66667	0	1.66667	3.33333	1.66667	5	0	0	1.66667	1.66667	3.33333	5	0	0	3.33333	1.66667	1.66667	0	0	5	3.33333	3.33333	1.66667	6.66667	5	1.66667	3.33333	3.33333	0	0
	0	0	0	0	0	0	0	0	0	0	0	0	0	0	3.33333	8.33333	3.33333	8.33333	3.33333	15	21.6667	11.6667	25	26.6667	30	20	26.6667	28.3333	23.3333	20	26.6667	26.6667	25	31.6667	15	20	13.3333	16.6667	23.3333	16.6667	21.6667	20	36.6667	46.6667	30	36.6667	31.6667	26.6667	26.6667
	0	0	0	0	0	0	0	0	0	0	0	0	0	0	0	0	0	0	3.33333	5	3.33333	1.66667	5	1.66667	3.33333	0	1.66667	1.66667	3.33333	3.33333	1.66667	5	3.33333	10	1.66667	1.66667	3.33333	3.33333	3.33333	3.33333	6.66667	1.66667	5	11.6667	5	15	11.6667	5	5
	0	0	0	0	0	0	0	0	0	0	0	0	0	0	0	0	0	0	3.33333	13.3333	6.66667	8.33333	11.6667	10	6.66667	15	8.33333	10	5	1.66667	0	3.33333	3.33333	6.66667	5	5	0	1.66667	6.66667	1.66667	8.33333	3.33333	20	5	16.6667	6.66667	5	6.66667	11.6667
	0	0	0	0	0	0	0	0	0	0	0	0	0	0	0	0	0	0	3.33333	5	20	20	16.6667	31.6667	23.3333	28.3333	20	20	13.3333	21.6667	30	6.66667	16.6667	18.3333	13.3333	11.6667	18.3333	18.3333	10	13.3333	16.6667	13.3333	33.3333	40	28.3333	46.6667	43.3333	23.3333	23.3333
	0	0	0	0	0	0	0	0	0	0	0	0	0	0	0	1.66667	1.66667	0	0	1.66667	6.66667	3.33333	3.33333	1.66667	3.33333	5	11.6667	5	3.33333	8.33333	3.33333	0	1.66667	1.66667	3.33333	3.33333	1.66667	0	0	1.66667	3.33333	8.33333	10	3.33333	5	3.33333	6.66667	8.33333	3.33333
	0	0	0	0	0	0	0	0	0	0	0	0	0	0	3.33333	16.6667	16.6667	20	28.3333	61.6667	68.3333	56.6667	55	61.6667	50	58.3333	65	65	53.3333	55	73.3333	40	53.3333	65	43.3333	31.6667	35	48.3333	38.3333	20	36.6667	70	73.3333	96.6667	96.6667	93.3333	90	95	70
	0	0	0	0	0	0	0	0	0	0	0	0	0	0	0	0	0	2.5	10	15	20	15	12.5	17.5	15	15	12.5	7.5	15	12.5	15	10	10	17.5	12.5	22.5	17.5	17.5	17.5	25	25	25	12.5	32.5	22.5	27.5	25	17.5	17.5
	0	0	0	0	0	0	0	0	0	0	0	0	0	2.5	0	0	2.5	5	5	10	0	7.5	5	10	5	0	10	2.5	2.5	2.5	10	7.5	0	0	5	7.5	2.5	5	12.5	5	7.5	7.5	7.5	10	7.5	10	5	2.5	10
	0	0	0	0	0	0	0	0	0	0	0	0	0	0	0	0	2.5	0	0	0	2.5	0	0	0	0	0	0	0	0	0	0	0	0	0	0	0	0	0	0	0	2.5	5	2.5	0	0	0	0	0	0
	0	0	0	0	0	0	0	0	0	0	0	0	0	0	0	0	0	0	0	0	0	0	0	0	0	4	0	0	0	0	0	0	0	4	4	0	0	0	0	0	4	0	0	0	4	0	0	0	0
	0	0	0	0	0	0	0	0	0	0	0	0	0	0	0	5	7.5	10	15	15	10	10	10	7.5	10	17.5	15	15	20	2.5	15	7.5	20	17.5	17.5	15	10	10	15	12.5	30	17.5	30	17.5	10	25	27.5	12.5	25
	0	0	0	0	0	0	0	0	0	0	0	0	0	0	0	0	0	0	1.66667	0	0	0	1.66667	0	1.66667	0	0	0	0	0	0	0	1.66667	0	0	0	0	0	0	0	1.66667	1.66667	1.66667	5	0	1.66667	0	0	1.66667
	0	0	0	0	0	0	0	0	0	0	0	0	0	0	0	0	0	0	1.66667	0	0	1.66667	1.66667	0	1.66667	0	0	0	0	0	0	0	1.66667	0	1.66667	0	0	0	0	0	1.66667	1.66667	3.33333	5	0	1.66667	0	1.66667	1.66667
	0	0	0	0	0	0	0	0	0	0	0	0	0	0	0	1.66667	3.33333	8.33333	6.66667	10	8.33333	10	8.33333	3.33333	5	10	8.33333	11.6667	5	10	5	11.6667	13.3333	8.33333	13.3333	11.6667	11.6667	5	11.6667	10	11.6667	31.6667	28.3333	21.6667	10	5	15	8.33333	15
	0	0	0	0	0	0	0	0	0	0	0	0	0	0	7.5	25	20	32.5	25	15	20	30	32.5	5	10	20	20	27.5	27.5	12.5	30	30	20	32.5	22.5	20	42.5	22.5	40	30	32.5	47.5	47.5	47.5	50	35	30	25	17.5
	0	0	0	0	0	0	0	0	0	0	0	0	0	0	0	1.66667	8.33333	15	11.6667	10	8.33333	1.66667	6.66667	1.66667	15	3.33333	3.33333	5	5	3.33333	10	10	6.66667	5	8.33333	8.33333	5	16.6667	10	13.3333	6.66667	25	20	16.6667	23.3333	5	8.33333	10	5
j2	0	0	0	0	0	0	0	0	0	0	0	0	0	0	1.53846	0	0	0	1.53846	1.53846	3.07692	0	1.53846	0	4.61538	3.07692	0	1.53846	1.53846	1.53846	1.53846	4.61538	3.07692	0	1.53846	1.53846	4.61538	3.07692	3.07692	3.07692	1.53846	1.53846	1.53846	4.61538	4.61538	3.07692	3.07692	4.61538	1.53846
	0	0	0	0	0	0	0	0	0	0	0	0	0	0	0	0	0	0	0	0	0	0	1.66667	3.33333	0	1.66667	0	0	0	0	0	1.66667	0	0	6.66667	0	0	0	0	0	1.66667	3.33333	1.66667	3.33333	1.66667	3.33333	0	0	3.33333
	0	0	0	0	0	0	0	0	0	0	0	0	0	0	3.33333	0	0	0	0	1.66667	10	6.66667	1.66667	0	5	3.33333	1.66667	0	5	1.66667	3.33333	0	8.33333	3.33333	1.66667	0	1.66667	1.66667	1.66667	1.66667	1.66667	3.33333	0	1.66667	6.66667	1.66667	0	5	1.66667
	0	0	0	0	0	0	0	0	0	0	0	0	0	0	0	0	0	0	0	0	0	0	0	0	0	0	0	0	0	0	0	0	0	1.66667	0	0	0	0	0	0	1.66667	0	0	0	1.66667	1.66667	3.33333	1.66667	1.66667
	0	0	0	0	0	0	0	0	0	0	0	0	0	0	0	0	0	0	0	1.66667	0	0	0	0	0	1.66667	3.33333	0	0	0	0	0	0	1.66667	0	1.66667	0	0	1.66667	0	0	0	3.33333	0	3.33333	3.33333	8.33333	1.66667	5
	0	0	0	0	0	0	0	0	0	0	0	0	0	1.66667	0	0	1.66667	1.66667	5	3.33333	6.66667	1.66667	1.66667	5	3.33333	0	5	1.66667	6.66667	1.66667	0	3.33333	1.66667	3.33333	1.66667	3.33333	0	3.33333	0	1.66667	5	0	5	10	10	8.33333	10	13.3333	5
	0	0	0	0	0	0	0	0	0	0	0	0	0	0	0	0	1.66667	3.33333	0	1.66667	0	3.33333	0	0	1.66667	0	1.66667	0	0	1.66667	0	0	0	3.33333	0	0	1.66667	0	0	0	0	0	0	1.66667	3.33333	1.66667	3.33333	1.66667	5
	0	0	0	0	0	0	0	0	0	0	0	0	0	0	0	0	0	0	0	1.66667	0	3.33333	5	3.33333	1.66667	3.33333	0	0	3.33333	0	1.66667	3.33333	5	0	1.66667	0	0	1.66667	3.33333	3.33333	0	3.33333	3.33333	0	3.33333	0	1.66667	1.66667	3.33333
	0	0	0	0	0	0	0	0	0	0	0	0	0	0	0	0	0	0	0	3.33333	8.33333	0	6.66667	1.66667	3.33333	3.33333	6.66667	8.33333	5	3.33333	5	1.66667	6.66667	1.66667	5	1.66667	1.66667	5	1.66667	1.66667	8.33333	3.33333	6.66667	8.33333	3.33333	13.3333	0	6.66667	0
	0	0	0	0	0	0	0	0	0	0	0	0	0	0	0	0	0	0	0	0	0	0	3.63636	0	1.81818	1.81818	0	0	1.81818	0	1.81818	0	0	0	0	1.81818	1.81818	0	0	1.81818	1.81818	1.81818	1.81818	0	5.45455	0	3.63636	5.45455	3.63636
	0	0	0	0	0	0	0	0	0	0	0	0	1.66667	0	0	1.66667	0	0	0	1.66667	0	1.66667	0	1.66667	1.66667	1.66667	0	1.66667	0	0	3.33333	1.66667	1.66667	0	3.33333	0	0	1.66667	0	0	1.66667	0	0	1.66667	1.66667	6.66667	5	6.66667	0
	0	0	0	0	0	0	0	0	0	0	0	0	0	1.66667	1.66667	5	8.33333	1.66667	15	13.3333	11.6667	20	16.6667	13.3333	30	21.6667	21.6667	26.6667	23.3333	16.6667	15	15	6.66667	3.33333	20	18.3333	1.66667	13.3333	10	16.6667	13.3333	11.6667	26.6667	41.6667	40	41.6667	38.3333	38.3333	21.6667
	0	0	0	0	0	0	0	0	0	0	0	0	0	0	0	0	0	0	5	10	8.33333	1.66667	5	5	1.66667	0	3.33333	5	1.66667	3.33333	1.66667	11.6667	1.66667	8.33333	3.33333	5	5	0	5	5	0	1.66667	6.66667	6.66667	13.3333	1.66667	10	11.6667	10
	0	0	0	0	0	0	0	0	0	0	0	0	0	0	0	1.66667	3.33333	0	0	1.66667	5	5	0	8.33333	5	8.33333	1.66667	6.66667	6.66667	11.6667	6.66667	1.66667	1.66667	1.66667	3.33333	3.33333	10	0	5	3.33333	0	6.66667	6.66667	8.33333	6.66667	10	11.6667	6.66667	5
	0	0	0	0	0	0	0	0	0	0	0	0	0	0	0	0	0	0	1.66667	5	0	1.66667	1.66667	1.66667	8.33333	3.33333	1.66667	1.66667	1.66667	3.33333	1.66667	3.33333	0	0	0	1.66667	1.66667	0	1.66667	0	3.33333	1.66667	6.66667	11.6667	6.66667	10	11.6667	5	3.33333
	0	0	0	0	0	0	0	0	0	0	0	0	0	0	0	1.66667	0	0	0	0	0	0	1.66667	3.33333	1.66667	0	0	0	0	0	0	0	0	0	0	0	0	1.66667	0	0	0	0	1.66667	1.66667	0	3.33333	5	1.66667	0
	0	0	0	0	0	0	0	0	0	0	0	0	0	0	0	0	0	0	5	0	3.33333	5	1.66667	3.33333	0	5	1.66667	5	10	8.33333	5	1.66667	0	5	0	0	1.66667	0	0	1.66667	3.33333	1.66667	3.33333	5	10	6.66667	6.66667	15	8.33333
	0	0	0	0	0	0	0	0	0	0	0	0	0	0	0	0	2.5	0	0	0	0	0	0	0	0	0	0	7.5	0	0	0	5	0	0	0	0	0	0	2.5	0	0	2.5	2.5	2.5	0	7.5	5	5	5
	0	0	0	0	0	0	0	0	0	0	0	0	0	0	0	0	6.66667	1.66667	3.33333	6.66667	5	3.33333	6.66667	0	0	3.33333	8.33333	1.66667	15	6.66667	3.33333	0	5	0	3.33333	3.33333	1.66667	15	13.3333	5	5	1.66667	15	6.66667	3.33333	10	6.66667	1.66667	8.33333
	0	0	0	0	0	0	0	0	0	0	0	0	0	0	0	0	3.33333	0	0	5	0	1.66667	3.33333	6.66667	1.66667	5	0	3.33333	3.33333	3.33333	0	6.66667	3.33333	0	3.33333	1.66667	1.66667	0	1.66667	6.66667	5	3.33333	11.6667	6.66667	6.66667	5	8.33333	3.33333	15
	0	0	0	0	0	0	0	0	0	0	0	0	0	0	0	0	1.66667	0	0	0	3.33333	1.66667	1.66667	0	1.66667	0	3.33333	0	3.33333	0	3.33333	0	3.33333	1.66667	0	0	1.66667	0	3.33333	0	0	5	6.66667	3.33333	10	5	5	3.33333	11.6667
	0	0	0	0	0	0	0	0	0	0	0	0	0	0	1.66667	1.66667	5	3.33333	1.66667	5	5	1.66667	6.66667	6.66667	1.66667	8.33333	10	6.66667	11.6667	5	5	10	5	5	5	3.33333	13.3333	10	10	6.66667	5	10	6.66667	10	13.3333	10	25	23.3333	16.6667
	0	0	0	0	0	0	0	0	0	0	0	0	0	0	0	0	0	0	0	3.33333	5	5	3.33333	8.33333	3.33333	6.66667	6.66667	5	3.33333	3.33333	8.33333	6.66667	0	10	5	3.33333	13.3333	6.66667	5	8.33333	3.33333	10	16.6667	10	30	18.3333	16.6667	11.6667	13.3333
	0	0	0	0	0	0	0	0	0	0	0	0	0	0	0	0	0	0	1.66667	6.66667	0	0	3.33333	3.33333	3.33333	8.33333	5	3.33333	1.66667	3.33333	3.33333	3.33333	1.66667	1.66667	0	5	1.66667	3.33333	1.66667	1.66667	1.66667	1.66667	1.66667	5	5	10	8.33333	11.6667	16.6667
	0	0	0	0	0	0	0	0	0	0	0	0	0	0	0	0	0	0	1.66667	0	3.33333	0	1.66667	0	3.33333	1.66667	1.66667	1.66667	3.33333	6.66667	1.66667	0	1.66667	8.33333	11.6667	5	6.66667	6.66667	6.66667	0	5	13.3333	6.66667	11.6667	1.66667	6.66667	11.6667	6.66667	5
	0	0	0	0	0	0	0	0	0	0	0	0	0	0	0	0	0	0	3.33333	1.66667	5	0	0	5	1.66667	5	3.33333	5	3.33333	1.66667	5	1.66667	0	8.33333	3.33333	1.66667	1.66667	0	1.66667	10	8.33333	5	8.33333	8.33333	21.6667	10	13.3333	6.66667	10
	0	0	0	0	0	0	0	0	0	0	0	0	0	0	0	0	0	0	0	0	0	0	1.66667	1.66667	1.66667	0	0	0	1.66667	0	1.66667	0	1.66667	0	3.33333	1.66667	0	0	0	1.66667	1.66667	3.33333	1.66667	1.66667	1.66667	1.66667	1.66667	1.66667	0
	0	0	0	0	0	0	0	0	0	0	0	0	0	0	0	0	0	0	0	0	0	0	0	1.66667	0	1.66667	1.66667	1.66667	0	0	0	0	0	1.66667	0	0	0	0	0	0	0	1.66667	0	1.66667	3.33333	0	0	1.66667	1.66667
	0	0	0	0	0	0	0	0	0	0	0	0	0	0	0	1.66667	1.66667	1.66667	11.6667	23.3333	25	33.3333	43.3333	26.6667	41.6667	40	31.6667	35	26.6667	35	28.3333	38.3333	23.3333	41.6667	21.6667	23.3333	21.6667	23.3333	30	25	16.6667	25	51.6667	46.6667	55	40	50	45	38.3333
	0	0	0	0	0	0	0	0	0	0	0	0	0	0	0	0	0	0	0	6.66667	8.33333	5	8.33333	6.66667	11.6667	10	11.6667	18.3333	15	6.66667	13.3333	11.6667	10	5	8.33333	8.33333	11.6667	13.3333	10	5	6.66667	13.3333	13.3333	8.33333	23.3333	20	21.6667	8.33333	15
	0	0	0	0	0	0	0	0	0	0	0	0	0	0	0	1.66667	5	5	5	11.6667	13.3333	6.66667	18.3333	16.6667	18.3333	8.33333	15	15	15	10	10	16.6667	8.33333	13.3333	15	13.3333	26.6667	10	21.6667	16.6667	18.3333	15	25	18.3333	23.3333	13.3333	8.33333	16.6667	18.3333
	0	0	0	0	0	0	0	0	0	0	0	0	0	0	3.33333	5	6.66667	5	18.3333	43.3333	36.6667	41.6667	56.6667	40	33.3333	48.3333	46.6667	26.6667	33.3333	40	46.6667	33.3333	30	21.6667	43.3333	40	30	40	40	45	43.3333	40	55	76.6667	61.6667	76.6667	73.3333	63.3333	53.3333
	0	0	0	0	0	0	0	0	0	0	0	0	0	0	0	1.66667	0	1.66667	16.6667	15	18.3333	13.3333	20	18.3333	15	18.3333	23.3333	18.3333	15	20	18.3333	13.3333	28.3333	23.3333	16.6667	16.6667	11.6667	20	18.3333	20	23.3333	26.6667	23.3333	20	35	36.6667	28.3333	28.3333	25
	0	0	0	0	0	0	0	0	0	0	0	0	0	0	0	1.66667	1.66667	1.66667	5	21.6667	26.6667	23.3333	21.6667	18.3333	28.3333	36.6667	18.3333	23.3333	20	23.3333	18.3333	28.3333	20	23.3333	15	18.3333	15	20	23.3333	21.6667	15	26.6667	31.6667	46.6667	31.6667	35	38.3333	28.3333	45
	0	0	0	0	0	0	0	0	0	0	0	0	0	0	0	1.66667	6.66667	8.33333	11.6667	25	8.33333	21.6667	6.66667	10	15	15	18.3333	16.6667	23.3333	13.3333	15	8.33333	15	13.3333	16.6667	10	18.3333	11.6667	11.6667	25	15	11.6667	8.33333	21.6667	25	15	16.6667	11.6667	18.3333
	0	0	0	0	0	0	0	0	0	0	0	0	0	0	0	5	1.66667	6.66667	21.6667	48.3333	43.3333	35	35	30	36.6667	33.3333	53.3333	35	43.3333	26.6667	40	30	28.3333	28.3333	43.3333	41.6667	33.3333	30	40	33.3333	43.3333	48.3333	60	56.6667	58.3333	66.6667	61.6667	71.6667	46.6667
	0	0	0	0	0	0	0	0	0	0	0	0	0	0	0	0	0	0	5	10	3.33333	5	3.33333	0	1.66667	3.33333	6.66667	5	6.66667	3.33333	0	1.66667	3.33333	3.33333	5	6.66667	1.66667	0	0	5	3.33333	5	1.66667	15	10	11.6667	3.33333	5	6.66667
	0	0	0	0	0	0	0	0	0	0	0	0	0	0	0	0	5	1.66667	1.66667	18.3333	13.3333	21.6667	18.3333	18.3333	16.6667	21.6667	16.6667	23.3333	18.3333	11.6667	11.6667	18.3333	30	13.3333	11.6667	28.3333	20	13.3333	21.6667	18.3333	28.3333	31.6667	18.3333	8.33333	18.3333	18.3333	10	13.3333	18.3333
	0	0	0	0	0	0	0	0	0	0	0	0	0	0	0	0	0	0	16.6667	40	35	26.6667	38.3333	25	36.6667	30	28.3333	30	20	25	21.6667	28.3333	30	21.6667	16.6667	21.6667	18.3333	30	23.3333	13.3333	13.3333	23.3333	50	45	48.3333	40	43.3333	38.3333	50
	0	0	0	0	0	0	0	0	0	0	0	0	0	0	0	1.66667	1.66667	1.66667	0	3.33333	0	5	5	1.66667	1.66667	6.66667	5	11.6667	1.66667	8.33333	6.66667	8.33333	1.66667	8.33333	3.33333	8.33333	1.66667	3.33333	0	5	1.66667	3.33333	6.66667	6.66667	5	6.66667	15	10	1.66667
	0	0	0	0	0	0	0	0	0	0	0	0	0	0	0	0	1.66667	0	0	0	1.66667	0	3.33333	0	1.66667	1.66667	1.66667	0	0	3.33333	1.66667	1.66667	1.66667	0	1.66667	0	1.66667	0	1.66667	0	3.33333	3.33333	0	3.33333	1.66667	1.66667	0	1.66667	3.33333
	0	0	0	0	0	0	0	0	0	0	0	0	0	1.66667	1.66667	1.66667	5	3.33333	20	13.3333	33.3333	28.3333	23.3333	31.6667	26.6667	35	25	25	26.6667	26.6667	33.3333	30	25	13.3333	18.3333	26.6667	28.3333	11.6667	15	15	10	20	28.3333	38.3333	48.3333	41.6667	28.3333	36.6667	20
	0	0	0	0	0	0	0	0	0	0	0	0	0	0	0	1.66667	0	3.33333	0	1.66667	6.66667	10	8.33333	8.33333	0	5	3.33333	3.33333	1.66667	5	5	8.33333	3.33333	8.33333	5	10	5	3.33333	0	3.33333	0	3.33333	11.6667	18.3333	15	3.33333	15	15	10
	0	0	0	0	0	0	0	0	0	0	0	0	0	0	1.66667	0	0	0	0	0	0	0	1.66667	1.66667	1.66667	1.66667	3.33333	0	0	0	1.66667	1.66667	3.33333	8.33333	3.33333	1.66667	3.33333	0	5	3.33333	5	1.66667	5	1.66667	10	3.33333	3.33333	3.33333	3.33333
	0	0	0	0	0	0	0	0	0	0	0	0	0	0	0	0	0	0	0	0	0	0	0	0	3.33333	0	0	0	1.66667	1.66667	0	0	0	0	0	0	1.66667	0	0	0	1.66667	1.66667	0	1.66667	0	1.66667	0	1.66667	0
	0	0	0	0	0	0	0	0	0	0	0	0	0	0	0	0	0	0	0	0	0	0	0	1.66667	0	0	1.66667	0	0	1.66667	0	1.66667	0	1.66667	1.66667	0	0	1.66667	0	0	0	0	3.33333	5	1.66667	1.66667	5	0	0
	0	0	0	0	0	0	0	0	0	0	0	0	0	0	0	0	0	0	5	28.3333	18.3333	23.3333	18.3333	26.6667	10	21.6667	15	25	35	21.6667	26.6667	21.6667	20	15	13.3333	15	23.3333	18.3333	26.6667	16.6667	21.6667	28.3333	21.6667	31.6667	36.6667	28.3333	25	25	30
	0	0	0	0	0	0	0	0	0	0	0	0	0	0	0	0	0	0	3.33333	1.66667	6.66667	3.33333	5	5	5	10	6.66667	3.33333	1.66667	15	3.33333	3.33333	3.33333	1.66667	8.33333	6.66667	3.33333	3.33333	1.66667	3.33333	1.66667	3.33333	6.66667	11.6667	3.33333	10	16.6667	10	6.66667
	0	0	0	0	0	0	0	0	0	0	0	0	0	0	3.33333	6.66667	6.66667	6.66667	23.3333	18.3333	8.33333	23.3333	11.6667	10	10	18.3333	11.6667	13.3333	10	18.3333	26.6667	23.3333	25	21.6667	26.6667	20	28.3333	28.3333	28.3333	21.6667	21.6667	60	38.3333	41.6667	25	21.6667	21.6667	28.3333	23.3333
	0	0	0	0	0	0	0	0	0	0	0	0	2.5	0	17.5	17.5	20	12.5	22.5	20	20	15	30	10	17.5	10	12.5	10	17.5	25	25	35	22.5	12.5	20	12.5	12.5	27.5	15	25	35	47.5	40	40	25	32.5	32.5	25	12.5
	0	0	0	0	0	0	0	0	0	0	0	0	1.66667	3.33333	3.33333	3.33333	6.66667	6.66667	11.6667	15	6.66667	11.6667	6.66667	13.3333	6.66667	8.33333	10	16.6667	8.33333	20	6.66667	8.33333	18.3333	6.66667	8.33333	16.6667	15	23.3333	10	10	13.3333	18.3333	20	11.6667	10	11.6667	10	13.3333	11.6667
	0	0	0	0	0	1.66667	1.66667	1.66667	0	0	1.66667	0	1.66667	1.66667	0	3.33333	3.33333	15	11.6667	16.6667	21.6667	21.6667	16.6667	15	15	8.33333	16.6667	18.3333	30	18.3333	21.6667	21.6667	10	13.3333	15	10	11.6667	11.6667	13.3333	8.33333	16.6667	51.6667	41.6667	33.3333	23.3333	20	21.6667	16.6667	13.3333
	0	0	0	0	0	0	0	0	0	0	0	0	0	0	1.66667	11.6667	20	11.6667	16.6667	25	11.6667	15	21.6667	10	20	15	13.3333	26.6667	21.6667	15	15	11.6667	18.3333	21.6667	13.3333	25	30	28.3333	13.3333	18.3333	25	48.3333	40	38.3333	30	30	20	18.3333	16.6667
	0	0	0	0	0	0	0	0	0	0	0	0	0	0	0	1.66667	5	15	11.6667	18.3333	21.6667	15	11.6667	15	16.6667	26.6667	10	25	15	13.3333	23.3333	21.6667	23.3333	23.3333	23.3333	15	21.6667	8.33333	21.6667	16.6667	18.3333	45	40	35	31.6667	25	16.6667	20	25
	0	0	0	0	0	0	0	0	0	0	0	0	0	0	0	6.66667	3.33333	1.66667	3.33333	11.6667	15	11.6667	16.6667	11.6667	6.66667	3.33333	16.6667	5	8.33333	10	10	15	18.3333	16.6667	6.66667	10	15	15	18.3333	6.66667	13.3333	21.6667	25	28.3333	18.3333	16.6667	6.66667	10	3.33333
	0	0	0	0	0	0	0	0	0	0	0	0	0	0	0	1.66667	1.66667	8.33333	3.33333	15	18.3333	18.3333	5	20	11.6667	23.3333	16.6667	13.3333	13.3333	18.3333	16.6667	21.6667	15	16.6667	20	6.66667	18.3333	18.3333	23.3333	20	23.3333	25	23.3333	20	16.6667	18.3333	25	16.6667	31.6667
	0	0	0	0	0	0	0	0	0	0	0	0	0	0	5	6.66667	8.33333	10	20	21.6667	10	21.6667	13.3333	11.6667	11.6667	20	10	16.6667	13.3333	23.3333	26.6667	23.3333	28.3333	23.3333	21.6667	21.6667	25	31.6667	23.3333	25	23.3333	60	33.3333	36.6667	25	21.6667	18.3333	30	21.6667
	0	0	0	0	0	0	0	0	0	0	0	0	0	0	0	3.33333	1.66667	3.33333	3.33333	20	13.3333	10	8.33333	15	20	11.6667	10	16.6667	26.6667	15	25	13.3333	15	8.33333	13.3333	15	18.3333	8.33333	15	13.3333	20	25	31.6667	25	23.3333	20	16.6667	20	23.3333
k1	0	0	0	0	0	0	0	0	0	0	0	0	0	0	0	0	0	0	0	0	5	3.33333	1.66667	0	1.66667	1.66667	1.66667	0	3.33333	0	1.66667	1.66667	5	0	1.66667	0	0	1.66667	1.66667	0	0	1.66667	1.66667	10	10	5	8.33333	6.66667	8.33333
	0	0	0	0	0	0	0	0	0	0	0	0	0	0	0	0	0	0	0	1.66667	3.33333	0	1.66667	1.66667	3.33333	0	0	0	0	0	0	0	0	0	0	0	0	0	1.66667	1.66667	1.66667	0	10	5	6.66667	3.33333	5	6.66667	0
	0	0	0	0	0	0	0	0	0	0	0	0	0	0	0	0	0	0	0	0	0	0	0	0	0	0	0	0	0	0	1.66667	1.66667	0	1.66667	1.66667	0	8.33333	3.33333	1.66667	3.33333	0	3.33333	1.66667	0	1.66667	8.33333	1.66667	1.66667	1.66667
	0	0	0	0	0	0	0	0	0	0	0	0	0	0	1.66667	0	0	1.66667	3.33333	5	11.6667	3.33333	6.66667	11.6667	11.6667	8.33333	6.66667	10	13.3333	10	15	15	10	3.33333	15	10	20	11.6667	10	5	18.3333	8.33333	26.6667	25	21.6667	25	25	15	6.66667
	0	0	0	0	0	0	0	0	0	0	0	0	0	0	0	0	0	0	0	0	0	0	0	0	1.66667	1.66667	1.66667	1.66667	6.66667	1.66667	3.33333	0	5	0	1.66667	1.66667	0	0	1.66667	0	0	5	6.66667	8.33333	18.3333	11.6667	1.66667	1.66667	0
	0	0	0	0	0	0	0	0	0	0	0	0	0	0	0	0	0	0	0	0	0	0	1.66667	0	0	1.66667	0	1.66667	0	3.33333	0	0	0	0	0	0	0	0	5	0	0	1.66667	5	1.66667	3.33333	0	1.66667	0	6.66667
	0	0	0	0	0	0	0	0	0	0	0	0	0	0	0	0	0	0	0	0	0	1.66667	0	1.66667	1.66667	0	1.66667	0	1.66667	1.66667	0	0	0	1.66667	0	1.66667	0	0	0	0	3.33333	0	10	10	8.33333	5	5	6.66667	1.66667
	0	0	0	0	0	0	0	0	0	0	0	0	0	0	0	0	1.66667	3.33333	1.66667	1.66667	1.66667	5	0	0	5	3.33333	3.33333	5	6.66667	5	3.33333	8.33333	3.33333	6.66667	1.66667	5	3.33333	3.33333	3.33333	1.66667	1.66667	5	21.6667	18.3333	13.3333	25	16.6667	15	3.33333
	0	0	0	0	0	0	0	0	0	0	0	0	0	0	0	0	0	0	0	1.66667	0	0	0	0	3.33333	0	0	0	0	1.66667	1.66667	0	0	1.66667	0	0	1.66667	1.66667	1.66667	0	1.66667	0	5	6.66667	5	5	1.66667	8.33333	6.66667
	0	0	0	0	0	0	0	0	0	0	0	0	0	0	0	0	0	0	0	3.33333	1.66667	3.33333	3.33333	0	0	1.66667	1.66667	0	1.66667	0	3.33333	1.66667	1.66667	0	3.33333	3.33333	1.66667	1.66667	3.33333	1.66667	3.33333	3.33333	8.33333	10	13.3333	3.33333	5	5	3.33333
	0	0	0	0	0	0	0	0	0	0	0	0	0	0	0	0	8.33333	1.66667	11.6667	43.3333	56.6667	38.3333	38.3333	31.6667	41.6667	46.6667	31.6667	28.3333	30	35	35	30	21.6667	16.6667	13.3333	21.6667	28.3333	21.6667	16.6667	15	28.3333	25	60	65	65	56.6667	71.6667	41.6667	33.3333
	0	0	0	0	0	0	0	0	0	0	0	0	0	0	0	0	0	0	1.66667	0	5	3.33333	3.33333	5	1.66667	8.33333	1.66667	1.66667	3.33333	1.66667	0	3.33333	0	0	0	0	1.66667	3.33333	3.33333	1.66667	0	3.33333	3.33333	10	11.6667	6.66667	10	6.66667	6.66667
	0	0	0	0	0	0	0	0	0	0	0	0	0	0	0	0	0	3.33333	0	16.6667	10	15	11.6667	16.6667	10	18.3333	13.3333	10	8.33333	6.66667	10	10	10	13.3333	18.3333	20	16.6667	10	6.66667	10	8.33333	15	33.3333	45	38.3333	31.6667	23.3333	36.6667	16.6667
	0	0	0	0	0	0	0	0	0	0	0	0	0	0	0	1.66667	6.66667	5	6.66667	26.6667	36.6667	13.3333	26.6667	30	36.6667	31.6667	31.6667	31.6667	36.6667	35	38.3333	40	35	13.3333	28.3333	43.3333	30	28.3333	38.3333	25	43.3333	36.6667	50	56.6667	51.6667	40	31.6667	55	60
	0	0	0	0	0	0	0	0	0	0	0	0	0	0	0	0	1.66667	0	5	10	13.3333	15	11.6667	15	8.33333	26.6667	13.3333	16.6667	21.6667	13.3333	15	18.3333	15	18.3333	5	15	10	11.6667	11.6667	10	25	18.3333	18.3333	13.3333	16.6667	26.6667	21.6667	33.3333	18.3333
	0	0	0	0	0	0	0	0	0	0	0	0	0	0	0	0	0	1.66667	0	0	10	3.33333	10	5	1.66667	11.6667	5	3.33333	6.66667	11.6667	10	3.33333	5	3.33333	5	8.33333	6.66667	3.33333	6.66667	6.66667	13.3333	13.3333	31.6667	23.3333	38.3333	23.3333	18.3333	18.3333	23.3333
	0	0	0	0	0	0	0	0	0	0	0	0	0	0	0	0	1.66667	0	0	0	0	3.33333	0	0	1.66667	3.33333	0	0	0	0	0	0	1.66667	0	1.66667	0	0	0	1.66667	0	1.66667	0	3.33333	3.33333	0	5	1.66667	6.66667	3.33333
	0	0	0	0	0	0	0	0	0	0	0	0	0	0	0	0	0	3.33333	0	0	3.33333	0	0	3.33333	0	1.66667	0	5	0	0	0	1.66667	3.33333	1.66667	0	1.66667	0	0	0	3.33333	1.66667	1.66667	6.66667	1.66667	3.33333	3.33333	1.66667	6.66667	3.33333
[truncated: 50 more rows]
[truncated: 72 more columns]
