# Supplementary material for: Prefrontal cortical plasticity during learning of cognitive tasks
Source: Nat Commun. 2022 Jan 10;13:90. doi: 10.1038/s41467-021-27695-6 (PMC8748623; doi:10.1038/s41467-021-27695-6)
Supplement: Supplementary file 4 — Source Data [file 41467_2021_27695_MOESM4_ESM.zip › Source Data/Figure 5.xlsx]

## Sheet: figure5a
time	-1	-0.95	-0.9	-0.85	-0.8	-0.75	-0.7	-0.65	-0.6	-0.55	-0.5	-0.45	-0.4	-0.35	-0.3	-0.25	-0.2	-0.15	-0.1	-0.05	0	0.05	0.1	0.15	0.2	0.25	0.3	0.35	0.4	0.45	0.5	0.55	0.6	0.65	0.7	0.75	0.8	0.85	0.9	0.95	1	1.05	1.1	1.15	1.2	1.25	1.3	1.35	1.4
pre	0.145	0.1225	0.095	0.13	0.105	0.165	0.145	0.1275	0.115	0.0725	0.1225	0.1175	0.0925	0.11	0.13	0.13	0.13	0.13	0.105	0.0825	0.1625	0.1425	0.17	0.1475	0.16	0.1725	0.1725	0.1875	0.1575	0.1425	0.1675	0.14	0.1675	0.1275	0.0825	0.1125	0.0925	0.1475	0.115	0.12	0.105	0.12	0.1325	0.16	0.095	0.1325	0.17	0.1225	0.1625
	0.12	0.125	0.1075	0.1225	0.135	0.16	0.105	0.1125	0.1025	0.135	0.1275	0.1425	0.105	0.145	0.145	0.1025	0.1925	0.1175	0.1175	0.0925	0.1125	0.1775	0.135	0.1725	0.1525	0.205	0.1325	0.15	0.1625	0.155	0.155	0.16	0.1525	0.1075	0.095	0.1225	0.1125	0.1325	0.1225	0.135	0.1125	0.1	0.1125	0.175	0.08	0.12	0.16	0.1425	0.135
	0.09	0.0975	0.11	0.135	0.105	0.1875	0.1575	0.13	0.115	0.1475	0.115	0.1175	0.065	0.1375	0.1075	0.095	0.1775	0.1375	0.1475	0.095	0.1375	0.1675	0.145	0.155	0.1225	0.21	0.14	0.165	0.1475	0.1525	0.17	0.1425	0.1175	0.1175	0.105	0.1125	0.1075	0.0925	0.12	0.13	0.1425	0.16	0.11	0.13	0.11	0.1325	0.155	0.1225	0.1325
	0.125	0.0925	0.11	0.1075	0.125	0.155	0.11	0.155	0.12	0.1375	0.1325	0.13	0.0925	0.135	0.12	0.13	0.14	0.1425	0.1125	0.1175	0.16	0.16	0.1575	0.16	0.1575	0.185	0.13	0.185	0.14	0.135	0.175	0.15	0.1575	0.1425	0.1325	0.125	0.1075	0.1275	0.105	0.1175	0.1725	0.1675	0.1075	0.145	0.1225	0.1	0.1125	0.12	0.17
	0.0975	0.12	0.075	0.125	0.1025	0.1375	0.11	0.115	0.0975	0.125	0.135	0.1575	0.1125	0.1525	0.09	0.11	0.18	0.1025	0.0975	0.11	0.1425	0.16	0.2325	0.1425	0.1425	0.23	0.15	0.1875	0.14	0.1125	0.1325	0.1275	0.1275	0.13	0.0925	0.11	0.1075	0.1475	0.1	0.1775	0.1375	0.135	0.1375	0.1825	0.14	0.1425	0.115	0.1275	0.0975
	0.1475	0.1125	0.115	0.1175	0.135	0.1225	0.1475	0.11	0.0875	0.12	0.1325	0.0925	0.0825	0.1125	0.1275	0.115	0.15	0.125	0.145	0.1025	0.1575	0.155	0.1875	0.12	0.1725	0.245	0.1475	0.18	0.14	0.135	0.085	0.1225	0.1125	0.1125	0.1125	0.1125	0.105	0.12	0.105	0.1225	0.1475	0.155	0.11	0.1275	0.0975	0.17	0.145	0.11	0.12
	0.13	0.1125	0.09	0.1225	0.12	0.1025	0.13	0.1225	0.105	0.09	0.14	0.15	0.135	0.17	0.1475	0.115	0.1925	0.1025	0.1475	0.115	0.1625	0.1925	0.14	0.11	0.21	0.215	0.13	0.1875	0.15	0.17	0.15	0.14	0.14	0.1025	0.125	0.1475	0.115	0.1375	0.13	0.105	0.0925	0.14	0.145	0.1475	0.11	0.1525	0.1425	0.12	0.14
	0.12	0.155	0.0975	0.13	0.105	0.15	0.1325	0.125	0.1025	0.1125	0.105	0.115	0.1025	0.115	0.12	0.09	0.175	0.115	0.1325	0.095	0.165	0.1725	0.18	0.1625	0.1325	0.205	0.1525	0.165	0.13	0.17	0.175	0.105	0.1525	0.13	0.0975	0.1175	0.135	0.145	0.1475	0.1375	0.1425	0.125	0.1025	0.1425	0.1075	0.12	0.1475	0.1375	0.115
	0.135	0.1275	0.1075	0.1325	0.11	0.14	0.105	0.14	0.125	0.115	0.1	0.135	0.11	0.14	0.12	0.09	0.1775	0.135	0.1475	0.1	0.1775	0.15	0.1925	0.135	0.0925	0.21	0.1725	0.165	0.17	0.145	0.16	0.155	0.155	0.1075	0.1375	0.115	0.17	0.13	0.1175	0.165	0.12	0.13	0.1075	0.14	0.0725	0.1525	0.1275	0.12	0.1475
	0.105	0.1325	0.13	0.1225	0.1	0.135	0.1275	0.1425	0.1025	0.13	0.14	0.135	0.105	0.135	0.11	0.125	0.15	0.1225	0.1225	0.1125	0.18	0.1625	0.2175	0.15	0.1725	0.1975	0.15	0.1675	0.1475	0.1625	0.1225	0.1425	0.1525	0.13	0.1275	0.1	0.105	0.11	0.13	0.14	0.12	0.185	0.115	0.1325	0.12	0.1475	0.1275	0.0925	0.11
	0.1175	0.1075	0.1175	0.135	0.1225	0.13	0.1475	0.13	0.125	0.1425	0.1575	0.13	0.08	0.15	0.12	0.135	0.155	0.1325	0.115	0.09	0.1275	0.15	0.16	0.1525	0.125	0.1925	0.1775	0.175	0.1225	0.15	0.21	0.1375	0.15	0.1225	0.0875	0.1375	0.135	0.1425	0.105	0.1325	0.1775	0.1325	0.1225	0.13	0.1125	0.125	0.145	0.095	0.09
	0.1225	0.1075	0.13	0.1425	0.1425	0.105	0.1425	0.1175	0.0975	0.14	0.1175	0.12	0.09	0.1475	0.15	0.1125	0.14	0.15	0.085	0.1225	0.1575	0.1425	0.145	0.1175	0.145	0.19	0.1275	0.1525	0.165	0.1675	0.1525	0.0925	0.0975	0.125	0.1275	0.105	0.1175	0.1175	0.12	0.12	0.1075	0.1325	0.1025	0.15	0.0975	0.135	0.125	0.145	0.1225
	0.1325	0.1175	0.125	0.15	0.1075	0.1475	0.1075	0.16	0.125	0.1225	0.1475	0.1125	0.095	0.1575	0.105	0.1275	0.16	0.125	0.1175	0.1275	0.155	0.1375	0.17	0.1375	0.135	0.1875	0.1425	0.16	0.145	0.1775	0.14	0.1225	0.1275	0.1225	0.135	0.12	0.0975	0.1175	0.11	0.1675	0.1	0.165	0.1	0.125	0.1	0.11	0.145	0.1375	0.1125
	0.1275	0.1375	0.0925	0.1125	0.105	0.1625	0.145	0.16	0.1025	0.0975	0.1625	0.1475	0.0875	0.13	0.115	0.12	0.14	0.18	0.105	0.0925	0.1775	0.18	0.15	0.1675	0.1625	0.22	0.105	0.1625	0.135	0.185	0.16	0.1275	0.1475	0.1175	0.1275	0.14	0.105	0.1225	0.105	0.1525	0.135	0.1425	0.0875	0.14	0.115	0.15	0.135	0.1325	0.125
	0.1275	0.1075	0.1075	0.1525	0.13	0.14	0.1625	0.1375	0.1	0.145	0.13	0.11	0.085	0.1375	0.1425	0.085	0.1525	0.1625	0.0975	0.09	0.1375	0.1275	0.17	0.125	0.1575	0.1975	0.16	0.165	0.12	0.145	0.175	0.1275	0.12	0.0925	0.1275	0.125	0.1225	0.1475	0.1225	0.1275	0.11	0.09	0.1175	0.1775	0.16	0.1075	0.1225	0.12	0.135
	0.16	0.115	0.105	0.115	0.145	0.1575	0.1775	0.1775	0.125	0.1325	0.135	0.105	0.12	0.15	0.1075	0.085	0.1675	0.095	0.1075	0.11	0.1525	0.185	0.17	0.1575	0.1375	0.2375	0.1325	0.1375	0.1525	0.125	0.165	0.1425	0.1425	0.105	0.135	0.1175	0.09	0.1125	0.145	0.145	0.1825	0.1375	0.0975	0.1425	0.1175	0.14	0.15	0.1075	0.1425
	0.13	0.1225	0.13	0.14	0.14	0.1275	0.135	0.1625	0.1125	0.1325	0.125	0.1275	0.0775	0.1475	0.1625	0.11	0.1375	0.12	0.1175	0.1025	0.175	0.1725	0.15	0.1325	0.155	0.2125	0.1275	0.1375	0.1525	0.14	0.16	0.11	0.1425	0.13	0.1225	0.1225	0.125	0.155	0.13	0.1225	0.165	0.15	0.13	0.18	0.1	0.1075	0.125	0.1475	0.1075
	0.13	0.1575	0.1275	0.1575	0.1325	0.14	0.1175	0.1125	0.1425	0.1325	0.15	0.1075	0.09	0.12	0.13	0.1375	0.1675	0.1025	0.0875	0.11	0.13	0.1575	0.1775	0.135	0.125	0.22	0.1175	0.15	0.165	0.1375	0.165	0.0925	0.195	0.15	0.125	0.0875	0.105	0.1275	0.1175	0.1175	0.1425	0.12	0.125	0.1225	0.11	0.0975	0.11	0.1	0.1375
	0.1125	0.16	0.115	0.1375	0.0925	0.1075	0.1175	0.14	0.1275	0.125	0.155	0.125	0.0775	0.1325	0.09	0.1125	0.16	0.125	0.12	0.1	0.1575	0.1625	0.1525	0.1375	0.125	0.1825	0.13	0.1475	0.1575	0.1275	0.1425	0.145	0.1225	0.12	0.13	0.1075	0.1225	0.16	0.165	0.115	0.125	0.145	0.1375	0.15	0.1	0.1175	0.135	0.1275	0.1175
	0.1025	0.1525	0.13	0.135	0.1125	0.1675	0.1075	0.1675	0.0875	0.1425	0.0825	0.105	0.0975	0.1725	0.1325	0.125	0.125	0.1275	0.0875	0.1225	0.17	0.2075	0.15	0.1225	0.1225	0.155	0.155	0.1775	0.1175	0.2	0.175	0.1275	0.1175	0.1175	0.125	0.115	0.075	0.1225	0.1225	0.18	0.1225	0.15	0.135	0.1575	0.0975	0.13	0.165	0.115	0.12
	0.1275	0.135	0.1125	0.1375	0.0975	0.1375	0.1275	0.1075	0.125	0.0875	0.1625	0.135	0.1025	0.1425	0.1025	0.1425	0.155	0.1175	0.11	0.095	0.1625	0.1475	0.1775	0.1	0.1325	0.1925	0.15	0.1325	0.13	0.16	0.1525	0.115	0.1625	0.1325	0.11	0.1325	0.0825	0.165	0.125	0.0925	0.1375	0.14	0.12	0.145	0.1225	0.1475	0.1575	0.1025	0.155
	0.12	0.095	0.105	0.1525	0.1075	0.1425	0.12	0.1325	0.1075	0.1375	0.15	0.125	0.0725	0.1375	0.1375	0.1025	0.145	0.09	0.0825	0.0925	0.1975	0.1225	0.16	0.1175	0.125	0.17	0.15	0.1375	0.155	0.1475	0.1925	0.1125	0.165	0.14	0.1125	0.13	0.095	0.095	0.1425	0.1325	0.1425	0.175	0.095	0.1775	0.13	0.14	0.175	0.15	0.125
	0.12	0.1475	0.095	0.1225	0.0925	0.1325	0.1325	0.1575	0.1075	0.0975	0.1125	0.105	0.07	0.14	0.145	0.1025	0.1625	0.1325	0.1225	0.14	0.185	0.1125	0.1525	0.1175	0.1425	0.1625	0.145	0.155	0.1525	0.155	0.1875	0.155	0.1075	0.1025	0.135	0.105	0.12	0.145	0.1375	0.11	0.1075	0.1325	0.14	0.155	0.1075	0.1275	0.17	0.1225	0.1375
	0.0975	0.14	0.1175	0.1475	0.105	0.115	0.135	0.13	0.095	0.095	0.1175	0.105	0.1075	0.16	0.115	0.1175	0.1275	0.12	0.115	0.115	0.19	0.1375	0.16	0.1875	0.145	0.1825	0.125	0.1775	0.1325	0.145	0.16	0.1075	0.14	0.1425	0.0875	0.1025	0.115	0.1025	0.1075	0.14	0.1375	0.12	0.15	0.1425	0.105	0.1075	0.145	0.095	0.1475
	0.1175	0.11	0.105	0.15	0.075	0.1675	0.1425	0.1375	0.0775	0.1325	0.1175	0.135	0.125	0.1525	0.1125	0.09	0.1325	0.1125	0.13	0.11	0.1925	0.16	0.1675	0.1325	0.1625	0.205	0.18	0.155	0.145	0.13	0.1825	0.12	0.1475	0.085	0.1425	0.1175	0.085	0.1175	0.105	0.135	0.1225	0.13	0.1275	0.1525	0.1075	0.1125	0.155	0.1125	0.1225
	0.1325	0.1125	0.0975	0.1275	0.1275	0.1325	0.0825	0.1175	0.1	0.11	0.12	0.14	0.075	0.155	0.14	0.0725	0.1375	0.17	0.1425	0.0775	0.1625	0.165	0.1475	0.13	0.1525	0.2	0.0975	0.1425	0.1125	0.125	0.145	0.11	0.1225	0.125	0.14	0.1125	0.0825	0.12	0.135	0.125	0.1425	0.125	0.1225	0.1375	0.12	0.1325	0.1175	0.1	0.105
	0.1275	0.105	0.1125	0.12	0.1475	0.16	0.15	0.145	0.1275	0.12	0.105	0.145	0.1125	0.1425	0.115	0.125	0.1475	0.0875	0.1175	0.1	0.1625	0.1625	0.1275	0.1025	0.1325	0.1775	0.1425	0.145	0.13	0.155	0.1525	0.1075	0.135	0.135	0.13	0.1025	0.1	0.14	0.11	0.14	0.115	0.12	0.1225	0.15	0.12	0.1175	0.175	0.14	0.115
	0.1175	0.1625	0.115	0.14	0.1075	0.14	0.1175	0.1225	0.0725	0.13	0.1025	0.1075	0.0925	0.115	0.1175	0.1325	0.125	0.1175	0.085	0.12	0.1775	0.155	0.155	0.1775	0.115	0.2025	0.16	0.1375	0.1525	0.1625	0.11	0.095	0.1175	0.125	0.1175	0.125	0.1175	0.1	0.12	0.1225	0.1075	0.1175	0.1125	0.14	0.1275	0.105	0.15	0.13	0.1575
	0.145	0.1425	0.1175	0.1675	0.1375	0.145	0.16	0.1275	0.1	0.0875	0.1375	0.12	0.1025	0.0975	0.1175	0.1375	0.1725	0.09	0.1175	0.075	0.165	0.16	0.1475	0.1275	0.125	0.2425	0.1425	0.1575	0.1425	0.135	0.1675	0.105	0.1725	0.1275	0.09	0.105	0.1	0.1325	0.15	0.115	0.16	0.1375	0.0775	0.12	0.145	0.15	0.135	0.115	0.17
	0.145	0.1225	0.1075	0.1425	0.085	0.1375	0.1075	0.11	0.0925	0.115	0.105	0.1475	0.1125	0.1375	0.13	0.1475	0.155	0.135	0.125	0.085	0.16	0.135	0.19	0.1125	0.1375	0.2125	0.1775	0.16	0.125	0.165	0.165	0.1025	0.1675	0.1175	0.115	0.125	0.1175	0.09	0.1025	0.1425	0.11	0.1025	0.1325	0.1325	0.1525	0.1275	0.1325	0.11	0.1325
	0.07	0.1175	0.1075	0.13	0.1125	0.115	0.1325	0.135	0.0975	0.1	0.105	0.145	0.1025	0.1325	0.1425	0.1	0.145	0.115	0.1225	0.11	0.1625	0.1325	0.165	0.1075	0.14	0.22	0.1625	0.1575	0.155	0.1325	0.185	0.1425	0.125	0.1	0.165	0.145	0.0775	0.1275	0.105	0.1175	0.125	0.12	0.105	0.16	0.0875	0.145	0.1725	0.135	0.1425
	0.145	0.125	0.115	0.155	0.1475	0.1475	0.1575	0.155	0.1075	0.135	0.1575	0.165	0.0925	0.1225	0.125	0.075	0.225	0.145	0.1075	0.1075	0.1775	0.1725	0.165	0.13	0.195	0.2275	0.175	0.1625	0.1125	0.1675	0.1575	0.1225	0.13	0.125	0.1575	0.1225	0.1075	0.085	0.115	0.1375	0.16	0.1375	0.1275	0.135	0.1275	0.13	0.1825	0.1175	0.1475
	0.125	0.14	0.0925	0.15	0.12	0.1875	0.1575	0.12	0.1125	0.11	0.155	0.1275	0.1025	0.1275	0.1425	0.1225	0.1375	0.12	0.13	0.1	0.14	0.1525	0.175	0.1275	0.14	0.2	0.15	0.1525	0.125	0.15	0.15	0.14	0.15	0.115	0.15	0.1025	0.105	0.13	0.1025	0.1575	0.1175	0.175	0.1125	0.1275	0.115	0.0975	0.11	0.14	0.13
	0.0925	0.1125	0.1	0.1175	0.1375	0.1675	0.13	0.165	0.0875	0.11	0.1325	0.1325	0.08	0.125	0.1375	0.09	0.1325	0.08	0.1175	0.1075	0.145	0.1625	0.1625	0.1775	0.1325	0.2125	0.1675	0.1675	0.1375	0.15	0.165	0.14	0.1575	0.155	0.1575	0.1375	0.1	0.1125	0.16	0.1275	0.13	0.17	0.1125	0.1225	0.1	0.125	0.1475	0.11	0.0875
	0.125	0.125	0.0975	0.12	0.13	0.115	0.14	0.135	0.125	0.1225	0.175	0.105	0.0925	0.1525	0.115	0.08	0.155	0.135	0.1375	0.12	0.1725	0.1725	0.1775	0.135	0.1375	0.1925	0.1575	0.17	0.12	0.1825	0.165	0.115	0.13	0.14	0.1575	0.1375	0.135	0.14	0.16	0.15	0.13	0.1425	0.135	0.1525	0.1075	0.135	0.145	0.125	0.125
	0.1025	0.125	0.1275	0.1325	0.125	0.1225	0.125	0.15	0.1025	0.1	0.145	0.1375	0.08	0.1575	0.13	0.095	0.1325	0.1425	0.115	0.11	0.1525	0.135	0.1625	0.1525	0.165	0.1925	0.205	0.195	0.13	0.1775	0.175	0.1175	0.15	0.1125	0.1525	0.1225	0.1025	0.135	0.12	0.1425	0.115	0.1575	0.14	0.165	0.1125	0.11	0.14	0.1125	0.1175
	0.0975	0.115	0.12	0.1175	0.1175	0.1525	0.1625	0.1475	0.075	0.125	0.1475	0.1225	0.095	0.1225	0.1	0.1275	0.125	0.095	0.12	0.1075	0.1725	0.145	0.1675	0.1175	0.1175	0.19	0.1575	0.1275	0.135	0.13	0.1375	0.1025	0.125	0.1025	0.145	0.1075	0.1275	0.1325	0.1025	0.1125	0.1175	0.1175	0.1075	0.125	0.105	0.1125	0.165	0.1175	0.1275
	0.12	0.1325	0.1225	0.1225	0.115	0.1425	0.1375	0.1575	0.0925	0.1025	0.1275	0.13	0.095	0.105	0.12	0.0725	0.1825	0.105	0.145	0.0775	0.1725	0.175	0.16	0.1525	0.15	0.1775	0.1375	0.1625	0.14	0.175	0.16	0.1325	0.11	0.145	0.11	0.1025	0.1	0.1175	0.1025	0.1175	0.1375	0.15	0.14	0.115	0.125	0.1225	0.175	0.115	0.115
	0.1175	0.11	0.08	0.105	0.1075	0.13	0.135	0.1175	0.0825	0.1275	0.1375	0.105	0.08	0.1425	0.1225	0.1125	0.17	0.115	0.1	0.09	0.17	0.1175	0.1375	0.125	0.1275	0.195	0.165	0.15	0.1475	0.1325	0.17	0.13	0.12	0.1375	0.135	0.1275	0.1275	0.1	0.1375	0.115	0.0925	0.105	0.1225	0.145	0.1225	0.1575	0.13	0.1225	0.1575
	0.13	0.15	0.11	0.125	0.1225	0.15	0.125	0.145	0.1275	0.16	0.15	0.1375	0.08	0.1325	0.12	0.1425	0.135	0.145	0.1225	0.13	0.1575	0.1425	0.1825	0.1275	0.16	0.23	0.1375	0.1775	0.135	0.19	0.1475	0.125	0.1425	0.095	0.125	0.155	0.1275	0.1125	0.145	0.1575	0.1325	0.1175	0.09	0.1625	0.115	0.095	0.13	0.125	0.1175
	0.1325	0.0975	0.11	0.155	0.12	0.1475	0.1375	0.1175	0.0975	0.1275	0.1625	0.1125	0.09	0.135	0.1225	0.0825	0.15	0.1325	0.125	0.0975	0.16	0.195	0.19	0.14	0.1575	0.185	0.1575	0.165	0.135	0.1425	0.1725	0.14	0.145	0.105	0.15	0.1175	0.0975	0.105	0.1	0.1125	0.14	0.155	0.185	0.1275	0.1175	0.095	0.155	0.1175	0.13
	0.1125	0.0725	0.0775	0.14	0.1	0.14	0.12	0.1525	0.11	0.1575	0.12	0.16	0.1125	0.125	0.1225	0.1075	0.145	0.1025	0.1375	0.1125	0.1375	0.1625	0.16	0.1425	0.1525	0.1675	0.125	0.195	0.1275	0.135	0.145	0.11	0.165	0.13	0.125	0.115	0.1225	0.0925	0.155	0.1325	0.115	0.1475	0.13	0.14	0.1275	0.12	0.1325	0.1175	0.0875
	0.1425	0.145	0.09	0.1075	0.1525	0.135	0.115	0.125	0.14	0.1025	0.13	0.1	0.125	0.12	0.1275	0.1475	0.15	0.155	0.12	0.1375	0.145	0.11	0.165	0.1525	0.15	0.225	0.12	0.1875	0.17	0.1675	0.12	0.1475	0.1425	0.085	0.1025	0.135	0.115	0.1125	0.155	0.1075	0.0925	0.14	0.1	0.145	0.11	0.1275	0.15	0.1125	0.135
	0.17	0.125	0.11	0.1675	0.115	0.1375	0.1	0.09	0.115	0.0875	0.135	0.13	0.0825	0.1425	0.0925	0.15	0.155	0.125	0.1225	0.09	0.175	0.1825	0.215	0.125	0.135	0.2125	0.1475	0.155	0.185	0.135	0.2075	0.1175	0.15	0.1025	0.115	0.125	0.1	0.0975	0.1175	0.15	0.1325	0.1	0.145	0.1725	0.0975	0.1075	0.1275	0.1275	0.1475
	0.11	0.135	0.0875	0.1475	0.12	0.13	0.1525	0.11	0.12	0.125	0.1125	0.145	0.0625	0.1275	0.1	0.1275	0.1825	0.1125	0.1425	0.0875	0.15	0.1725	0.145	0.17	0.135	0.24	0.165	0.14	0.1275	0.1875	0.155	0.1275	0.14	0.15	0.1125	0.1475	0.135	0.13	0.1575	0.1325	0.12	0.0825	0.12	0.1425	0.14	0.1325	0.1625	0.1075	0.1275
	0.1425	0.145	0.1025	0.135	0.1275	0.155	0.12	0.1175	0.1125	0.095	0.1625	0.095	0.115	0.16	0.0975	0.1225	0.175	0.0925	0.13	0.0975	0.155	0.17	0.155	0.1125	0.1725	0.2025	0.165	0.1775	0.1375	0.145	0.155	0.16	0.125	0.1225	0.1175	0.1225	0.115	0.125	0.1325	0.1325	0.115	0.1075	0.1375	0.13	0.13	0.125	0.1525	0.1175	0.11
	0.1475	0.115	0.0975	0.13	0.105	0.1325	0.16	0.1425	0.105	0.095	0.125	0.12	0.0975	0.1275	0.11	0.1025	0.1625	0.125	0.15	0.0725	0.165	0.1525	0.16	0.13	0.15	0.2125	0.13	0.16	0.1225	0.18	0.17	0.12	0.125	0.0925	0.115	0.125	0.1175	0.125	0.145	0.14	0.145	0.1725	0.0975	0.115	0.1475	0.1525	0.145	0.105	0.155
	0.1225	0.1225	0.1	0.1325	0.13	0.1375	0.1175	0.15	0.1	0.1075	0.1325	0.125	0.095	0.125	0.12	0.125	0.1625	0.065	0.11	0.11	0.1475	0.2	0.1425	0.17	0.1125	0.2225	0.16	0.2	0.145	0.1525	0.1625	0.14	0.125	0.0925	0.095	0.1125	0.11	0.125	0.175	0.135	0.1275	0.12	0.1275	0.165	0.105	0.1075	0.165	0.1225	0.1375
	0.115	0.09	0.09	0.15	0.1175	0.1	0.1625	0.13	0.105	0.13	0.135	0.13	0.0775	0.1625	0.15	0.0875	0.1525	0.12	0.1	0.105	0.1225	0.1425	0.1475	0.1175	0.1925	0.195	0.145	0.1675	0.145	0.1225	0.1525	0.13	0.1625	0.1325	0.105	0.1	0.095	0.11	0.15	0.125	0.1275	0.1475	0.1	0.1375	0.125	0.155	0.17	0.08	0.125
	0.115	0.13	0.1125	0.12	0.095	0.1625	0.1125	0.175	0.1025	0.0925	0.135	0.1275	0.0875	0.1425	0.145	0.12	0.1325	0.1225	0.1375	0.1	0.1775	0.175	0.165	0.14	0.19	0.1925	0.13	0.1375	0.1075	0.175	0.1375	0.09	0.1725	0.1125	0.175	0.1125	0.095	0.1125	0.14	0.1425	0.1075	0.135	0.1525	0.1275	0.155	0.095	0.1675	0.0975	0.13
	0.1025	0.115	0.11	0.16	0.1125	0.155	0.14	0.1375	0.11	0.0975	0.145	0.115	0.09	0.14	0.1275	0.115	0.145	0.1	0.125	0.1025	0.17	0.195	0.14	0.145	0.17	0.17	0.1575	0.15	0.1075	0.14	0.145	0.105	0.1425	0.0825	0.09	0.105	0.0675	0.1325	0.1275	0.1175	0.14	0.16	0.13	0.13	0.14	0.1325	0.1325	0.1175	0.13
	0.1225	0.11	0.11	0.12	0.1175	0.145	0.145	0.1675	0.1325	0.1175	0.105	0.1025	0.075	0.1225	0.115	0.1225	0.165	0.1075	0.12	0.1375	0.18	0.1725	0.215	0.1925	0.13	0.1925	0.135	0.1775	0.16	0.155	0.1325	0.1175	0.12	0.1375	0.1275	0.13	0.095	0.1075	0.125	0.1325	0.1275	0.1675	0.1425	0.1525	0.14	0.105	0.1325	0.1075	0.1275
	0.1175	0.1275	0.0825	0.12	0.0925	0.1425	0.125	0.14	0.1225	0.1075	0.115	0.1375	0.1025	0.1425	0.125	0.1175	0.1375	0.1075	0.1175	0.09	0.165	0.1125	0.1875	0.18	0.19	0.185	0.1375	0.125	0.1525	0.2025	0.15	0.1325	0.1175	0.1225	0.1125	0.1275	0.105	0.13	0.125	0.12	0.1175	0.1525	0.13	0.1225	0.11	0.11	0.1225	0.085	0.155
	0.0875	0.105	0.11	0.125	0.1425	0.1325	0.15	0.1675	0.145	0.1225	0.145	0.14	0.0775	0.1225	0.095	0.1375	0.145	0.1175	0.135	0.1125	0.145	0.185	0.1625	0.1425	0.15	0.165	0.19	0.1225	0.1425	0.1075	0.13	0.115	0.1	0.0875	0.0825	0.095	0.095	0.14	0.1275	0.1025	0.1325	0.1575	0.0925	0.1325	0.105	0.15	0.135	0.095	0.14
	0.1175	0.1025	0.1125	0.145	0.1175	0.1475	0.1175	0.1475	0.0925	0.105	0.125	0.1475	0.105	0.125	0.0975	0.105	0.14	0.1325	0.115	0.105	0.125	0.165	0.1575	0.1175	0.11	0.23	0.115	0.14	0.135	0.1725	0.175	0.175	0.1775	0.105	0.1125	0.095	0.11	0.08	0.1225	0.145	0.1475	0.12	0.1125	0.125	0.115	0.12	0.155	0.1425	0.1225
	0.15	0.1175	0.1025	0.1725	0.12	0.12	0.1125	0.1375	0.0975	0.0775	0.0825	0.1225	0.0675	0.1325	0.11	0.0975	0.15	0.16	0.1525	0.125	0.1475	0.17	0.1525	0.115	0.16	0.215	0.145	0.1575	0.115	0.1575	0.125	0.135	0.14	0.115	0.1225	0.105	0.105	0.1	0.1325	0.09	0.1525	0.115	0.1375	0.105	0.145	0.165	0.1275	0.1225	0.1425
	0.1225	0.175	0.105	0.1475	0.1275	0.1575	0.1275	0.1775	0.0875	0.1125	0.1075	0.1125	0.075	0.1525	0.16	0.11	0.16	0.13	0.115	0.0825	0.195	0.165	0.155	0.125	0.1925	0.175	0.125	0.1625	0.12	0.12	0.1725	0.1125	0.135	0.1525	0.1025	0.1125	0.095	0.1575	0.1325	0.115	0.13	0.135	0.1375	0.135	0.1575	0.115	0.145	0.1125	0.15
	0.0775	0.145	0.13	0.12	0.14	0.155	0.13	0.125	0.085	0.1	0.1275	0.1475	0.09	0.145	0.1325	0.12	0.125	0.1625	0.12	0.09	0.1475	0.1625	0.1625	0.1	0.1825	0.1475	0.18	0.1175	0.1075	0.135	0.1525	0.1225	0.1275	0.1125	0.1175	0.1175	0.1175	0.13	0.1275	0.1275	0.125	0.125	0.1275	0.15	0.12	0.1625	0.115	0.09	0.1375
	0.1275	0.1325	0.1	0.14	0.14	0.1325	0.1475	0.125	0.095	0.13	0.1175	0.1275	0.0875	0.1325	0.1275	0.105	0.11	0.1375	0.0925	0.1125	0.175	0.1725	0.1575	0.1225	0.16	0.2425	0.1375	0.1775	0.1375	0.15	0.135	0.1225	0.1575	0.11	0.13	0.115	0.105	0.1275	0.1175	0.1325	0.1425	0.1375	0.165	0.16	0.1225	0.135	0.15	0.0975	0.1575
	0.13	0.1375	0.1125	0.1325	0.1225	0.1325	0.0975	0.135	0.12	0.11	0.1325	0.1475	0.1075	0.1425	0.125	0.09	0.1625	0.1225	0.1025	0.115	0.15	0.1525	0.16	0.135	0.145	0.185	0.1325	0.16	0.11	0.2175	0.145	0.1325	0.14	0.14	0.15	0.13	0.09	0.1325	0.1275	0.1475	0.135	0.155	0.1325	0.15	0.1375	0.1275	0.11	0.1075	0.1375
	0.11	0.125	0.1025	0.15	0.14	0.14	0.135	0.095	0.1	0.13	0.1475	0.1175	0.085	0.1225	0.1175	0.125	0.1275	0.1375	0.1025	0.1025	0.125	0.1775	0.185	0.12	0.12	0.1875	0.125	0.18	0.1875	0.155	0.13	0.1325	0.135	0.1575	0.0775	0.1025	0.085	0.11	0.1025	0.1525	0.1375	0.1375	0.1475	0.18	0.1175	0.115	0.1175	0.1825	0.135
	0.155	0.145	0.105	0.1525	0.105	0.1425	0.1275	0.1375	0.0875	0.1125	0.18	0.115	0.1	0.1575	0.1375	0.15	0.1275	0.1225	0.1275	0.08	0.14	0.1625	0.1725	0.11	0.1225	0.17	0.1375	0.16	0.13	0.1725	0.1625	0.1175	0.155	0.1125	0.1375	0.0925	0.095	0.14	0.135	0.1275	0.13	0.16	0.16	0.13	0.1075	0.1125	0.1175	0.1375	0.1225
	0.1325	0.13	0.13	0.1325	0.1275	0.1575	0.1525	0.1375	0.115	0.12	0.1375	0.1125	0.1	0.1675	0.1125	0.1175	0.19	0.1125	0.11	0.13	0.14	0.185	0.17	0.1075	0.1575	0.17	0.1275	0.1675	0.11	0.1675	0.175	0.1225	0.14	0.0875	0.13	0.125	0.1175	0.125	0.0975	0.1375	0.145	0.105	0.1	0.125	0.09	0.1275	0.1375	0.0975	0.0975
	0.1275	0.13	0.1125	0.1275	0.0925	0.16	0.12	0.1375	0.0925	0.12	0.1225	0.1025	0.0975	0.145	0.12	0.13	0.1925	0.1375	0.1225	0.1125	0.1775	0.1425	0.1725	0.19	0.165	0.1775	0.0925	0.1425	0.1025	0.185	0.175	0.1575	0.1375	0.105	0.15	0.145	0.1175	0.1	0.1275	0.1775	0.1175	0.1425	0.1325	0.0875	0.1325	0.105	0.1425	0.09	0.155
	0.125	0.135	0.12	0.115	0.145	0.125	0.0825	0.1375	0.0875	0.125	0.13	0.125	0.115	0.1625	0.1275	0.0975	0.1525	0.1075	0.0975	0.1225	0.1525	0.1475	0.1475	0.14	0.195	0.2075	0.1575	0.1625	0.1175	0.155	0.1275	0.1425	0.15	0.14	0.13	0.1125	0.12	0.12	0.14	0.1075	0.1325	0.115	0.125	0.1025	0.0975	0.1175	0.1175	0.1025	0.12
	0.145	0.1275	0.0875	0.135	0.095	0.1825	0.13	0.125	0.1125	0.1	0.145	0.1225	0.08	0.145	0.095	0.1025	0.1725	0.13	0.1225	0.115	0.1475	0.155	0.1475	0.1525	0.1425	0.1875	0.1775	0.19	0.1525	0.1775	0.15	0.0975	0.1325	0.14	0.1025	0.1225	0.1	0.115	0.1175	0.1375	0.1275	0.125	0.1175	0.145	0.1175	0.1125	0.12	0.0775	0.1175
	0.1025	0.13	0.0975	0.1	0.12	0.1525	0.1175	0.145	0.11	0.1075	0.1275	0.13	0.1	0.13	0.0875	0.12	0.15	0.1325	0.1175	0.1225	0.15	0.1775	0.1675	0.1325	0.1125	0.1525	0.15	0.17	0.175	0.2025	0.1175	0.135	0.1625	0.13	0.11	0.1375	0.12	0.15	0.12	0.1175	0.1225	0.1475	0.135	0.125	0.125	0.13	0.1275	0.1275	0.135
	0.1175	0.135	0.125	0.1525	0.1325	0.19	0.135	0.1125	0.1	0.13	0.145	0.1525	0.0925	0.105	0.13	0.11	0.155	0.1375	0.1225	0.12	0.165	0.1275	0.18	0.1225	0.18	0.205	0.1425	0.1525	0.1325	0.1775	0.14	0.125	0.16	0.0925	0.13	0.105	0.14	0.105	0.135	0.1075	0.115	0.1325	0.1225	0.1625	0.0975	0.1025	0.09	0.13	0.14
	0.15	0.1475	0.1025	0.1225	0.1625	0.1775	0.1175	0.115	0.1125	0.1475	0.135	0.1225	0.12	0.12	0.125	0.1325	0.18	0.1125	0.12	0.13	0.1575	0.16	0.21	0.1275	0.1575	0.2	0.155	0.1325	0.1075	0.1125	0.1525	0.125	0.135	0.095	0.12	0.12	0.1175	0.1225	0.0875	0.1625	0.1275	0.1475	0.1075	0.1575	0.0975	0.105	0.1675	0.095	0.1475
	0.1225	0.115	0.135	0.1625	0.14	0.165	0.1575	0.1375	0.085	0.16	0.1575	0.11	0.0975	0.165	0.1225	0.1	0.1275	0.16	0.1325	0.075	0.1575	0.1875	0.1525	0.1225	0.1475	0.185	0.1375	0.18	0.11	0.1375	0.175	0.14	0.2	0.1325	0.13	0.135	0.0775	0.1225	0.1	0.145	0.1	0.125	0.1225	0.1925	0.0975	0.11	0.0975	0.1225	0.1075
	0.1325	0.1075	0.1175	0.13	0.125	0.1075	0.125	0.12	0.105	0.1175	0.1325	0.1325	0.105	0.14	0.0825	0.09	0.1525	0.1175	0.0975	0.0975	0.1775	0.135	0.1375	0.135	0.155	0.1875	0.155	0.1275	0.14	0.15	0.16	0.135	0.135	0.1125	0.12	0.1125	0.1025	0.145	0.125	0.1225	0.12	0.13	0.11	0.145	0.145	0.135	0.1525	0.165	0.095
	0.115	0.125	0.1075	0.1575	0.1125	0.1575	0.135	0.1175	0.12	0.1125	0.14	0.1025	0.0875	0.14	0.115	0.0975	0.1525	0.1525	0.115	0.0975	0.1375	0.1575	0.1525	0.165	0.1575	0.185	0.1475	0.13	0.1275	0.1625	0.1675	0.105	0.1575	0.1025	0.1275	0.11	0.0975	0.1225	0.0825	0.15	0.1575	0.12	0.1075	0.135	0.11	0.115	0.12	0.165	0.1125
	0.1175	0.1125	0.12	0.135	0.1	0.1375	0.15	0.1375	0.1125	0.11	0.1325	0.14	0.13	0.135	0.125	0.095	0.1725	0.0825	0.125	0.11	0.1675	0.1375	0.1875	0.1375	0.15	0.1875	0.1625	0.18	0.15	0.125	0.14	0.09	0.1525	0.1575	0.13	0.105	0.1	0.1125	0.1025	0.1375	0.1425	0.14	0.105	0.1425	0.1475	0.1675	0.135	0.1125	0.14
	0.1025	0.095	0.095	0.115	0.0825	0.165	0.115	0.16	0.12	0.09	0.11	0.125	0.1325	0.16	0.1275	0.1325	0.1275	0.1225	0.11	0.1525	0.1525	0.1475	0.165	0.1275	0.1425	0.1825	0.17	0.1775	0.1375	0.1575	0.1575	0.125	0.115	0.1475	0.1275	0.1125	0.095	0.1075	0.1275	0.1425	0.1725	0.1675	0.1525	0.14	0.0825	0.145	0.125	0.1025	0.115
	0.115	0.1375	0.095	0.1175	0.12	0.1425	0.115	0.1375	0.1075	0.13	0.1175	0.085	0.0825	0.1375	0.1375	0.1275	0.14	0.1075	0.095	0.0975	0.17	0.1675	0.165	0.13	0.14	0.195	0.1575	0.145	0.17	0.135	0.165	0.12	0.1275	0.11	0.1725	0.085	0.1125	0.1325	0.115	0.1175	0.1325	0.165	0.125	0.11	0.125	0.125	0.1675	0.11	0.1075
	0.1125	0.135	0.115	0.145	0.125	0.1275	0.105	0.145	0.1175	0.1025	0.13	0.1475	0.1125	0.1325	0.12	0.1175	0.16	0.09	0.1	0.115	0.1475	0.1825	0.1675	0.115	0.1275	0.1775	0.145	0.1475	0.1475	0.1425	0.1675	0.135	0.1325	0.1075	0.105	0.1125	0.0975	0.1275	0.1175	0.12	0.105	0.1525	0.1075	0.1325	0.1225	0.1	0.1375	0.1275	0.1225
	0.105	0.1125	0.12	0.105	0.12	0.135	0.1125	0.1475	0.095	0.09	0.1275	0.125	0.0825	0.1575	0.1225	0.1125	0.1875	0.105	0.0925	0.09	0.17	0.155	0.1825	0.1275	0.1975	0.235	0.125	0.12	0.16	0.145	0.155	0.1075	0.14	0.1	0.1675	0.1175	0.11	0.11	0.1725	0.1275	0.1625	0.08	0.125	0.1275	0.1275	0.1275	0.1425	0.11	0.13
	0.135	0.1025	0.115	0.1525	0.1275	0.1475	0.135	0.125	0.13	0.13	0.12	0.16	0.09	0.1625	0.11	0.145	0.125	0.125	0.1125	0.13	0.2	0.15	0.1625	0.16	0.1775	0.195	0.1275	0.18	0.1025	0.1475	0.12	0.145	0.14	0.135	0.1125	0.1125	0.1	0.105	0.115	0.1375	0.1475	0.1075	0.1075	0.0925	0.125	0.1275	0.14	0.1	0.1525
	0.1025	0.105	0.0925	0.1375	0.14	0.1175	0.135	0.1375	0.0725	0.0975	0.155	0.1125	0.1125	0.1125	0.135	0.09	0.1875	0.145	0.1325	0.0875	0.1525	0.14	0.165	0.1125	0.1575	0.1675	0.13	0.185	0.1125	0.165	0.13	0.1025	0.145	0.135	0.1575	0.1125	0.1	0.1325	0.13	0.11	0.13	0.1375	0.115	0.1425	0.095	0.14	0.155	0.09	0.135
	0.1	0.13	0.1075	0.1275	0.0925	0.1325	0.1425	0.165	0.1225	0.085	0.125	0.0825	0.1025	0.1525	0.0975	0.1	0.1475	0.12	0.105	0.095	0.1625	0.17	0.14	0.12	0.16	0.265	0.1525	0.1375	0.145	0.1275	0.1575	0.135	0.1175	0.1425	0.1425	0.11	0.0975	0.14	0.115	0.1375	0.0825	0.1425	0.145	0.1675	0.135	0.17	0.15	0.1125	0.15
	0.0975	0.145	0.1225	0.1475	0.0975	0.1325	0.175	0.1425	0.125	0.0875	0.125	0.1125	0.0575	0.13	0.13	0.1	0.1475	0.1075	0.105	0.1025	0.16	0.175	0.2075	0.1125	0.1375	0.14	0.155	0.1625	0.115	0.1225	0.1675	0.125	0.1325	0.09	0.1275	0.125	0.1	0.1075	0.115	0.17	0.1275	0.1375	0.125	0.1275	0.115	0.1525	0.1175	0.105	0.1
	0.135	0.1125	0.1525	0.125	0.125	0.125	0.1375	0.1275	0.0725	0.1175	0.135	0.145	0.0825	0.125	0.12	0.0925	0.15	0.1425	0.115	0.0875	0.1725	0.13	0.145	0.1775	0.17	0.2	0.1375	0.165	0.1325	0.1625	0.1725	0.105	0.175	0.1275	0.125	0.0975	0.11	0.11	0.12	0.1575	0.12	0.175	0.1	0.1	0.11	0.13	0.1375	0.1075	0.13
	0.1375	0.155	0.1075	0.145	0.1275	0.1375	0.1225	0.0925	0.115	0.125	0.13	0.1075	0.1	0.13	0.125	0.1225	0.17	0.1425	0.1	0.0875	0.1575	0.1875	0.155	0.1075	0.16	0.165	0.18	0.1575	0.1275	0.1575	0.185	0.1225	0.13	0.12	0.1625	0.105	0.09	0.1125	0.0875	0.1625	0.12	0.1	0.1275	0.145	0.095	0.1525	0.155	0.125	0.145
	0.1325	0.115	0.0975	0.16	0.105	0.155	0.16	0.13	0.12	0.125	0.1575	0.1025	0.115	0.14	0.135	0.1525	0.2125	0.1175	0.12	0.0925	0.1675	0.1725	0.1825	0.1375	0.13	0.2	0.12	0.1625	0.15	0.1625	0.1425	0.1575	0.155	0.1425	0.105	0.115	0.1075	0.1525	0.1275	0.1375	0.135	0.1575	0.14	0.1275	0.1075	0.1125	0.1625	0.0925	0.125
	0.1	0.11	0.105	0.125	0.105	0.13	0.165	0.1425	0.0975	0.115	0.1125	0.1025	0.1175	0.125	0.1525	0.1375	0.1325	0.1175	0.1075	0.1175	0.15	0.165	0.1575	0.115	0.1575	0.1625	0.15	0.1725	0.1125	0.1125	0.1875	0.11	0.165	0.11	0.1175	0.125	0.1275	0.0925	0.1125	0.12	0.125	0.16	0.125	0.115	0.1125	0.14	0.1475	0.13	0.1275
	0.12	0.11	0.1225	0.1075	0.115	0.17	0.1325	0.1	0.1025	0.15	0.1525	0.0975	0.0875	0.1675	0.135	0.11	0.1825	0.1725	0.09	0.13	0.1475	0.1675	0.18	0.1525	0.19	0.18	0.1225	0.18	0.1575	0.14	0.12	0.115	0.1725	0.105	0.11	0.11	0.1125	0.14	0.1	0.17	0.1225	0.125	0.13	0.1475	0.1475	0.16	0.1475	0.095	0.12
	0.1325	0.15	0.0975	0.1525	0.1175	0.1375	0.145	0.1325	0.075	0.115	0.1475	0.125	0.1275	0.1275	0.1175	0.12	0.155	0.1225	0.13	0.1075	0.165	0.1275	0.1125	0.105	0.1825	0.1875	0.1425	0.155	0.1625	0.1625	0.13	0.1225	0.1	0.1225	0.1175	0.1125	0.0875	0.1125	0.11	0.1175	0.165	0.1625	0.0825	0.1325	0.13	0.135	0.15	0.1075	0.1425
	0.135	0.1475	0.13	0.125	0.1125	0.1375	0.1375	0.1325	0.1175	0.125	0.135	0.12	0.075	0.135	0.1025	0.11	0.13	0.095	0.1125	0.0925	0.1525	0.1875	0.185	0.13	0.1375	0.145	0.135	0.13	0.14	0.15	0.1675	0.1	0.155	0.125	0.125	0.14	0.1025	0.09	0.1275	0.125	0.1	0.15	0.115	0.155	0.13	0.1425	0.145	0.125	0.1375
	0.135	0.1125	0.1225	0.125	0.1375	0.16	0.14	0.14	0.1325	0.1025	0.1775	0.1075	0.09	0.1225	0.1175	0.125	0.17	0.1025	0.16	0.12	0.175	0.1725	0.185	0.0975	0.17	0.18	0.165	0.14	0.15	0.1525	0.1575	0.1325	0.1675	0.1375	0.115	0.1075	0.0775	0.115	0.1525	0.155	0.135	0.1175	0.1	0.125	0.1075	0.145	0.1475	0.145	0.12
	0.165	0.1625	0.0875	0.135	0.16	0.145	0.135	0.145	0.08	0.1275	0.1175	0.115	0.0875	0.1525	0.1125	0.09	0.165	0.1175	0.09	0.13	0.1775	0.18	0.1725	0.1125	0.155	0.1875	0.1625	0.1575	0.1425	0.155	0.1675	0.14	0.13	0.1025	0.1375	0.09	0.1025	0.115	0.1275	0.1375	0.165	0.12	0.095	0.1375	0.1025	0.1425	0.115	0.095	0.1225
	0.1125	0.1225	0.125	0.15	0.125	0.145	0.1375	0.165	0.095	0.1	0.1125	0.125	0.1075	0.1325	0.1225	0.1175	0.1525	0.11	0.125	0.1275	0.1425	0.1825	0.195	0.1225	0.1225	0.175	0.175	0.1325	0.1325	0.1875	0.1375	0.125	0.1475	0.1	0.105	0.0975	0.135	0.11	0.1325	0.1325	0.0975	0.13	0.13	0.1525	0.1025	0.1125	0.1725	0.1025	0.135
	0.115	0.095	0.0975	0.13	0.105	0.12	0.1325	0.155	0.115	0.1	0.11	0.1	0.105	0.1425	0.12	0.115	0.1475	0.1025	0.09	0.1275	0.1725	0.1175	0.175	0.14	0.1575	0.1825	0.1425	0.15	0.1625	0.145	0.155	0.1525	0.13	0.12	0.1425	0.1275	0.1525	0.1325	0.1275	0.12	0.14	0.15	0.115	0.125	0.1275	0.15	0.135	0.09	0.09
	0.1175	0.1075	0.09	0.1375	0.1275	0.125	0.1325	0.12	0.16	0.115	0.13	0.11	0.115	0.13	0.1	0.0875	0.1325	0.1375	0.1125	0.1075	0.1525	0.165	0.205	0.1375	0.185	0.1875	0.1275	0.1925	0.1425	0.135	0.1275	0.1275	0.1275	0.1175	0.085	0.13	0.12	0.065	0.11	0.1125	0.13	0.135	0.13	0.1575	0.1175	0.1925	0.1175	0.0925	0.13
	0.1025	0.1175	0.11	0.1275	0.1	0.1375	0.1175	0.18	0.12	0.1375	0.16	0.16	0.07	0.13	0.11	0.11	0.1525	0.1225	0.1125	0.11	0.1625	0.1375	0.15	0.1325	0.1525	0.155	0.165	0.17	0.155	0.11	0.155	0.1525	0.1475	0.0775	0.11	0.1225	0.13	0.11	0.13	0.155	0.105	0.14	0.1175	0.1075	0.1025	0.11	0.1	0.12	0.135
	0.14	0.1575	0.0975	0.1325	0.1175	0.1275	0.18	0.1375	0.1075	0.105	0.1225	0.1275	0.0725	0.115	0.095	0.11	0.1525	0.1175	0.1175	0.1125	0.1775	0.1725	0.16	0.1225	0.1525	0.2	0.135	0.18	0.21	0.15	0.1825	0.1475	0.1575	0.1425	0.165	0.0925	0.125	0.1175	0.13	0.1475	0.1625	0.1475	0.1525	0.1325	0.1425	0.105	0.165	0.105	0.1075
	0.1225	0.1225	0.0825	0.13	0.1575	0.12	0.135	0.1375	0.1075	0.1	0.135	0.0825	0.0775	0.1425	0.1025	0.105	0.125	0.1225	0.095	0.1375	0.17	0.1575	0.14	0.155	0.1475	0.1875	0.115	0.135	0.135	0.17	0.1225	0.125	0.1075	0.1225	0.125	0.1225	0.13	0.105	0.1125	0.125	0.1325	0.09	0.12	0.1075	0.1	0.11	0.1325	0.1175	0.1175
	0.175	0.1225	0.1025	0.11	0.115	0.1325	0.1475	0.17	0.1	0.1175	0.1025	0.145	0.1125	0.1025	0.14	0.1	0.1475	0.075	0.1175	0.1075	0.2	0.1525	0.1525	0.145	0.135	0.1925	0.155	0.1475	0.1425	0.14	0.1425	0.115	0.1575	0.0975	0.125	0.1425	0.14	0.1225	0.1075	0.1475	0.095	0.145	0.1275	0.1525	0.135	0.1375	0.21	0.1	0.135
	0.1275	0.1225	0.1475	0.135	0.1075	0.165	0.1525	0.135	0.1225	0.1	0.11	0.0875	0.1	0.1575	0.1	0.1225	0.15	0.1575	0.1375	0.12	0.1775	0.175	0.165	0.15	0.1475	0.2025	0.155	0.1075	0.1725	0.1475	0.17	0.1275	0.155	0.1075	0.1075	0.1425	0.1225	0.1275	0.1025	0.1825	0.155	0.1525	0.13	0.13	0.145	0.1275	0.145	0.1325	0.14
	0.1225	0.125	0.095	0.135	0.1075	0.155	0.1325	0.11	0.09	0.1075	0.0925	0.1225	0.11	0.16	0.095	0.125	0.17	0.125	0.125	0.1025	0.1375	0.1425	0.125	0.125	0.1425	0.19	0.155	0.185	0.1375	0.1375	0.12	0.13	0.155	0.1375	0.12	0.11	0.1125	0.1325	0.135	0.165	0.13	0.105	0.0975	0.1425	0.1625	0.1225	0.1425	0.1175	0.12
	0.105	0.1475	0.06	0.1325	0.115	0.1475	0.155	0.15	0.1175	0.1125	0.12	0.09	0.135	0.165	0.115	0.0675	0.1325	0.1125	0.1	0.115	0.125	0.1675	0.175	0.13	0.12	0.19	0.1275	0.1525	0.15	0.1275	0.1725	0.15	0.1475	0.1075	0.16	0.095	0.1025	0.1225	0.0775	0.12	0.1025	0.115	0.1325	0.1825	0.1275	0.1325	0.19	0.12	0.13
phase1	0.1125	0.105	0.125	0.14	0.095	0.1475	0.1675	0.1275	0.16	0.1325	0.1525	0.1825	0.1575	0.13	0.155	0.1375	0.14	0.0775	0.13	0.12	0.13	0.31	0.235	0.265	0.2975	0.2875	0.33	0.275	0.23	0.1825	0.195	0.185	0.135	0.145	0.1475	0.1325	0.145	0.12	0.1425	0.1175	0.1775	0.115	0.105	0.14	0.1225	0.1525	0.145	0.105	0.1325
	0.1025	0.11	0.1	0.145	0.095	0.125	0.125	0.1375	0.16	0.1025	0.175	0.1375	0.1375	0.145	0.125	0.135	0.1325	0.0925	0.1575	0.1175	0.13	0.2825	0.25	0.26	0.27	0.2825	0.3325	0.2425	0.2375	0.19	0.22	0.18	0.1625	0.165	0.1375	0.13	0.155	0.11	0.1275	0.125	0.195	0.1025	0.09	0.17	0.14	0.0925	0.14	0.1325	0.1225
	0.105	0.085	0.1225	0.1225	0.085	0.145	0.1325	0.145	0.14	0.1225	0.1575	0.16	0.15	0.11	0.1025	0.1375	0.175	0.0775	0.1425	0.1125	0.1525	0.2275	0.2625	0.21	0.2475	0.255	0.2925	0.235	0.2525	0.18	0.2175	0.18	0.15	0.14	0.145	0.125	0.1525	0.125	0.13	0.115	0.22	0.13	0.11	0.165	0.1175	0.1225	0.1225	0.1425	0.12
	0.1025	0.1025	0.1175	0.15	0.0925	0.1025	0.1625	0.1275	0.1125	0.0875	0.1425	0.15	0.1	0.1375	0.1275	0.1025	0.1625	0.0775	0.12	0.085	0.1575	0.2575	0.265	0.2625	0.28	0.29	0.3175	0.2475	0.2275	0.2125	0.2025	0.1775	0.155	0.1475	0.1575	0.115	0.16	0.11	0.14	0.145	0.1775	0.1325	0.0925	0.18	0.1175	0.1175	0.1175	0.15	0.175
	0.12	0.0925	0.12	0.14	0.0975	0.135	0.13	0.12	0.095	0.1075	0.1275	0.1125	0.1375	0.145	0.085	0.1225	0.13	0.065	0.14	0.1475	0.1575	0.2925	0.265	0.2725	0.27	0.265	0.29	0.285	0.215	0.1675	0.1975	0.165	0.135	0.1375	0.1225	0.1125	0.1675	0.085	0.155	0.155	0.17	0.075	0.115	0.16	0.125	0.14	0.15	0.155	0.145
	0.1225	0.0825	0.115	0.14	0.0925	0.125	0.155	0.1275	0.1125	0.12	0.1375	0.15	0.1575	0.1125	0.125	0.1	0.1275	0.0875	0.1675	0.095	0.1275	0.2575	0.235	0.2575	0.2775	0.28	0.3275	0.2825	0.2	0.2125	0.22	0.1975	0.1575	0.155	0.1675	0.13	0.185	0.125	0.14	0.105	0.185	0.1	0.095	0.2	0.105	0.1175	0.115	0.1475	0.085
	0.095	0.095	0.105	0.165	0.06	0.115	0.135	0.115	0.105	0.1	0.165	0.11	0.1825	0.185	0.125	0.115	0.1475	0.095	0.12	0.0975	0.1325	0.2475	0.27	0.2725	0.2675	0.2775	0.3225	0.2475	0.2325	0.175	0.21	0.1725	0.1675	0.1575	0.185	0.1225	0.1875	0.1	0.135	0.135	0.1575	0.075	0.11	0.1625	0.1225	0.105	0.13	0.15	0.15
	0.1025	0.12	0.1375	0.1175	0.1025	0.1275	0.1525	0.1475	0.14	0.1025	0.135	0.155	0.15	0.1575	0.09	0.1225	0.1675	0.1	0.1425	0.095	0.17	0.2725	0.2425	0.2675	0.27	0.3	0.2925	0.255	0.2175	0.205	0.23	0.1925	0.1425	0.175	0.1575	0.125	0.1425	0.1075	0.1325	0.1375	0.2	0.1325	0.1025	0.19	0.1225	0.0825	0.1125	0.1675	0.0925
	0.0825	0.1	0.11	0.15	0.11	0.14	0.1675	0.1175	0.1275	0.1325	0.1475	0.1625	0.1325	0.1425	0.1225	0.1375	0.14	0.085	0.1275	0.0875	0.1625	0.29	0.275	0.2525	0.3025	0.32	0.315	0.28	0.235	0.2025	0.2325	0.22	0.12	0.1775	0.1525	0.1225	0.17	0.1275	0.12	0.0975	0.185	0.08	0.11	0.1575	0.09	0.1125	0.115	0.13	0.125
	0.1075	0.0975	0.12	0.14	0.1225	0.1425	0.135	0.125	0.145	0.095	0.1525	0.175	0.1625	0.115	0.1125	0.1125	0.1225	0.105	0.155	0.13	0.15	0.3	0.245	0.2975	0.255	0.3225	0.29	0.2675	0.2425	0.2275	0.1925	0.1725	0.1275	0.14	0.1225	0.1175	0.1375	0.13	0.1675	0.1675	0.2	0.1125	0.1175	0.1625	0.1225	0.115	0.145	0.145	0.1275
	0.115	0.0775	0.1175	0.1575	0.105	0.135	0.1675	0.13	0.135	0.0975	0.14	0.135	0.1575	0.15	0.115	0.1275	0.135	0.09	0.145	0.145	0.1575	0.2475	0.2275	0.2275	0.285	0.27	0.3025	0.2375	0.23	0.17	0.19	0.2	0.1225	0.1375	0.16	0.1275	0.16	0.0925	0.1325	0.1425	0.175	0.12	0.115	0.16	0.1275	0.125	0.13	0.12	0.1375
	0.085	0.1075	0.1275	0.17	0.115	0.105	0.155	0.1125	0.1125	0.12	0.16	0.135	0.145	0.165	0.13	0.1575	0.1575	0.1025	0.1225	0.1	0.145	0.295	0.265	0.2575	0.275	0.2825	0.3275	0.27	0.215	0.1875	0.2175	0.2025	0.1425	0.145	0.12	0.115	0.1725	0.0925	0.1175	0.1325	0.17	0.1125	0.1375	0.185	0.1025	0.1275	0.12	0.1475	0.1425
	0.115	0.11	0.1425	0.155	0.095	0.1325	0.145	0.1375	0.1225	0.0975	0.1375	0.1625	0.135	0.1525	0.1525	0.11	0.1675	0.09	0.105	0.1025	0.1225	0.255	0.2625	0.2775	0.25	0.2825	0.31	0.28	0.27	0.2175	0.275	0.1375	0.1425	0.1525	0.1425	0.105	0.1325	0.1525	0.145	0.1175	0.215	0.095	0.0775	0.185	0.1375	0.1075	0.1025	0.1375	0.1375
	0.1	0.085	0.155	0.14	0.105	0.1575	0.1325	0.1075	0.135	0.1225	0.1	0.155	0.135	0.1375	0.115	0.11	0.145	0.07	0.1125	0.115	0.1825	0.2525	0.3075	0.255	0.2425	0.3525	0.3475	0.2725	0.225	0.19	0.265	0.18	0.145	0.165	0.1575	0.105	0.1625	0.1025	0.1575	0.1475	0.2025	0.1175	0.1025	0.19	0.115	0.1125	0.14	0.165	0.15
	0.0975	0.0875	0.1025	0.18	0.09	0.145	0.145	0.145	0.1275	0.1125	0.135	0.12	0.175	0.12	0.1275	0.1125	0.1325	0.065	0.1675	0.13	0.1675	0.3075	0.27	0.26	0.2825	0.275	0.3125	0.25	0.2625	0.255	0.255	0.1675	0.1775	0.16	0.14	0.11	0.1675	0.1375	0.1575	0.1375	0.1875	0.14	0.1025	0.155	0.11	0.1225	0.165	0.1125	0.0925
	0.12	0.0925	0.12	0.1575	0.0825	0.12	0.1575	0.1625	0.1625	0.1225	0.1275	0.1425	0.095	0.1075	0.1275	0.1075	0.1625	0.0775	0.135	0.1125	0.18	0.33	0.235	0.28	0.265	0.315	0.3675	0.29	0.23	0.245	0.2875	0.2	0.1375	0.1725	0.1375	0.1125	0.145	0.0925	0.175	0.1175	0.1625	0.1325	0.08	0.2075	0.12	0.0975	0.1325	0.155	0.115
	0.1125	0.1125	0.12	0.1175	0.115	0.1425	0.1825	0.1375	0.115	0.1325	0.1525	0.15	0.15	0.1375	0.08	0.1475	0.16	0.09	0.1125	0.12	0.1775	0.2725	0.235	0.235	0.2575	0.285	0.2925	0.2425	0.225	0.2025	0.2125	0.1825	0.165	0.16	0.175	0.11	0.16	0.1325	0.1325	0.115	0.175	0.085	0.0975	0.2	0.155	0.1075	0.13	0.1425	0.1375
	0.1125	0.0675	0.1225	0.1275	0.1025	0.1575	0.135	0.1475	0.1125	0.1475	0.145	0.155	0.1675	0.145	0.13	0.125	0.1725	0.0975	0.1625	0.135	0.1425	0.2875	0.2725	0.2375	0.255	0.285	0.315	0.2575	0.23	0.2225	0.235	0.185	0.1425	0.195	0.1275	0.125	0.1675	0.125	0.1125	0.11	0.175	0.1325	0.1175	0.2225	0.1	0.0975	0.14	0.17	0.145
	0.0975	0.0925	0.1025	0.1575	0.1275	0.1175	0.1725	0.165	0.105	0.1275	0.15	0.16	0.16	0.155	0.135	0.125	0.1425	0.095	0.135	0.1225	0.1675	0.25	0.2725	0.24	0.3125	0.3275	0.3275	0.2775	0.255	0.2175	0.21	0.2225	0.16	0.175	0.1575	0.1275	0.14	0.095	0.1325	0.13	0.195	0.11	0.12	0.1525	0.1175	0.1275	0.145	0.1325	0.1475
	0.0975	0.105	0.1125	0.1575	0.0825	0.105	0.115	0.1175	0.1275	0.0925	0.1325	0.14	0.18	0.155	0.115	0.145	0.14	0.0975	0.1525	0.0925	0.1425	0.2725	0.2475	0.2475	0.2825	0.285	0.3475	0.2875	0.245	0.21	0.2	0.195	0.1675	0.145	0.1375	0.1325	0.1475	0.115	0.1475	0.125	0.2225	0.14	0.1225	0.155	0.1575	0.1175	0.0975	0.14	0.1125
	0.1025	0.08	0.105	0.1175	0.0775	0.145	0.1575	0.14	0.15	0.13	0.12	0.1725	0.13	0.125	0.11	0.12	0.1425	0.0775	0.135	0.105	0.155	0.2925	0.265	0.2675	0.2575	0.255	0.285	0.265	0.215	0.195	0.1875	0.165	0.115	0.185	0.13	0.12	0.1875	0.14	0.1125	0.105	0.1725	0.1075	0.1275	0.1725	0.145	0.12	0.12	0.135	0.15
	0.095	0.1075	0.11	0.1325	0.13	0.1225	0.12	0.1325	0.085	0.1325	0.1275	0.1375	0.1475	0.15	0.1625	0.1175	0.195	0.0875	0.1275	0.115	0.165	0.31	0.2475	0.28	0.2625	0.28	0.3275	0.27	0.225	0.235	0.1875	0.1925	0.125	0.2	0.1575	0.13	0.1525	0.12	0.1225	0.115	0.2025	0.1225	0.1275	0.2	0.1375	0.125	0.13	0.16	0.135
	0.12	0.105	0.12	0.155	0.1075	0.1325	0.1325	0.135	0.12	0.1075	0.1425	0.17	0.14	0.14	0.18	0.1175	0.1475	0.1375	0.13	0.13	0.155	0.2675	0.2525	0.275	0.265	0.315	0.325	0.265	0.26	0.2075	0.27	0.19	0.1425	0.1925	0.135	0.095	0.165	0.105	0.14	0.11	0.195	0.105	0.0975	0.1625	0.095	0.1375	0.17	0.1325	0.14
	0.1	0.09	0.0925	0.1425	0.1275	0.115	0.155	0.115	0.1275	0.135	0.1375	0.165	0.1575	0.1125	0.14	0.115	0.13	0.08	0.1575	0.12	0.1925	0.295	0.265	0.2575	0.27	0.2875	0.3375	0.3	0.245	0.1825	0.235	0.155	0.145	0.1125	0.1525	0.1	0.16	0.1275	0.16	0.09	0.18	0.1325	0.08	0.1475	0.1275	0.0925	0.1375	0.1675	0.145
	0.1125	0.125	0.1175	0.1325	0.085	0.105	0.1225	0.1325	0.105	0.0975	0.15	0.125	0.1225	0.15	0.135	0.1	0.135	0.09	0.1325	0.1175	0.1625	0.3025	0.2825	0.255	0.2425	0.295	0.33	0.27	0.22	0.23	0.2225	0.185	0.1475	0.175	0.1075	0.1225	0.185	0.13	0.1425	0.1225	0.1925	0.1075	0.115	0.185	0.09	0.1125	0.1225	0.1425	0.1075
	0.0925	0.09	0.12	0.1725	0.1125	0.1225	0.155	0.1	0.1375	0.1025	0.135	0.145	0.115	0.165	0.155	0.1275	0.1825	0.1	0.1525	0.1175	0.16	0.2725	0.2875	0.2275	0.2675	0.2325	0.3175	0.2325	0.2375	0.2075	0.205	0.235	0.15	0.16	0.15	0.0925	0.1625	0.0825	0.15	0.1275	0.1925	0.1125	0.1025	0.19	0.135	0.115	0.105	0.1375	0.115
	0.0925	0.0975	0.135	0.1325	0.1175	0.1275	0.1175	0.1425	0.1275	0.1175	0.165	0.155	0.16	0.1475	0.155	0.1075	0.16	0.0925	0.12	0.105	0.1475	0.2625	0.2875	0.255	0.2525	0.31	0.3375	0.2625	0.2325	0.1775	0.2125	0.205	0.1075	0.145	0.135	0.1575	0.145	0.1125	0.1475	0.14	0.2125	0.1025	0.1025	0.175	0.125	0.065	0.1325	0.16	0.1175
	0.095	0.0875	0.1075	0.1525	0.12	0.1275	0.15	0.1625	0.11	0.1025	0.1125	0.085	0.1425	0.1325	0.1375	0.095	0.13	0.075	0.1325	0.135	0.1625	0.2775	0.2375	0.235	0.245	0.325	0.3	0.25	0.26	0.2325	0.205	0.2125	0.155	0.1825	0.2025	0.09	0.1525	0.095	0.1325	0.1175	0.21	0.1075	0.1	0.1675	0.1025	0.12	0.1375	0.135	0.135
	0.0975	0.105	0.1075	0.1775	0.0925	0.1275	0.13	0.1125	0.14	0.115	0.175	0.165	0.1425	0.1125	0.11	0.105	0.1425	0.0675	0.1475	0.1325	0.1925	0.295	0.2825	0.2625	0.2775	0.3075	0.3325	0.2975	0.265	0.1975	0.23	0.1575	0.1275	0.2025	0.1375	0.085	0.145	0.1225	0.1225	0.14	0.2225	0.0975	0.105	0.1975	0.09	0.1275	0.14	0.1325	0.11
	0.0925	0.0975	0.1	0.1625	0.11	0.1375	0.125	0.1525	0.13	0.12	0.1325	0.17	0.1425	0.1475	0.1475	0.125	0.1875	0.0775	0.13	0.1375	0.125	0.2675	0.2525	0.2525	0.27	0.33	0.3175	0.3025	0.2475	0.1925	0.1975	0.1925	0.135	0.1575	0.1575	0.1125	0.185	0.1275	0.13	0.115	0.17	0.0975	0.1	0.2075	0.1275	0.1025	0.1175	0.15	0.1175
	0.1	0.105	0.1075	0.1875	0.115	0.1125	0.13	0.1075	0.095	0.095	0.13	0.1275	0.1475	0.14	0.1225	0.15	0.16	0.085	0.125	0.1025	0.2	0.27	0.27	0.2275	0.2825	0.305	0.32	0.27	0.215	0.2175	0.2425	0.195	0.115	0.1675	0.1625	0.1375	0.18	0.0925	0.15	0.17	0.1725	0.1125	0.11	0.1575	0.1375	0.1275	0.12	0.165	0.09
	0.0925	0.135	0.11	0.105	0.1175	0.1275	0.185	0.1275	0.1275	0.115	0.1625	0.1425	0.1625	0.145	0.125	0.145	0.1575	0.105	0.115	0.0875	0.17	0.295	0.2475	0.21	0.2975	0.2875	0.2925	0.2375	0.225	0.24	0.195	0.195	0.125	0.1875	0.1475	0.1375	0.14	0.085	0.16	0.1175	0.1675	0.0775	0.1075	0.155	0.0925	0.1225	0.1175	0.12	0.15
	0.0925	0.1	0.0975	0.1725	0.1	0.1075	0.145	0.19	0.1425	0.135	0.13	0.145	0.14	0.135	0.1875	0.135	0.155	0.0925	0.1775	0.1225	0.1725	0.31	0.28	0.2325	0.3025	0.2725	0.3275	0.26	0.25	0.22	0.23	0.17	0.145	0.155	0.15	0.1075	0.1725	0.0975	0.13	0.1225	0.18	0.095	0.13	0.15	0.1175	0.0925	0.1325	0.1225	0.09
	0.0875	0.0975	0.1225	0.17	0.1	0.1675	0.16	0.1425	0.1225	0.1075	0.165	0.135	0.13	0.1275	0.12	0.1225	0.155	0.08	0.14	0.105	0.14	0.2525	0.22	0.2775	0.265	0.2825	0.365	0.25	0.245	0.21	0.2275	0.175	0.155	0.1725	0.155	0.125	0.1625	0.1075	0.1575	0.115	0.175	0.12	0.125	0.17	0.1375	0.125	0.115	0.14	0.1275
	0.0975	0.085	0.12	0.1525	0.1225	0.1	0.14	0.125	0.1575	0.12	0.1475	0.1475	0.17	0.1725	0.1125	0.1325	0.1475	0.0825	0.175	0.0925	0.1375	0.2925	0.29	0.27	0.3	0.28	0.35	0.28	0.225	0.21	0.19	0.19	0.16	0.1725	0.1575	0.095	0.1675	0.1025	0.095	0.11	0.14	0.1175	0.125	0.1525	0.1175	0.1125	0.1075	0.1625	0.105
	0.1475	0.0925	0.1475	0.1075	0.0975	0.115	0.1625	0.085	0.13	0.155	0.1325	0.1425	0.1675	0.155	0.11	0.105	0.125	0.08	0.1075	0.1275	0.1675	0.27	0.265	0.2025	0.2675	0.2825	0.335	0.2325	0.1975	0.18	0.185	0.1825	0.1325	0.115	0.135	0.105	0.1575	0.1125	0.1475	0.1	0.1575	0.1025	0.11	0.2	0.1	0.1275	0.095	0.145	0.17
	0.12	0.12	0.1	0.1625	0.1125	0.125	0.1575	0.13	0.1275	0.115	0.1525	0.17	0.1525	0.1125	0.1125	0.115	0.1575	0.1025	0.15	0.1275	0.1025	0.295	0.2475	0.2575	0.2625	0.2725	0.3	0.275	0.2375	0.22	0.2625	0.1775	0.12	0.195	0.1375	0.1275	0.16	0.105	0.14	0.11	0.2025	0.125	0.115	0.1825	0.135	0.1125	0.135	0.14	0.1175
	0.13	0.1275	0.09	0.135	0.08	0.1275	0.1325	0.1475	0.1275	0.1125	0.1475	0.165	0.14	0.1125	0.145	0.1225	0.1325	0.0925	0.1325	0.11	0.1625	0.29	0.2575	0.2725	0.27	0.2975	0.315	0.2525	0.18	0.2025	0.195	0.205	0.125	0.145	0.155	0.1275	0.1725	0.09	0.1475	0.1325	0.225	0.1175	0.095	0.1475	0.1075	0.1275	0.1025	0.15	0.14
	0.115	0.1275	0.1325	0.1525	0.0925	0.15	0.1375	0.155	0.1175	0.1275	0.135	0.185	0.1325	0.1275	0.1275	0.1375	0.15	0.0925	0.1475	0.105	0.1775	0.2975	0.25	0.2675	0.285	0.325	0.3525	0.28	0.2375	0.2025	0.25	0.18	0.1825	0.145	0.1475	0.105	0.1825	0.1175	0.13	0.1525	0.19	0.1175	0.095	0.18	0.135	0.1225	0.1125	0.1375	0.105
	0.1125	0.0925	0.1175	0.0975	0.0825	0.125	0.1325	0.1275	0.15	0.0925	0.165	0.1375	0.1575	0.15	0.1425	0.1225	0.1475	0.0725	0.1425	0.1025	0.1575	0.275	0.285	0.2075	0.28	0.3125	0.325	0.24	0.25	0.255	0.2275	0.1775	0.1375	0.16	0.155	0.13	0.1525	0.1	0.115	0.1075	0.185	0.0975	0.095	0.165	0.1	0.1325	0.105	0.1475	0.11
	0.125	0.085	0.105	0.13	0.12	0.14	0.1125	0.14	0.095	0.12	0.1525	0.13	0.1575	0.1325	0.1175	0.0925	0.135	0.08	0.1575	0.14	0.185	0.24	0.245	0.225	0.2975	0.2825	0.36	0.275	0.215	0.2075	0.2425	0.1625	0.1325	0.1325	0.1525	0.0975	0.1475	0.1075	0.1275	0.1225	0.1825	0.115	0.1125	0.1725	0.1225	0.1525	0.115	0.125	0.1025
	0.0975	0.105	0.13	0.1675	0.1075	0.12	0.145	0.1525	0.1325	0.1125	0.1475	0.1175	0.155	0.165	0.1225	0.13	0.14	0.085	0.14	0.1025	0.15	0.295	0.265	0.2575	0.2625	0.31	0.2925	0.235	0.2525	0.18	0.2425	0.21	0.1325	0.1425	0.18	0.1525	0.18	0.09	0.14	0.0975	0.17	0.115	0.0925	0.205	0.1075	0.12	0.0975	0.14	0.115
	0.08	0.1	0.1275	0.1225	0.1075	0.1175	0.195	0.145	0.1325	0.125	0.155	0.1475	0.145	0.1175	0.155	0.1075	0.14	0.08	0.145	0.1125	0.1475	0.3	0.27	0.2375	0.28	0.3	0.3175	0.2625	0.26	0.235	0.195	0.2075	0.0975	0.1525	0.1275	0.09	0.1875	0.1175	0.1275	0.125	0.19	0.13	0.1225	0.1525	0.1075	0.095	0.13	0.1225	0.12
	0.0975	0.0775	0.1125	0.1675	0.085	0.1525	0.1625	0.1625	0.15	0.125	0.1325	0.14	0.14	0.14	0.14	0.1425	0.14	0.0775	0.16	0.105	0.1675	0.2825	0.2525	0.2425	0.255	0.3175	0.3325	0.215	0.2075	0.205	0.2275	0.17	0.1425	0.135	0.125	0.12	0.1875	0.1275	0.125	0.1125	0.1725	0.11	0.1175	0.17	0.1525	0.125	0.1475	0.1575	0.12
	0.115	0.0975	0.0925	0.1675	0.125	0.1325	0.135	0.15	0.1275	0.115	0.12	0.1375	0.1575	0.1225	0.1225	0.12	0.1525	0.1	0.17	0.1275	0.1425	0.2825	0.2775	0.225	0.275	0.285	0.305	0.25	0.2125	0.1775	0.2075	0.1725	0.13	0.1475	0.14	0.12	0.1175	0.1125	0.1375	0.085	0.1975	0.0875	0.0975	0.1625	0.1025	0.135	0.1125	0.15	0.165
	0.12	0.1025	0.105	0.1825	0.1175	0.14	0.1725	0.1325	0.1375	0.105	0.1375	0.15	0.1175	0.165	0.14	0.1075	0.145	0.1175	0.125	0.1	0.1525	0.3025	0.2675	0.2125	0.2675	0.3025	0.3125	0.275	0.2125	0.1975	0.2	0.17	0.1375	0.1475	0.1425	0.105	0.165	0.1225	0.1325	0.1375	0.185	0.0925	0.09	0.185	0.1275	0.11	0.115	0.14	0.12
	0.11	0.075	0.13	0.135	0.1025	0.1275	0.125	0.1175	0.1075	0.1	0.145	0.1225	0.135	0.12	0.125	0.1175	0.1575	0.09	0.1525	0.1325	0.1625	0.27	0.2675	0.2775	0.3125	0.3625	0.29	0.255	0.2275	0.225	0.2325	0.1875	0.1375	0.1425	0.1475	0.0875	0.135	0.11	0.165	0.1175	0.1725	0.095	0.09	0.1775	0.115	0.12	0.1225	0.135	0.1425
	0.095	0.095	0.14	0.145	0.0925	0.1225	0.1725	0.145	0.12	0.12	0.14	0.16	0.18	0.1125	0.1325	0.1075	0.1975	0.0975	0.1625	0.125	0.1725	0.3175	0.24	0.2225	0.2525	0.2825	0.3075	0.245	0.265	0.2075	0.22	0.145	0.13	0.1425	0.1275	0.1175	0.135	0.12	0.17	0.1075	0.1975	0.1	0.0925	0.195	0.1325	0.1225	0.1125	0.1425	0.1125
	0.095	0.0875	0.105	0.1575	0.11	0.1375	0.1225	0.13	0.1175	0.095	0.1425	0.17	0.125	0.125	0.1175	0.115	0.1925	0.0825	0.1525	0.1075	0.1825	0.295	0.23	0.2575	0.2525	0.305	0.3075	0.2775	0.2625	0.1975	0.22	0.19	0.125	0.1425	0.1475	0.145	0.16	0.1525	0.1225	0.13	0.18	0.1075	0.12	0.2	0.1125	0.1525	0.1075	0.145	0.1425
	0.1225	0.095	0.14	0.1475	0.1125	0.145	0.1475	0.1225	0.1425	0.1325	0.1375	0.1225	0.15	0.12	0.095	0.1075	0.165	0.065	0.1675	0.1075	0.15	0.2925	0.33	0.28	0.2925	0.3175	0.345	0.2675	0.2225	0.205	0.215	0.1725	0.145	0.1675	0.135	0.1075	0.1775	0.095	0.125	0.11	0.1875	0.1175	0.1325	0.18	0.1225	0.13	0.1175	0.145	0.135
	0.09	0.1025	0.1275	0.1475	0.1325	0.105	0.165	0.1275	0.0825	0.1225	0.125	0.15	0.1425	0.1575	0.09	0.1475	0.14	0.1	0.155	0.1125	0.1475	0.2725	0.265	0.26	0.2825	0.3	0.345	0.2725	0.2475	0.19	0.185	0.165	0.1425	0.1575	0.12	0.095	0.1725	0.1025	0.1475	0.1425	0.195	0.095	0.11	0.17	0.0975	0.1475	0.1175	0.135	0.1175
	0.1225	0.1275	0.12	0.14	0.1075	0.1375	0.155	0.1375	0.125	0.135	0.1525	0.1225	0.145	0.165	0.14	0.1225	0.18	0.0775	0.1375	0.1175	0.12	0.275	0.255	0.2175	0.285	0.3	0.3225	0.26	0.2175	0.19	0.2375	0.1825	0.14	0.17	0.1625	0.095	0.145	0.145	0.155	0.14	0.1775	0.1075	0.1175	0.1375	0.09	0.15	0.13	0.17	0.13
	0.1175	0.085	0.0975	0.1475	0.11	0.1	0.14	0.125	0.15	0.0925	0.1525	0.1875	0.1525	0.12	0.1025	0.105	0.1325	0.0975	0.135	0.16	0.135	0.2675	0.275	0.2575	0.2425	0.2775	0.3225	0.255	0.23	0.1975	0.2375	0.1875	0.155	0.1325	0.1525	0.1425	0.1725	0.11	0.1525	0.105	0.1575	0.1075	0.1275	0.1775	0.1475	0.13	0.125	0.1325	0.1275
	0.0925	0.08	0.105	0.0875	0.1125	0.11	0.165	0.11	0.1025	0.1125	0.15	0.1325	0.1725	0.155	0.13	0.1175	0.1475	0.0875	0.1375	0.1	0.1275	0.255	0.2825	0.2625	0.225	0.3175	0.3475	0.255	0.255	0.195	0.185	0.1775	0.1425	0.165	0.1625	0.11	0.1675	0.12	0.13	0.11	0.175	0.0975	0.1175	0.18	0.1275	0.14	0.125	0.11	0.1375
	0.115	0.13	0.11	0.1575	0.1	0.145	0.1375	0.1225	0.125	0.1075	0.135	0.1475	0.1325	0.145	0.1375	0.125	0.14	0.0925	0.1425	0.1225	0.145	0.2975	0.2475	0.26	0.275	0.2725	0.3425	0.285	0.2125	0.2175	0.2125	0.195	0.1525	0.145	0.1325	0.135	0.1575	0.1225	0.1275	0.085	0.185	0.1125	0.1275	0.165	0.1075	0.15	0.12	0.1475	0.145
	0.095	0.1075	0.1	0.1525	0.1175	0.11	0.165	0.1425	0.1275	0.1	0.15	0.145	0.1425	0.15	0.1625	0.1325	0.135	0.07	0.15	0.125	0.195	0.3125	0.245	0.2475	0.2625	0.34	0.325	0.285	0.2275	0.2075	0.2125	0.165	0.16	0.1825	0.1475	0.12	0.1375	0.1325	0.14	0.1125	0.2	0.11	0.11	0.1775	0.1175	0.11	0.15	0.15	0.1375
	0.1025	0.0825	0.12	0.1525	0.11	0.135	0.12	0.145	0.135	0.1	0.14	0.16	0.135	0.1525	0.1225	0.0975	0.1575	0.095	0.1325	0.13	0.1475	0.255	0.25	0.2075	0.2425	0.2775	0.33	0.2275	0.24	0.1775	0.215	0.1875	0.135	0.17	0.125	0.12	0.175	0.0875	0.1125	0.105	0.21	0.1025	0.0975	0.195	0.1025	0.1325	0.11	0.0975	0.1375
	0.0825	0.0925	0.1025	0.1425	0.105	0.1375	0.1275	0.1225	0.1425	0.135	0.155	0.1375	0.1625	0.155	0.1125	0.1425	0.185	0.1	0.1475	0.1175	0.1475	0.2725	0.285	0.2275	0.29	0.28	0.275	0.2625	0.235	0.245	0.245	0.185	0.15	0.1725	0.145	0.1325	0.1525	0.1075	0.135	0.1275	0.2	0.115	0.1075	0.145	0.1225	0.1325	0.1475	0.12	0.1275
	0.1025	0.1125	0.1125	0.16	0.0825	0.1575	0.17	0.145	0.17	0.14	0.14	0.1575	0.16	0.1175	0.1175	0.105	0.15	0.0925	0.13	0.1125	0.15	0.28	0.265	0.2625	0.28	0.29	0.305	0.265	0.195	0.21	0.2025	0.195	0.14	0.1475	0.1175	0.1375	0.1775	0.125	0.145	0.1125	0.195	0.125	0.1075	0.1825	0.105	0.12	0.0925	0.1325	0.1225
	0.0975	0.0925	0.1125	0.14	0.1125	0.1425	0.1525	0.16	0.0975	0.125	0.14	0.135	0.1625	0.1475	0.13	0.1125	0.1625	0.0875	0.155	0.0775	0.1625	0.315	0.265	0.2625	0.28	0.2575	0.3375	0.26	0.2375	0.23	0.2275	0.1675	0.1275	0.1875	0.1425	0.1075	0.1575	0.125	0.1575	0.11	0.2025	0.135	0.105	0.1675	0.14	0.1525	0.1625	0.13	0.12
	0.1025	0.095	0.115	0.13	0.105	0.15	0.1425	0.1275	0.145	0.14	0.1475	0.16	0.135	0.135	0.1325	0.1325	0.14	0.095	0.1375	0.1175	0.1625	0.275	0.2675	0.245	0.2425	0.295	0.2925	0.265	0.2375	0.2	0.2025	0.185	0.1175	0.145	0.135	0.12	0.145	0.1425	0.1275	0.1225	0.1775	0.115	0.1125	0.165	0.115	0.1225	0.115	0.14	0.1225
	0.1	0.095	0.1025	0.12	0.11	0.1275	0.17	0.1675	0.1175	0.105	0.145	0.1225	0.125	0.1425	0.11	0.0975	0.1875	0.1025	0.13	0.125	0.1475	0.31	0.2575	0.255	0.305	0.28	0.2725	0.29	0.2225	0.23	0.23	0.1625	0.155	0.145	0.145	0.0825	0.1475	0.1525	0.0875	0.125	0.22	0.14	0.1175	0.185	0.095	0.135	0.1225	0.145	0.1225
	0.1025	0.095	0.1425	0.1475	0.0975	0.1125	0.145	0.1275	0.105	0.1275	0.135	0.1425	0.135	0.1525	0.1375	0.12	0.115	0.0825	0.1375	0.1225	0.19	0.245	0.2925	0.2675	0.245	0.2825	0.3075	0.2925	0.2125	0.1775	0.2075	0.1975	0.1275	0.1525	0.17	0.14	0.1675	0.1225	0.1525	0.1375	0.1725	0.095	0.0975	0.1725	0.11	0.125	0.13	0.15	0.1425
	0.1125	0.1325	0.1	0.1425	0.1325	0.1525	0.1475	0.135	0.1475	0.0875	0.1625	0.1425	0.1325	0.0925	0.125	0.1	0.1525	0.0925	0.1425	0.105	0.1475	0.295	0.235	0.2575	0.3	0.3125	0.29	0.23	0.2375	0.17	0.2325	0.21	0.135	0.1825	0.13	0.105	0.155	0.1025	0.1425	0.0925	0.1725	0.1175	0.105	0.1875	0.1225	0.1275	0.135	0.12	0.135
	0.0975	0.1275	0.1075	0.1375	0.1075	0.1375	0.1375	0.155	0.1	0.1125	0.1175	0.185	0.1375	0.145	0.0825	0.1175	0.1475	0.0825	0.115	0.1325	0.145	0.2875	0.28	0.225	0.2625	0.305	0.31	0.245	0.23	0.2375	0.2	0.1725	0.1425	0.1825	0.1475	0.1025	0.1575	0.1125	0.1625	0.135	0.1925	0.1275	0.0975	0.17	0.1175	0.1525	0.125	0.12	0.105
	0.095	0.1125	0.095	0.18	0.115	0.1475	0.15	0.17	0.1075	0.11	0.0975	0.1325	0.15	0.135	0.13	0.145	0.155	0.08	0.1525	0.115	0.1725	0.2675	0.29	0.265	0.2875	0.275	0.325	0.2225	0.22	0.2525	0.2325	0.1725	0.1225	0.165	0.1425	0.145	0.1575	0.15	0.125	0.1275	0.175	0.115	0.125	0.185	0.0975	0.1325	0.1525	0.125	0.1125
	0.1075	0.11	0.1175	0.1375	0.1175	0.1425	0.16	0.1425	0.1025	0.1225	0.13	0.1625	0.1175	0.115	0.1175	0.12	0.1575	0.0675	0.0975	0.11	0.1475	0.255	0.2775	0.255	0.2875	0.3025	0.335	0.2575	0.2225	0.1675	0.1975	0.1925	0.1525	0.15	0.135	0.13	0.14	0.1525	0.1525	0.125	0.1975	0.1025	0.1125	0.15	0.125	0.1	0.1275	0.14	0.1225
	0.0975	0.1025	0.13	0.1525	0.115	0.13	0.1375	0.1575	0.12	0.1325	0.175	0.1325	0.145	0.15	0.145	0.11	0.13	0.1125	0.14	0.125	0.1625	0.3025	0.2775	0.25	0.2475	0.2825	0.34	0.235	0.215	0.1925	0.195	0.1975	0.1325	0.16	0.135	0.1225	0.17	0.1125	0.13	0.13	0.135	0.095	0.125	0.1725	0.115	0.1	0.1475	0.1525	0.13
	0.095	0.1225	0.1075	0.15	0.0875	0.1525	0.1325	0.1525	0.1375	0.135	0.1375	0.1275	0.1525	0.14	0.1325	0.13	0.165	0.08	0.105	0.115	0.135	0.285	0.255	0.2425	0.265	0.33	0.325	0.305	0.265	0.1975	0.1975	0.21	0.1125	0.1625	0.1575	0.1275	0.1725	0.0975	0.15	0.1175	0.2025	0.1075	0.1125	0.19	0.1175	0.1025	0.1225	0.1525	0.15
	0.09	0.0875	0.09	0.17	0.1075	0.13	0.1375	0.1225	0.105	0.1375	0.15	0.1575	0.155	0.1575	0.12	0.1275	0.15	0.0875	0.1175	0.1325	0.1875	0.305	0.225	0.2475	0.2775	0.28	0.38	0.2525	0.235	0.2	0.2125	0.2075	0.145	0.1675	0.1675	0.11	0.155	0.115	0.1225	0.11	0.1775	0.0975	0.085	0.165	0.11	0.105	0.1075	0.135	0.1
	0.095	0.095	0.13	0.16	0.0875	0.0975	0.14	0.1275	0.135	0.125	0.115	0.15	0.1475	0.1275	0.12	0.1175	0.1625	0.0825	0.1575	0.1425	0.1525	0.2975	0.285	0.2425	0.2875	0.3075	0.34	0.2875	0.22	0.1625	0.225	0.2025	0.15	0.1525	0.16	0.0775	0.14	0.135	0.1025	0.105	0.185	0.1	0.0875	0.18	0.1075	0.125	0.11	0.1325	0.15
	0.1075	0.1025	0.1125	0.155	0.1025	0.125	0.125	0.125	0.1225	0.1075	0.1325	0.1625	0.135	0.145	0.1325	0.15	0.15	0.1025	0.1175	0.1225	0.1575	0.2825	0.28	0.2175	0.2775	0.325	0.3175	0.265	0.255	0.215	0.1925	0.16	0.1075	0.165	0.15	0.11	0.1725	0.1075	0.1275	0.1325	0.23	0.14	0.12	0.195	0.1175	0.1375	0.1325	0.135	0.1375
	0.1	0.1125	0.125	0.165	0.075	0.1525	0.1475	0.14	0.1325	0.1125	0.165	0.165	0.1675	0.15	0.1125	0.1125	0.1625	0.0875	0.1425	0.1225	0.11	0.2925	0.2475	0.2725	0.27	0.2925	0.3025	0.2375	0.205	0.2075	0.245	0.19	0.145	0.16	0.1625	0.08	0.165	0.11	0.1175	0.1125	0.1825	0.1025	0.095	0.1825	0.1425	0.1325	0.1175	0.1375	0.1525
	0.1075	0.11	0.13	0.1175	0.1225	0.1175	0.17	0.1225	0.145	0.115	0.18	0.17	0.1625	0.1275	0.13	0.1375	0.155	0.1025	0.1175	0.1325	0.185	0.2425	0.2825	0.27	0.285	0.2925	0.335	0.3	0.2125	0.19	0.2075	0.205	0.1025	0.1825	0.1525	0.1125	0.1575	0.1475	0.12	0.1425	0.175	0.1225	0.1	0.16	0.115	0.13	0.09	0.1525	0.115
	0.0975	0.09	0.12	0.125	0.1275	0.1375	0.13	0.115	0.1525	0.1175	0.1475	0.1475	0.1375	0.15	0.1025	0.1325	0.165	0.085	0.1325	0.0975	0.165	0.31	0.2325	0.25	0.3	0.29	0.3225	0.275	0.2525	0.175	0.1825	0.1675	0.155	0.1725	0.1875	0.09	0.19	0.0975	0.1325	0.075	0.1975	0.115	0.0975	0.185	0.115	0.1325	0.13	0.15	0.1275
	0.0975	0.0925	0.1075	0.1325	0.0925	0.1225	0.1525	0.1575	0.135	0.095	0.155	0.1475	0.1375	0.1725	0.11	0.1075	0.1525	0.095	0.1275	0.1125	0.15	0.2825	0.26	0.2525	0.27	0.3025	0.2925	0.2375	0.205	0.2075	0.235	0.1625	0.1375	0.1575	0.1625	0.125	0.16	0.11	0.11	0.12	0.2225	0.125	0.1	0.1975	0.135	0.11	0.1	0.1075	0.1425
	0.0875	0.1125	0.115	0.16	0.1175	0.1325	0.1475	0.1625	0.1125	0.105	0.1525	0.1325	0.1475	0.15	0.115	0.1025	0.145	0.09	0.1425	0.1175	0.1575	0.275	0.28	0.29	0.26	0.2825	0.315	0.2475	0.24	0.2125	0.26	0.1525	0.135	0.1875	0.1525	0.1275	0.16	0.1375	0.1575	0.1375	0.2125	0.1125	0.105	0.17	0.1	0.1175	0.135	0.135	0.125
	0.0875	0.1025	0.1475	0.15	0.0925	0.1575	0.1175	0.15	0.14	0.1025	0.145	0.14	0.135	0.1525	0.1225	0.12	0.1425	0.0725	0.12	0.1175	0.15	0.2675	0.235	0.265	0.2625	0.2875	0.3325	0.2325	0.24	0.2075	0.2025	0.18	0.125	0.205	0.1525	0.1125	0.15	0.125	0.135	0.1075	0.18	0.1175	0.1025	0.18	0.1125	0.1325	0.1175	0.16	0.1275
	0.11	0.09	0.1075	0.145	0.0975	0.1275	0.135	0.125	0.125	0.12	0.155	0.135	0.165	0.1425	0.1225	0.1225	0.1525	0.0775	0.1225	0.125	0.1425	0.2625	0.2625	0.2725	0.2975	0.3075	0.33	0.2425	0.24	0.1925	0.235	0.185	0.15	0.135	0.1425	0.1125	0.165	0.105	0.1675	0.0825	0.1775	0.095	0.115	0.1825	0.1475	0.14	0.125	0.12	0.1375
	0.09	0.1	0.1	0.1125	0.085	0.1625	0.16	0.1325	0.11	0.135	0.1575	0.13	0.15	0.1125	0.1175	0.1125	0.145	0.07	0.1575	0.1275	0.1675	0.3175	0.2625	0.2425	0.25	0.2975	0.2825	0.265	0.215	0.19	0.2275	0.165	0.1275	0.1775	0.17	0.125	0.17	0.1325	0.16	0.13	0.18	0.1075	0.11	0.16	0.12	0.13	0.145	0.135	0.1225
	0.09	0.1	0.1225	0.13	0.105	0.14	0.135	0.1125	0.14	0.1325	0.145	0.14	0.17	0.13	0.1375	0.1175	0.1775	0.105	0.1325	0.1125	0.1575	0.2975	0.24	0.22	0.2825	0.3025	0.345	0.2425	0.23	0.1825	0.245	0.2275	0.1325	0.165	0.135	0.105	0.14	0.1125	0.135	0.105	0.21	0.0975	0.1325	0.1425	0.1325	0.15	0.13	0.1275	0.14
	0.1425	0.135	0.1075	0.12	0.11	0.1325	0.115	0.115	0.1075	0.14	0.12	0.15	0.1625	0.1575	0.13	0.135	0.135	0.0775	0.1525	0.1225	0.1675	0.28	0.275	0.22	0.26	0.2875	0.31	0.2475	0.225	0.2175	0.2075	0.18	0.1425	0.145	0.1825	0.13	0.15	0.16	0.12	0.1175	0.2	0.09	0.1075	0.1525	0.1275	0.12	0.1475	0.1275	0.1075
	0.1275	0.08	0.11	0.1375	0.0925	0.16	0.14	0.1525	0.125	0.1025	0.1375	0.1425	0.155	0.1475	0.1375	0.1025	0.1475	0.09	0.14	0.135	0.145	0.2675	0.245	0.24	0.2775	0.28	0.315	0.25	0.2375	0.23	0.2425	0.1875	0.135	0.15	0.15	0.115	0.2025	0.12	0.135	0.12	0.205	0.095	0.085	0.185	0.1125	0.1475	0.1375	0.1275	0.12
	0.0875	0.1125	0.1225	0.16	0.1025	0.095	0.1425	0.11	0.115	0.12	0.1225	0.15	0.15	0.12	0.1225	0.0975	0.15	0.095	0.145	0.1025	0.1575	0.275	0.235	0.24	0.265	0.27	0.325	0.2575	0.26	0.2	0.2125	0.175	0.11	0.1625	0.1625	0.1225	0.13	0.14	0.1725	0.13	0.1925	0.095	0.07	0.205	0.1275	0.1125	0.1475	0.15	0.1075
	0.1125	0.1	0.1075	0.1525	0.1	0.1375	0.16	0.13	0.1425	0.1025	0.1375	0.14	0.1375	0.145	0.0975	0.135	0.1725	0.0925	0.15	0.1375	0.16	0.2925	0.265	0.2525	0.285	0.2775	0.3275	0.27	0.2425	0.1575	0.2475	0.17	0.15	0.155	0.125	0.1375	0.1675	0.055	0.1475	0.1125	0.19	0.1225	0.0975	0.19	0.12	0.1225	0.12	0.19	0.145
	0.135	0.1125	0.11	0.1475	0.125	0.1075	0.135	0.1725	0.105	0.135	0.1375	0.1375	0.13	0.165	0.105	0.0975	0.145	0.0975	0.1375	0.09	0.1625	0.275	0.2625	0.295	0.26	0.2675	0.3425	0.245	0.25	0.22	0.21	0.205	0.13	0.1625	0.1525	0.1275	0.17	0.115	0.145	0.1	0.2075	0.1075	0.1325	0.165	0.1625	0.1275	0.1075	0.1475	0.105
	0.1075	0.1025	0.1125	0.1475	0.1125	0.1275	0.1275	0.1425	0.1775	0.125	0.1475	0.16	0.13	0.125	0.1425	0.11	0.135	0.0675	0.14	0.085	0.1525	0.2575	0.29	0.2925	0.2675	0.305	0.34	0.255	0.21	0.23	0.205	0.23	0.1575	0.17	0.1225	0.125	0.1575	0.1225	0.125	0.11	0.2	0.125	0.1125	0.1675	0.1375	0.165	0.1425	0.13	0.14
	0.125	0.1225	0.135	0.135	0.1425	0.1225	0.165	0.1325	0.115	0.12	0.1375	0.1575	0.17	0.145	0.145	0.0975	0.1375	0.0975	0.125	0.135	0.1575	0.3	0.2575	0.2375	0.2925	0.33	0.35	0.2625	0.2375	0.21	0.22	0.175	0.1325	0.17	0.1625	0.1375	0.165	0.105	0.14	0.145	0.195	0.085	0.12	0.165	0.11	0.145	0.1075	0.1525	0.1175
	0.0975	0.0975	0.1125	0.155	0.1125	0.12	0.1575	0.1025	0.125	0.1075	0.135	0.155	0.15	0.125	0.1175	0.1125	0.1525	0.1	0.1125	0.1275	0.1475	0.2925	0.2725	0.2525	0.26	0.29	0.365	0.29	0.2725	0.19	0.1925	0.18	0.11	0.1925	0.125	0.1225	0.1475	0.105	0.14	0.12	0.2225	0.0975	0.1075	0.185	0.1175	0.14	0.15	0.155	0.1425
	0.09	0.075	0.145	0.1325	0.1075	0.1225	0.1625	0.1475	0.13	0.125	0.125	0.1625	0.12	0.17	0.1275	0.1575	0.1225	0.0975	0.16	0.1225	0.13	0.26	0.2925	0.255	0.2075	0.315	0.3325	0.27	0.2475	0.205	0.215	0.2	0.1575	0.1525	0.1425	0.14	0.1775	0.115	0.11	0.145	0.1775	0.1275	0.1325	0.1675	0.14	0.11	0.1275	0.135	0.1175
	0.0975	0.1025	0.1425	0.1775	0.0725	0.15	0.1625	0.095	0.13	0.1375	0.1725	0.115	0.135	0.14	0.1225	0.145	0.15	0.0975	0.1475	0.1275	0.165	0.285	0.2725	0.24	0.2825	0.3475	0.345	0.2125	0.205	0.2075	0.2325	0.2	0.15	0.1675	0.1425	0.115	0.155	0.13	0.1025	0.115	0.1775	0.1275	0.115	0.15	0.1275	0.1	0.155	0.145	0.135
	0.1125	0.085	0.1025	0.15	0.1175	0.1425	0.135	0.1225	0.125	0.13	0.1475	0.16	0.155	0.1725	0.12	0.1125	0.1325	0.0975	0.1425	0.1325	0.1575	0.2425	0.255	0.27	0.2975	0.2875	0.33	0.25	0.215	0.2075	0.22	0.1525	0.145	0.14	0.1575	0.1075	0.17	0.1125	0.1225	0.12	0.21	0.1	0.105	0.1775	0.14	0.1275	0.1375	0.1275	0.1325
	0.1425	0.1275	0.11	0.1225	0.1225	0.14	0.1525	0.12	0.13	0.1375	0.175	0.155	0.145	0.1525	0.1525	0.1175	0.1425	0.085	0.15	0.135	0.155	0.2725	0.2775	0.265	0.245	0.3125	0.295	0.2275	0.2375	0.2125	0.2075	0.17	0.1875	0.16	0.14	0.105	0.1275	0.095	0.1225	0.1175	0.1625	0.0875	0.0925	0.15	0.12	0.125	0.1475	0.1425	0.1425
	0.115	0.11	0.1125	0.13	0.1125	0.14	0.1775	0.1225	0.14	0.1225	0.1525	0.18	0.135	0.125	0.155	0.12	0.155	0.085	0.15	0.11	0.1375	0.275	0.27	0.2175	0.2625	0.3175	0.3325	0.3075	0.25	0.2275	0.225	0.1925	0.1475	0.1825	0.1825	0.1175	0.1625	0.125	0.15	0.125	0.2075	0.1225	0.1175	0.1775	0.12	0.1575	0.1175	0.145	0.1225
	0.1275	0.0675	0.0875	0.1325	0.1225	0.1225	0.12	0.1375	0.1075	0.11	0.1325	0.11	0.15	0.1425	0.1475	0.1275	0.1675	0.1225	0.135	0.115	0.145	0.26	0.2775	0.2725	0.305	0.2725	0.28	0.2775	0.21	0.2225	0.1975	0.1875	0.14	0.1675	0.1475	0.11	0.1725	0.115	0.1625	0.135	0.1575	0.08	0.1125	0.1925	0.125	0.1075	0.1175	0.1575	0.1175
	0.095	0.1	0.1125	0.17	0.0875	0.135	0.145	0.1175	0.155	0.105	0.1675	0.1375	0.1575	0.13	0.125	0.1225	0.15	0.0975	0.1525	0.12	0.1725	0.2525	0.2625	0.2475	0.2775	0.2625	0.33	0.2625	0.2525	0.225	0.22	0.1775	0.1325	0.1725	0.1725	0.1325	0.1575	0.1525	0.1425	0.115	0.2075	0.115	0.09	0.16	0.1375	0.1475	0.115	0.1225	0.125
	0.115	0.08	0.09	0.1525	0.0925	0.135	0.125	0.145	0.12	0.13	0.22	0.1375	0.18	0.1525	0.1675	0.1125	0.1625	0.11	0.1425	0.11	0.145	0.275	0.2525	0.2475	0.2775	0.2725	0.28	0.2675	0.225	0.2025	0.195	0.175	0.0975	0.1675	0.1375	0.11	0.155	0.1175	0.1275	0.135	0.1975	0.1225	0.1275	0.19	0.1275	0.125	0.1475	0.1825	0.1325
	0.12	0.0925	0.12	0.155	0.0975	0.1075	0.145	0.14	0.155	0.13	0.135	0.1475	0.175	0.1625	0.135	0.145	0.1475	0.0875	0.1275	0.155	0.145	0.2975	0.2625	0.2375	0.28	0.2925	0.295	0.28	0.27	0.215	0.2275	0.1725	0.1225	0.15	0.16	0.095	0.17	0.1125	0.13	0.1075	0.24	0.12	0.09	0.2025	0.1275	0.115	0.1125	0.1525	0.15
	0.095	0.12	0.125	0.125	0.115	0.17	0.135	0.11	0.125	0.1025	0.125	0.15	0.1425	0.17	0.13	0.1175	0.1575	0.1025	0.1275	0.1425	0.1575	0.285	0.285	0.28	0.305	0.2825	0.2875	0.2425	0.2175	0.2375	0.235	0.18	0.14	0.18	0.1475	0.115	0.18	0.0925	0.1125	0.1375	0.1875	0.0925	0.1125	0.175	0.1275	0.105	0.11	0.1725	0.155
	0.0725	0.1025	0.1075	0.1775	0.115	0.145	0.12	0.15	0.14	0.105	0.1275	0.145	0.1375	0.175	0.1325	0.1	0.1375	0.09	0.1375	0.1075	0.1325	0.295	0.2825	0.275	0.2525	0.3	0.32	0.3025	0.25	0.245	0.225	0.155	0.125	0.145	0.1575	0.12	0.14	0.1075	0.1375	0.115	0.205	0.115	0.09	0.15	0.1075	0.1075	0.12	0.175	0.1775
phase2	0.1675	0.1825	0.0675	0.085	0.1175	0.1775	0.1225	0.17	0.145	0.1075	0.1075	0.12	0.1375	0.1225	0.075	0.1175	0.18	0.0925	0.1125	0.185	0.1575	0.2225	0.3075	0.295	0.2975	0.2575	0.2425	0.3425	0.165	0.18	0.1025	0.1875	0.1625	0.155	0.1175	0.125	0.1275	0.155	0.215	0.11	0.095	0.1625	0.1475	0.1725	0.17	0.16	0.1525	0.14	0.14
	0.14	0.1575	0.0775	0.11	0.1425	0.14	0.1525	0.14	0.175	0.1	0.0625	0.115	0.115	0.16	0.0675	0.14	0.1975	0.0875	0.12	0.125	0.1825	0.2675	0.235	0.2975	0.3175	0.2225	0.2975	0.3	0.21	0.1475	0.1175	0.1775	0.145	0.175	0.105	0.1075	0.13	0.1425	0.2	0.1375	0.1475	0.1825	0.095	0.15	0.185	0.14	0.145	0.125	0.1725
	0.15	0.125	0.09	0.0925	0.12	0.155	0.1375	0.15	0.1275	0.1575	0.085	0.1425	0.145	0.14	0.1025	0.1425	0.165	0.0925	0.12	0.17	0.185	0.2325	0.2775	0.325	0.3175	0.2625	0.2825	0.33	0.1575	0.1925	0.1175	0.175	0.095	0.1475	0.1275	0.1375	0.135	0.1325	0.1625	0.1275	0.15	0.2075	0.1175	0.1575	0.1775	0.105	0.125	0.125	0.135
	0.165	0.1625	0.075	0.0675	0.1225	0.135	0.11	0.1625	0.17	0.1125	0.095	0.12	0.1575	0.1525	0.1025	0.1525	0.175	0.1	0.155	0.1825	0.2	0.2625	0.27	0.2575	0.3125	0.225	0.2625	0.3125	0.21	0.165	0.1475	0.1875	0.1525	0.16	0.12	0.15	0.1375	0.13	0.19	0.1075	0.145	0.195	0.135	0.13	0.1575	0.135	0.1675	0.1375	0.1575
	0.1225	0.1375	0.095	0.1125	0.1	0.1625	0.09	0.1575	0.1425	0.125	0.115	0.1175	0.135	0.155	0.1125	0.1375	0.195	0.0775	0.1525	0.15	0.2	0.275	0.215	0.2625	0.325	0.2925	0.2775	0.345	0.1775	0.1825	0.135	0.1575	0.095	0.1525	0.1075	0.1475	0.1575	0.15	0.1675	0.14	0.1225	0.2	0.15	0.1375	0.1275	0.155	0.1325	0.155	0.13
	0.1625	0.1575	0.0675	0.095	0.11	0.1425	0.15	0.1575	0.13	0.1275	0.075	0.125	0.135	0.13	0.095	0.16	0.2025	0.1175	0.1175	0.15	0.1975	0.25	0.2475	0.245	0.3525	0.24	0.2625	0.2875	0.205	0.1775	0.095	0.17	0.115	0.1625	0.1075	0.1125	0.14	0.1225	0.2025	0.1025	0.1425	0.185	0.1325	0.1425	0.135	0.135	0.1325	0.1325	0.135
	0.1225	0.135	0.1025	0.075	0.155	0.1425	0.1075	0.1375	0.13	0.11	0.1075	0.1275	0.1375	0.1175	0.1075	0.1575	0.165	0.1275	0.1475	0.16	0.215	0.19	0.285	0.275	0.2775	0.2825	0.29	0.31	0.1875	0.1575	0.115	0.155	0.1225	0.1425	0.12	0.12	0.1325	0.1225	0.1825	0.13	0.12	0.215	0.165	0.14	0.1775	0.165	0.1325	0.1075	0.1275
	0.145	0.15	0.0975	0.07	0.1075	0.14	0.1025	0.1425	0.115	0.14	0.1125	0.12	0.1175	0.19	0.1	0.1825	0.155	0.1175	0.17	0.1575	0.1625	0.24	0.3025	0.3025	0.3225	0.1925	0.2925	0.3425	0.165	0.1825	0.1325	0.125	0.14	0.155	0.0975	0.145	0.1725	0.1425	0.14	0.12	0.145	0.22	0.125	0.1475	0.1725	0.165	0.15	0.155	0.1375
	0.1575	0.1175	0.09	0.1025	0.1275	0.16	0.105	0.1475	0.125	0.14	0.09	0.14	0.1475	0.1475	0.1075	0.1275	0.1975	0.1025	0.1425	0.1575	0.195	0.305	0.2825	0.27	0.3625	0.2525	0.295	0.355	0.1525	0.1675	0.12	0.1375	0.1275	0.155	0.1325	0.13	0.155	0.15	0.1525	0.1125	0.1175	0.18	0.1775	0.1475	0.1625	0.1375	0.125	0.1425	0.125
	0.155	0.14	0.0775	0.1075	0.1375	0.1425	0.125	0.1475	0.1325	0.145	0.07	0.1225	0.12	0.1575	0.0875	0.1325	0.1575	0.08	0.1325	0.1475	0.155	0.2925	0.2775	0.295	0.3375	0.2625	0.28	0.305	0.18	0.215	0.1375	0.175	0.0975	0.1425	0.0825	0.125	0.1275	0.1675	0.1725	0.1325	0.1475	0.1875	0.1575	0.1375	0.1775	0.1575	0.1475	0.1475	0.175
	0.14	0.15	0.1025	0.0825	0.11	0.145	0.14	0.14	0.14	0.1325	0.09	0.1475	0.11	0.165	0.085	0.1525	0.155	0.1125	0.1525	0.1475	0.1725	0.21	0.305	0.255	0.3125	0.2825	0.2725	0.315	0.19	0.17	0.1925	0.145	0.1125	0.135	0.1025	0.13	0.135	0.1625	0.165	0.085	0.1625	0.18	0.1725	0.1275	0.1875	0.125	0.1325	0.1225	0.145
	0.155	0.1275	0.0875	0.09	0.1675	0.1525	0.1225	0.1625	0.1275	0.1125	0.0875	0.1275	0.0925	0.1625	0.1225	0.1275	0.19	0.1	0.1375	0.18	0.2225	0.255	0.255	0.2775	0.35	0.25	0.285	0.3125	0.1875	0.21	0.1225	0.1725	0.1325	0.165	0.1	0.105	0.135	0.12	0.1975	0.0775	0.1375	0.2175	0.13	0.15	0.165	0.14	0.175	0.135	0.1725
	0.155	0.1475	0.08	0.0975	0.15	0.1425	0.0875	0.1625	0.145	0.1275	0.085	0.1275	0.135	0.1825	0.085	0.135	0.1725	0.1175	0.1425	0.12	0.2125	0.255	0.265	0.28	0.3175	0.2675	0.2625	0.33	0.1975	0.14	0.1225	0.165	0.1075	0.1825	0.1025	0.1275	0.1425	0.16	0.1825	0.115	0.1475	0.1725	0.15	0.14	0.1725	0.1375	0.1525	0.1125	0.165
	0.15	0.1475	0.095	0.0825	0.1275	0.1825	0.1225	0.1475	0.155	0.14	0.045	0.12	0.135	0.13	0.0825	0.1375	0.1525	0.0975	0.1425	0.155	0.2	0.215	0.2675	0.27	0.2875	0.2825	0.2925	0.275	0.1775	0.1475	0.125	0.1325	0.11	0.145	0.1	0.145	0.13	0.165	0.2025	0.1225	0.1575	0.2125	0.16	0.125	0.1725	0.145	0.1375	0.145	0.1525
	0.16	0.16	0.0675	0.0875	0.1375	0.1475	0.1225	0.16	0.1375	0.1	0.095	0.12	0.1375	0.1425	0.09	0.1375	0.17	0.1225	0.1075	0.175	0.1575	0.2225	0.3225	0.2925	0.32	0.2475	0.3025	0.27	0.1925	0.1875	0.1225	0.17	0.14	0.1425	0.0925	0.12	0.1575	0.1325	0.175	0.11	0.1475	0.1975	0.13	0.135	0.145	0.1775	0.1475	0.17	0.1625
	0.1225	0.1875	0.0675	0.1425	0.125	0.1425	0.1625	0.17	0.1475	0.1075	0.0925	0.155	0.1475	0.16	0.0825	0.15	0.175	0.1075	0.1275	0.155	0.19	0.2325	0.27	0.295	0.31	0.2875	0.2525	0.2875	0.1475	0.175	0.145	0.175	0.1425	0.21	0.1125	0.13	0.14	0.14	0.17	0.1125	0.1525	0.175	0.16	0.145	0.14	0.15	0.1475	0.1575	0.14
	0.145	0.1425	0.1	0.1025	0.1	0.105	0.1325	0.1775	0.1375	0.145	0.13	0.1025	0.1425	0.145	0.0975	0.12	0.1575	0.0975	0.155	0.175	0.1975	0.2225	0.305	0.265	0.325	0.285	0.2925	0.3125	0.16	0.195	0.155	0.1725	0.105	0.1425	0.13	0.1175	0.1375	0.1425	0.1625	0.095	0.1175	0.16	0.1575	0.145	0.1825	0.1425	0.1425	0.1775	0.18
	0.1675	0.1275	0.0925	0.075	0.1225	0.14	0.145	0.16	0.1275	0.105	0.065	0.1425	0.1225	0.1675	0.0775	0.155	0.155	0.0725	0.1425	0.1175	0.175	0.26	0.2875	0.33	0.305	0.25	0.235	0.2825	0.21	0.175	0.1275	0.155	0.09	0.1475	0.12	0.1275	0.135	0.1775	0.19	0.0875	0.1325	0.2025	0.1375	0.1375	0.19	0.145	0.1325	0.14	0.16
	0.1575	0.135	0.09	0.0825	0.14	0.165	0.1475	0.1875	0.135	0.135	0.0925	0.1225	0.0975	0.145	0.0925	0.115	0.165	0.1225	0.145	0.13	0.1825	0.25	0.27	0.285	0.3275	0.25	0.3075	0.295	0.2025	0.175	0.125	0.185	0.1	0.18	0.1	0.14	0.1175	0.1525	0.1825	0.135	0.155	0.2275	0.14	0.155	0.1525	0.1225	0.1575	0.13	0.1225
	0.14	0.15	0.08	0.0975	0.1375	0.185	0.125	0.1325	0.1725	0.105	0.1075	0.14	0.1475	0.1525	0.085	0.1675	0.1775	0.0875	0.1375	0.1725	0.1625	0.29	0.295	0.2475	0.35	0.31	0.285	0.33	0.1525	0.1825	0.1425	0.1425	0.1425	0.155	0.115	0.13	0.14	0.1175	0.2225	0.1175	0.13	0.19	0.1425	0.145	0.1825	0.175	0.13	0.125	0.1675
	0.1725	0.17	0.085	0.0975	0.15	0.145	0.0975	0.175	0.1425	0.12	0.095	0.15	0.1325	0.155	0.0825	0.15	0.135	0.0825	0.12	0.1575	0.185	0.23	0.2625	0.295	0.2525	0.2775	0.2775	0.31	0.19	0.17	0.115	0.1375	0.12	0.1725	0.105	0.115	0.1775	0.1275	0.1825	0.095	0.15	0.2225	0.1275	0.15	0.1975	0.135	0.1725	0.12	0.1325
	0.1275	0.14	0.085	0.115	0.1425	0.155	0.1475	0.1625	0.135	0.14	0.13	0.1025	0.1225	0.1325	0.0475	0.1325	0.1775	0.105	0.105	0.165	0.1425	0.2525	0.3	0.33	0.37	0.2675	0.24	0.3175	0.18	0.1325	0.1125	0.1475	0.11	0.1725	0.1025	0.115	0.0975	0.17	0.1875	0.09	0.1375	0.1675	0.13	0.1325	0.14	0.1425	0.1225	0.1625	0.155
	0.155	0.15	0.0925	0.09	0.13	0.16	0.1375	0.165	0.1225	0.1525	0.0875	0.1425	0.1375	0.165	0.0925	0.135	0.16	0.095	0.1625	0.1675	0.16	0.27	0.275	0.26	0.315	0.2875	0.2975	0.3175	0.2075	0.14	0.1325	0.1725	0.11	0.135	0.1075	0.135	0.12	0.1225	0.175	0.0975	0.125	0.2	0.165	0.165	0.1475	0.1175	0.1175	0.105	0.17
	0.15	0.1675	0.0725	0.1	0.1375	0.11	0.1375	0.1675	0.1325	0.145	0.0925	0.12	0.1375	0.1775	0.09	0.19	0.165	0.09	0.13	0.15	0.17	0.245	0.235	0.2675	0.2825	0.225	0.25	0.31	0.1975	0.2	0.13	0.155	0.1275	0.175	0.1025	0.1275	0.1275	0.165	0.185	0.1325	0.18	0.1725	0.125	0.1575	0.14	0.155	0.1475	0.135	0.15
	0.155	0.15	0.0925	0.09	0.1275	0.1425	0.1275	0.1725	0.15	0.1175	0.11	0.1425	0.1375	0.1325	0.1	0.1425	0.1875	0.085	0.1475	0.165	0.185	0.2525	0.305	0.3	0.3125	0.2475	0.235	0.3	0.16	0.17	0.1375	0.17	0.13	0.1625	0.1125	0.11	0.15	0.1175	0.1925	0.1175	0.15	0.14	0.1375	0.145	0.1625	0.1625	0.1675	0.115	0.1825
	0.1575	0.115	0.1125	0.095	0.1175	0.135	0.1225	0.1275	0.1375	0.135	0.095	0.125	0.12	0.145	0.0975	0.15	0.1475	0.095	0.1625	0.15	0.18	0.265	0.295	0.275	0.335	0.2525	0.2525	0.2925	0.1975	0.19	0.135	0.1375	0.12	0.15	0.105	0.14	0.1525	0.1425	0.215	0.1225	0.115	0.1825	0.14	0.16	0.1425	0.1475	0.11	0.145	0.125
	0.155	0.135	0.08	0.08	0.1375	0.145	0.1375	0.145	0.165	0.115	0.1275	0.155	0.125	0.1275	0.0825	0.135	0.2075	0.0825	0.1425	0.1575	0.1675	0.2325	0.27	0.2775	0.3425	0.27	0.2725	0.3475	0.1325	0.175	0.1425	0.17	0.095	0.1375	0.13	0.12	0.1225	0.1675	0.145	0.1	0.105	0.1925	0.135	0.1825	0.1475	0.1575	0.18	0.125	0.1425
	0.1275	0.21	0.075	0.0625	0.1525	0.135	0.11	0.165	0.13	0.1075	0.0925	0.1225	0.13	0.1375	0.095	0.14	0.165	0.1	0.13	0.165	0.175	0.24	0.2525	0.28	0.305	0.265	0.245	0.3425	0.2075	0.1375	0.1725	0.15	0.0775	0.13	0.12	0.1125	0.12	0.13	0.18	0.1175	0.1225	0.145	0.16	0.17	0.15	0.1725	0.12	0.1475	0.1575
	0.1475	0.145	0.0975	0.0975	0.12	0.155	0.1075	0.1525	0.12	0.165	0.0675	0.1475	0.1275	0.12	0.085	0.145	0.1825	0.075	0.13	0.165	0.17	0.305	0.23	0.315	0.3125	0.26	0.2475	0.3	0.165	0.1825	0.1325	0.14	0.135	0.145	0.095	0.1375	0.125	0.145	0.2	0.12	0.18	0.1775	0.1275	0.18	0.1575	0.1475	0.135	0.1525	0.1125
	0.145	0.1675	0.1	0.0825	0.1025	0.13	0.135	0.16	0.135	0.1175	0.08	0.12	0.1075	0.1675	0.1075	0.1625	0.19	0.09	0.145	0.175	0.2225	0.2525	0.29	0.305	0.3325	0.2575	0.2525	0.2975	0.19	0.14	0.165	0.1575	0.1175	0.1475	0.1275	0.14	0.1175	0.1875	0.1925	0.1125	0.1275	0.19	0.15	0.14	0.145	0.1625	0.1125	0.1575	0.1525
	0.155	0.13	0.0725	0.1025	0.115	0.16	0.0975	0.165	0.1575	0.115	0.08	0.165	0.13	0.1625	0.12	0.1475	0.1975	0.1	0.155	0.1825	0.19	0.28	0.28	0.28	0.315	0.23	0.26	0.3275	0.175	0.1725	0.1425	0.105	0.105	0.195	0.12	0.145	0.1225	0.135	0.1925	0.1225	0.12	0.215	0.1325	0.115	0.175	0.135	0.1375	0.1375	0.165
	0.155	0.1475	0.1	0.075	0.135	0.1275	0.1175	0.16	0.16	0.1275	0.0675	0.1325	0.15	0.1325	0.09	0.165	0.1575	0.1125	0.11	0.1675	0.2125	0.3075	0.28	0.2725	0.37	0.27	0.275	0.3175	0.1975	0.1725	0.155	0.13	0.12	0.2125	0.0925	0.1275	0.1175	0.1525	0.2025	0.105	0.135	0.1725	0.1475	0.16	0.1525	0.155	0.1425	0.125	0.1275
	0.1325	0.1575	0.09	0.0775	0.13	0.1325	0.115	0.1825	0.1375	0.125	0.08	0.125	0.1425	0.1625	0.1	0.19	0.1675	0.0825	0.15	0.1925	0.2025	0.27	0.295	0.2825	0.355	0.26	0.2925	0.29	0.205	0.1325	0.1225	0.155	0.1325	0.145	0.095	0.1125	0.0975	0.17	0.1925	0.11	0.1	0.19	0.145	0.18	0.165	0.145	0.115	0.1425	0.12
	0.125	0.1425	0.0825	0.09	0.13	0.13	0.1575	0.15	0.1275	0.1075	0.105	0.1475	0.1075	0.1425	0.06	0.115	0.15	0.0875	0.17	0.1225	0.2125	0.24	0.29	0.295	0.355	0.2125	0.28	0.33	0.1975	0.18	0.155	0.16	0.105	0.185	0.095	0.1175	0.1025	0.1275	0.165	0.0975	0.1625	0.1825	0.1675	0.1575	0.1525	0.165	0.16	0.1525	0.16
	0.1275	0.15	0.0975	0.135	0.1325	0.1625	0.135	0.15	0.1075	0.0925	0.0875	0.1125	0.12	0.1475	0.1	0.145	0.165	0.105	0.14	0.1375	0.175	0.2425	0.2525	0.28	0.33	0.255	0.27	0.3375	0.205	0.195	0.14	0.18	0.1075	0.175	0.0925	0.115	0.12	0.15	0.2075	0.0975	0.1425	0.18	0.12	0.135	0.1675	0.11	0.1325	0.135	0.13
	0.1275	0.1325	0.09	0.0775	0.1275	0.1725	0.1175	0.1175	0.135	0.1375	0.0975	0.1175	0.115	0.155	0.1025	0.1525	0.1625	0.0925	0.14	0.195	0.175	0.255	0.325	0.335	0.325	0.27	0.2875	0.335	0.1675	0.145	0.1375	0.1725	0.115	0.1825	0.1225	0.15	0.1125	0.1575	0.1725	0.0825	0.1375	0.1825	0.145	0.1575	0.1725	0.135	0.1525	0.12	0.135
	0.1375	0.1475	0.08	0.075	0.11	0.1725	0.1125	0.145	0.15	0.13	0.07	0.1325	0.11	0.1625	0.1075	0.125	0.1675	0.1025	0.1625	0.1625	0.1575	0.215	0.3025	0.245	0.335	0.2625	0.2625	0.27	0.175	0.1525	0.11	0.1675	0.1375	0.175	0.08	0.17	0.115	0.1675	0.17	0.1125	0.1225	0.1675	0.1125	0.15	0.1625	0.1375	0.155	0.1275	0.1275
	0.1675	0.135	0.09	0.09	0.1425	0.16	0.105	0.1725	0.1525	0.1075	0.08	0.1175	0.1425	0.1425	0.105	0.125	0.1775	0.09	0.1575	0.15	0.1725	0.2325	0.28	0.275	0.355	0.2825	0.2725	0.32	0.1825	0.185	0.1425	0.135	0.13	0.17	0.1175	0.1375	0.12	0.1425	0.165	0.1	0.1275	0.2	0.1475	0.1175	0.165	0.1425	0.11	0.12	0.1425
	0.1625	0.1325	0.0725	0.075	0.155	0.1875	0.1325	0.135	0.14	0.1225	0.095	0.105	0.125	0.1425	0.1075	0.1525	0.1675	0.0825	0.135	0.1675	0.2	0.2675	0.2875	0.305	0.3525	0.2675	0.2825	0.34	0.1975	0.2125	0.135	0.15	0.12	0.165	0.105	0.1025	0.13	0.1475	0.2075	0.11	0.1225	0.215	0.1625	0.1525	0.1675	0.1575	0.15	0.165	0.1475
	0.1025	0.145	0.0925	0.1225	0.165	0.1375	0.1275	0.12	0.1425	0.115	0.1025	0.14	0.1125	0.1325	0.0925	0.145	0.1475	0.09	0.1275	0.1675	0.1825	0.265	0.275	0.2775	0.3275	0.2525	0.25	0.2825	0.205	0.19	0.1425	0.15	0.1275	0.1725	0.1125	0.155	0.1175	0.1425	0.1775	0.145	0.1575	0.2125	0.1575	0.185	0.1575	0.135	0.16	0.1125	0.145
	0.165	0.1175	0.0825	0.0775	0.1175	0.14	0.12	0.125	0.135	0.14	0.0825	0.1275	0.1325	0.1125	0.0975	0.1175	0.17	0.11	0.1575	0.15	0.19	0.2475	0.3225	0.275	0.315	0.2625	0.2825	0.3475	0.19	0.1775	0.13	0.1575	0.095	0.1325	0.1075	0.1475	0.1125	0.1525	0.2075	0.0825	0.1275	0.1975	0.1525	0.1425	0.1725	0.15	0.1475	0.13	0.135
	0.1425	0.22	0.115	0.105	0.1225	0.1675	0.1175	0.1275	0.1225	0.15	0.075	0.1425	0.1325	0.15	0.095	0.12	0.16	0.1125	0.135	0.15	0.1925	0.22	0.2875	0.2575	0.2975	0.2425	0.2725	0.325	0.185	0.1725	0.1225	0.14	0.1225	0.15	0.12	0.1225	0.125	0.16	0.1875	0.12	0.145	0.1875	0.1325	0.145	0.1675	0.1125	0.185	0.11	0.155
	0.16	0.1525	0.0825	0.0975	0.1475	0.16	0.1375	0.155	0.1675	0.13	0.0875	0.1225	0.1025	0.165	0.0825	0.1525	0.1575	0.095	0.13	0.15	0.18	0.2625	0.295	0.26	0.3425	0.2575	0.255	0.335	0.1875	0.185	0.1275	0.1975	0.125	0.16	0.105	0.14	0.1375	0.1375	0.185	0.125	0.16	0.1625	0.165	0.135	0.1575	0.1425	0.165	0.1625	0.15
	0.18	0.1725	0.095	0.0875	0.1075	0.1475	0.1375	0.1525	0.1525	0.1325	0.0775	0.145	0.1	0.145	0.1025	0.145	0.1875	0.08	0.14	0.18	0.19	0.265	0.2925	0.29	0.3375	0.2275	0.295	0.3175	0.1625	0.1825	0.1425	0.1425	0.1275	0.1725	0.13	0.1275	0.16	0.1525	0.1825	0.13	0.155	0.1775	0.15	0.1475	0.1575	0.165	0.145	0.115	0.155
	0.1125	0.18	0.1025	0.12	0.1225	0.135	0.13	0.1725	0.135	0.1125	0.0825	0.11	0.1625	0.1375	0.11	0.165	0.1675	0.085	0.1375	0.1575	0.19	0.245	0.2775	0.3	0.34	0.2625	0.265	0.3325	0.21	0.165	0.1225	0.165	0.125	0.15	0.095	0.155	0.135	0.1825	0.2025	0.1325	0.145	0.2125	0.1425	0.1275	0.125	0.17	0.14	0.14	0.1575
	0.1325	0.165	0.095	0.065	0.1675	0.1725	0.145	0.13	0.12	0.1125	0.08	0.125	0.1225	0.1675	0.0925	0.1425	0.155	0.07	0.125	0.125	0.1725	0.2525	0.285	0.27	0.3125	0.2425	0.26	0.345	0.1875	0.2075	0.1175	0.1625	0.1275	0.175	0.09	0.155	0.15	0.155	0.2125	0.095	0.16	0.15	0.15	0.15	0.1375	0.1275	0.165	0.1225	0.1575
	0.125	0.14	0.0675	0.09	0.15	0.155	0.1425	0.1625	0.1575	0.13	0.1225	0.1075	0.12	0.1475	0.0925	0.1025	0.205	0.065	0.14	0.125	0.2225	0.265	0.2625	0.2775	0.33	0.25	0.28	0.26	0.1975	0.16	0.125	0.1775	0.12	0.15	0.075	0.1375	0.1625	0.125	0.155	0.1275	0.1675	0.17	0.14	0.17	0.1525	0.115	0.1575	0.1675	0.17
	0.14	0.1525	0.11	0.095	0.1525	0.1325	0.11	0.13	0.1325	0.13	0.0925	0.1425	0.1325	0.165	0.0875	0.15	0.18	0.1025	0.1375	0.1575	0.185	0.2675	0.295	0.31	0.3125	0.225	0.2875	0.305	0.205	0.1775	0.15	0.1425	0.1225	0.16	0.105	0.14	0.125	0.145	0.1775	0.1125	0.1375	0.2025	0.1425	0.1625	0.15	0.1275	0.1625	0.135	0.155
	0.1225	0.15	0.1075	0.115	0.1275	0.1375	0.14	0.125	0.165	0.1075	0.09	0.1125	0.1	0.1975	0.0925	0.125	0.1525	0.0925	0.1425	0.145	0.2475	0.3075	0.25	0.3025	0.36	0.2225	0.27	0.2775	0.205	0.145	0.1525	0.15	0.0975	0.1525	0.1375	0.1425	0.14	0.14	0.185	0.12	0.1525	0.2025	0.13	0.155	0.155	0.16	0.125	0.1425	0.1475
	0.1125	0.17	0.09	0.1075	0.115	0.1625	0.13	0.14	0.11	0.125	0.1125	0.1275	0.13	0.135	0.1	0.1475	0.1675	0.075	0.145	0.1275	0.1775	0.2475	0.285	0.285	0.3475	0.255	0.28	0.3225	0.1675	0.2025	0.13	0.145	0.1075	0.1475	0.13	0.1225	0.1225	0.13	0.2375	0.1425	0.1375	0.215	0.1725	0.14	0.1325	0.165	0.1025	0.1525	0.2125
	0.1175	0.1575	0.0975	0.1	0.14	0.14	0.1325	0.1425	0.1275	0.1025	0.11	0.1375	0.1375	0.1625	0.1125	0.1275	0.185	0.1075	0.135	0.155	0.1875	0.29	0.28	0.265	0.33	0.24	0.2475	0.3275	0.22	0.1925	0.1425	0.175	0.1275	0.18	0.095	0.1275	0.1525	0.165	0.2	0.14	0.1525	0.195	0.16	0.14	0.1625	0.13	0.115	0.135	0.16
	0.125	0.1375	0.1	0.095	0.13	0.13	0.15	0.1675	0.13	0.1475	0.09	0.125	0.115	0.15	0.0925	0.1625	0.145	0.1	0.1375	0.1625	0.145	0.2925	0.325	0.2775	0.3425	0.265	0.2975	0.3	0.1925	0.215	0.1425	0.1275	0.1225	0.145	0.11	0.12	0.145	0.1225	0.1725	0.15	0.165	0.18	0.1425	0.1475	0.18	0.18	0.115	0.1175	0.14
	0.125	0.14	0.085	0.085	0.14	0.16	0.1575	0.15	0.135	0.1225	0.085	0.125	0.135	0.1675	0.11	0.1325	0.1875	0.08	0.16	0.1375	0.1675	0.275	0.2375	0.3025	0.3125	0.275	0.3	0.31	0.2175	0.155	0.1275	0.1575	0.0925	0.145	0.1275	0.125	0.1475	0.135	0.215	0.1125	0.1675	0.1575	0.1575	0.19	0.1575	0.1375	0.155	0.1625	0.14
	0.1425	0.1375	0.1	0.0825	0.1	0.1475	0.095	0.19	0.13	0.1075	0.0675	0.13	0.105	0.145	0.0975	0.1325	0.1725	0.0825	0.13	0.1325	0.1525	0.25	0.2725	0.2875	0.3675	0.2525	0.2725	0.3275	0.225	0.1725	0.175	0.135	0.105	0.1325	0.1025	0.135	0.1275	0.14	0.21	0.1075	0.14	0.1825	0.1525	0.135	0.17	0.145	0.135	0.105	0.115
	0.1475	0.1425	0.07	0.1225	0.1425	0.1525	0.11	0.165	0.1425	0.1275	0.0775	0.1275	0.1325	0.17	0.105	0.1425	0.16	0.0925	0.1375	0.1775	0.1775	0.2325	0.285	0.3125	0.335	0.26	0.2825	0.345	0.1625	0.155	0.125	0.1625	0.11	0.1675	0.115	0.1375	0.165	0.1525	0.19	0.1125	0.135	0.1975	0.1575	0.1225	0.135	0.1375	0.165	0.135	0.1475
	0.14	0.15	0.085	0.0775	0.1125	0.1525	0.16	0.115	0.125	0.1275	0.0825	0.14	0.1425	0.1075	0.08	0.155	0.2025	0.0925	0.1275	0.165	0.21	0.2375	0.2525	0.265	0.335	0.2325	0.2525	0.2925	0.1775	0.19	0.14	0.18	0.13	0.165	0.1075	0.1125	0.12	0.125	0.17	0.0925	0.1475	0.19	0.16	0.1425	0.15	0.145	0.155	0.1175	0.1325
	0.1325	0.175	0.07	0.09	0.1175	0.1375	0.09	0.1525	0.1325	0.1225	0.1125	0.17	0.1075	0.1175	0.085	0.145	0.1575	0.075	0.13	0.1525	0.1675	0.235	0.2625	0.28	0.3475	0.215	0.2825	0.285	0.23	0.1625	0.15	0.14	0.0925	0.165	0.0975	0.1225	0.1175	0.135	0.1775	0.1425	0.1575	0.1825	0.145	0.145	0.16	0.14	0.155	0.1075	0.1425
	0.1425	0.135	0.0625	0.0825	0.095	0.1475	0.1375	0.1575	0.1425	0.13	0.1025	0.145	0.1275	0.1575	0.1075	0.15	0.1925	0.1125	0.1475	0.155	0.18	0.275	0.255	0.2525	0.3375	0.2425	0.285	0.3375	0.2375	0.1875	0.13	0.17	0.115	0.1575	0.12	0.1275	0.1725	0.1725	0.1575	0.125	0.1525	0.185	0.11	0.14	0.1575	0.1075	0.13	0.145	0.1475
	0.125	0.15	0.0825	0.0925	0.14	0.15	0.13	0.13	0.1275	0.1225	0.0825	0.145	0.13	0.14	0.0925	0.1325	0.17	0.0875	0.1425	0.145	0.2025	0.2675	0.27	0.27	0.3475	0.265	0.2425	0.2825	0.21	0.185	0.11	0.17	0.1175	0.1775	0.0875	0.1225	0.1275	0.16	0.1925	0.0875	0.1325	0.19	0.1825	0.1325	0.155	0.1475	0.1275	0.145	0.1575
	0.1275	0.1675	0.0875	0.1	0.14	0.14	0.1375	0.115	0.1575	0.1325	0.1	0.1275	0.1375	0.135	0.0725	0.17	0.165	0.11	0.1425	0.18	0.195	0.24	0.2725	0.27	0.3575	0.225	0.26	0.3	0.1875	0.1525	0.1375	0.1875	0.12	0.17	0.13	0.1425	0.1025	0.1525	0.165	0.13	0.1225	0.19	0.155	0.16	0.1675	0.1225	0.16	0.14	0.1725
	0.1575	0.135	0.0975	0.095	0.1375	0.17	0.1325	0.1575	0.14	0.13	0.0625	0.135	0.1325	0.155	0.07	0.1375	0.18	0.12	0.145	0.1725	0.1675	0.265	0.255	0.265	0.335	0.2525	0.2875	0.2725	0.2025	0.1675	0.125	0.1575	0.125	0.1625	0.115	0.1475	0.145	0.14	0.1775	0.11	0.155	0.2	0.1575	0.14	0.1425	0.1525	0.1125	0.165	0.18
	0.1275	0.1525	0.0775	0.1125	0.1375	0.15	0.1375	0.1725	0.1325	0.135	0.105	0.14	0.135	0.135	0.0825	0.145	0.165	0.0675	0.1325	0.1675	0.165	0.2325	0.295	0.2975	0.3425	0.32	0.3075	0.2925	0.1825	0.2325	0.145	0.19	0.125	0.1725	0.1025	0.1175	0.13	0.16	0.195	0.125	0.13	0.17	0.135	0.14	0.165	0.15	0.1475	0.13	0.16
	0.1625	0.1625	0.095	0.105	0.1425	0.1425	0.1325	0.1675	0.165	0.12	0.105	0.14	0.13	0.15	0.11	0.135	0.2025	0.0975	0.1425	0.1325	0.1825	0.3125	0.2725	0.2525	0.3125	0.285	0.2925	0.3275	0.19	0.19	0.14	0.125	0.0925	0.135	0.1025	0.1425	0.12	0.145	0.1925	0.105	0.1475	0.1775	0.1275	0.1375	0.155	0.19	0.1675	0.145	0.1675
	0.145	0.1775	0.08	0.1075	0.125	0.155	0.12	0.1475	0.155	0.115	0.0975	0.13	0.1775	0.11	0.095	0.1525	0.1775	0.08	0.13	0.2025	0.1825	0.23	0.285	0.285	0.315	0.275	0.2525	0.3	0.2075	0.1775	0.125	0.165	0.1175	0.17	0.14	0.13	0.1325	0.1525	0.165	0.1675	0.155	0.1825	0.1575	0.165	0.165	0.1075	0.145	0.135	0.1475
	0.11	0.1375	0.095	0.085	0.13	0.135	0.1325	0.16	0.1475	0.1	0.085	0.1475	0.1425	0.13	0.0725	0.165	0.1825	0.1125	0.125	0.1425	0.145	0.255	0.2725	0.305	0.3375	0.225	0.3175	0.3225	0.215	0.1725	0.125	0.1725	0.145	0.165	0.1075	0.1275	0.1225	0.1275	0.1725	0.1375	0.16	0.2325	0.1525	0.15	0.1825	0.16	0.1375	0.14	0.1525
	0.1375	0.1575	0.1025	0.0975	0.1275	0.1275	0.11	0.1325	0.1325	0.1125	0.0725	0.1025	0.1175	0.15	0.1225	0.1225	0.175	0.0825	0.13	0.13	0.165	0.2325	0.33	0.3075	0.34	0.275	0.27	0.325	0.1475	0.16	0.1525	0.12	0.0925	0.15	0.105	0.1325	0.155	0.1425	0.1825	0.1425	0.1375	0.195	0.1625	0.185	0.1275	0.1875	0.1425	0.1525	0.16
	0.1475	0.14	0.0925	0.08	0.105	0.13	0.155	0.145	0.145	0.1075	0.0675	0.13	0.15	0.1925	0.08	0.1325	0.165	0.095	0.12	0.1375	0.16	0.2325	0.2925	0.2725	0.3175	0.26	0.2775	0.34	0.2125	0.175	0.1225	0.1225	0.12	0.125	0.1225	0.135	0.135	0.1225	0.18	0.1125	0.1375	0.21	0.1125	0.125	0.14	0.1375	0.13	0.125	0.185
	0.1325	0.135	0.095	0.0875	0.1375	0.155	0.0975	0.1525	0.1375	0.145	0.09	0.13	0.1375	0.165	0.1025	0.1025	0.155	0.095	0.16	0.1575	0.1825	0.24	0.2975	0.2525	0.3325	0.2475	0.23	0.3175	0.21	0.185	0.1275	0.1475	0.1425	0.1875	0.1075	0.135	0.0975	0.1375	0.1825	0.1225	0.185	0.2125	0.16	0.1425	0.175	0.135	0.2	0.14	0.135
	0.14	0.1275	0.0875	0.0725	0.1225	0.19	0.0825	0.15	0.145	0.1375	0.085	0.125	0.135	0.1825	0.085	0.145	0.1725	0.11	0.1225	0.1225	0.155	0.255	0.245	0.2925	0.335	0.2225	0.28	0.325	0.1825	0.1775	0.1375	0.15	0.14	0.155	0.13	0.1575	0.1225	0.14	0.1875	0.125	0.1275	0.205	0.1325	0.1675	0.14	0.135	0.1325	0.1375	0.16
	0.135	0.1125	0.085	0.0975	0.1	0.1625	0.085	0.165	0.16	0.1375	0.1	0.1475	0.0975	0.1475	0.065	0.12	0.175	0.075	0.1425	0.14	0.1775	0.2325	0.2725	0.3175	0.3075	0.29	0.275	0.3375	0.1875	0.1975	0.1175	0.1825	0.1275	0.15	0.1075	0.1225	0.135	0.1225	0.1525	0.12	0.135	0.165	0.17	0.16	0.1675	0.1425	0.18	0.1375	0.155
	0.1625	0.1525	0.0825	0.105	0.1375	0.165	0.1275	0.15	0.13	0.15	0.1	0.14	0.125	0.18	0.085	0.1625	0.16	0.0875	0.1375	0.1375	0.16	0.2225	0.2875	0.2375	0.33	0.2575	0.27	0.3375	0.1775	0.2125	0.1225	0.17	0.13	0.155	0.125	0.1375	0.145	0.1275	0.1875	0.15	0.12	0.2225	0.135	0.14	0.155	0.1225	0.125	0.15	0.15
	0.1425	0.1375	0.075	0.07	0.14	0.155	0.1275	0.1475	0.1525	0.1375	0.1	0.1225	0.11	0.1475	0.105	0.1575	0.16	0.0875	0.1275	0.1625	0.1675	0.23	0.3	0.32	0.3125	0.25	0.295	0.315	0.17	0.1925	0.15	0.1625	0.1125	0.155	0.1025	0.135	0.125	0.1175	0.205	0.1425	0.17	0.22	0.1475	0.145	0.175	0.135	0.1425	0.15	0.1425
	0.11	0.1525	0.085	0.105	0.1325	0.115	0.14	0.15	0.155	0.1325	0.095	0.1575	0.12	0.195	0.1025	0.155	0.1475	0.1175	0.11	0.1725	0.1825	0.22	0.3075	0.32	0.365	0.2675	0.295	0.3075	0.1975	0.1825	0.1275	0.1625	0.13	0.1475	0.1175	0.095	0.135	0.145	0.18	0.1075	0.14	0.2075	0.185	0.1325	0.15	0.1425	0.1125	0.155	0.1875
	0.165	0.155	0.0625	0.0975	0.125	0.13	0.1375	0.1475	0.1375	0.125	0.085	0.14	0.1125	0.1475	0.115	0.1225	0.145	0.09	0.1575	0.15	0.23	0.2625	0.275	0.27	0.3225	0.2275	0.26	0.2875	0.1975	0.1525	0.1125	0.1575	0.11	0.1375	0.1125	0.1475	0.1275	0.16	0.215	0.0925	0.1225	0.175	0.1625	0.17	0.17	0.1675	0.1325	0.1475	0.1675
	0.13	0.14	0.075	0.0675	0.135	0.1475	0.12	0.1625	0.1325	0.115	0.0725	0.1375	0.1525	0.1375	0.1125	0.1225	0.1475	0.1025	0.1325	0.1925	0.1525	0.25	0.3175	0.3275	0.3275	0.24	0.265	0.305	0.215	0.1225	0.1575	0.155	0.135	0.19	0.1275	0.1475	0.1175	0.15	0.19	0.085	0.1525	0.18	0.1425	0.1775	0.1875	0.135	0.1675	0.1525	0.145
	0.125	0.1425	0.08	0.1025	0.105	0.1675	0.1175	0.1525	0.18	0.1525	0.09	0.155	0.1225	0.1525	0.0975	0.1375	0.175	0.0925	0.135	0.1525	0.165	0.2775	0.3025	0.2925	0.32	0.2675	0.27	0.3075	0.1675	0.1675	0.1175	0.1675	0.1075	0.1975	0.1325	0.085	0.1175	0.1725	0.175	0.14	0.11	0.215	0.16	0.1325	0.165	0.1375	0.195	0.1125	0.1525
	0.0975	0.13	0.0825	0.095	0.1225	0.115	0.1175	0.1225	0.13	0.125	0.12	0.145	0.115	0.1775	0.09	0.1425	0.19	0.0975	0.1375	0.15	0.18	0.2175	0.225	0.2625	0.355	0.245	0.245	0.325	0.1725	0.1875	0.115	0.195	0.1125	0.17	0.095	0.11	0.1225	0.1275	0.21	0.1125	0.1525	0.2175	0.1575	0.145	0.1525	0.1325	0.13	0.155	0.145
	0.1475	0.1825	0.095	0.095	0.1425	0.155	0.1475	0.15	0.125	0.1075	0.1025	0.12	0.1425	0.1375	0.09	0.1625	0.165	0.075	0.1425	0.1175	0.18	0.2125	0.2725	0.2775	0.3	0.2175	0.23	0.2975	0.1875	0.205	0.1225	0.15	0.1325	0.175	0.0825	0.125	0.085	0.1875	0.1925	0.1225	0.17	0.195	0.125	0.1225	0.165	0.1325	0.16	0.1375	0.16
	0.1325	0.135	0.065	0.07	0.1175	0.13	0.105	0.15	0.115	0.11	0.075	0.12	0.11	0.155	0.1125	0.1075	0.1625	0.105	0.155	0.15	0.1775	0.1975	0.2825	0.3	0.33	0.255	0.2625	0.3225	0.1875	0.1425	0.115	0.16	0.1225	0.17	0.085	0.1275	0.105	0.1625	0.1925	0.0925	0.12	0.2225	0.1425	0.12	0.1475	0.125	0.1425	0.14	0.17
	0.155	0.16	0.0925	0.09	0.1025	0.1775	0.1025	0.125	0.1475	0.135	0.0825	0.12	0.1275	0.14	0.0975	0.155	0.1725	0.0725	0.1275	0.1475	0.17	0.2425	0.2825	0.305	0.3325	0.235	0.265	0.275	0.2125	0.1675	0.1225	0.145	0.135	0.1675	0.1	0.1375	0.105	0.1125	0.1725	0.1275	0.14	0.1925	0.1475	0.195	0.165	0.15	0.1675	0.135	0.1475
	0.1325	0.1525	0.1025	0.1025	0.1125	0.17	0.1375	0.145	0.135	0.1475	0.11	0.1075	0.16	0.1525	0.0875	0.1175	0.1475	0.11	0.15	0.135	0.1825	0.2525	0.2775	0.27	0.3375	0.2725	0.225	0.315	0.1925	0.175	0.1425	0.145	0.1375	0.1475	0.1175	0.13	0.115	0.1575	0.1775	0.1325	0.14	0.195	0.1525	0.145	0.165	0.1475	0.1375	0.1275	0.165
	0.155	0.1675	0.09	0.1275	0.135	0.125	0.1475	0.1325	0.145	0.1125	0.1025	0.1525	0.1425	0.1625	0.0675	0.12	0.1425	0.105	0.145	0.1625	0.18	0.2325	0.29	0.3	0.3225	0.245	0.2925	0.325	0.17	0.1925	0.105	0.17	0.1	0.1575	0.0925	0.1375	0.1225	0.1375	0.2025	0.1325	0.16	0.2175	0.1325	0.1275	0.155	0.09	0.16	0.125	0.1375
	0.165	0.1725	0.0975	0.0925	0.1225	0.1375	0.15	0.15	0.165	0.135	0.1025	0.1425	0.1375	0.1575	0.095	0.1725	0.175	0.09	0.1275	0.1675	0.1775	0.2575	0.2875	0.2525	0.3675	0.24	0.2875	0.35	0.18	0.1925	0.1575	0.1775	0.0925	0.1575	0.1225	0.1225	0.135	0.135	0.16	0.0925	0.125	0.2125	0.1925	0.17	0.15	0.1675	0.1375	0.1525	0.145
	0.1075	0.13	0.09	0.085	0.1375	0.1275	0.0975	0.1525	0.145	0.1425	0.0775	0.1475	0.145	0.14	0.0825	0.135	0.17	0.095	0.1475	0.1725	0.19	0.2175	0.2775	0.2975	0.325	0.2475	0.2875	0.2825	0.16	0.1525	0.125	0.18	0.1275	0.17	0.105	0.1525	0.1225	0.1175	0.145	0.1275	0.16	0.1875	0.1325	0.14	0.1425	0.14	0.135	0.1325	0.1725
	0.1575	0.1825	0.075	0.0725	0.15	0.1425	0.135	0.1475	0.1625	0.1425	0.09	0.125	0.1075	0.125	0.1075	0.125	0.1775	0.09	0.1475	0.155	0.18	0.2325	0.28	0.285	0.3375	0.25	0.26	0.325	0.1825	0.1525	0.12	0.1525	0.1225	0.175	0.085	0.17	0.165	0.135	0.17	0.1175	0.14	0.1625	0.165	0.1525	0.195	0.13	0.165	0.1425	0.13
	0.1575	0.18	0.1125	0.07	0.1175	0.1875	0.12	0.16	0.1575	0.1025	0.045	0.1375	0.15	0.1475	0.0825	0.1475	0.1725	0.1025	0.135	0.1525	0.195	0.245	0.2725	0.27	0.3075	0.2525	0.255	0.3475	0.1975	0.1875	0.135	0.155	0.1	0.1625	0.1175	0.1175	0.1475	0.17	0.1675	0.09	0.135	0.2125	0.1325	0.1475	0.1475	0.1525	0.1275	0.13	0.1325
	0.15	0.17	0.065	0.1025	0.13	0.1425	0.1325	0.1525	0.1225	0.12	0.0825	0.1025	0.12	0.15	0.0875	0.1125	0.1725	0.1075	0.1275	0.18	0.2	0.255	0.2725	0.29	0.345	0.2575	0.255	0.315	0.21	0.185	0.145	0.135	0.125	0.1625	0.105	0.135	0.1375	0.1425	0.2275	0.095	0.13	0.2325	0.1525	0.1175	0.155	0.1775	0.1525	0.145	0.17
	0.1525	0.14	0.085	0.1025	0.13	0.1325	0.1075	0.1775	0.165	0.155	0.09	0.15	0.1675	0.1225	0.1025	0.1375	0.1775	0.1125	0.1275	0.1475	0.1725	0.275	0.285	0.3025	0.3525	0.2625	0.2775	0.3475	0.19	0.1775	0.115	0.1625	0.1025	0.14	0.11	0.1575	0.115	0.155	0.2075	0.13	0.1525	0.2025	0.135	0.125	0.1675	0.1125	0.145	0.1475	0.1425
	0.17	0.1225	0.0725	0.115	0.115	0.165	0.115	0.1375	0.1275	0.105	0.09	0.1175	0.1125	0.135	0.095	0.115	0.16	0.1125	0.135	0.1725	0.225	0.25	0.275	0.3025	0.3225	0.2475	0.2725	0.3325	0.205	0.1375	0.12	0.1475	0.1425	0.165	0.0975	0.1325	0.13	0.145	0.17	0.12	0.1325	0.205	0.1275	0.13	0.1625	0.115	0.135	0.115	0.1525
	0.175	0.1525	0.1025	0.065	0.1325	0.16	0.1325	0.1825	0.1225	0.13	0.09	0.1325	0.1025	0.15	0.0825	0.1225	0.185	0.0875	0.1075	0.1525	0.1575	0.265	0.27	0.3175	0.3425	0.22	0.2825	0.3225	0.2	0.1575	0.115	0.1775	0.1425	0.1675	0.11	0.1025	0.1375	0.145	0.17	0.115	0.165	0.21	0.1275	0.125	0.1775	0.135	0.115	0.14	0.15
	0.1575	0.125	0.06	0.11	0.15	0.16	0.125	0.14	0.12	0.125	0.0875	0.135	0.1	0.145	0.095	0.1525	0.165	0.0925	0.1075	0.18	0.195	0.2575	0.2525	0.2525	0.31	0.24	0.27	0.32	0.165	0.175	0.155	0.1325	0.1475	0.185	0.1225	0.1275	0.1625	0.125	0.165	0.13	0.1175	0.1925	0.155	0.155	0.155	0.1125	0.155	0.1025	0.1375
	0.15	0.125	0.075	0.0925	0.155	0.14	0.115	0.13	0.115	0.1375	0.1075	0.1525	0.1125	0.165	0.0875	0.1175	0.19	0.12	0.1625	0.1525	0.2025	0.2525	0.2725	0.2825	0.3575	0.25	0.275	0.3375	0.2125	0.135	0.155	0.14	0.1025	0.15	0.1275	0.145	0.14	0.1175	0.1925	0.1275	0.145	0.1875	0.1775	0.1625	0.1625	0.1575	0.1575	0.1375	0.1375
	0.1725	0.16	0.07	0.1125	0.1575	0.1825	0.0925	0.1325	0.155	0.1325	0.0875	0.13	0.11	0.1425	0.0825	0.14	0.195	0.0925	0.145	0.135	0.165	0.2675	0.33	0.3125	0.3175	0.24	0.2675	0.3425	0.1975	0.1925	0.12	0.1575	0.1	0.1775	0.1	0.1125	0.115	0.1275	0.17	0.095	0.145	0.1725	0.135	0.1425	0.155	0.14	0.15	0.1325	0.1525
	0.1375	0.1475	0.0975	0.13	0.105	0.16	0.1275	0.18	0.145	0.14	0.0775	0.12	0.115	0.1975	0.0775	0.1475	0.1775	0.0875	0.1375	0.1725	0.1725	0.23	0.2375	0.31	0.39	0.2875	0.265	0.31	0.1725	0.1575	0.105	0.1625	0.13	0.14	0.09	0.115	0.1275	0.1575	0.1725	0.12	0.155	0.175	0.1475	0.135	0.155	0.1375	0.165	0.1175	0.185
	0.16	0.125	0.0525	0.085	0.1375	0.145	0.1375	0.1525	0.145	0.1275	0.1025	0.15	0.1275	0.15	0.115	0.13	0.1825	0.105	0.15	0.16	0.1825	0.24	0.2975	0.2825	0.33	0.255	0.2625	0.345	0.1825	0.1875	0.14	0.175	0.1325	0.145	0.1175	0.12	0.13	0.1475	0.2325	0.1	0.13	0.18	0.1375	0.145	0.1675	0.1575	0.1225	0.1325	0.105
	0.135	0.1425	0.1	0.1125	0.1125	0.175	0.1225	0.1675	0.13	0.1575	0.0975	0.165	0.1475	0.1825	0.11	0.15	0.16	0.09	0.1475	0.1475	0.1975	0.255	0.29	0.3125	0.3325	0.265	0.31	0.29	0.19	0.165	0.145	0.1525	0.1025	0.1425	0.095	0.1125	0.1725	0.1525	0.2075	0.1075	0.15	0.2	0.14	0.1475	0.125	0.1475	0.15	0.1475	0.18
	0.1775	0.135	0.0575	0.1025	0.1675	0.145	0.0975	0.17	0.12	0.1425	0.0975	0.1075	0.1425	0.14	0.0675	0.1325	0.19	0.095	0.135	0.1575	0.155	0.2575	0.285	0.2825	0.3375	0.245	0.255	0.2925	0.1775	0.16	0.145	0.195	0.135	0.1725	0.0875	0.1225	0.1425	0.16	0.175	0.0975	0.12	0.1775	0.1525	0.15	0.17	0.155	0.1375	0.1	0.13
	0.1525	0.12	0.0775	0.1	0.1375	0.1425	0.1175	0.1625	0.1425	0.13	0.0975	0.155	0.1125	0.1675	0.0875	0.12	0.1425	0.0825	0.135	0.1575	0.18	0.285	0.315	0.2525	0.335	0.275	0.29	0.31	0.1875	0.1425	0.12	0.13	0.1275	0.1675	0.11	0.1225	0.1325	0.1325	0.22	0.105	0.15	0.175	0.1475	0.1625	0.1775	0.1525	0.1425	0.1125	0.1275
	0.1525	0.1475	0.0675	0.065	0.155	0.15	0.1125	0.17	0.14	0.125	0.095	0.135	0.135	0.1825	0.065	0.145	0.145	0.1	0.14	0.1475	0.1875	0.245	0.275	0.3175	0.3275	0.235	0.2675	0.2925	0.21	0.2075	0.1025	0.14	0.1075	0.1675	0.14	0.145	0.145	0.1225	0.19	0.115	0.125	0.185	0.155	0.16	0.1575	0.15	0.1425	0.1375	0.1625
	0.1625	0.125	0.0775	0.0825	0.135	0.145	0.1125	0.1375	0.1125	0.13	0.075	0.1475	0.1275	0.1525	0.1075	0.15	0.1575	0.105	0.115	0.1775	0.2025	0.2475	0.31	0.2625	0.3175	0.195	0.28	0.28	0.195	0.2075	0.135	0.1225	0.105	0.15	0.13	0.1175	0.16	0.13	0.21	0.0925	0.125	0.18	0.17	0.1525	0.17	0.1225	0.1525	0.12	0.125
phase3	0.08	0.06	0.12	0.1125	0.115	0.1075	0.0925	0.0925	0.1225	0.0925	0.1	0.1675	0.1375	0.15	0.1625	0.1375	0.14	0.1275	0.1125	0.1075	0.235	0.2975	0.2725	0.3375	0.3275	0.2925	0.3825	0.2625	0.2175	0.245	0.1575	0.19	0.15	0.145	0.19	0.1325	0.115	0.1725	0.1225	0.1175	0.1125	0.1275	0.1275	0.1375	0.1625	0.0975	0.1125	0.17	0.1525
	0.145	0.1	0.1075	0.13	0.0625	0.155	0.1325	0.1075	0.125	0.1475	0.125	0.11	0.1325	0.145	0.1325	0.1525	0.15	0.0975	0.155	0.0775	0.1475	0.2875	0.23	0.315	0.4025	0.21	0.31	0.2825	0.2575	0.2675	0.1425	0.1475	0.1675	0.1525	0.25	0.13	0.16	0.1975	0.1275	0.165	0.12	0.1575	0.1425	0.1275	0.1325	0.1075	0.2	0.21	0.1525
	0.13	0.0875	0.11	0.1675	0.08	0.1925	0.135	0.16	0.1425	0.1025	0.0975	0.0925	0.1725	0.1725	0.1275	0.1875	0.13	0.125	0.11	0.12	0.225	0.2375	0.26	0.3325	0.3675	0.25	0.31	0.295	0.3	0.22	0.1625	0.1625	0.11	0.1225	0.18	0.13	0.205	0.1725	0.115	0.1175	0.14	0.1275	0.1375	0.145	0.1725	0.1275	0.1375	0.115	0.1175
	0.14	0.11	0.125	0.1475	0.1175	0.1325	0.11	0.12	0.17	0.12	0.12	0.15	0.0875	0.1475	0.1275	0.13	0.09	0.105	0.155	0.1225	0.1525	0.275	0.175	0.24	0.29	0.28	0.28	0.2875	0.165	0.305	0.1125	0.145	0.1575	0.1625	0.185	0.1175	0.1375	0.1475	0.1425	0.1675	0.135	0.1625	0.135	0.1275	0.14	0.1125	0.09	0.115	0.1425
	0.145	0.105	0.1475	0.115	0.1375	0.145	0.085	0.1	0.13	0.115	0.125	0.1	0.1175	0.155	0.1275	0.1325	0.165	0.1125	0.1	0.0875	0.23	0.28	0.2525	0.365	0.2925	0.2825	0.2925	0.2525	0.225	0.165	0.11	0.1525	0.165	0.1525	0.18	0.1675	0.1675	0.1475	0.14	0.095	0.125	0.1525	0.185	0.11	0.1975	0.1275	0.125	0.1425	0.1
	0.135	0.115	0.14	0.1525	0.0975	0.2075	0.08	0.0975	0.105	0.1525	0.075	0.115	0.1475	0.1525	0.1575	0.15	0.1075	0.09	0.14	0.07	0.23	0.2725	0.2325	0.3975	0.32	0.1625	0.2575	0.25	0.2325	0.145	0.1	0.1725	0.12	0.19	0.1775	0.165	0.1575	0.16	0.1275	0.1475	0.1625	0.165	0.1625	0.1375	0.1625	0.1625	0.1	0.14	0.14
	0.125	0.0675	0.1275	0.175	0.12	0.13	0.1075	0.1	0.1175	0.1225	0.1575	0.13	0.115	0.15	0.1125	0.1825	0.1675	0.1325	0.1025	0.0925	0.2025	0.3225	0.235	0.3275	0.34	0.2375	0.3175	0.3025	0.2775	0.2	0.1375	0.21	0.17	0.155	0.1625	0.165	0.1825	0.1975	0.175	0.2025	0.1525	0.2	0.1075	0.0975	0.1975	0.13	0.0975	0.105	0.155
	0.1775	0.1425	0.1125	0.1225	0.0975	0.1175	0.08	0.105	0.1375	0.14	0.135	0.11	0.1575	0.1575	0.08	0.135	0.1175	0.1	0.155	0.1025	0.225	0.265	0.295	0.405	0.3375	0.2525	0.29	0.225	0.26	0.1875	0.125	0.16	0.1425	0.1275	0.195	0.1775	0.115	0.115	0.1175	0.135	0.1925	0.1	0.1625	0.1225	0.1225	0.135	0.1775	0.16	0.1325
	0.1325	0.1	0.0725	0.1375	0.12	0.1725	0.115	0.085	0.13	0.13	0.0925	0.1075	0.145	0.13	0.1025	0.1275	0.12	0.1025	0.1475	0.11	0.21	0.2275	0.225	0.3175	0.3175	0.18	0.2275	0.3275	0.1775	0.24	0.1225	0.115	0.17	0.125	0.1575	0.1475	0.205	0.1325	0.1225	0.12	0.1425	0.155	0.175	0.155	0.1525	0.11	0.12	0.1125	0.13
	0.2	0.0875	0.095	0.1175	0.1675	0.22	0.1	0.1225	0.1425	0.1025	0.1275	0.09	0.185	0.095	0.125	0.13	0.1375	0.0675	0.1075	0.0925	0.18	0.22	0.2625	0.3975	0.375	0.235	0.2275	0.295	0.2175	0.22	0.165	0.205	0.1175	0.1425	0.16	0.17	0.145	0.14	0.11	0.16	0.12	0.1325	0.14	0.095	0.075	0.1425	0.0875	0.085	0.1125
	0.1425	0.06	0.1275	0.1125	0.0825	0.165	0.1	0.07	0.14	0.09	0.1225	0.12	0.1575	0.1675	0.095	0.0975	0.1525	0.1325	0.155	0.0725	0.1575	0.2275	0.2525	0.3975	0.36	0.2425	0.275	0.2175	0.19	0.2425	0.1475	0.1825	0.16	0.16	0.145	0.1375	0.1875	0.16	0.15	0.1625	0.1325	0.13	0.1225	0.1525	0.1175	0.1025	0.165	0.11	0.13
	0.115	0.1325	0.065	0.1225	0.0875	0.11	0.1075	0.1325	0.1975	0.1075	0.1375	0.12	0.1375	0.1825	0.14	0.105	0.115	0.08	0.12	0.0725	0.185	0.2725	0.235	0.26	0.3625	0.2275	0.2975	0.2275	0.1725	0.1825	0.15	0.145	0.1825	0.135	0.135	0.1325	0.13	0.1625	0.1525	0.1075	0.15	0.1725	0.125	0.12	0.15	0.105	0.155	0.1175	0.1725
	0.1275	0.1	0.1225	0.1425	0.115	0.145	0.0975	0.1175	0.1425	0.105	0.11	0.14	0.16	0.1575	0.0925	0.16	0.105	0.1375	0.135	0.08	0.1	0.2775	0.26	0.345	0.3475	0.225	0.2525	0.3325	0.2175	0.245	0.165	0.2075	0.1675	0.2025	0.1775	0.1275	0.1525	0.2	0.1825	0.1625	0.1625	0.1575	0.1275	0.1575	0.1975	0.1125	0.135	0.14	0.1125
	0.11	0.0625	0.15	0.15	0.08	0.1025	0.085	0.1475	0.1	0.1475	0.13	0.165	0.155	0.1525	0.1025	0.155	0.1075	0.085	0.1025	0.1075	0.1725	0.3275	0.24	0.3525	0.3175	0.2575	0.215	0.2325	0.2025	0.165	0.15	0.165	0.14	0.165	0.16	0.17	0.1875	0.1675	0.1825	0.1625	0.13	0.17	0.165	0.2375	0.165	0.1575	0.1175	0.19	0.14
	0.1675	0.1175	0.145	0.175	0.0975	0.1775	0.105	0.12	0.1325	0.115	0.1375	0.1225	0.1375	0.135	0.1125	0.09	0.165	0.0825	0.115	0.1125	0.1625	0.3025	0.2375	0.3475	0.295	0.2375	0.2575	0.2725	0.2125	0.2425	0.1075	0.175	0.1425	0.19	0.165	0.125	0.1925	0.145	0.1875	0.165	0.165	0.1225	0.1125	0.1275	0.1725	0.17	0.1775	0.1575	0.1575
	0.105	0.08	0.0975	0.1025	0.0725	0.145	0.115	0.085	0.0925	0.13	0.1275	0.1175	0.115	0.1925	0.1175	0.19	0.1475	0.115	0.1475	0.1075	0.16	0.31	0.2375	0.39	0.3075	0.2325	0.2725	0.28	0.2075	0.2225	0.16	0.21	0.1475	0.14	0.195	0.165	0.13	0.2375	0.1225	0.16	0.1075	0.2025	0.15	0.1175	0.155	0.15	0.18	0.1275	0.155
	0.195	0.1325	0.1175	0.18	0.075	0.1325	0.095	0.085	0.15	0.1575	0.12	0.175	0.1425	0.1425	0.12	0.12	0.1375	0.1525	0.1175	0.135	0.1825	0.2675	0.2325	0.34	0.32	0.22	0.285	0.2675	0.175	0.22	0.1425	0.1975	0.1575	0.165	0.18	0.16	0.185	0.1525	0.1475	0.13	0.1525	0.145	0.17	0.1625	0.165	0.11	0.1925	0.1125	0.1225
	0.1525	0.1125	0.0925	0.125	0.09	0.1325	0.1175	0.11	0.1175	0.16	0.125	0.0975	0.1025	0.1025	0.1125	0.1125	0.1575	0.105	0.1625	0.1275	0.13	0.2725	0.2675	0.2875	0.3325	0.1775	0.2375	0.2375	0.205	0.195	0.155	0.125	0.16	0.185	0.195	0.1575	0.1475	0.1975	0.1375	0.1075	0.105	0.14	0.16	0.1125	0.135	0.115	0.1275	0.1125	0.1725
	0.16	0.0725	0.1225	0.1125	0.1275	0.16	0.1175	0.0925	0.1575	0.1225	0.12	0.125	0.0975	0.1125	0.1025	0.14	0.1325	0.075	0.15	0.11	0.17	0.3025	0.3175	0.3175	0.3225	0.2575	0.3025	0.2375	0.2025	0.23	0.1375	0.1625	0.1325	0.16	0.145	0.155	0.1325	0.17	0.1325	0.14	0.1925	0.1075	0.1425	0.1825	0.2325	0.115	0.1425	0.125	0.15
	0.1825	0.115	0.115	0.1625	0.1175	0.185	0.12	0.12	0.14	0.205	0.105	0.135	0.14	0.1775	0.175	0.1	0.1225	0.12	0.1325	0.115	0.225	0.275	0.28	0.3275	0.33	0.205	0.27	0.2825	0.3125	0.2475	0.165	0.13	0.2525	0.175	0.21	0.145	0.085	0.1575	0.1475	0.1425	0.18	0.2	0.12	0.1125	0.1125	0.1175	0.1075	0.1325	0.1475
	0.0875	0.1025	0.1425	0.1375	0.1075	0.1325	0.11	0.1075	0.16	0.11	0.1275	0.13	0.16	0.15	0.105	0.1625	0.1325	0.14	0.1275	0.1075	0.175	0.3275	0.2275	0.325	0.3175	0.245	0.295	0.275	0.2	0.2075	0.19	0.1625	0.21	0.1175	0.21	0.205	0.1325	0.1525	0.2	0.1375	0.165	0.135	0.1425	0.12	0.195	0.1375	0.0875	0.125	0.12
	0.1225	0.08	0.1625	0.15	0.0875	0.13	0.08	0.0925	0.17	0.1275	0.1025	0.1425	0.155	0.125	0.095	0.155	0.135	0.1175	0.1375	0.0475	0.1775	0.29	0.2825	0.3175	0.3225	0.295	0.275	0.23	0.2	0.165	0.165	0.225	0.1175	0.155	0.1375	0.1125	0.145	0.25	0.15	0.115	0.1425	0.1125	0.1675	0.1575	0.185	0.1425	0.135	0.16	0.135
	0.1025	0.0725	0.0925	0.1175	0.1025	0.155	0.115	0.1125	0.155	0.0925	0.075	0.12	0.115	0.1325	0.115	0.11	0.135	0.11	0.115	0.1325	0.15	0.335	0.18	0.28	0.32	0.1625	0.34	0.305	0.235	0.1525	0.145	0.14	0.18	0.08	0.2275	0.1525	0.15	0.1975	0.125	0.1425	0.16	0.1225	0.1375	0.12	0.1675	0.11	0.1075	0.115	0.1625
	0.1125	0.0625	0.09	0.14	0.1275	0.17	0.1225	0.1175	0.1	0.1525	0.1225	0.11	0.0925	0.1325	0.1	0.12	0.1275	0.125	0.0825	0.1275	0.225	0.2525	0.2325	0.37	0.3175	0.2525	0.2525	0.255	0.2025	0.2375	0.145	0.185	0.1275	0.1925	0.1725	0.18	0.2175	0.1875	0.1775	0.165	0.1375	0.1475	0.175	0.1275	0.1325	0.1325	0.1325	0.12	0.1225
	0.1675	0.07	0.075	0.1375	0.1125	0.165	0.08	0.135	0.145	0.12	0.16	0.14	0.1625	0.2275	0.0825	0.17	0.19	0.11	0.11	0.1375	0.18	0.21	0.1925	0.37	0.345	0.1725	0.2125	0.2875	0.1825	0.2725	0.115	0.1375	0.1225	0.12	0.1275	0.135	0.195	0.1	0.1375	0.145	0.145	0.165	0.145	0.15	0.195	0.14	0.1175	0.095	0.11
	0.15	0.11	0.16	0.1225	0.1	0.16	0.0975	0.12	0.1125	0.0675	0.0825	0.1725	0.1425	0.145	0.1625	0.1175	0.1425	0.11	0.135	0.08	0.265	0.26	0.1975	0.2975	0.3125	0.2075	0.36	0.2875	0.1375	0.155	0.085	0.145	0.2175	0.1675	0.14	0.095	0.1825	0.1325	0.175	0.16	0.14	0.1675	0.1175	0.1475	0.17	0.165	0.1325	0.19	0.1375
	0.16	0.075	0.0975	0.1925	0.1125	0.2	0.125	0.1375	0.09	0.115	0.1175	0.135	0.105	0.1075	0.1375	0.19	0.125	0.095	0.1375	0.0825	0.205	0.3075	0.21	0.29	0.3075	0.14	0.2725	0.3175	0.21	0.205	0.1225	0.175	0.16	0.1675	0.185	0.1375	0.1725	0.1875	0.135	0.1575	0.14	0.1925	0.1475	0.1525	0.1825	0.1725	0.1425	0.0925	0.105
	0.1125	0.1075	0.0675	0.1375	0.1475	0.1925	0.1375	0.0825	0.18	0.1675	0.135	0.1025	0.175	0.185	0.075	0.1525	0.165	0.0575	0.1375	0.06	0.1975	0.29	0.2875	0.42	0.3625	0.2675	0.34	0.2325	0.205	0.1925	0.185	0.2	0.255	0.2	0.19	0.165	0.2075	0.12	0.1175	0.1625	0.135	0.1375	0.1625	0.11	0.15	0.185	0.1575	0.1425	0.175
	0.17	0.07	0.085	0.1425	0.11	0.1825	0.1425	0.11	0.1425	0.1075	0.1425	0.135	0.1525	0.07	0.145	0.15	0.13	0.0825	0.1475	0.105	0.2375	0.2875	0.31	0.3075	0.31	0.26	0.2625	0.2525	0.245	0.165	0.185	0.1775	0.1625	0.135	0.1975	0.1175	0.1725	0.1825	0.1975	0.1675	0.195	0.125	0.1225	0.1525	0.235	0.1275	0.145	0.1775	0.1275
	0.175	0.0875	0.115	0.2175	0.1	0.16	0.1575	0.085	0.14	0.115	0.1925	0.115	0.2075	0.195	0.095	0.105	0.13	0.115	0.09	0.125	0.255	0.3325	0.3325	0.3525	0.29	0.225	0.2425	0.2775	0.2325	0.2275	0.1075	0.16	0.19	0.18	0.1625	0.16	0.175	0.1175	0.1725	0.14	0.1875	0.1575	0.1425	0.1425	0.155	0.1025	0.14	0.1225	0.1075
	0.1425	0.11	0.115	0.175	0.1025	0.14	0.115	0.085	0.1725	0.1175	0.115	0.1375	0.155	0.1225	0.13	0.1125	0.14	0.1075	0.105	0.1125	0.1875	0.3175	0.1975	0.3225	0.3175	0.2275	0.245	0.27	0.2175	0.21	0.1575	0.13	0.155	0.1825	0.2075	0.1825	0.0675	0.1375	0.1475	0.155	0.16	0.105	0.1325	0.11	0.1325	0.1375	0.12	0.14	0.1025
	0.155	0.105	0.1125	0.145	0.16	0.18	0.1175	0.0625	0.1225	0.1125	0.1225	0.1	0.1275	0.1375	0.13	0.185	0.1225	0.135	0.12	0.0825	0.2525	0.27	0.2025	0.4125	0.305	0.2025	0.2875	0.245	0.2	0.155	0.1225	0.1825	0.1925	0.165	0.2125	0.1375	0.17	0.155	0.115	0.1625	0.125	0.16	0.115	0.16	0.1325	0.145	0.185	0.1225	0.1225
	0.125	0.0875	0.1425	0.14	0.095	0.175	0.16	0.1175	0.105	0.1	0.1225	0.1275	0.1375	0.185	0.0975	0.1125	0.135	0.0875	0.13	0.09	0.2025	0.325	0.2475	0.27	0.3425	0.2425	0.2775	0.26	0.21	0.23	0.1975	0.145	0.17	0.1375	0.1825	0.1575	0.185	0.145	0.18	0.1075	0.115	0.1575	0.1075	0.085	0.13	0.115	0.19	0.11	0.115
	0.17	0.0825	0.1575	0.1275	0.0875	0.1325	0.0975	0.0925	0.1375	0.115	0.0875	0.085	0.1225	0.1525	0.135	0.16	0.1175	0.0925	0.1175	0.0975	0.19	0.24	0.2025	0.32	0.36	0.23	0.265	0.285	0.1875	0.155	0.135	0.2175	0.16	0.15	0.19	0.155	0.135	0.145	0.1475	0.1775	0.1525	0.14	0.1875	0.145	0.1325	0.1325	0.17	0.0975	0.1225
	0.15	0.165	0.11	0.13	0.1425	0.185	0.095	0.0625	0.1075	0.115	0.14	0.1575	0.0975	0.135	0.1025	0.13	0.175	0.1	0.1375	0.1025	0.1825	0.29	0.225	0.295	0.2775	0.2775	0.315	0.27	0.275	0.245	0.135	0.2225	0.1625	0.19	0.13	0.1075	0.145	0.13	0.13	0.13	0.145	0.15	0.1575	0.1325	0.22	0.1775	0.12	0.16	0.11
	0.11	0.0725	0.1325	0.155	0.11	0.1375	0.13	0.1075	0.0875	0.12	0.13	0.1075	0.17	0.15	0.135	0.1125	0.15	0.085	0.09	0.085	0.19	0.365	0.245	0.3125	0.32	0.23	0.3075	0.2925	0.235	0.165	0.1325	0.18	0.1675	0.115	0.17	0.13	0.15	0.1975	0.15	0.1275	0.1525	0.155	0.1425	0.15	0.15	0.145	0.1075	0.115	0.115
	0.15	0.09	0.1525	0.095	0.135	0.1775	0.1425	0.0975	0.0925	0.1225	0.0925	0.1175	0.13	0.13	0.1175	0.145	0.1275	0.1075	0.1225	0.12	0.1875	0.3175	0.2375	0.295	0.2975	0.255	0.25	0.2325	0.2475	0.1975	0.1125	0.1525	0.1475	0.145	0.22	0.1	0.165	0.1875	0.145	0.1275	0.1625	0.155	0.1825	0.15	0.15	0.1425	0.1475	0.12	0.14
	0.115	0.14	0.15	0.0875	0.1175	0.14	0.14	0.1175	0.1025	0.0925	0.0875	0.135	0.0925	0.1525	0.145	0.095	0.1	0.1425	0.1125	0.0825	0.1675	0.2425	0.27	0.355	0.35	0.19	0.2475	0.2675	0.27	0.2175	0.17	0.1825	0.1525	0.155	0.165	0.1625	0.145	0.13	0.165	0.105	0.1525	0.105	0.135	0.115	0.1425	0.115	0.1425	0.1275	0.2
	0.1425	0.065	0.145	0.14	0.1225	0.17	0.16	0.1275	0.1275	0.155	0.115	0.12	0.1075	0.11	0.11	0.1425	0.075	0.1625	0.12	0.115	0.2075	0.285	0.2	0.28	0.35	0.22	0.3275	0.215	0.24	0.1675	0.175	0.15	0.1725	0.1525	0.1875	0.145	0.165	0.155	0.1525	0.135	0.105	0.1175	0.155	0.1125	0.1775	0.125	0.2325	0.12	0.15
	0.1525	0.09	0.1175	0.1025	0.12	0.1675	0.15	0.1	0.1325	0.125	0.1325	0.135	0.145	0.145	0.1075	0.13	0.15	0.1275	0.11	0.1025	0.155	0.24	0.295	0.395	0.27	0.2325	0.3225	0.28	0.2475	0.1925	0.145	0.195	0.185	0.165	0.15	0.13	0.1975	0.1025	0.1425	0.1275	0.135	0.125	0.145	0.1475	0.1675	0.125	0.115	0.15	0.16
	0.18	0.1025	0.0875	0.1225	0.0875	0.11	0.0825	0.1	0.1	0.085	0.12	0.105	0.1225	0.165	0.12	0.17	0.14	0.08	0.1725	0.0975	0.1825	0.32	0.24	0.32	0.36	0.2575	0.2825	0.29	0.2425	0.27	0.1725	0.1825	0.1975	0.1175	0.2	0.16	0.135	0.1675	0.13	0.135	0.12	0.1425	0.1925	0.1675	0.16	0.1275	0.1675	0.15	0.1175
	0.14	0.115	0.135	0.135	0.1375	0.19	0.1	0.1125	0.1175	0.125	0.1325	0.1325	0.1125	0.1325	0.1475	0.145	0.105	0.1325	0.14	0.1125	0.2175	0.18	0.255	0.31	0.355	0.24	0.2675	0.21	0.21	0.2225	0.145	0.205	0.145	0.14	0.19	0.145	0.17	0.1125	0.1225	0.1225	0.1625	0.1625	0.165	0.145	0.135	0.1625	0.14	0.13	0.155
	0.1725	0.1075	0.14	0.1675	0.1275	0.16	0.1175	0.1175	0.15	0.1325	0.1225	0.095	0.1	0.115	0.16	0.1325	0.13	0.1125	0.1675	0.105	0.255	0.2525	0.2775	0.315	0.41	0.2925	0.3325	0.2575	0.26	0.235	0.1425	0.2075	0.2	0.135	0.22	0.23	0.1275	0.18	0.19	0.1425	0.125	0.225	0.105	0.1225	0.2175	0.14	0.19	0.1425	0.1125
	0.1175	0.125	0.1275	0.1425	0.07	0.1325	0.1025	0.09	0.1225	0.11	0.11	0.0975	0.1275	0.1325	0.1175	0.195	0.155	0.09	0.1075	0.1175	0.185	0.31	0.1925	0.29	0.34	0.205	0.245	0.2825	0.145	0.1975	0.145	0.195	0.12	0.1925	0.205	0.17	0.14	0.24	0.125	0.165	0.1525	0.145	0.16	0.135	0.11	0.105	0.1475	0.18	0.1425
	0.2225	0.0675	0.15	0.1875	0.0625	0.2025	0.15	0.08	0.2225	0.1725	0.1025	0.125	0.1425	0.1225	0.11	0.1225	0.09	0.1125	0.1275	0.0975	0.1675	0.265	0.2325	0.32	0.32	0.2525	0.3	0.2925	0.155	0.21	0.1525	0.16	0.195	0.18	0.18	0.1475	0.125	0.16	0.1725	0.16	0.165	0.17	0.175	0.15	0.2075	0.1275	0.14	0.135	0.1175
	0.085	0.0825	0.155	0.1075	0.135	0.13	0.1175	0.1325	0.1675	0.095	0.1325	0.145	0.1625	0.1475	0.0925	0.14	0.1275	0.1225	0.1475	0.11	0.1925	0.32	0.26	0.3175	0.41	0.21	0.275	0.3475	0.25	0.25	0.14	0.1325	0.195	0.1575	0.1575	0.18	0.1575	0.1525	0.19	0.105	0.1625	0.215	0.14	0.1375	0.145	0.08	0.145	0.14	0.1475
	0.125	0.05	0.115	0.15	0.13	0.1475	0.095	0.09	0.1225	0.1075	0.1325	0.115	0.13	0.0825	0.1575	0.13	0.11	0.115	0.155	0.1025	0.165	0.2275	0.28	0.3175	0.31	0.2325	0.2525	0.28	0.1925	0.205	0.14	0.165	0.1675	0.2025	0.2675	0.125	0.2075	0.1925	0.1125	0.19	0.1325	0.12	0.13	0.13	0.17	0.125	0.075	0.145	0.13
	0.1425	0.0775	0.0775	0.1425	0.085	0.2075	0.085	0.0925	0.1425	0.0925	0.16	0.125	0.15	0.1475	0.1375	0.19	0.1	0.1075	0.1575	0.095	0.115	0.2725	0.2475	0.335	0.2775	0.1875	0.175	0.17	0.165	0.22	0.12	0.125	0.1375	0.14	0.165	0.175	0.155	0.0775	0.155	0.18	0.175	0.1025	0.1475	0.1275	0.14	0.105	0.1375	0.155	0.1275
	0.1225	0.11	0.1225	0.1525	0.1025	0.13	0.0775	0.1175	0.125	0.115	0.11	0.095	0.1425	0.08	0.13	0.15	0.1075	0.1425	0.1325	0.085	0.185	0.25	0.2125	0.3275	0.3275	0.21	0.2775	0.31	0.235	0.2625	0.16	0.1525	0.13	0.1275	0.2225	0.115	0.1825	0.1175	0.13	0.115	0.1875	0.18	0.17	0.14	0.1475	0.1375	0.125	0.0925	0.0975
	0.135	0.0975	0.16	0.1125	0.095	0.205	0.12	0.065	0.145	0.0975	0.1575	0.1225	0.165	0.12	0.135	0.11	0.1675	0.175	0.1475	0.1175	0.185	0.3725	0.2125	0.3125	0.4225	0.2275	0.3	0.2825	0.245	0.25	0.2275	0.135	0.175	0.155	0.1525	0.1925	0.1625	0.14	0.1825	0.145	0.0975	0.1825	0.1225	0.105	0.1575	0.1225	0.1425	0.1275	0.12
	0.115	0.0975	0.1675	0.17	0.1175	0.175	0.1075	0.1	0.1425	0.1575	0.13	0.1375	0.115	0.115	0.0975	0.1625	0.1275	0.09	0.12	0.045	0.2025	0.2125	0.29	0.405	0.38	0.205	0.3675	0.2575	0.22	0.1975	0.13	0.155	0.195	0.135	0.155	0.145	0.13	0.1725	0.1675	0.125	0.1725	0.155	0.145	0.1225	0.16	0.1225	0.17	0.1375	0.1025
	0.115	0.11	0.1675	0.1325	0.1	0.12	0.105	0.0925	0.22	0.12	0.1125	0.095	0.14	0.125	0.1125	0.1375	0.2075	0.12	0.1475	0.0975	0.1575	0.325	0.22	0.325	0.2975	0.1925	0.295	0.28	0.155	0.17	0.095	0.1575	0.1325	0.1225	0.1775	0.13	0.1475	0.155	0.1375	0.1325	0.1325	0.205	0.185	0.205	0.185	0.105	0.145	0.1625	0.0875
	0.1425	0.09	0.105	0.1575	0.095	0.18	0.075	0.0825	0.125	0.0925	0.1425	0.135	0.1175	0.1725	0.0825	0.1275	0.0975	0.1125	0.1575	0.11	0.2375	0.2625	0.25	0.3275	0.34	0.255	0.245	0.2225	0.135	0.215	0.1275	0.195	0.15	0.1925	0.1875	0.15	0.22	0.155	0.1525	0.13	0.1525	0.1325	0.16	0.115	0.1475	0.0925	0.1425	0.1575	0.155
	0.1025	0.08	0.1375	0.115	0.1025	0.205	0.0975	0.06	0.115	0.16	0.125	0.11	0.1525	0.1875	0.11	0.1225	0.155	0.1025	0.1175	0.085	0.2125	0.275	0.3225	0.2875	0.3025	0.2225	0.235	0.2275	0.2	0.2375	0.0875	0.1725	0.1725	0.1175	0.195	0.18	0.145	0.1375	0.14	0.1225	0.1625	0.165	0.165	0.1175	0.165	0.17	0.1325	0.125	0.1
	0.14	0.105	0.0875	0.1275	0.0775	0.1225	0.07	0.1025	0.1325	0.1	0.1725	0.125	0.205	0.1975	0.135	0.125	0.1075	0.1325	0.15	0.1225	0.165	0.305	0.2625	0.3125	0.32	0.245	0.26	0.2425	0.23	0.2675	0.175	0.16	0.1775	0.125	0.14	0.1325	0.13	0.1575	0.1675	0.1425	0.19	0.1925	0.1325	0.18	0.1325	0.145	0.14	0.1775	0.1375
	0.2025	0.115	0.185	0.1325	0.12	0.19	0.12	0.14	0.1025	0.125	0.1025	0.11	0.1125	0.105	0.11	0.105	0.155	0.1275	0.1575	0.055	0.235	0.3	0.1825	0.2775	0.3225	0.2225	0.3325	0.3075	0.2	0.22	0.14	0.2025	0.19	0.1475	0.175	0.175	0.17	0.1775	0.1125	0.125	0.14	0.1475	0.165	0.1375	0.1775	0.1675	0.09	0.13	0.1475
	0.135	0.11	0.0975	0.1125	0.14	0.1375	0.1075	0.0875	0.145	0.1025	0.1225	0.125	0.16	0.16	0.125	0.1475	0.075	0.11	0.1425	0.0975	0.165	0.32	0.21	0.34	0.32	0.2875	0.255	0.2975	0.225	0.18	0.195	0.155	0.1075	0.1525	0.195	0.1175	0.165	0.14	0.1225	0.1425	0.0925	0.1275	0.115	0.0975	0.1325	0.1125	0.145	0.125	0.0975
	0.1275	0.135	0.1275	0.19	0.135	0.16	0.0925	0.1125	0.16	0.1225	0.0875	0.1125	0.1525	0.1425	0.14	0.115	0.12	0.0825	0.1325	0.1325	0.2	0.295	0.2275	0.275	0.3925	0.205	0.335	0.215	0.2075	0.1775	0.1375	0.18	0.1175	0.15	0.1875	0.1225	0.185	0.2	0.105	0.1225	0.12	0.1225	0.2325	0.1725	0.1525	0.1375	0.1025	0.0925	0.1
	0.1025	0.0775	0.175	0.1425	0.1175	0.1125	0.0875	0.145	0.1475	0.1375	0.1225	0.105	0.1575	0.1575	0.1425	0.1675	0.1275	0.1175	0.1525	0.0875	0.2225	0.3775	0.28	0.335	0.33	0.2225	0.305	0.25	0.22	0.195	0.1525	0.165	0.2325	0.21	0.2025	0.1825	0.1625	0.1975	0.1325	0.165	0.1275	0.12	0.145	0.15	0.18	0.1325	0.1125	0.095	0.1375
	0.1525	0.0675	0.11	0.1125	0.105	0.145	0.1575	0.14	0.1	0.12	0.1275	0.1325	0.16	0.1425	0.105	0.105	0.1025	0.145	0.16	0.1175	0.1975	0.2925	0.31	0.335	0.35	0.205	0.265	0.2475	0.255	0.1975	0.1375	0.175	0.21	0.18	0.155	0.155	0.135	0.145	0.145	0.14	0.1375	0.1275	0.125	0.16	0.215	0.1225	0.1325	0.0975	0.1475
	0.1275	0.1	0.18	0.155	0.105	0.0975	0.1025	0.1425	0.1325	0.1075	0.1475	0.165	0.1125	0.15	0.12	0.1525	0.1075	0.1225	0.1325	0.09	0.1575	0.3525	0.21	0.2775	0.345	0.2425	0.335	0.2975	0.24	0.2075	0.15	0.1	0.0925	0.1575	0.1275	0.21	0.1725	0.1575	0.175	0.1575	0.1475	0.13	0.185	0.135	0.1525	0.1475	0.1425	0.15	0.155
	0.14	0.095	0.1075	0.1125	0.12	0.1275	0.1125	0.115	0.16	0.1125	0.0875	0.14	0.095	0.1475	0.075	0.13	0.155	0.145	0.135	0.095	0.1875	0.4225	0.2425	0.235	0.3025	0.16	0.2325	0.27	0.21	0.2225	0.22	0.1225	0.13	0.1725	0.175	0.1325	0.225	0.1625	0.1275	0.1325	0.185	0.0975	0.1225	0.1225	0.14	0.12	0.1425	0.1175	0.1475
	0.1875	0.1175	0.13	0.1225	0.07	0.155	0.11	0.1075	0.09	0.105	0.1425	0.1775	0.13	0.135	0.105	0.1325	0.1075	0.145	0.1275	0.12	0.16	0.2775	0.3175	0.34	0.34	0.2325	0.2525	0.21	0.225	0.19	0.0775	0.17	0.18	0.1575	0.1775	0.1325	0.0925	0.165	0.18	0.1425	0.15	0.1375	0.19	0.0775	0.155	0.1375	0.135	0.1	0.1325
	0.125	0.105	0.115	0.125	0.1675	0.2	0.1325	0.0675	0.1275	0.16	0.1375	0.08	0.1025	0.145	0.15	0.13	0.115	0.1325	0.165	0.1225	0.165	0.2725	0.2025	0.3325	0.3025	0.1525	0.3575	0.215	0.205	0.205	0.125	0.1625	0.195	0.155	0.0875	0.1525	0.11	0.145	0.155	0.1175	0.1375	0.14	0.1325	0.13	0.1575	0.1475	0.1125	0.09	0.1175
	0.125	0.09	0.125	0.16	0.1225	0.19	0.11	0.0875	0.135	0.1025	0.1175	0.085	0.1625	0.155	0.085	0.155	0.1575	0.1125	0.09	0.1075	0.19	0.2225	0.2525	0.4075	0.4125	0.3075	0.4375	0.25	0.21	0.2675	0.14	0.1975	0.1125	0.1775	0.14	0.15	0.1375	0.2025	0.085	0.14	0.1625	0.1275	0.1275	0.1775	0.2	0.1475	0.1325	0.19	0.0925
	0.09	0.095	0.115	0.11	0.11	0.185	0.14	0.1025	0.13	0.085	0.125	0.1225	0.13	0.185	0.1025	0.1225	0.0925	0.095	0.135	0.1225	0.1975	0.3	0.23	0.24	0.3125	0.21	0.2775	0.2775	0.235	0.29	0.1325	0.165	0.155	0.1475	0.2	0.1225	0.175	0.105	0.1375	0.0875	0.0975	0.1425	0.16	0.135	0.155	0.145	0.16	0.175	0.1025
	0.18	0.08	0.1125	0.14	0.1125	0.1975	0.0675	0.115	0.14	0.14	0.1275	0.115	0.11	0.1975	0.1275	0.11	0.15	0.1175	0.1675	0.1125	0.1625	0.255	0.245	0.3175	0.34	0.25	0.235	0.2875	0.2375	0.1525	0.1625	0.1275	0.1325	0.1175	0.15	0.125	0.16	0.1425	0.13	0.1025	0.1575	0.1275	0.1375	0.0975	0.1575	0.13	0.1725	0.13	0.1475
	0.1725	0.105	0.1075	0.2075	0.115	0.1975	0.0875	0.085	0.1275	0.1525	0.1225	0.1125	0.1375	0.0875	0.1025	0.1125	0.0975	0.1	0.1875	0.0875	0.145	0.335	0.275	0.3075	0.2825	0.25	0.265	0.2325	0.2175	0.205	0.16	0.13	0.15	0.1775	0.245	0.1025	0.1525	0.1625	0.115	0.1625	0.145	0.165	0.2	0.155	0.1375	0.11	0.1875	0.105	0.135
	0.11	0.0675	0.1525	0.195	0.1225	0.14	0.1325	0.1225	0.095	0.125	0.075	0.0925	0.1375	0.1625	0.115	0.1675	0.19	0.09	0.1275	0.09	0.16	0.3575	0.2625	0.355	0.29	0.2075	0.28	0.2725	0.21	0.1725	0.125	0.2125	0.135	0.135	0.1975	0.135	0.15	0.165	0.1475	0.1725	0.0975	0.135	0.1525	0.14	0.1975	0.175	0.1575	0.1625	0.1625
	0.11	0.1225	0.11	0.175	0.1275	0.1575	0.1175	0.135	0.125	0.1425	0.0775	0.095	0.1625	0.165	0.1475	0.1325	0.1175	0.0775	0.1225	0.09	0.13	0.29	0.205	0.3075	0.3025	0.255	0.2675	0.2925	0.225	0.2325	0.1775	0.2	0.1925	0.18	0.2	0.14	0.1575	0.15	0.17	0.1	0.1475	0.1725	0.11	0.1275	0.195	0.1475	0.16	0.115	0.14
	0.1775	0.125	0.13	0.1	0.155	0.1725	0.11	0.055	0.13	0.1175	0.14	0.1275	0.1625	0.135	0.1225	0.16	0.085	0.115	0.1075	0.105	0.165	0.225	0.2	0.3125	0.3075	0.21	0.26	0.1925	0.22	0.2825	0.1325	0.1925	0.155	0.1575	0.15	0.18	0.1275	0.15	0.14	0.1225	0.1175	0.175	0.155	0.1325	0.1825	0.1175	0.1575	0.1425	0.12
	0.1125	0.1225	0.1175	0.135	0.14	0.1625	0.1275	0.1	0.115	0.085	0.1175	0.1325	0.1375	0.11	0.1025	0.125	0.085	0.1	0.1275	0.135	0.195	0.31	0.2	0.3	0.345	0.1925	0.2075	0.255	0.26	0.1925	0.1275	0.1675	0.18	0.185	0.15	0.125	0.12	0.1775	0.1475	0.155	0.1775	0.1875	0.1775	0.075	0.15	0.085	0.1625	0.125	0.1625
	0.1	0.09	0.145	0.13	0.16	0.13	0.1025	0.11	0.1075	0.125	0.1225	0.0875	0.1225	0.155	0.1825	0.1025	0.1275	0.1125	0.1475	0.105	0.1825	0.275	0.3075	0.345	0.3875	0.28	0.245	0.2575	0.2275	0.23	0.21	0.175	0.1575	0.1975	0.175	0.1775	0.1925	0.1325	0.1525	0.1425	0.1475	0.1475	0.1375	0.1625	0.1375	0.1125	0.135	0.13	0.135
	0.135	0.07	0.13	0.1125	0.0925	0.155	0.09	0.0825	0.145	0.12	0.0825	0.155	0.135	0.1525	0.095	0.0925	0.1225	0.11	0.155	0.085	0.205	0.315	0.1825	0.3725	0.3775	0.2175	0.255	0.2575	0.27	0.1775	0.1575	0.215	0.135	0.115	0.1575	0.135	0.14	0.1675	0.18	0.1175	0.1525	0.17	0.155	0.12	0.1625	0.08	0.1125	0.15	0.14
	0.1575	0.095	0.135	0.105	0.15	0.15	0.1525	0.12	0.12	0.1225	0.11	0.12	0.145	0.16	0.145	0.1275	0.115	0.105	0.155	0.1475	0.2525	0.1625	0.2675	0.335	0.2775	0.1625	0.2375	0.27	0.275	0.2175	0.1625	0.1575	0.14	0.16	0.2	0.14	0.16	0.1275	0.14	0.1475	0.1225	0.16	0.1425	0.1225	0.16	0.115	0.12	0.15	0.1675
	0.11	0.0825	0.0975	0.1275	0.1075	0.1275	0.1525	0.1175	0.09	0.12	0.105	0.1275	0.125	0.125	0.0725	0.1425	0.1125	0.095	0.155	0.05	0.195	0.3125	0.1825	0.2925	0.315	0.2325	0.285	0.23	0.27	0.1475	0.155	0.17	0.195	0.18	0.2175	0.1625	0.18	0.135	0.1275	0.1225	0.1425	0.1425	0.1725	0.1175	0.17	0.105	0.125	0.16	0.11
	0.1525	0.09	0.08	0.0925	0.12	0.13	0.0925	0.095	0.175	0.12	0.065	0.1475	0.145	0.1075	0.135	0.09	0.13	0.09	0.1075	0.1	0.205	0.3225	0.2975	0.2925	0.285	0.2875	0.2775	0.3	0.195	0.1825	0.145	0.1325	0.21	0.1175	0.1775	0.1375	0.125	0.15	0.1625	0.17	0.1925	0.1525	0.125	0.1225	0.18	0.135	0.105	0.155	0.165
	0.125	0.1375	0.1025	0.17	0.13	0.1725	0.1325	0.0825	0.1	0.13	0.1425	0.0975	0.12	0.1625	0.1375	0.125	0.1275	0.1125	0.1525	0.1275	0.1675	0.3325	0.21	0.36	0.3275	0.22	0.2275	0.2925	0.22	0.1725	0.1475	0.16	0.1	0.1325	0.175	0.145	0.1325	0.15	0.1225	0.0875	0.115	0.135	0.145	0.1475	0.155	0.0925	0.1425	0.1675	0.0925
	0.14	0.055	0.13	0.165	0.1475	0.185	0.075	0.1075	0.0825	0.0975	0.1225	0.11	0.145	0.16	0.0775	0.145	0.1225	0.115	0.115	0.1225	0.1925	0.2475	0.245	0.2475	0.3525	0.2725	0.34	0.2	0.245	0.2625	0.155	0.1925	0.165	0.085	0.1825	0.12	0.1275	0.1275	0.1875	0.15	0.15	0.1225	0.1225	0.1225	0.1225	0.1225	0.1475	0.1025	0.115
	0.1075	0.11	0.1275	0.1825	0.085	0.185	0.125	0.095	0.085	0.095	0.1725	0.115	0.185	0.1025	0.135	0.1825	0.125	0.12	0.115	0.1075	0.165	0.25	0.2875	0.3325	0.2725	0.25	0.245	0.2975	0.235	0.165	0.16	0.1675	0.12	0.15	0.1925	0.115	0.2075	0.1625	0.1275	0.15	0.085	0.135	0.1275	0.1925	0.1175	0.0975	0.105	0.1325	0.1375
	0.1075	0.07	0.115	0.1025	0.12	0.14	0.11	0.0875	0.105	0.12	0.1425	0.1525	0.1725	0.1425	0.1325	0.1575	0.105	0.13	0.0925	0.11	0.1275	0.25	0.1925	0.32	0.295	0.265	0.2725	0.2675	0.2175	0.205	0.1775	0.1725	0.1425	0.2	0.205	0.16	0.2125	0.125	0.1375	0.11	0.1825	0.1475	0.1425	0.1025	0.1825	0.135	0.1225	0.12	0.1175
	0.1175	0.0575	0.075	0.15	0.1375	0.145	0.13	0.11	0.125	0.115	0.1325	0.1125	0.1025	0.125	0.115	0.15	0.1	0.105	0.14	0.0925	0.1575	0.3475	0.28	0.4025	0.2775	0.2775	0.2975	0.2575	0.2225	0.175	0.16	0.215	0.1475	0.1725	0.1775	0.15	0.1975	0.1725	0.095	0.13	0.13	0.115	0.11	0.165	0.2	0.0825	0.1075	0.135	0.1375
	0.1475	0.115	0.1375	0.16	0.0875	0.12	0.095	0.0875	0.1175	0.1425	0.125	0.11	0.11	0.1675	0.15	0.12	0.12	0.075	0.125	0.12	0.2125	0.3125	0.2525	0.3625	0.37	0.2175	0.3875	0.2125	0.215	0.2675	0.14	0.1625	0.1975	0.1225	0.2075	0.1675	0.1525	0.1625	0.1275	0.1375	0.19	0.2325	0.1375	0.1175	0.15	0.11	0.155	0.1275	0.1525
	0.1625	0.1	0.0925	0.1125	0.1325	0.17	0.0925	0.125	0.11	0.1075	0.1125	0.115	0.18	0.145	0.0725	0.0825	0.1625	0.0875	0.1075	0.09	0.195	0.2725	0.2	0.35	0.3425	0.2425	0.1825	0.2725	0.17	0.2375	0.1275	0.2125	0.1825	0.175	0.185	0.1425	0.1725	0.1125	0.1625	0.1525	0.1375	0.185	0.19	0.1425	0.1475	0.1575	0.1525	0.165	0.1075
	0.1225	0.115	0.1275	0.0975	0.07	0.135	0.1325	0.1025	0.115	0.09	0.09	0.1325	0.1675	0.195	0.1175	0.1375	0.1525	0.0925	0.1225	0.1025	0.1725	0.26	0.245	0.3525	0.3075	0.215	0.2125	0.245	0.155	0.1825	0.1525	0.13	0.1625	0.2	0.1675	0.085	0.155	0.1775	0.1875	0.095	0.17	0.14	0.1575	0.155	0.12	0.1175	0.1125	0.1725	0.1075
	0.17	0.06	0.0925	0.105	0.0925	0.1675	0.105	0.0775	0.12	0.125	0.195	0.185	0.1225	0.1425	0.1575	0.15	0.115	0.1	0.2025	0.105	0.1825	0.3125	0.2725	0.3525	0.4075	0.225	0.28	0.215	0.26	0.1725	0.125	0.17	0.195	0.1725	0.1375	0.2375	0.1425	0.1575	0.1475	0.115	0.185	0.1075	0.1175	0.1225	0.185	0.1075	0.165	0.1725	0.0925
	0.125	0.115	0.09	0.1225	0.1375	0.17	0.12	0.0925	0.11	0.135	0.1375	0.105	0.1125	0.13	0.1825	0.2	0.1475	0.1425	0.1575	0.125	0.2125	0.2825	0.265	0.275	0.33	0.2	0.2275	0.295	0.235	0.2325	0.16	0.185	0.1225	0.1625	0.1725	0.14	0.2225	0.135	0.135	0.1425	0.1825	0.1525	0.1675	0.13	0.1225	0.18	0.1675	0.1675	0.1425
	0.1275	0.1225	0.085	0.1475	0.0825	0.15	0.1225	0.1325	0.1625	0.1525	0.1125	0.125	0.125	0.135	0.1025	0.175	0.0975	0.105	0.1025	0.1225	0.1725	0.31	0.235	0.28	0.315	0.215	0.3625	0.245	0.245	0.165	0.1325	0.1475	0.18	0.1575	0.1375	0.1525	0.1625	0.17	0.165	0.17	0.12	0.175	0.1725	0.16	0.14	0.1525	0.14	0.185	0.1475
	0.155	0.115	0.105	0.12	0.0825	0.165	0.1075	0.11	0.1175	0.14	0.13	0.1425	0.1025	0.1175	0.1025	0.12	0.15	0.11	0.12	0.11	0.205	0.27	0.295	0.315	0.405	0.2175	0.295	0.32	0.23	0.215	0.095	0.155	0.1825	0.175	0.1975	0.165	0.19	0.1025	0.135	0.23	0.115	0.155	0.125	0.135	0.17	0.135	0.1025	0.12	0.12
	0.14	0.13	0.075	0.115	0.12	0.2025	0.1225	0.0975	0.11	0.1025	0.14	0.12	0.105	0.1975	0.1075	0.18	0.1625	0.0925	0.1275	0.1	0.165	0.295	0.21	0.3375	0.3025	0.1975	0.26	0.255	0.3	0.1875	0.16	0.2425	0.175	0.185	0.15	0.1575	0.1525	0.1775	0.1325	0.1	0.1275	0.19	0.13	0.1075	0.1475	0.1325	0.16	0.1775	0.1475
	0.1425	0.0825	0.0925	0.19	0.1275	0.1275	0.1375	0.105	0.12	0.13	0.125	0.115	0.11	0.135	0.1475	0.1275	0.12	0.0825	0.1025	0.09	0.18	0.35	0.2825	0.345	0.3525	0.235	0.3125	0.27	0.28	0.1975	0.135	0.195	0.1825	0.19	0.235	0.115	0.145	0.14	0.18	0.1125	0.1725	0.105	0.125	0.145	0.195	0.1375	0.1175	0.15	0.1425
	0.1075	0.0875	0.1225	0.1775	0.1575	0.1875	0.0975	0.1125	0.1575	0.165	0.12	0.09	0.1425	0.1575	0.14	0.145	0.185	0.135	0.08	0.085	0.1875	0.31	0.225	0.375	0.3325	0.2375	0.3175	0.33	0.2275	0.1925	0.1575	0.21	0.16	0.24	0.2525	0.11	0.165	0.1475	0.15	0.1325	0.1625	0.1675	0.1325	0.1575	0.15	0.1225	0.1475	0.1325	0.07
	0.1625	0.12	0.0925	0.13	0.105	0.165	0.1525	0.09	0.1075	0.0975	0.0875	0.1425	0.1125	0.1575	0.11	0.1025	0.145	0.095	0.145	0.09	0.1925	0.25	0.245	0.3075	0.255	0.2	0.23	0.215	0.235	0.15	0.13	0.1575	0.2075	0.1325	0.21	0.175	0.21	0.145	0.17	0.1475	0.165	0.12	0.1175	0.0975	0.105	0.1225	0.105	0.125	0.12
	0.1	0.1025	0.09	0.0975	0.1125	0.125	0.08	0.0725	0.15	0.125	0.115	0.095	0.14	0.13	0.095	0.13	0.1	0.115	0.1	0.1025	0.1275	0.275	0.34	0.28	0.3625	0.2525	0.3	0.255	0.2075	0.21	0.115	0.1425	0.1125	0.18	0.25	0.105	0.185	0.1525	0.155	0.125	0.155	0.1525	0.1425	0.1175	0.2	0.0775	0.17	0.1425	0.155
	0.1275	0.0975	0.1325	0.1275	0.1275	0.13	0.0875	0.1	0.155	0.08	0.07	0.1	0.16	0.1025	0.12	0.09	0.0925	0.0975	0.1675	0.1375	0.1975	0.2725	0.24	0.355	0.275	0.295	0.235	0.295	0.265	0.225	0.14	0.175	0.12	0.165	0.22	0.1375	0.22	0.1375	0.1125	0.15	0.18	0.1775	0.17	0.1575	0.215	0.125	0.1525	0.095	0.185
	0.13	0.0925	0.095	0.1425	0.125	0.1375	0.0875	0.0625	0.11	0.125	0.13	0.1275	0.13	0.12	0.1	0.135	0.1225	0.11	0.1125	0.09	0.2075	0.31	0.315	0.3125	0.28	0.1925	0.29	0.22	0.1875	0.215	0.1575	0.13	0.1425	0.14	0.195	0.125	0.19	0.11	0.085	0.1025	0.13	0.1425	0.1425	0.15	0.1525	0.12	0.12	0.12	0.165
	0.14	0.045	0.1175	0.115	0.085	0.14	0.115	0.1	0.1075	0.09	0.125	0.07	0.16	0.105	0.1475	0.185	0.105	0.09	0.1275	0.0625	0.2325	0.3225	0.235	0.385	0.385	0.265	0.2375	0.2975	0.2525	0.195	0.1525	0.165	0.21	0.1475	0.1475	0.1625	0.1475	0.17	0.145	0.11	0.1275	0.145	0.1325	0.15	0.1025	0.13	0.1575	0.0925	0.14
	0.155	0.1	0.1225	0.1275	0.0975	0.1725	0.1275	0.1425	0.16	0.085	0.12	0.14	0.1175	0.1675	0.145	0.1125	0.115	0.11	0.0875	0.1125	0.1525	0.2375	0.2825	0.36	0.2925	0.24	0.24	0.25	0.2075	0.2125	0.17	0.14	0.215	0.1925	0.1325	0.1375	0.1375	0.1525	0.155	0.1425	0.145	0.155	0.13	0.08	0.165	0.0875	0.125	0.1275	0.1775
	0.145	0.0625	0.0825	0.145	0.145	0.15	0.1125	0.14	0.1375	0.1375	0.1	0.11	0.18	0.08	0.0925	0.145	0.1275	0.0825	0.09	0.13	0.18	0.2575	0.1775	0.2875	0.34	0.215	0.2725	0.265	0.14	0.21	0.165	0.0775	0.1675	0.1475	0.215	0.21	0.1225	0.0975	0.1175	0.11	0.1425	0.095	0.115	0.1325	0.0975	0.095	0.1675	0.1225	0.2225
	0.12	0.0875	0.155	0.1275	0.095	0.0975	0.1025	0.1325	0.1225	0.0925	0.12	0.1	0.1025	0.1725	0.095	0.095	0.0925	0.12	0.09	0.1125	0.2125	0.3325	0.2925	0.295	0.5025	0.29	0.3425	0.305	0.29	0.2475	0.145	0.165	0.1375	0.145	0.15	0.1275	0.105	0.145	0.165	0.1025	0.175	0.1725	0.12	0.175	0.17	0.1375	0.2025	0.1225	0.15
phase4	0.1225	0.11	0.08	0.1225	0.1275	0.1325	0.17	0.11	0.1325	0.05	0.1125	0.1625	0.115	0.1275	0.1075	0.0875	0.085	0.105	0.1075	0.1275	0.1425	0.31	0.2425	0.305	0.215	0.2675	0.265	0.3275	0.23	0.165	0.1475	0.11	0.2025	0.2	0.2	0.1025	0.1825	0.1275	0.145	0.1375	0.155	0.21	0.1225	0.115	0.165	0.13	0.16	0.1775	0.18
	0.125	0.11	0.0875	0.1425	0.1325	0.1225	0.1775	0.1225	0.15	0.0975	0.1675	0.1425	0.1325	0.125	0.145	0.0975	0.1225	0.1075	0.13	0.115	0.17	0.3525	0.2375	0.375	0.2275	0.2475	0.2525	0.265	0.235	0.165	0.18	0.1075	0.2725	0.22	0.195	0.1175	0.15	0.1675	0.1175	0.135	0.15	0.21	0.1375	0.1375	0.1625	0.1375	0.105	0.1725	0.1775
	0.11	0.0825	0.085	0.13	0.1275	0.115	0.1625	0.1125	0.185	0.075	0.14	0.13	0.12	0.1375	0.135	0.09	0.085	0.1125	0.0975	0.1225	0.16	0.3175	0.2325	0.3775	0.225	0.2725	0.285	0.275	0.2325	0.175	0.18	0.145	0.2275	0.195	0.19	0.1225	0.15	0.1275	0.145	0.1125	0.155	0.2	0.1325	0.135	0.1925	0.1575	0.155	0.1575	0.205
	0.1125	0.1225	0.0675	0.1525	0.1325	0.105	0.17	0.1225	0.1525	0.075	0.1275	0.13	0.13	0.1275	0.1425	0.1125	0.115	0.1025	0.115	0.155	0.16	0.3075	0.2325	0.41	0.255	0.2725	0.2625	0.2625	0.22	0.1975	0.16	0.1525	0.2275	0.2375	0.18	0.1275	0.18	0.1325	0.1225	0.1125	0.1625	0.1575	0.1375	0.1225	0.1825	0.145	0.105	0.175	0.175
	0.13	0.1375	0.0625	0.1375	0.11	0.1225	0.17	0.085	0.13	0.0975	0.1175	0.1275	0.135	0.1075	0.1275	0.09	0.1175	0.12	0.0975	0.14	0.135	0.32	0.2425	0.345	0.2675	0.25	0.295	0.2775	0.23	0.1875	0.2	0.11	0.2375	0.225	0.2075	0.1175	0.1875	0.1375	0.17	0.1275	0.15	0.225	0.115	0.14	0.135	0.13	0.115	0.1225	0.17
	0.1225	0.1275	0.085	0.1075	0.12	0.1225	0.16	0.0975	0.1275	0.0975	0.14	0.13	0.1325	0.0925	0.135	0.0975	0.12	0.1125	0.1025	0.1375	0.1275	0.315	0.2875	0.44	0.2575	0.265	0.275	0.25	0.2	0.1825	0.15	0.115	0.2125	0.2225	0.21	0.11	0.1525	0.1225	0.1425	0.1175	0.1575	0.1775	0.125	0.1425	0.1675	0.175	0.1675	0.19	0.175
	0.15	0.105	0.055	0.13	0.14	0.1225	0.1625	0.135	0.1275	0.0825	0.14	0.1475	0.17	0.1375	0.1425	0.135	0.0925	0.1175	0.12	0.145	0.14	0.3475	0.2525	0.395	0.2775	0.2775	0.2825	0.26	0.22	0.185	0.1575	0.13	0.215	0.1925	0.2025	0.11	0.1625	0.16	0.1175	0.1375	0.1575	0.1575	0.125	0.105	0.16	0.135	0.1275	0.17	0.1825
	0.1325	0.1075	0.0675	0.1375	0.1325	0.1425	0.1625	0.075	0.1275	0.0725	0.155	0.1275	0.125	0.11	0.165	0.12	0.1	0.11	0.135	0.14	0.1425	0.315	0.2725	0.41	0.2325	0.2775	0.305	0.23	0.2	0.1875	0.15	0.1	0.25	0.215	0.225	0.1125	0.17	0.16	0.11	0.1125	0.1775	0.2	0.0825	0.1475	0.125	0.1975	0.13	0.1775	0.21
	0.14	0.145	0.0725	0.1025	0.14	0.135	0.17	0.09	0.1425	0.0825	0.135	0.1	0.17	0.145	0.1475	0.115	0.085	0.0975	0.1	0.1575	0.1525	0.295	0.23	0.3575	0.235	0.2625	0.2475	0.245	0.2375	0.225	0.15	0.135	0.25	0.1875	0.13	0.09	0.1675	0.1275	0.115	0.1475	0.1725	0.2225	0.1225	0.125	0.2	0.1225	0.1325	0.2	0.155
	0.12	0.1225	0.09	0.1425	0.145	0.115	0.1725	0.1075	0.1425	0.0775	0.12	0.135	0.1475	0.1225	0.125	0.11	0.0975	0.085	0.1225	0.115	0.1825	0.33	0.2625	0.37	0.28	0.305	0.32	0.26	0.215	0.1675	0.19	0.1225	0.2675	0.1975	0.22	0.1225	0.125	0.1325	0.1325	0.1475	0.1475	0.1925	0.1225	0.15	0.1725	0.1175	0.1375	0.16	0.1675
	0.1025	0.1325	0.07	0.1375	0.12	0.125	0.155	0.105	0.1475	0.0725	0.1525	0.0975	0.15	0.115	0.13	0.1025	0.105	0.1075	0.12	0.1525	0.1675	0.3025	0.245	0.3575	0.2725	0.2325	0.2925	0.305	0.27	0.195	0.12	0.1	0.2325	0.2175	0.2025	0.105	0.18	0.11	0.105	0.135	0.14	0.2	0.125	0.1425	0.1525	0.1275	0.1475	0.2	0.1625
	0.125	0.1275	0.06	0.125	0.15	0.1425	0.1875	0.1025	0.145	0.085	0.1225	0.12	0.155	0.14	0.115	0.12	0.085	0.1075	0.1025	0.135	0.16	0.33	0.2175	0.415	0.26	0.2375	0.26	0.27	0.245	0.165	0.1725	0.12	0.2425	0.2	0.1775	0.155	0.1675	0.1175	0.1	0.135	0.175	0.23	0.1175	0.145	0.145	0.13	0.1325	0.175	0.1925
	0.1425	0.145	0.07	0.135	0.1125	0.1175	0.1225	0.135	0.1375	0.08	0.1425	0.12	0.1325	0.13	0.1275	0.09	0.1275	0.105	0.1075	0.1375	0.15	0.3175	0.25	0.3725	0.28	0.295	0.275	0.305	0.2175	0.2075	0.1525	0.135	0.2425	0.2425	0.2075	0.1225	0.17	0.1425	0.1325	0.115	0.175	0.2	0.12	0.1625	0.145	0.15	0.1475	0.22	0.185
	0.1175	0.0975	0.0975	0.18	0.14	0.1175	0.15	0.0575	0.14	0.0925	0.135	0.13	0.2025	0.13	0.1675	0.105	0.1175	0.12	0.085	0.14	0.1125	0.3125	0.2275	0.385	0.235	0.24	0.295	0.29	0.2425	0.2175	0.185	0.1125	0.23	0.1925	0.1875	0.11	0.1425	0.1125	0.1375	0.105	0.1725	0.195	0.135	0.1275	0.1575	0.1125	0.0975	0.1575	0.1525
	0.12	0.1275	0.055	0.1375	0.1	0.1275	0.13	0.115	0.145	0.085	0.1225	0.09	0.1225	0.1125	0.135	0.1025	0.0875	0.1075	0.1075	0.145	0.1325	0.29	0.24	0.3875	0.2225	0.2725	0.3575	0.2775	0.23	0.2075	0.2	0.1475	0.245	0.205	0.1375	0.115	0.16	0.1475	0.1175	0.1175	0.125	0.185	0.1625	0.135	0.175	0.1175	0.1225	0.1875	0.1625
	0.1325	0.125	0.1	0.145	0.1375	0.15	0.14	0.1	0.14	0.09	0.1175	0.1175	0.1475	0.0925	0.1525	0.1275	0.08	0.1025	0.0875	0.1525	0.135	0.35	0.2225	0.37	0.28	0.265	0.3	0.27	0.2325	0.21	0.165	0.0975	0.235	0.2225	0.185	0.1275	0.13	0.1425	0.125	0.135	0.1675	0.22	0.15	0.125	0.1575	0.1175	0.15	0.1675	0.175
	0.1	0.12	0.0825	0.15	0.115	0.1325	0.1425	0.095	0.125	0.08	0.1475	0.1125	0.15	0.1125	0.1425	0.11	0.0975	0.135	0.08	0.15	0.145	0.2825	0.2325	0.3825	0.24	0.255	0.2925	0.25	0.235	0.1775	0.175	0.1075	0.24	0.21	0.19	0.135	0.195	0.115	0.1225	0.125	0.16	0.2125	0.135	0.13	0.1425	0.115	0.1025	0.18	0.1875
	0.1125	0.1	0.11	0.1275	0.14	0.115	0.17	0.1375	0.135	0.08	0.145	0.09	0.1475	0.1325	0.115	0.1225	0.0975	0.1375	0.1375	0.1375	0.18	0.3175	0.295	0.3475	0.2175	0.2575	0.2825	0.27	0.215	0.1975	0.185	0.1125	0.2075	0.1975	0.195	0.1025	0.1725	0.12	0.1625	0.1475	0.175	0.1975	0.1275	0.1275	0.13	0.1475	0.1025	0.145	0.1575
	0.0875	0.1025	0.0875	0.14	0.14	0.1375	0.185	0.0925	0.1475	0.0925	0.115	0.105	0.1525	0.125	0.135	0.1075	0.095	0.115	0.1	0.165	0.1575	0.3275	0.2825	0.3675	0.2	0.2725	0.2625	0.27	0.255	0.1925	0.1275	0.115	0.2475	0.185	0.17	0.135	0.105	0.1575	0.1475	0.1225	0.185	0.2225	0.1325	0.1125	0.1825	0.13	0.1625	0.1425	0.1875
	0.0925	0.1225	0.075	0.1125	0.12	0.13	0.175	0.0925	0.1875	0.0675	0.12	0.1	0.1525	0.1225	0.1575	0.1375	0.12	0.0675	0.1	0.1275	0.195	0.345	0.2975	0.4025	0.245	0.2375	0.23	0.2725	0.2025	0.2375	0.175	0.1525	0.225	0.215	0.1975	0.1325	0.1725	0.145	0.1425	0.135	0.195	0.175	0.13	0.1175	0.1775	0.11	0.1075	0.1975	0.1675
	0.1175	0.1225	0.105	0.11	0.145	0.135	0.1725	0.1375	0.1375	0.0775	0.12	0.1375	0.1675	0.0925	0.135	0.12	0.105	0.0925	0.085	0.1225	0.2025	0.375	0.2625	0.375	0.24	0.27	0.28	0.27	0.245	0.195	0.1775	0.1225	0.2125	0.225	0.17	0.1425	0.1475	0.145	0.1225	0.1375	0.1725	0.1575	0.1275	0.135	0.1375	0.145	0.1425	0.17	0.1975
	0.0975	0.135	0.0525	0.095	0.125	0.1525	0.145	0.0875	0.1125	0.055	0.155	0.1125	0.135	0.1125	0.1425	0.1075	0.095	0.1075	0.1125	0.14	0.1225	0.3375	0.255	0.3825	0.215	0.2575	0.24	0.2775	0.22	0.195	0.2	0.1275	0.23	0.2125	0.2175	0.1375	0.155	0.155	0.1275	0.12	0.1275	0.2175	0.13	0.115	0.1225	0.1275	0.145	0.1675	0.195
	0.1175	0.0925	0.0675	0.1275	0.13	0.1	0.1675	0.115	0.1525	0.08	0.14	0.13	0.135	0.1075	0.1525	0.1475	0.11	0.105	0.1	0.1275	0.18	0.31	0.23	0.365	0.21	0.2975	0.265	0.2825	0.1975	0.2	0.135	0.1225	0.2225	0.18	0.2025	0.1	0.15	0.145	0.1175	0.1175	0.1725	0.2325	0.14	0.11	0.165	0.115	0.1175	0.145	0.1875
	0.1375	0.125	0.075	0.12	0.1325	0.11	0.18	0.0975	0.12	0.085	0.14	0.145	0.185	0.1325	0.0975	0.1075	0.09	0.1	0.0975	0.15	0.1375	0.35	0.265	0.34	0.195	0.2775	0.245	0.255	0.2275	0.22	0.1525	0.16	0.2625	0.22	0.215	0.11	0.1575	0.135	0.1375	0.15	0.16	0.2325	0.1175	0.1025	0.155	0.125	0.14	0.195	0.19
	0.1325	0.1075	0.1	0.1375	0.1225	0.1275	0.17	0.135	0.15	0.065	0.1475	0.13	0.1175	0.12	0.1225	0.11	0.08	0.1025	0.1025	0.1175	0.1625	0.3025	0.2475	0.3975	0.2375	0.2775	0.2875	0.295	0.245	0.175	0.175	0.1075	0.235	0.23	0.175	0.09	0.1475	0.165	0.1375	0.1075	0.1775	0.24	0.1475	0.1175	0.1625	0.1575	0.1175	0.18	0.1525
	0.1425	0.1	0.105	0.15	0.1175	0.1575	0.15	0.115	0.14	0.0725	0.1375	0.13	0.1425	0.13	0.1275	0.085	0.09	0.0925	0.105	0.125	0.1575	0.3225	0.275	0.395	0.2325	0.29	0.275	0.3225	0.255	0.2225	0.17	0.11	0.1975	0.2075	0.1625	0.14	0.1575	0.115	0.105	0.1475	0.16	0.1825	0.1425	0.125	0.205	0.1425	0.1125	0.18	0.1625
	0.1125	0.1125	0.1	0.1525	0.1025	0.15	0.15	0.1025	0.1425	0.07	0.1125	0.135	0.125	0.145	0.105	0.0875	0.095	0.13	0.1625	0.095	0.1725	0.34	0.285	0.3825	0.2025	0.295	0.3025	0.2875	0.22	0.25	0.19	0.1025	0.2575	0.2375	0.1925	0.14	0.1525	0.1225	0.12	0.13	0.1475	0.2275	0.155	0.155	0.125	0.1475	0.0925	0.17	0.155
	0.1475	0.1175	0.0625	0.12	0.1375	0.12	0.1875	0.105	0.1475	0.0775	0.115	0.1125	0.165	0.145	0.1225	0.0825	0.105	0.115	0.1025	0.1575	0.1775	0.2975	0.2775	0.375	0.2275	0.27	0.265	0.2275	0.2275	0.1875	0.1575	0.125	0.245	0.17	0.1825	0.115	0.185	0.1525	0.1075	0.11	0.1675	0.2075	0.1625	0.1075	0.1525	0.1425	0.1475	0.1925	0.18
	0.1325	0.115	0.0725	0.1175	0.1225	0.17	0.1625	0.0975	0.1675	0.075	0.155	0.1375	0.1475	0.1025	0.14	0.0975	0.125	0.1075	0.115	0.1325	0.1475	0.315	0.2275	0.3725	0.1975	0.295	0.265	0.26	0.2075	0.1725	0.165	0.135	0.215	0.2225	0.1775	0.1325	0.1375	0.1275	0.11	0.12	0.1775	0.215	0.14	0.145	0.1825	0.15	0.14	0.14	0.165
	0.1225	0.1075	0.1025	0.1275	0.1675	0.1325	0.1825	0.13	0.155	0.08	0.175	0.125	0.17	0.105	0.1425	0.0975	0.1	0.13	0.1275	0.135	0.1575	0.2975	0.2275	0.3725	0.2475	0.315	0.25	0.28	0.215	0.1875	0.16	0.11	0.2625	0.2275	0.1575	0.1525	0.175	0.1325	0.1325	0.105	0.1725	0.2075	0.14	0.1275	0.1325	0.17	0.135	0.1625	0.17
	0.125	0.1175	0.075	0.12	0.125	0.11	0.1875	0.0925	0.1325	0.045	0.145	0.135	0.155	0.12	0.1375	0.11	0.1225	0.095	0.125	0.1225	0.145	0.3325	0.275	0.35	0.22	0.29	0.3325	0.2425	0.2	0.155	0.1675	0.1375	0.235	0.2325	0.2275	0.13	0.1425	0.1175	0.1175	0.1475	0.1775	0.2175	0.1225	0.1475	0.14	0.115	0.145	0.2025	0.17
	0.155	0.1325	0.0725	0.1225	0.1225	0.14	0.1575	0.1025	0.1725	0.07	0.1325	0.1175	0.175	0.1475	0.1275	0.1175	0.11	0.09	0.145	0.125	0.1025	0.2975	0.2475	0.345	0.2625	0.245	0.25	0.2725	0.225	0.1975	0.175	0.1025	0.24	0.21	0.2125	0.1225	0.1675	0.15	0.145	0.095	0.16	0.1825	0.1675	0.13	0.23	0.105	0.1625	0.2025	0.21
	0.105	0.1225	0.0725	0.1475	0.1275	0.1	0.1525	0.1025	0.175	0.0575	0.1425	0.1075	0.125	0.0975	0.0925	0.12	0.135	0.095	0.1375	0.1225	0.1575	0.28	0.2725	0.3925	0.295	0.3125	0.2375	0.29	0.2075	0.2	0.1675	0.18	0.23	0.205	0.1825	0.1275	0.2025	0.1225	0.13	0.12	0.16	0.2	0.11	0.13	0.185	0.1325	0.13	0.17	0.1475
	0.12	0.12	0.0675	0.1275	0.11	0.1125	0.18	0.115	0.1675	0.0725	0.1575	0.1075	0.1525	0.1075	0.13	0.1075	0.105	0.105	0.095	0.1375	0.1275	0.335	0.205	0.3525	0.2125	0.305	0.3	0.28	0.2175	0.235	0.2125	0.135	0.265	0.225	0.19	0.1425	0.205	0.1125	0.13	0.155	0.1575	0.23	0.0975	0.1275	0.1575	0.1375	0.1375	0.18	0.165
	0.08	0.1225	0.085	0.1425	0.1425	0.1125	0.1825	0.105	0.16	0.085	0.11	0.0975	0.1425	0.115	0.135	0.095	0.0875	0.115	0.1	0.1325	0.1475	0.35	0.25	0.3725	0.25	0.245	0.26	0.2375	0.225	0.1825	0.165	0.125	0.2525	0.22	0.19	0.095	0.18	0.12	0.1125	0.125	0.155	0.22	0.16	0.11	0.1325	0.14	0.115	0.1675	0.18
	0.135	0.1175	0.045	0.1425	0.1575	0.1575	0.1475	0.1025	0.1625	0.1075	0.1525	0.11	0.1425	0.1225	0.1475	0.0975	0.1125	0.11	0.1025	0.155	0.14	0.3325	0.2675	0.375	0.245	0.2875	0.275	0.2625	0.225	0.165	0.16	0.1225	0.2675	0.1825	0.1825	0.13	0.16	0.095	0.1275	0.13	0.1475	0.2	0.125	0.115	0.1375	0.115	0.1175	0.18	0.1625
	0.13	0.135	0.08	0.1425	0.1725	0.105	0.1325	0.135	0.16	0.07	0.1125	0.1475	0.1275	0.11	0.12	0.1125	0.135	0.1275	0.13	0.15	0.155	0.335	0.2275	0.385	0.2275	0.2625	0.2475	0.27	0.21	0.17	0.125	0.1375	0.22	0.2475	0.2	0.14	0.14	0.145	0.0875	0.135	0.15	0.1825	0.1525	0.1325	0.1425	0.1575	0.1125	0.2375	0.14
	0.1375	0.1175	0.0875	0.15	0.105	0.1025	0.1725	0.13	0.135	0.0525	0.1475	0.08	0.1175	0.115	0.13	0.0925	0.1125	0.1075	0.105	0.16	0.1925	0.3475	0.2375	0.345	0.2475	0.275	0.28	0.2625	0.23	0.1775	0.175	0.1425	0.2075	0.1775	0.1675	0.125	0.1475	0.1575	0.1275	0.12	0.15	0.2475	0.16	0.14	0.1625	0.1325	0.1125	0.1575	0.15
	0.115	0.1225	0.085	0.1475	0.1375	0.13	0.175	0.1075	0.145	0.095	0.1425	0.145	0.1425	0.145	0.135	0.1025	0.1025	0.1025	0.095	0.1625	0.145	0.275	0.24	0.365	0.295	0.235	0.2075	0.295	0.2325	0.245	0.1575	0.1625	0.245	0.2375	0.185	0.1225	0.18	0.1225	0.1275	0.14	0.145	0.2125	0.1525	0.11	0.1725	0.135	0.1	0.14	0.1475
	0.135	0.14	0.085	0.0925	0.15	0.12	0.1525	0.1175	0.15	0.075	0.1075	0.1075	0.1175	0.1075	0.11	0.115	0.1	0.12	0.1025	0.1475	0.15	0.33	0.23	0.345	0.2725	0.2975	0.25	0.2525	0.22	0.1875	0.16	0.115	0.2625	0.2175	0.215	0.1275	0.16	0.1225	0.14	0.1675	0.1925	0.21	0.1375	0.125	0.1475	0.1275	0.0875	0.205	0.2075
	0.1275	0.105	0.075	0.1	0.145	0.09	0.1825	0.1125	0.1275	0.0675	0.1525	0.1175	0.1425	0.1	0.14	0.1075	0.11	0.0925	0.125	0.14	0.1625	0.3475	0.2725	0.3925	0.2325	0.285	0.2825	0.23	0.24	0.205	0.1675	0.15	0.2225	0.16	0.2175	0.135	0.17	0.105	0.1275	0.135	0.16	0.2175	0.1125	0.1025	0.16	0.1125	0.1075	0.1425	0.18
	0.11	0.12	0.0725	0.1175	0.1275	0.1225	0.2075	0.1175	0.12	0.0925	0.135	0.12	0.1175	0.1375	0.1375	0.1175	0.1	0.1175	0.1225	0.1175	0.155	0.29	0.255	0.405	0.245	0.2725	0.25	0.2575	0.225	0.22	0.155	0.115	0.2425	0.185	0.1725	0.125	0.1825	0.135	0.105	0.1225	0.1825	0.2125	0.125	0.1425	0.185	0.125	0.0825	0.2075	0.195
	0.14	0.1025	0.0725	0.14	0.135	0.105	0.165	0.1025	0.13	0.085	0.125	0.1225	0.155	0.1325	0.1325	0.125	0.1225	0.155	0.13	0.115	0.1625	0.285	0.2575	0.295	0.2525	0.24	0.225	0.285	0.2475	0.19	0.1475	0.1475	0.2275	0.165	0.195	0.0925	0.145	0.1025	0.105	0.1125	0.1425	0.21	0.1275	0.1375	0.15	0.15	0.1325	0.185	0.245
	0.1225	0.1025	0.0575	0.1275	0.0925	0.1375	0.1375	0.085	0.1325	0.075	0.1175	0.0925	0.175	0.13	0.155	0.1025	0.1075	0.0975	0.1175	0.1525	0.15	0.2925	0.2675	0.3775	0.21	0.2725	0.27	0.2825	0.205	0.225	0.1925	0.135	0.2425	0.23	0.21	0.1075	0.155	0.12	0.1675	0.125	0.18	0.2	0.1325	0.12	0.1625	0.11	0.1425	0.175	0.1525
	0.1375	0.1125	0.0875	0.14	0.1275	0.095	0.155	0.1075	0.145	0.0625	0.1275	0.12	0.1475	0.1175	0.1375	0.085	0.105	0.125	0.12	0.13	0.155	0.335	0.2375	0.375	0.225	0.2675	0.2675	0.2925	0.1925	0.19	0.16	0.1225	0.2425	0.2175	0.185	0.1175	0.1475	0.12	0.135	0.135	0.17	0.1975	0.1425	0.125	0.17	0.1175	0.095	0.1675	0.185
	0.13	0.1075	0.0975	0.11	0.1575	0.1425	0.145	0.0975	0.16	0.085	0.1025	0.12	0.1025	0.1125	0.1475	0.13	0.09	0.1	0.1275	0.1575	0.155	0.3075	0.2925	0.38	0.23	0.245	0.2625	0.24	0.2175	0.2075	0.1575	0.1375	0.2375	0.1825	0.165	0.11	0.15	0.125	0.11	0.125	0.17	0.22	0.1425	0.1	0.175	0.1325	0.11	0.17	0.1725
	0.145	0.1225	0.0825	0.13	0.12	0.13	0.1575	0.1075	0.1375	0.06	0.135	0.14	0.1375	0.115	0.135	0.0925	0.0975	0.0725	0.105	0.1575	0.1525	0.2625	0.2525	0.3725	0.2425	0.27	0.275	0.25	0.245	0.21	0.175	0.1075	0.2575	0.2125	0.19	0.1275	0.1325	0.135	0.11	0.12	0.1925	0.215	0.13	0.15	0.17	0.125	0.105	0.1675	0.17
	0.135	0.125	0.075	0.1575	0.13	0.1175	0.1525	0.1325	0.1525	0.07	0.145	0.11	0.155	0.1075	0.1325	0.085	0.09	0.11	0.13	0.14	0.14	0.2775	0.26	0.375	0.2475	0.29	0.26	0.31	0.2275	0.2125	0.1975	0.13	0.245	0.2	0.205	0.1325	0.1725	0.14	0.12	0.1425	0.1775	0.2	0.165	0.115	0.19	0.1525	0.1425	0.1725	0.1975
	0.1325	0.1175	0.1025	0.1225	0.135	0.125	0.1925	0.11	0.1375	0.075	0.16	0.1125	0.1525	0.13	0.14	0.125	0.1175	0.095	0.125	0.145	0.1525	0.3175	0.26	0.3225	0.2325	0.2275	0.2575	0.2475	0.2375	0.1725	0.1725	0.1375	0.2775	0.1975	0.215	0.1125	0.1625	0.1325	0.1525	0.0875	0.1525	0.2025	0.145	0.1575	0.1925	0.15	0.135	0.1575	0.16
	0.0875	0.1275	0.08	0.135	0.1425	0.1425	0.17	0.1125	0.16	0.0775	0.135	0.105	0.1425	0.13	0.1425	0.12	0.115	0.09	0.0875	0.1675	0.1675	0.2825	0.2375	0.3625	0.2025	0.2925	0.2575	0.2375	0.2175	0.1925	0.18	0.1275	0.2175	0.245	0.18	0.11	0.16	0.1325	0.115	0.1175	0.12	0.22	0.1075	0.1275	0.18	0.125	0.1475	0.1825	0.1725
	0.1125	0.115	0.09	0.155	0.1275	0.1375	0.1525	0.0825	0.1225	0.075	0.135	0.115	0.1575	0.095	0.12	0.0925	0.0975	0.1075	0.12	0.1425	0.135	0.3725	0.2	0.325	0.27	0.28	0.26	0.2425	0.2	0.175	0.1475	0.11	0.25	0.23	0.1925	0.115	0.1725	0.1075	0.14	0.13	0.205	0.1925	0.1275	0.0975	0.1625	0.1375	0.12	0.1875	0.1775
	0.145	0.1325	0.0825	0.135	0.1075	0.125	0.2	0.08	0.14	0.0625	0.1425	0.1	0.145	0.105	0.135	0.1225	0.0975	0.1225	0.12	0.1425	0.1775	0.32	0.2375	0.375	0.1925	0.2475	0.245	0.2625	0.225	0.195	0.18	0.1175	0.27	0.215	0.1825	0.0975	0.1725	0.145	0.14	0.13	0.1675	0.2175	0.15	0.16	0.1375	0.15	0.145	0.18	0.2125
	0.0825	0.1225	0.1125	0.1725	0.115	0.13	0.1475	0.125	0.1575	0.085	0.145	0.1375	0.155	0.13	0.135	0.0925	0.0975	0.1025	0.095	0.1325	0.1475	0.3075	0.245	0.355	0.225	0.2675	0.27	0.235	0.2025	0.215	0.16	0.12	0.225	0.1775	0.2125	0.1325	0.1525	0.145	0.1075	0.115	0.155	0.205	0.1275	0.1075	0.125	0.135	0.12	0.215	0.1975
	0.075	0.125	0.06	0.12	0.1325	0.1175	0.17	0.13	0.14	0.065	0.1325	0.13	0.1375	0.1425	0.1325	0.0825	0.085	0.1375	0.135	0.1425	0.1825	0.3375	0.2375	0.385	0.23	0.3	0.33	0.2875	0.2275	0.2225	0.1875	0.105	0.24	0.225	0.2025	0.12	0.1625	0.1175	0.1125	0.135	0.1675	0.1725	0.17	0.1125	0.1725	0.1	0.165	0.175	0.145
	0.1275	0.145	0.0875	0.1325	0.1075	0.1325	0.1525	0.125	0.1325	0.0575	0.095	0.1075	0.1175	0.1325	0.1225	0.1	0.105	0.0925	0.1425	0.17	0.1675	0.2875	0.27	0.36	0.265	0.3225	0.2725	0.245	0.22	0.17	0.175	0.165	0.24	0.245	0.17	0.1125	0.1425	0.1375	0.1225	0.12	0.1825	0.2075	0.155	0.1275	0.125	0.1225	0.1225	0.1725	0.175
	0.1175	0.135	0.075	0.165	0.1425	0.1325	0.15	0.095	0.135	0.0675	0.135	0.105	0.1375	0.11	0.1525	0.105	0.1	0.1075	0.115	0.1325	0.1475	0.2875	0.2625	0.3725	0.2175	0.2775	0.2725	0.31	0.2225	0.1875	0.1325	0.1025	0.2525	0.22	0.205	0.1325	0.1825	0.1175	0.16	0.13	0.15	0.1975	0.15	0.125	0.1525	0.14	0.135	0.1725	0.2025
	0.11	0.115	0.065	0.1425	0.145	0.125	0.185	0.095	0.1275	0.0625	0.12	0.105	0.1275	0.1525	0.1525	0.12	0.1125	0.1225	0.13	0.1175	0.1625	0.33	0.235	0.345	0.275	0.2875	0.2525	0.23	0.1875	0.1825	0.14	0.1375	0.24	0.235	0.1975	0.105	0.155	0.115	0.11	0.1325	0.1525	0.215	0.1375	0.115	0.1625	0.15	0.125	0.185	0.17
	0.135	0.1225	0.085	0.1275	0.1375	0.1225	0.165	0.095	0.1675	0.0775	0.1625	0.1425	0.13	0.1075	0.1175	0.1275	0.115	0.09	0.1325	0.1475	0.155	0.2675	0.2175	0.405	0.2175	0.305	0.2725	0.2825	0.2225	0.2375	0.1625	0.1075	0.2275	0.2425	0.23	0.125	0.1875	0.1125	0.125	0.1275	0.19	0.1975	0.1375	0.135	0.1675	0.1375	0.1175	0.2125	0.1875
	0.1425	0.1675	0.095	0.1725	0.13	0.11	0.17	0.135	0.1325	0.075	0.1175	0.09	0.165	0.1175	0.1	0.0975	0.105	0.125	0.1025	0.13	0.155	0.29	0.2425	0.4125	0.26	0.2475	0.2575	0.2325	0.2725	0.1725	0.1475	0.14	0.245	0.23	0.17	0.085	0.1425	0.1075	0.1075	0.1425	0.175	0.205	0.1125	0.09	0.18	0.1375	0.1225	0.1875	0.18
	0.1475	0.115	0.0675	0.1175	0.125	0.1225	0.165	0.11	0.135	0.06	0.12	0.1175	0.11	0.15	0.1225	0.1375	0.105	0.11	0.135	0.1625	0.14	0.29	0.2625	0.35	0.265	0.285	0.265	0.26	0.2675	0.1475	0.1825	0.1375	0.235	0.1675	0.1875	0.09	0.1475	0.1125	0.1075	0.15	0.13	0.2425	0.1425	0.1375	0.1825	0.09	0.12	0.155	0.1775
	0.1175	0.1475	0.065	0.1275	0.1325	0.135	0.16	0.1075	0.1675	0.075	0.14	0.1075	0.1525	0.11	0.1575	0.0725	0.085	0.1175	0.1025	0.12	0.1175	0.3275	0.2525	0.38	0.2125	0.2725	0.235	0.275	0.2425	0.225	0.16	0.13	0.2825	0.2425	0.1825	0.115	0.1125	0.13	0.14	0.14	0.165	0.23	0.165	0.1475	0.165	0.115	0.1125	0.1825	0.1625
	0.115	0.13	0.0875	0.165	0.13	0.105	0.1825	0.1075	0.1625	0.1075	0.1425	0.105	0.12	0.105	0.1575	0.1175	0.105	0.11	0.1225	0.1425	0.115	0.29	0.2525	0.3675	0.2175	0.2325	0.2875	0.27	0.165	0.205	0.175	0.13	0.2625	0.1775	0.18	0.1275	0.1725	0.105	0.1175	0.15	0.1475	0.2325	0.1375	0.1425	0.1725	0.1425	0.1125	0.1825	0.18
	0.11	0.15	0.0925	0.1375	0.135	0.15	0.185	0.085	0.1325	0.0925	0.11	0.11	0.135	0.1125	0.12	0.105	0.095	0.11	0.125	0.135	0.1475	0.295	0.2375	0.345	0.22	0.2725	0.2725	0.2525	0.22	0.245	0.1825	0.1125	0.255	0.22	0.19	0.115	0.1625	0.1075	0.1425	0.1475	0.1525	0.1925	0.115	0.145	0.16	0.1375	0.1025	0.1925	0.2025
	0.18	0.135	0.0725	0.1575	0.1375	0.1475	0.1875	0.16	0.12	0.085	0.13	0.11	0.14	0.12	0.1225	0.08	0.1225	0.1025	0.11	0.11	0.135	0.33	0.225	0.355	0.2475	0.3025	0.2475	0.26	0.2325	0.15	0.17	0.1525	0.265	0.23	0.195	0.115	0.135	0.1325	0.1375	0.105	0.1425	0.195	0.13	0.165	0.1725	0.1475	0.0725	0.2325	0.1725
	0.1275	0.0925	0.105	0.11	0.1375	0.1125	0.195	0.1125	0.1675	0.0525	0.1225	0.16	0.1125	0.105	0.1125	0.0975	0.0825	0.115	0.13	0.1275	0.14	0.305	0.24	0.335	0.205	0.3025	0.2625	0.275	0.1675	0.195	0.1675	0.1375	0.2725	0.185	0.185	0.135	0.18	0.135	0.1425	0.125	0.1675	0.205	0.145	0.1475	0.165	0.105	0.1025	0.2125	0.1675
	0.16	0.115	0.075	0.1475	0.135	0.1375	0.1775	0.115	0.17	0.07	0.1425	0.105	0.1225	0.11	0.1325	0.1125	0.1025	0.0825	0.105	0.145	0.135	0.3125	0.275	0.37	0.255	0.3075	0.275	0.2725	0.1925	0.18	0.1775	0.1075	0.25	0.215	0.2025	0.1125	0.155	0.145	0.1375	0.1325	0.17	0.1925	0.125	0.1025	0.18	0.1325	0.125	0.1575	0.17
	0.13	0.12	0.0775	0.1175	0.1325	0.1175	0.135	0.125	0.14	0.0725	0.15	0.11	0.1325	0.13	0.13	0.0825	0.0525	0.095	0.1125	0.1375	0.145	0.3025	0.2575	0.365	0.245	0.2525	0.24	0.2575	0.1725	0.1875	0.1675	0.1425	0.24	0.2225	0.1975	0.1225	0.1275	0.14	0.1225	0.1325	0.1825	0.2175	0.13	0.125	0.1625	0.1425	0.1275	0.1725	0.1725
	0.115	0.125	0.0875	0.125	0.125	0.1225	0.1375	0.1075	0.175	0.075	0.1275	0.1375	0.15	0.1125	0.14	0.1025	0.095	0.1125	0.135	0.125	0.175	0.325	0.235	0.395	0.285	0.295	0.2775	0.3025	0.245	0.16	0.145	0.1525	0.225	0.2625	0.1825	0.125	0.1675	0.1075	0.1175	0.1075	0.16	0.195	0.135	0.125	0.175	0.1275	0.105	0.185	0.19
	0.145	0.1025	0.085	0.1525	0.145	0.1225	0.1725	0.115	0.1275	0.0925	0.135	0.1125	0.1275	0.1225	0.115	0.1175	0.13	0.1025	0.0925	0.14	0.1575	0.345	0.2375	0.3675	0.2225	0.265	0.2325	0.3	0.215	0.23	0.1775	0.1225	0.2475	0.2075	0.2025	0.0775	0.1375	0.1475	0.13	0.1675	0.16	0.2125	0.1575	0.11	0.1525	0.115	0.13	0.1775	0.165
	0.135	0.1425	0.075	0.1175	0.1225	0.1375	0.1825	0.115	0.195	0.065	0.1325	0.11	0.135	0.145	0.16	0.095	0.0975	0.1125	0.11	0.1575	0.16	0.3225	0.2925	0.3725	0.225	0.25	0.24	0.26	0.2575	0.2125	0.1475	0.1275	0.25	0.1975	0.2	0.1125	0.1575	0.125	0.1475	0.1375	0.145	0.25	0.1425	0.15	0.1825	0.1275	0.12	0.18	0.1775
	0.1125	0.105	0.0725	0.135	0.1275	0.1225	0.1525	0.0975	0.17	0.085	0.1775	0.115	0.1025	0.1275	0.125	0.12	0.1025	0.1	0.1125	0.125	0.1425	0.285	0.2375	0.3975	0.23	0.2875	0.2475	0.2725	0.2125	0.1875	0.1725	0.115	0.225	0.2425	0.205	0.1325	0.1475	0.1125	0.1225	0.11	0.1425	0.2	0.1025	0.13	0.155	0.15	0.1325	0.18	0.1875
	0.1525	0.0925	0.0725	0.1725	0.1175	0.1025	0.1275	0.115	0.1325	0.0825	0.155	0.135	0.1275	0.13	0.14	0.1075	0.135	0.0875	0.1175	0.145	0.1475	0.3125	0.255	0.3725	0.245	0.28	0.295	0.2825	0.2075	0.1975	0.16	0.1025	0.21	0.2025	0.165	0.15	0.16	0.115	0.1275	0.135	0.1325	0.2025	0.115	0.1275	0.14	0.165	0.1325	0.22	0.16
	0.1125	0.1275	0.0875	0.1375	0.105	0.1325	0.1625	0.1125	0.145	0.105	0.135	0.09	0.1325	0.105	0.12	0.105	0.08	0.12	0.0875	0.1275	0.165	0.3075	0.3	0.365	0.26	0.225	0.2625	0.26	0.2025	0.2325	0.135	0.1375	0.245	0.205	0.19	0.1125	0.165	0.135	0.1475	0.14	0.1625	0.1975	0.1325	0.1275	0.1825	0.1375	0.12	0.19	0.16
	0.0975	0.1125	0.085	0.0975	0.1175	0.125	0.1775	0.09	0.16	0.0825	0.1625	0.12	0.13	0.1175	0.105	0.125	0.105	0.1025	0.1175	0.1075	0.1075	0.32	0.2675	0.3575	0.2075	0.26	0.285	0.265	0.2	0.175	0.145	0.1075	0.2275	0.24	0.185	0.095	0.145	0.125	0.11	0.1075	0.0975	0.19	0.105	0.17	0.1725	0.13	0.12	0.2175	0.1825
	0.145	0.085	0.045	0.1225	0.1225	0.1025	0.1925	0.0975	0.1575	0.0675	0.135	0.1075	0.155	0.1375	0.1375	0.0975	0.1125	0.1025	0.135	0.115	0.1525	0.33	0.24	0.415	0.2375	0.2875	0.23	0.275	0.2525	0.185	0.175	0.1475	0.22	0.2175	0.18	0.105	0.165	0.14	0.14	0.1425	0.1375	0.205	0.125	0.1375	0.12	0.1675	0.1125	0.1675	0.1725
	0.12	0.155	0.1	0.11	0.1175	0.115	0.18	0.0925	0.1375	0.065	0.125	0.1175	0.155	0.1225	0.1175	0.115	0.0825	0.115	0.12	0.145	0.145	0.31	0.2275	0.3675	0.2375	0.2575	0.2825	0.285	0.2125	0.1975	0.19	0.1075	0.2725	0.205	0.19	0.1275	0.1375	0.1575	0.0975	0.1175	0.165	0.2175	0.1175	0.125	0.1925	0.1675	0.14	0.165	0.14
	0.145	0.115	0.08	0.1425	0.1275	0.105	0.175	0.12	0.1575	0.0775	0.1	0.14	0.14	0.1325	0.1125	0.12	0.1	0.1	0.1125	0.1425	0.165	0.2925	0.2175	0.335	0.23	0.235	0.3025	0.28	0.2075	0.1975	0.16	0.15	0.1975	0.205	0.215	0.145	0.16	0.09	0.115	0.13	0.16	0.1925	0.13	0.12	0.15	0.1475	0.135	0.205	0.19
	0.1125	0.12	0.085	0.1575	0.13	0.0925	0.155	0.1	0.16	0.09	0.1275	0.1375	0.165	0.1325	0.1425	0.1075	0.1125	0.105	0.125	0.135	0.14	0.31	0.26	0.36	0.245	0.2625	0.27	0.2525	0.215	0.1975	0.1875	0.1225	0.225	0.2325	0.215	0.1125	0.1575	0.135	0.0975	0.1325	0.175	0.23	0.1575	0.14	0.1675	0.1375	0.1425	0.22	0.1725
	0.1325	0.115	0.1075	0.135	0.12	0.165	0.21	0.0825	0.1625	0.0625	0.12	0.145	0.1625	0.09	0.155	0.1225	0.0875	0.1175	0.145	0.1175	0.13	0.3125	0.26	0.3375	0.215	0.2275	0.27	0.215	0.22	0.205	0.18	0.125	0.2725	0.215	0.1825	0.115	0.155	0.175	0.1125	0.145	0.155	0.2075	0.1575	0.14	0.1675	0.1375	0.125	0.16	0.1725
	0.145	0.12	0.095	0.125	0.14	0.1275	0.2	0.12	0.12	0.0675	0.125	0.11	0.13	0.15	0.13	0.095	0.1175	0.1175	0.14	0.1025	0.12	0.325	0.2725	0.35	0.2175	0.295	0.3	0.3025	0.2525	0.1675	0.18	0.1525	0.23	0.1725	0.1575	0.1275	0.155	0.125	0.1125	0.13	0.14	0.2225	0.1175	0.125	0.1825	0.1275	0.115	0.1725	0.2075
	0.12	0.155	0.08	0.11	0.1375	0.15	0.1675	0.1	0.145	0.11	0.1075	0.1025	0.145	0.115	0.105	0.1025	0.09	0.1275	0.09	0.145	0.13	0.295	0.2375	0.37	0.22	0.235	0.2725	0.2375	0.225	0.2675	0.1625	0.1525	0.24	0.19	0.1825	0.1275	0.13	0.15	0.1225	0.13	0.1625	0.1975	0.1125	0.105	0.1575	0.1425	0.1175	0.1975	0.1975
	0.1225	0.1175	0.0725	0.1325	0.145	0.1325	0.145	0.105	0.135	0.07	0.1475	0.125	0.125	0.1125	0.1625	0.1225	0.1125	0.1075	0.1225	0.1225	0.1775	0.295	0.22	0.345	0.2875	0.2725	0.2575	0.2925	0.245	0.2	0.18	0.1425	0.2425	0.195	0.1875	0.11	0.1375	0.1	0.1475	0.15	0.16	0.225	0.115	0.1225	0.1675	0.1225	0.0725	0.1725	0.215
	0.1475	0.1175	0.0675	0.1325	0.0975	0.1225	0.175	0.1	0.115	0.08	0.155	0.1225	0.14	0.07	0.1475	0.0875	0.12	0.1175	0.115	0.13	0.1275	0.325	0.2625	0.385	0.2275	0.29	0.27	0.305	0.21	0.21	0.1775	0.115	0.2525	0.2525	0.1825	0.1125	0.1475	0.14	0.1175	0.1475	0.1475	0.175	0.1275	0.145	0.18	0.12	0.13	0.175	0.1525
	0.14	0.11	0.095	0.1475	0.1	0.135	0.1825	0.1125	0.1225	0.0575	0.175	0.12	0.1475	0.105	0.155	0.075	0.1025	0.0675	0.0975	0.12	0.1275	0.3325	0.2275	0.345	0.2325	0.3	0.235	0.325	0.205	0.23	0.205	0.12	0.26	0.21	0.23	0.105	0.165	0.1	0.1375	0.105	0.1875	0.2175	0.1475	0.1325	0.1675	0.1375	0.145	0.21	0.17
	0.1	0.1	0.09	0.1425	0.16	0.0975	0.1825	0.12	0.1825	0.0875	0.11	0.0825	0.1425	0.105	0.135	0.14	0.12	0.1325	0.1075	0.115	0.1575	0.2925	0.27	0.3325	0.225	0.2975	0.27	0.2775	0.23	0.215	0.155	0.0925	0.265	0.2075	0.2	0.0875	0.14	0.1375	0.1475	0.1625	0.14	0.2225	0.135	0.125	0.185	0.14	0.14	0.1725	0.16
	0.14	0.1325	0.0975	0.1225	0.1175	0.12	0.1825	0.125	0.135	0.09	0.1175	0.13	0.13	0.0925	0.1325	0.14	0.09	0.1025	0.115	0.1225	0.1225	0.325	0.235	0.3825	0.2475	0.29	0.275	0.2675	0.22	0.19	0.175	0.1175	0.2775	0.185	0.1775	0.095	0.1525	0.1175	0.1225	0.1625	0.1475	0.23	0.155	0.1175	0.155	0.1175	0.1375	0.1775	0.175
	0.1525	0.13	0.09	0.14	0.13	0.105	0.165	0.12	0.1525	0.0575	0.1425	0.115	0.1475	0.1075	0.1325	0.115	0.1075	0.1225	0.1275	0.14	0.165	0.305	0.2725	0.3675	0.255	0.2775	0.275	0.2775	0.2475	0.1725	0.1675	0.1025	0.24	0.21	0.1725	0.085	0.1575	0.115	0.1	0.1575	0.16	0.19	0.1225	0.14	0.1525	0.1475	0.11	0.19	0.175
	0.125	0.1	0.07	0.115	0.13	0.1075	0.1575	0.1025	0.125	0.065	0.1075	0.14	0.1425	0.125	0.115	0.1075	0.1075	0.0975	0.13	0.1225	0.155	0.31	0.2625	0.3575	0.245	0.2775	0.3075	0.25	0.27	0.2025	0.145	0.1325	0.2225	0.225	0.19	0.11	0.13	0.1125	0.105	0.14	0.1425	0.2175	0.11	0.1325	0.1375	0.135	0.125	0.13	0.2125
	0.125	0.13	0.07	0.1275	0.1525	0.1175	0.175	0.0925	0.1375	0.07	0.1625	0.1325	0.1425	0.115	0.115	0.1325	0.115	0.1225	0.1125	0.135	0.1325	0.24	0.255	0.3925	0.2325	0.28	0.275	0.2475	0.2175	0.2025	0.185	0.135	0.2375	0.2075	0.2	0.1325	0.1475	0.12	0.14	0.125	0.16	0.175	0.17	0.145	0.1675	0.1125	0.125	0.1725	0.2
	0.115	0.1275	0.1	0.0925	0.13	0.13	0.1675	0.115	0.1525	0.0775	0.125	0.11	0.1325	0.145	0.14	0.1425	0.08	0.0825	0.1	0.155	0.1875	0.31	0.2225	0.37	0.235	0.2425	0.2975	0.3025	0.2175	0.1925	0.1525	0.13	0.2725	0.2275	0.2125	0.115	0.1775	0.13	0.145	0.1225	0.1725	0.23	0.135	0.1575	0.145	0.14	0.12	0.16	0.1625
	0.1225	0.0925	0.0675	0.1275	0.1325	0.125	0.1875	0.115	0.155	0.1	0.135	0.09	0.1625	0.1175	0.135	0.125	0.1325	0.095	0.0975	0.1625	0.1425	0.3375	0.235	0.365	0.245	0.255	0.2575	0.275	0.245	0.1975	0.1875	0.1225	0.2475	0.2075	0.225	0.14	0.155	0.13	0.12	0.15	0.175	0.1625	0.11	0.115	0.1425	0.155	0.1225	0.1975	0.1675
	0.1325	0.125	0.0925	0.14	0.12	0.11	0.175	0.0775	0.13	0.09	0.1225	0.1025	0.13	0.13	0.13	0.135	0.095	0.125	0.0925	0.1275	0.1375	0.33	0.265	0.3925	0.2175	0.29	0.28	0.23	0.22	0.215	0.165	0.1225	0.2425	0.2225	0.1825	0.15	0.2	0.1175	0.1425	0.1425	0.1275	0.205	0.115	0.1225	0.1775	0.1525	0.1475	0.19	0.1675
	0.135	0.1125	0.075	0.1175	0.1175	0.1425	0.185	0.105	0.15	0.0825	0.135	0.1325	0.155	0.13	0.1425	0.085	0.0825	0.0925	0.1175	0.135	0.115	0.2825	0.275	0.3825	0.245	0.2725	0.2875	0.25	0.2575	0.2125	0.15	0.1575	0.2025	0.225	0.1825	0.125	0.17	0.125	0.115	0.13	0.155	0.2	0.1225	0.14	0.1325	0.115	0.1175	0.215	0.155
	0.105	0.14	0.07	0.1275	0.1275	0.1325	0.16	0.0975	0.17	0.0925	0.0975	0.12	0.1075	0.1275	0.1175	0.0875	0.0775	0.0825	0.1475	0.16	0.15	0.2975	0.2425	0.3525	0.22	0.255	0.2475	0.295	0.2	0.17	0.155	0.125	0.2375	0.2125	0.1525	0.125	0.1925	0.14	0.1325	0.1175	0.15	0.21	0.1275	0.12	0.19	0.1325	0.1175	0.1625	0.1875
	0.12	0.0975	0.075	0.1425	0.125	0.135	0.1725	0.0825	0.15	0.0525	0.1075	0.1375	0.155	0.135	0.165	0.1475	0.095	0.0925	0.0875	0.1475	0.155	0.3225	0.2675	0.3925	0.245	0.27	0.27	0.235	0.2275	0.1975	0.185	0.1475	0.2425	0.2125	0.1925	0.09	0.185	0.175	0.11	0.135	0.1625	0.27	0.1625	0.145	0.13	0.11	0.1425	0.14	0.13
	0.1125	0.1375	0.075	0.1275	0.13	0.125	0.15	0.115	0.1475	0.0675	0.16	0.1175	0.1225	0.1325	0.115	0.09	0.1075	0.1075	0.125	0.1175	0.175	0.3175	0.225	0.3675	0.2425	0.26	0.2375	0.2775	0.2025	0.2125	0.1925	0.1175	0.2325	0.185	0.205	0.115	0.165	0.16	0.1125	0.13	0.145	0.2125	0.1225	0.13	0.1475	0.1275	0.105	0.19	0.1825
	0.0975	0.095	0.0475	0.1525	0.1175	0.105	0.1775	0.1075	0.155	0.075	0.1525	0.13	0.1375	0.1025	0.13	0.1075	0.1125	0.0975	0.1625	0.1225	0.1375	0.3025	0.2225	0.4125	0.2325	0.2975	0.26	0.215	0.215	0.1775	0.1625	0.1375	0.245	0.195	0.16	0.1275	0.1625	0.115	0.14	0.1475	0.17	0.2175	0.1075	0.115	0.1575	0.1675	0.1575	0.155	0.1425
	0.1275	0.115	0.0675	0.125	0.085	0.12	0.1725	0.11	0.1425	0.0575	0.12	0.1225	0.155	0.11	0.115	0.095	0.0975	0.1125	0.1225	0.145	0.1275	0.3525	0.2475	0.3675	0.225	0.26	0.2475	0.255	0.215	0.1925	0.1825	0.13	0.2025	0.2375	0.19	0.12	0.1025	0.1225	0.1425	0.1275	0.1125	0.1725	0.15	0.1725	0.17	0.175	0.105	0.16	0.145
	0.1425	0.1175	0.0675	0.115	0.1175	0.1375	0.145	0.115	0.135	0.1075	0.125	0.1275	0.145	0.12	0.115	0.1025	0.0625	0.115	0.115	0.155	0.1275	0.3075	0.2325	0.38	0.2175	0.2175	0.2775	0.2775	0.195	0.21	0.165	0.13	0.245	0.1925	0.19	0.135	0.1275	0.145	0.0875	0.1225	0.155	0.2225	0.135	0.1225	0.135	0.0975	0.13	0.16	0.155
	0.1625	0.105	0.085	0.125	0.13	0.1325	0.1725	0.145	0.15	0.1	0.1475	0.1275	0.1875	0.1325	0.1275	0.0725	0.13	0.1225	0.09	0.155	0.1725	0.2775	0.275	0.4025	0.2475	0.255	0.2975	0.285	0.1825	0.2325	0.1325	0.115	0.27	0.2175	0.185	0.1225	0.16	0.15	0.1375	0.13	0.2025	0.2	0.1425	0.1225	0.195	0.1175	0.125	0.1525	0.1625
pre_shuffle	0.1175	0.1775	0.105	0.095	0.1425	0.1225	0.1325	0.0925	0.1225	0.0975	0.1225	0.0925	0.15	0.12	0.1025	0.135	0.105	0.12	0.13	0.1	0.125	0.1175	0.0725	0.135	0.105	0.1075	0.145	0.13	0.1025	0.095	0.1125	0.14	0.0725	0.1	0.0875	0.1275	0.11	0.1175	0.1375	0.1875	0.1075	0.12	0.2	0.1575	0.12	0.105	0.125	0.1225	0.165
	0.14	0.125	0.0925	0.095	0.11	0.1475	0.1725	0.1425	0.11	0.125	0.11	0.1225	0.0875	0.0975	0.1175	0.1525	0.1525	0.0975	0.1475	0.14	0.14	0.1175	0.06	0.145	0.0975	0.095	0.15	0.1175	0.1525	0.135	0.1175	0.13	0.095	0.0975	0.0925	0.1075	0.0925	0.1475	0.145	0.1475	0.1275	0.1475	0.0875	0.0775	0.135	0.11	0.1275	0.1325	0.1275
	0.0925	0.13	0.095	0.09	0.1525	0.11	0.1425	0.1625	0.11	0.11	0.14	0.13	0.1175	0.1375	0.095	0.1725	0.125	0.105	0.155	0.115	0.1225	0.1325	0.1125	0.1325	0.1225	0.095	0.175	0.1275	0.14	0.115	0.125	0.1325	0.07	0.105	0.1	0.1125	0.1	0.1625	0.1475	0.1875	0.11	0.095	0.15	0.1	0.07	0.09	0.1225	0.14	0.12
	0.085	0.165	0.1025	0.135	0.1225	0.0875	0.1275	0.145	0.1125	0.0875	0.1	0.105	0.135	0.0975	0.1025	0.135	0.1175	0.1275	0.16	0.1075	0.1275	0.1025	0.105	0.12	0.0975	0.14	0.1075	0.1	0.1125	0.125	0.1075	0.155	0.1225	0.1025	0.0875	0.1425	0.0625	0.1825	0.105	0.155	0.1375	0.1	0.1475	0.105	0.1225	0.09	0.1275	0.1475	0.135
	0.125	0.15	0.0875	0.1375	0.12	0.0975	0.17	0.1225	0.13	0.1325	0.145	0.1325	0.08	0.0975	0.115	0.1325	0.1175	0.1125	0.13	0.15	0.1275	0.095	0.075	0.1525	0.1075	0.1	0.145	0.12	0.145	0.1475	0.1275	0.1225	0.07	0.0925	0.0825	0.1275	0.095	0.1175	0.195	0.155	0.1625	0.0875	0.165	0.1025	0.1225	0.095	0.1025	0.1475	0.145
	0.1	0.145	0.0825	0.14	0.11	0.115	0.1375	0.1075	0.115	0.125	0.095	0.095	0.1075	0.1375	0.13	0.13	0.11	0.12	0.14	0.1075	0.11	0.16	0.0875	0.0925	0.095	0.1175	0.1475	0.1725	0.1375	0.08	0.08	0.105	0.075	0.075	0.0975	0.1175	0.095	0.09	0.11	0.11	0.1525	0.0975	0.16	0.14	0.1225	0.1175	0.1025	0.15	0.15
	0.09	0.1125	0.1025	0.11	0.1525	0.13	0.1375	0.105	0.1475	0.1025	0.125	0.1	0.1	0.12	0.145	0.135	0.13	0.095	0.1175	0.1175	0.13	0.14	0.075	0.0975	0.1125	0.1275	0.1225	0.155	0.1475	0.12	0.1225	0.17	0.11	0.085	0.11	0.085	0.0775	0.1225	0.1375	0.15	0.14	0.1075	0.15	0.095	0.135	0.0775	0.0975	0.1225	0.16
	0.095	0.145	0.0975	0.15	0.1075	0.0875	0.1375	0.1075	0.1275	0.0975	0.1175	0.1325	0.1125	0.1425	0.1	0.14	0.125	0.1525	0.1425	0.135	0.0975	0.135	0.075	0.125	0.115	0.1275	0.1275	0.1025	0.145	0.1375	0.1	0.1175	0.0875	0.0775	0.085	0.145	0.09	0.19	0.1425	0.1375	0.1175	0.105	0.1675	0.1425	0.115	0.1025	0.09	0.13	0.16
	0.1225	0.1125	0.07	0.1175	0.1425	0.11	0.1425	0.13	0.1225	0.105	0.09	0.1475	0.1	0.16	0.1175	0.135	0.1375	0.13	0.12	0.155	0.1	0.1125	0.0975	0.125	0.0925	0.1275	0.16	0.1175	0.12	0.145	0.12	0.11	0.0875	0.13	0.1225	0.1175	0.1	0.1625	0.1175	0.17	0.1525	0.0975	0.1675	0.09	0.105	0.135	0.1125	0.1075	0.1175
	0.095	0.1125	0.1075	0.14	0.11	0.08	0.1575	0.125	0.1025	0.085	0.1425	0.1525	0.1	0.1025	0.1025	0.1375	0.0875	0.1475	0.125	0.1125	0.11	0.1225	0.0775	0.1225	0.1325	0.135	0.115	0.135	0.105	0.115	0.125	0.1125	0.0775	0.08	0.11	0.1375	0.0825	0.1375	0.125	0.1375	0.135	0.13	0.1425	0.1225	0.135	0.1075	0.0975	0.1375	0.1325
	0.115	0.135	0.1	0.0875	0.1475	0.11	0.125	0.1625	0.1	0.11	0.11	0.1225	0.1	0.125	0.0775	0.1275	0.095	0.1075	0.1275	0.0925	0.115	0.1075	0.1075	0.1475	0.0975	0.14	0.1525	0.13	0.17	0.1075	0.1075	0.12	0.0675	0.0575	0.095	0.155	0.075	0.16	0.1325	0.1275	0.125	0.1275	0.1825	0.145	0.1375	0.0975	0.1225	0.14	0.1225
	0.0875	0.1275	0.11	0.1575	0.1125	0.1275	0.1275	0.1125	0.145	0.1175	0.0975	0.135	0.105	0.1125	0.115	0.16	0.0925	0.1125	0.1575	0.12	0.1025	0.1125	0.0725	0.1275	0.1375	0.13	0.15	0.1475	0.13	0.11	0.1025	0.1175	0.08	0.0975	0.1075	0.09	0.0825	0.165	0.145	0.1325	0.1225	0.105	0.1625	0.1325	0.1125	0.11	0.1125	0.135	0.105
	0.1225	0.1375	0.1025	0.1225	0.155	0.12	0.1675	0.14	0.09	0.1175	0.1275	0.115	0.1075	0.135	0.1075	0.1725	0.1175	0.1025	0.1375	0.115	0.1325	0.15	0.1025	0.1575	0.1375	0.15	0.135	0.1375	0.1325	0.115	0.1	0.1225	0.0975	0.08	0.1	0.13	0.0875	0.1175	0.14	0.115	0.15	0.105	0.16	0.125	0.1475	0.09	0.1125	0.1325	0.14
	0.1225	0.1275	0.0875	0.1425	0.1225	0.14	0.1425	0.1025	0.0875	0.1275	0.11	0.0875	0.11	0.13	0.0825	0.13	0.13	0.1675	0.16	0.1075	0.1225	0.11	0.09	0.1075	0.0975	0.105	0.1025	0.1325	0.12	0.135	0.1175	0.1375	0.12	0.1025	0.0975	0.1525	0.1125	0.145	0.155	0.1225	0.175	0.11	0.215	0.1475	0.1325	0.105	0.1275	0.1475	0.13
	0.1475	0.14	0.1175	0.1575	0.12	0.125	0.14	0.125	0.115	0.1375	0.125	0.11	0.1075	0.1125	0.1425	0.15	0.0975	0.1075	0.1275	0.15	0.105	0.1025	0.12	0.1175	0.11	0.13	0.125	0.1475	0.13	0.1125	0.125	0.1225	0.0825	0.0975	0.09	0.1225	0.0925	0.1225	0.1375	0.1625	0.14	0.1125	0.1425	0.14	0.1025	0.1225	0.1425	0.1775	0.14
	0.1225	0.11	0.1	0.1175	0.115	0.1125	0.1325	0.1	0.125	0.12	0.1225	0.1075	0.08	0.11	0.095	0.115	0.1375	0.1475	0.1475	0.1375	0.1475	0.095	0.095	0.125	0.1	0.1125	0.1175	0.1125	0.145	0.1475	0.1225	0.1175	0.1025	0.1025	0.075	0.14	0.1075	0.1375	0.145	0.1125	0.125	0.11	0.19	0.1175	0.1375	0.085	0.135	0.1525	0.1075
	0.085	0.115	0.0825	0.1325	0.1125	0.1425	0.165	0.15	0.1025	0.1225	0.1025	0.135	0.095	0.1125	0.12	0.115	0.11	0.0975	0.1475	0.1025	0.12	0.1025	0.09	0.1125	0.115	0.1125	0.1225	0.145	0.1225	0.1525	0.1175	0.1175	0.0575	0.1175	0.0925	0.1225	0.1225	0.1375	0.14	0.1675	0.1625	0.09	0.1275	0.0875	0.1325	0.065	0.1225	0.1325	0.1225
	0.145	0.1475	0.0925	0.115	0.1325	0.1	0.16	0.135	0.0925	0.12	0.1175	0.1175	0.0925	0.095	0.0975	0.1	0.1125	0.105	0.105	0.135	0.1025	0.11	0.0775	0.1475	0.095	0.12	0.1625	0.135	0.145	0.15	0.0925	0.1325	0.095	0.0925	0.095	0.13	0.12	0.1875	0.155	0.1975	0.1425	0.145	0.115	0.125	0.1375	0.1	0.1275	0.1875	0.1625
	0.1375	0.1725	0.1025	0.11	0.12	0.1025	0.1475	0.11	0.1225	0.12	0.08	0.1125	0.0825	0.1775	0.165	0.13	0.1125	0.135	0.1275	0.165	0.1125	0.1025	0.0625	0.1375	0.1125	0.1025	0.1025	0.125	0.1425	0.1125	0.1225	0.1425	0.0875	0.12	0.09	0.155	0.1	0.13	0.145	0.1225	0.12	0.14	0.1875	0.1225	0.14	0.09	0.1275	0.1375	0.19
	0.1025	0.1375	0.1075	0.12	0.0925	0.095	0.155	0.1225	0.0825	0.1175	0.14	0.13	0.1	0.11	0.115	0.1225	0.1225	0.095	0.12	0.1175	0.11	0.1025	0.0725	0.1475	0.085	0.1325	0.1575	0.165	0.1475	0.1	0.0975	0.1	0.09	0.09	0.0975	0.1275	0.085	0.1175	0.15	0.17	0.16	0.115	0.1675	0.12	0.115	0.085	0.145	0.165	0.125
	0.0975	0.1125	0.1425	0.1175	0.13	0.0825	0.13	0.1275	0.115	0.115	0.0925	0.1425	0.1175	0.1325	0.1225	0.155	0.12	0.1475	0.1575	0.1175	0.1075	0.095	0.08	0.1325	0.1025	0.1325	0.1275	0.0925	0.1275	0.105	0.0875	0.1475	0.0775	0.09	0.125	0.12	0.1075	0.125	0.1625	0.1175	0.125	0.1425	0.1825	0.1	0.08	0.11	0.1025	0.13	0.1375
	0.1525	0.1475	0.125	0.15	0.12	0.105	0.1575	0.135	0.1425	0.1025	0.0975	0.1225	0.125	0.1225	0.1075	0.1125	0.105	0.1075	0.1525	0.1325	0.13	0.1225	0.115	0.165	0.085	0.105	0.145	0.1175	0.1475	0.12	0.115	0.115	0.07	0.0825	0.1075	0.14	0.13	0.1475	0.1375	0.175	0.1375	0.1025	0.165	0.135	0.1125	0.125	0.085	0.135	0.14
	0.12	0.1575	0.0925	0.1275	0.1525	0.085	0.1475	0.12	0.0925	0.1325	0.1125	0.1275	0.0875	0.105	0.1275	0.1275	0.1325	0.13	0.135	0.155	0.1	0.1	0.0925	0.1475	0.145	0.1325	0.1275	0.13	0.13	0.1475	0.1125	0.125	0.1	0.1075	0.0825	0.1175	0.1275	0.155	0.1275	0.18	0.155	0.1075	0.1525	0.1425	0.1425	0.0925	0.1025	0.14	0.1275
	0.1175	0.15	0.1	0.1225	0.1125	0.0875	0.165	0.1425	0.105	0.095	0.1075	0.1475	0.0775	0.1275	0.1125	0.1375	0.13	0.15	0.145	0.13	0.16	0.1025	0.1125	0.155	0.12	0.095	0.145	0.1275	0.1375	0.16	0.0925	0.12	0.0825	0.0575	0.125	0.0975	0.0925	0.11	0.1525	0.175	0.13	0.115	0.14	0.1325	0.0875	0.08	0.1025	0.1825	0.14
	0.1125	0.1175	0.12	0.1225	0.085	0.12	0.1425	0.1	0.12	0.0875	0.1375	0.1025	0.13	0.1175	0.125	0.1625	0.1175	0.075	0.1525	0.11	0.095	0.1125	0.065	0.0925	0.1	0.1075	0.15	0.13	0.135	0.1275	0.1	0.1425	0.13	0.07	0.1125	0.14	0.12	0.14	0.195	0.1175	0.13	0.1025	0.195	0.13	0.095	0.09	0.1125	0.1675	0.1125
	0.1075	0.125	0.1225	0.1325	0.1425	0.1025	0.16	0.1225	0.1075	0.125	0.1275	0.1175	0.09	0.1125	0.105	0.1475	0.1125	0.1575	0.1325	0.12	0.1125	0.1125	0.1275	0.145	0.1	0.1075	0.115	0.115	0.125	0.14	0.085	0.1075	0.085	0.0875	0.0725	0.1475	0.1225	0.155	0.1375	0.105	0.1525	0.115	0.14	0.1075	0.145	0.105	0.1125	0.155	0.1175
	0.1075	0.1625	0.1125	0.1325	0.1075	0.1175	0.155	0.1625	0.1275	0.115	0.11	0.145	0.11	0.1375	0.145	0.1525	0.0975	0.105	0.0825	0.095	0.1275	0.1075	0.1	0.1475	0.095	0.13	0.1375	0.125	0.145	0.1425	0.1375	0.12	0.095	0.0825	0.095	0.1525	0.12	0.1175	0.135	0.14	0.115	0.085	0.135	0.1275	0.085	0.0975	0.0975	0.14	0.15
	0.0925	0.1575	0.105	0.125	0.1375	0.135	0.1625	0.115	0.1175	0.13	0.11	0.12	0.0825	0.1175	0.09	0.1275	0.12	0.115	0.15	0.13	0.105	0.125	0.09	0.135	0.1175	0.1275	0.1275	0.16	0.1375	0.125	0.105	0.1025	0.125	0.1	0.105	0.1275	0.095	0.1325	0.13	0.1425	0.155	0.085	0.185	0.1425	0.1175	0.115	0.105	0.1275	0.16
	0.0975	0.1775	0.09	0.1275	0.145	0.125	0.175	0.105	0.13	0.11	0.1025	0.1	0.09	0.115	0.13	0.14	0.0975	0.1225	0.145	0.115	0.125	0.1425	0.1	0.11	0.1025	0.13	0.1525	0.15	0.1325	0.1125	0.1275	0.1375	0.085	0.0975	0.0925	0.155	0.09	0.155	0.105	0.13	0.1625	0.11	0.1375	0.1275	0.1125	0.1025	0.135	0.1475	0.1375
	0.0875	0.1525	0.08	0.12	0.16	0.1175	0.1325	0.1	0.125	0.1475	0.1075	0.1125	0.0725	0.1	0.125	0.155	0.1175	0.1225	0.125	0.1225	0.1075	0.0925	0.1175	0.13	0.1225	0.125	0.14	0.1275	0.1175	0.1775	0.1125	0.1425	0.1	0.115	0.09	0.115	0.12	0.16	0.1325	0.1225	0.1725	0.09	0.165	0.095	0.0925	0.1025	0.125	0.14	0.115
	0.0825	0.1425	0.1375	0.105	0.075	0.085	0.195	0.125	0.1075	0.1025	0.1	0.1275	0.085	0.18	0.1275	0.12	0.115	0.1175	0.15	0.1075	0.1325	0.09	0.085	0.1525	0.1275	0.0975	0.145	0.1475	0.12	0.15	0.095	0.12	0.1025	0.0625	0.0975	0.09	0.1025	0.1175	0.1075	0.1525	0.1525	0.0875	0.15	0.105	0.085	0.0725	0.115	0.1225	0.1575
	0.115	0.1225	0.0975	0.1325	0.1225	0.1	0.1625	0.12	0.1175	0.115	0.11	0.1125	0.0925	0.1025	0.105	0.1175	0.09	0.1225	0.1275	0.1175	0.1125	0.095	0.12	0.13	0.125	0.1075	0.1	0.1275	0.1225	0.13	0.105	0.1475	0.0725	0.1075	0.11	0.095	0.07	0.1575	0.165	0.155	0.1275	0.1	0.1725	0.1175	0.0975	0.095	0.1325	0.1225	0.14
	0.1375	0.1525	0.1025	0.1525	0.115	0.075	0.1275	0.15	0.12	0.1	0.1175	0.1175	0.1	0.15	0.09	0.0975	0.125	0.115	0.1375	0.1375	0.0875	0.1025	0.1025	0.18	0.1025	0.1025	0.1075	0.1325	0.13	0.1475	0.1075	0.12	0.0875	0.0775	0.08	0.1525	0.1	0.135	0.1225	0.165	0.1125	0.0725	0.1425	0.1175	0.11	0.1	0.13	0.1275	0.105
	0.11	0.135	0.0975	0.12	0.125	0.1	0.1525	0.105	0.0925	0.1025	0.1225	0.085	0.1	0.11	0.095	0.13	0.1225	0.1	0.1475	0.12	0.1125	0.0825	0.1175	0.16	0.1075	0.1275	0.1175	0.1225	0.1225	0.1175	0.1425	0.1475	0.0925	0.105	0.0675	0.1175	0.065	0.1175	0.14	0.155	0.115	0.15	0.1775	0.14	0.0775	0.1275	0.13	0.1325	0.1375
	0.11	0.1425	0.1	0.0975	0.1025	0.1275	0.1175	0.125	0.125	0.1	0.1425	0.125	0.095	0.1225	0.125	0.1625	0.1125	0.1175	0.17	0.1375	0.1	0.1375	0.105	0.1075	0.1375	0.1525	0.1625	0.15	0.115	0.1125	0.1175	0.115	0.095	0.0675	0.125	0.16	0.0925	0.1425	0.1475	0.155	0.1525	0.0825	0.16	0.145	0.1075	0.0725	0.0925	0.1375	0.1275
	0.125	0.0975	0.0925	0.1475	0.1075	0.1175	0.1525	0.0825	0.1075	0.1125	0.13	0.1125	0.09	0.135	0.155	0.105	0.0725	0.1275	0.16	0.095	0.1175	0.125	0.075	0.1175	0.11	0.0925	0.15	0.145	0.12	0.13	0.09	0.1225	0.09	0.1	0.0925	0.0875	0.12	0.145	0.125	0.18	0.13	0.1	0.1825	0.13	0.1325	0.0675	0.155	0.135	0.1425
	0.08	0.1325	0.13	0.13	0.155	0.1325	0.12	0.155	0.105	0.0975	0.1025	0.105	0.085	0.125	0.1375	0.165	0.12	0.1225	0.15	0.115	0.095	0.1475	0.095	0.14	0.1025	0.1375	0.16	0.1225	0.105	0.1175	0.1025	0.1125	0.1225	0.08	0.105	0.12	0.1275	0.1325	0.13	0.1975	0.1375	0.1025	0.1675	0.13	0.105	0.105	0.1275	0.16	0.1025
	0.105	0.1625	0.065	0.155	0.1025	0.1275	0.105	0.1175	0.095	0.13	0.11	0.125	0.1075	0.1325	0.1075	0.135	0.1	0.145	0.1775	0.095	0.1175	0.0875	0.1275	0.1375	0.115	0.1225	0.155	0.1225	0.115	0.115	0.1125	0.115	0.1	0.085	0.0825	0.145	0.1125	0.13	0.1275	0.145	0.1625	0.1125	0.12	0.1225	0.13	0.0775	0.105	0.145	0.1575
	0.1025	0.1775	0.07	0.1125	0.095	0.11	0.1275	0.125	0.1275	0.1475	0.115	0.1425	0.0925	0.1375	0.12	0.1075	0.1225	0.1425	0.14	0.0975	0.1325	0.105	0.0975	0.0875	0.1125	0.1325	0.1275	0.135	0.1275	0.135	0.0925	0.135	0.045	0.075	0.12	0.105	0.095	0.1675	0.135	0.115	0.13	0.115	0.19	0.0925	0.1325	0.065	0.13	0.1275	0.095
	0.145	0.1425	0.0775	0.135	0.135	0.145	0.115	0.1325	0.1275	0.1275	0.1125	0.0875	0.1025	0.1225	0.1	0.1475	0.13	0.125	0.15	0.1	0.0975	0.1075	0.09	0.1225	0.1075	0.11	0.11	0.175	0.1325	0.0925	0.1	0.125	0.1	0.0825	0.0825	0.1125	0.0875	0.1375	0.14	0.16	0.15	0.1725	0.18	0.105	0.1025	0.1125	0.105	0.1275	0.13
	0.1075	0.1175	0.1125	0.145	0.115	0.095	0.1325	0.1075	0.13	0.1	0.09	0.1325	0.095	0.125	0.1175	0.1625	0.1175	0.105	0.13	0.115	0.1025	0.12	0.1425	0.1625	0.105	0.13	0.1275	0.135	0.1175	0.1275	0.12	0.0925	0.095	0.075	0.12	0.11	0.09	0.1075	0.1825	0.165	0.14	0.1175	0.1775	0.105	0.1075	0.075	0.1375	0.145	0.1325
	0.1075	0.145	0.0925	0.1275	0.155	0.095	0.1225	0.1225	0.1125	0.11	0.15	0.1325	0.1275	0.125	0.0975	0.105	0.1175	0.1475	0.1075	0.125	0.115	0.0875	0.095	0.125	0.115	0.1375	0.1125	0.1475	0.14	0.1	0.1225	0.1175	0.085	0.0925	0.0975	0.105	0.115	0.165	0.165	0.1075	0.115	0.0775	0.1425	0.1025	0.11	0.0825	0.14	0.1325	0.155
	0.125	0.13	0.1	0.105	0.1175	0.135	0.1325	0.1	0.115	0.11	0.145	0.1625	0.125	0.105	0.1225	0.13	0.09	0.1	0.155	0.13	0.115	0.11	0.1125	0.11	0.115	0.1025	0.1225	0.115	0.14	0.1	0.1025	0.135	0.1	0.0925	0.0625	0.135	0.0625	0.1075	0.125	0.16	0.11	0.1025	0.15	0.0975	0.1425	0.0725	0.1	0.1625	0.15
	0.1075	0.13	0.055	0.085	0.1	0.135	0.15	0.105	0.11	0.1425	0.105	0.125	0.125	0.1425	0.0975	0.1125	0.0975	0.1025	0.1225	0.105	0.1075	0.1275	0.0975	0.1675	0.1225	0.14	0.14	0.14	0.155	0.115	0.13	0.1375	0.07	0.07	0.1125	0.1725	0.12	0.115	0.12	0.1425	0.1275	0.115	0.18	0.115	0.15	0.085	0.1175	0.1525	0.165
	0.11	0.125	0.12	0.1125	0.15	0.08	0.16	0.13	0.135	0.09	0.14	0.1425	0.0825	0.1375	0.14	0.145	0.145	0.1025	0.13	0.1075	0.095	0.12	0.06	0.13	0.11	0.1475	0.1125	0.1225	0.1175	0.16	0.125	0.15	0.1	0.08	0.085	0.0875	0.08	0.135	0.1725	0.1525	0.1475	0.1025	0.1825	0.1275	0.1625	0.11	0.1225	0.1775	0.1575
	0.1175	0.15	0.13	0.115	0.125	0.1225	0.13	0.115	0.125	0.105	0.14	0.1175	0.0775	0.145	0.1	0.125	0.105	0.1075	0.1475	0.11	0.0975	0.135	0.085	0.1025	0.085	0.13	0.125	0.1125	0.115	0.12	0.11	0.135	0.0875	0.09	0.0775	0.145	0.09	0.1225	0.1075	0.175	0.1325	0.0975	0.1625	0.1225	0.095	0.08	0.11	0.115	0.105
	0.1075	0.135	0.1025	0.105	0.11	0.0975	0.1625	0.1425	0.1275	0.1225	0.1	0.1175	0.1	0.1125	0.125	0.1275	0.135	0.135	0.135	0.1325	0.1225	0.1175	0.115	0.1375	0.11	0.105	0.1075	0.11	0.09	0.1	0.0875	0.11	0.0775	0.09	0.0725	0.11	0.0675	0.1175	0.145	0.1575	0.115	0.1425	0.1175	0.15	0.11	0.07	0.1175	0.1725	0.15
	0.1375	0.1375	0.1175	0.125	0.085	0.1275	0.13	0.1375	0.115	0.125	0.1175	0.11	0.1275	0.1625	0.1125	0.1725	0.1375	0.12	0.1075	0.1	0.1275	0.1225	0.08	0.1075	0.1125	0.1475	0.1275	0.1075	0.1775	0.1375	0.11	0.1475	0.1	0.0575	0.095	0.11	0.11	0.14	0.1375	0.17	0.1425	0.1175	0.2025	0.1425	0.155	0.0975	0.1275	0.13	0.1275
	0.1025	0.14	0.09	0.1175	0.11	0.1075	0.155	0.14	0.085	0.1025	0.1325	0.1425	0.1	0.145	0.125	0.1175	0.1175	0.1225	0.1225	0.1025	0.13	0.1075	0.1075	0.125	0.13	0.145	0.135	0.16	0.095	0.115	0.09	0.1375	0.095	0.075	0.1025	0.145	0.125	0.1325	0.1175	0.1175	0.1325	0.0875	0.1375	0.1275	0.145	0.065	0.1275	0.1175	0.145
	0.0875	0.135	0.1225	0.1375	0.1375	0.1275	0.1375	0.1075	0.09	0.115	0.095	0.1175	0.135	0.1625	0.105	0.13	0.1	0.1475	0.145	0.1025	0.13	0.12	0.1025	0.1425	0.09	0.1575	0.0975	0.13	0.0925	0.135	0.1475	0.0975	0.095	0.0825	0.0775	0.09	0.075	0.155	0.1475	0.1925	0.0875	0.11	0.1975	0.13	0.1375	0.08	0.1475	0.1725	0.1425
	0.1225	0.1175	0.115	0.1525	0.1225	0.11	0.135	0.1525	0.1	0.105	0.0925	0.1025	0.095	0.1425	0.125	0.135	0.135	0.1375	0.115	0.105	0.12	0.1075	0.0675	0.1375	0.1075	0.115	0.1625	0.1175	0.1175	0.13	0.08	0.115	0.0875	0.07	0.095	0.1325	0.105	0.12	0.13	0.13	0.1425	0.0775	0.155	0.085	0.11	0.09	0.0975	0.14	0.135
	0.125	0.1	0.1025	0.115	0.1325	0.12	0.165	0.15	0.1125	0.105	0.0975	0.11	0.1125	0.1175	0.12	0.1425	0.1075	0.1525	0.145	0.135	0.115	0.0875	0.1	0.135	0.1	0.1325	0.1275	0.165	0.1225	0.1325	0.1025	0.125	0.0975	0.095	0.0875	0.105	0.0875	0.1525	0.1625	0.1625	0.1375	0.1025	0.1875	0.1075	0.1025	0.1025	0.1075	0.1575	0.125
	0.1175	0.15	0.12	0.1275	0.13	0.13	0.12	0.1275	0.1125	0.125	0.115	0.1175	0.115	0.1375	0.1175	0.1325	0.1325	0.12	0.16	0.115	0.1225	0.0975	0.09	0.145	0.085	0.14	0.1475	0.1525	0.135	0.13	0.15	0.11	0.1075	0.0925	0.11	0.1175	0.1075	0.125	0.145	0.1575	0.165	0.1075	0.1925	0.11	0.1	0.095	0.0975	0.1925	0.155
	0.1375	0.1475	0.105	0.1475	0.1325	0.1275	0.14	0.1275	0.1	0.07	0.1425	0.13	0.095	0.1175	0.1075	0.1475	0.1175	0.12	0.155	0.115	0.105	0.1075	0.07	0.11	0.1325	0.1225	0.1375	0.115	0.1575	0.1125	0.1025	0.125	0.0875	0.1	0.0875	0.1125	0.0975	0.14	0.1125	0.1525	0.125	0.125	0.145	0.1025	0.1125	0.1075	0.125	0.125	0.145
	0.14	0.1275	0.08	0.115	0.12	0.115	0.1825	0.1275	0.12	0.11	0.12	0.1275	0.105	0.12	0.1025	0.1425	0.09	0.11	0.12	0.12	0.085	0.125	0.0825	0.1475	0.1075	0.12	0.1275	0.1225	0.15	0.075	0.105	0.1275	0.1	0.105	0.12	0.1575	0.095	0.1425	0.105	0.1575	0.14	0.1025	0.185	0.115	0.13	0.0925	0.1125	0.14	0.155
	0.1275	0.14	0.09	0.1325	0.125	0.0925	0.145	0.125	0.0975	0.11	0.12	0.0925	0.1	0.13	0.11	0.145	0.0925	0.0975	0.1525	0.1125	0.1075	0.125	0.055	0.14	0.0875	0.1325	0.1225	0.1575	0.13	0.1325	0.11	0.1275	0.0825	0.075	0.11	0.125	0.12	0.16	0.1575	0.1425	0.1175	0.145	0.145	0.16	0.0925	0.0825	0.12	0.145	0.1375
	0.1325	0.155	0.1	0.1425	0.12	0.1025	0.16	0.1175	0.07	0.095	0.1425	0.0925	0.0925	0.1175	0.11	0.145	0.105	0.1175	0.1125	0.13	0.115	0.1025	0.095	0.1225	0.1025	0.0875	0.13	0.1225	0.1325	0.0975	0.11	0.1425	0.0875	0.115	0.1575	0.085	0.0975	0.15	0.115	0.1575	0.09	0.1025	0.185	0.165	0.1275	0.1	0.0875	0.1125	0.135
	0.12	0.135	0.095	0.125	0.13	0.1075	0.11	0.1025	0.09	0.1175	0.125	0.125	0.1125	0.13	0.095	0.1225	0.1075	0.1375	0.1475	0.1375	0.1225	0.1025	0.09	0.1175	0.0975	0.115	0.1525	0.125	0.12	0.1375	0.09	0.085	0.0925	0.0975	0.0825	0.135	0.085	0.1275	0.1275	0.185	0.14	0.095	0.1475	0.0925	0.105	0.08	0.135	0.1375	0.1475
	0.11	0.14	0.105	0.15	0.1075	0.1325	0.18	0.1475	0.1325	0.115	0.1	0.135	0.08	0.1425	0.1	0.135	0.1025	0.135	0.1175	0.135	0.135	0.12	0.095	0.13	0.1025	0.1175	0.1475	0.125	0.1575	0.11	0.1425	0.1175	0.0825	0.07	0.11	0.1275	0.0825	0.1325	0.1225	0.18	0.1375	0.13	0.13	0.0975	0.1125	0.09	0.0925	0.135	0.15
	0.105	0.15	0.115	0.135	0.165	0.1	0.155	0.1375	0.1025	0.1175	0.1425	0.115	0.1325	0.1425	0.1425	0.15	0.1075	0.11	0.0925	0.1375	0.1225	0.115	0.0875	0.125	0.15	0.105	0.12	0.145	0.1225	0.1675	0.1125	0.115	0.1275	0.1325	0.12	0.14	0.085	0.135	0.15	0.15	0.125	0.12	0.155	0.1425	0.15	0.0875	0.14	0.1375	0.165
	0.1325	0.1375	0.0975	0.1075	0.13	0.12	0.17	0.1125	0.1175	0.105	0.1525	0.105	0.0875	0.105	0.1075	0.1625	0.125	0.1275	0.1325	0.14	0.11	0.1	0.105	0.1175	0.11	0.1175	0.155	0.1225	0.0975	0.1325	0.13	0.155	0.0925	0.0725	0.1125	0.085	0.1025	0.1675	0.175	0.14	0.16	0.1	0.1825	0.115	0.1225	0.095	0.1025	0.15	0.105
	0.1075	0.13	0.11	0.1125	0.17	0.12	0.1525	0.1325	0.1375	0.1275	0.1125	0.1575	0.125	0.1275	0.1	0.135	0.1175	0.1325	0.1225	0.1	0.1125	0.105	0.075	0.12	0.1525	0.125	0.1175	0.1725	0.1325	0.1075	0.135	0.1225	0.095	0.11	0.105	0.135	0.1175	0.1125	0.16	0.165	0.1275	0.0875	0.17	0.17	0.125	0.105	0.09	0.165	0.1225
	0.105	0.1675	0.0875	0.1225	0.1075	0.1325	0.17	0.115	0.1375	0.1275	0.1375	0.1275	0.1275	0.125	0.1125	0.12	0.1125	0.11	0.1775	0.155	0.1075	0.075	0.1025	0.1175	0.1025	0.09	0.1325	0.1425	0.145	0.155	0.135	0.1375	0.0775	0.1075	0.1025	0.1275	0.13	0.1425	0.13	0.165	0.09	0.1225	0.1475	0.14	0.13	0.11	0.135	0.155	0.17
	0.1075	0.1475	0.11	0.1325	0.125	0.1125	0.1275	0.115	0.1125	0.11	0.1025	0.1175	0.1275	0.0925	0.1275	0.1275	0.105	0.16	0.165	0.095	0.0975	0.1075	0.1125	0.1375	0.0775	0.1175	0.115	0.155	0.0825	0.13	0.125	0.13	0.1175	0.0975	0.0775	0.1575	0.0775	0.1075	0.1225	0.17	0.1325	0.13	0.1375	0.1275	0.105	0.0775	0.095	0.12	0.1075
	0.115	0.125	0.11	0.0725	0.13	0.1275	0.1325	0.11	0.105	0.12	0.1175	0.0925	0.0925	0.1475	0.1375	0.1175	0.1175	0.105	0.1325	0.1225	0.1075	0.105	0.1075	0.1125	0.1075	0.125	0.1175	0.12	0.125	0.1225	0.1175	0.125	0.0925	0.075	0.0925	0.0925	0.0975	0.13	0.15	0.1575	0.1425	0.1025	0.1425	0.1525	0.11	0.09	0.13	0.1875	0.11
	0.1125	0.1325	0.0925	0.1175	0.105	0.11	0.1725	0.085	0.145	0.1225	0.105	0.095	0.095	0.13	0.1325	0.1325	0.0725	0.1375	0.13	0.1225	0.1225	0.125	0.0925	0.1275	0.08	0.1075	0.185	0.1475	0.13	0.13	0.115	0.15	0.075	0.11	0.09	0.1375	0.1075	0.1525	0.145	0.17	0.1425	0.0725	0.14	0.13	0.1325	0.1	0.105	0.125	0.1375
	0.12	0.115	0.0875	0.1025	0.1375	0.1275	0.135	0.155	0.105	0.11	0.115	0.125	0.09	0.16	0.1025	0.1575	0.0975	0.1175	0.1225	0.1175	0.1125	0.105	0.1225	0.125	0.09	0.145	0.09	0.1375	0.1625	0.0975	0.1075	0.1275	0.115	0.1125	0.095	0.1025	0.1125	0.1175	0.1175	0.135	0.15	0.1	0.14	0.14	0.1425	0.1	0.1075	0.13	0.14
	0.1	0.1175	0.1175	0.1225	0.15	0.0825	0.1725	0.095	0.08	0.1325	0.14	0.11	0.1425	0.1425	0.11	0.145	0.0875	0.1325	0.145	0.1225	0.1325	0.12	0.0825	0.155	0.095	0.125	0.1225	0.12	0.1225	0.125	0.0925	0.12	0.095	0.095	0.1175	0.1125	0.095	0.12	0.12	0.165	0.1425	0.095	0.1375	0.165	0.125	0.0925	0.115	0.1	0.1025
	0.1125	0.13	0.115	0.1475	0.12	0.1075	0.1425	0.135	0.1275	0.125	0.095	0.1475	0.125	0.1025	0.0925	0.1575	0.1175	0.1775	0.1475	0.1125	0.105	0.13	0.1	0.0975	0.0975	0.105	0.145	0.165	0.1275	0.095	0.1125	0.1375	0.115	0.0925	0.105	0.14	0.12	0.1375	0.1625	0.16	0.15	0.1075	0.1525	0.11	0.115	0.0725	0.1425	0.12	0.1475
	0.1025	0.13	0.14	0.125	0.1325	0.115	0.1425	0.1	0.0925	0.105	0.115	0.1125	0.1175	0.145	0.13	0.145	0.1175	0.1175	0.1325	0.105	0.1125	0.12	0.1025	0.115	0.0775	0.1175	0.2075	0.1125	0.1375	0.11	0.1275	0.1375	0.0825	0.0725	0.075	0.1175	0.1	0.1325	0.1425	0.1425	0.1325	0.085	0.1825	0.1225	0.1225	0.0925	0.1	0.1125	0.14
	0.0925	0.135	0.15	0.1	0.0975	0.095	0.1475	0.12	0.1275	0.1275	0.0925	0.1125	0.13	0.1375	0.0975	0.145	0.1225	0.14	0.14	0.1275	0.095	0.0925	0.085	0.095	0.085	0.1175	0.1275	0.1175	0.1375	0.11	0.125	0.125	0.125	0.0725	0.095	0.1375	0.1025	0.155	0.1625	0.1675	0.1475	0.11	0.125	0.1	0.115	0.075	0.085	0.1675	0.1225
	0.12	0.145	0.1175	0.1025	0.1425	0.14	0.1425	0.0975	0.1425	0.105	0.1125	0.1325	0.0975	0.135	0.115	0.1325	0.1075	0.115	0.1175	0.1225	0.11	0.12	0.1125	0.1525	0.1525	0.1	0.1575	0.135	0.1125	0.1325	0.115	0.1225	0.0775	0.0975	0.09	0.105	0.115	0.1125	0.16	0.145	0.155	0.0925	0.1675	0.1275	0.115	0.11	0.11	0.1175	0.1425
	0.07	0.1625	0.0925	0.085	0.1275	0.11	0.1175	0.0925	0.1125	0.1025	0.1175	0.125	0.0825	0.1075	0.12	0.095	0.12	0.12	0.1475	0.1325	0.14	0.115	0.105	0.135	0.0725	0.1025	0.1425	0.1325	0.1375	0.1675	0.1475	0.14	0.0775	0.1075	0.085	0.1125	0.075	0.1475	0.14	0.1525	0.1275	0.1475	0.1525	0.12	0.115	0.135	0.12	0.155	0.115
	0.1	0.1325	0.0975	0.1525	0.1	0.11	0.125	0.1175	0.1275	0.115	0.1075	0.135	0.1125	0.145	0.1225	0.1275	0.1425	0.1525	0.1625	0.1375	0.0775	0.09	0.105	0.1	0.0925	0.105	0.12	0.13	0.1225	0.1425	0.0725	0.1	0.07	0.0775	0.11	0.12	0.135	0.135	0.1025	0.175	0.1675	0.1225	0.13	0.135	0.1375	0.0925	0.0875	0.105	0.1125
	0.11	0.1475	0.09	0.0975	0.155	0.095	0.13	0.0875	0.135	0.13	0.1125	0.15	0.135	0.1125	0.1125	0.1575	0.12	0.1225	0.1325	0.13	0.1225	0.1375	0.0975	0.1175	0.1075	0.1475	0.115	0.1425	0.1025	0.1375	0.0975	0.1225	0.1	0.075	0.08	0.115	0.0825	0.1425	0.1375	0.1275	0.175	0.14	0.1575	0.15	0.1125	0.0975	0.11	0.1325	0.1225
	0.13	0.14	0.0975	0.0875	0.145	0.1225	0.1525	0.14	0.095	0.1225	0.11	0.13	0.09	0.145	0.135	0.1275	0.125	0.13	0.1125	0.13	0.125	0.155	0.1175	0.1525	0.1175	0.1225	0.14	0.11	0.11	0.13	0.1225	0.12	0.0825	0.09	0.075	0.155	0.12	0.165	0.155	0.1275	0.105	0.1	0.155	0.1425	0.1225	0.0875	0.105	0.155	0.135
	0.0975	0.1425	0.065	0.1325	0.135	0.1375	0.1625	0.1525	0.1225	0.1375	0.1175	0.11	0.115	0.1075	0.1275	0.1325	0.14	0.11	0.175	0.13	0.1325	0.115	0.09	0.1275	0.115	0.12	0.13	0.125	0.1275	0.135	0.135	0.1175	0.11	0.1	0.1225	0.1325	0.1425	0.1175	0.17	0.1375	0.1275	0.09	0.16	0.155	0.1175	0.085	0.0875	0.13	0.145
	0.1075	0.14	0.1	0.1125	0.115	0.1375	0.1675	0.13	0.1275	0.1075	0.1175	0.1075	0.11	0.135	0.1275	0.13	0.12	0.1425	0.12	0.14	0.11	0.1425	0.0725	0.13	0.115	0.11	0.1375	0.1225	0.12	0.095	0.1375	0.1075	0.105	0.095	0.075	0.13	0.1125	0.1275	0.115	0.15	0.145	0.085	0.135	0.1275	0.1375	0.0825	0.115	0.13	0.16
	0.1425	0.155	0.1025	0.1125	0.1	0.1075	0.155	0.1075	0.1125	0.1325	0.12	0.1025	0.105	0.135	0.085	0.1425	0.1125	0.0975	0.095	0.1075	0.09	0.15	0.105	0.135	0.105	0.16	0.11	0.115	0.12	0.1225	0.1275	0.115	0.1175	0.1025	0.0675	0.1425	0.1025	0.135	0.145	0.175	0.155	0.125	0.1675	0.145	0.09	0.0875	0.125	0.13	0.1525
	0.1075	0.1525	0.12	0.14	0.11	0.135	0.175	0.1175	0.0925	0.0975	0.11	0.105	0.1125	0.15	0.1175	0.1475	0.1175	0.135	0.115	0.1025	0.1075	0.135	0.085	0.135	0.115	0.1025	0.1375	0.1225	0.15	0.1425	0.1225	0.11	0.075	0.09	0.0825	0.105	0.115	0.12	0.105	0.1375	0.1275	0.1275	0.1825	0.115	0.0875	0.0825	0.1225	0.13	0.115
	0.1375	0.1325	0.075	0.165	0.14	0.14	0.16	0.1375	0.12	0.1025	0.0875	0.1225	0.1175	0.1325	0.0925	0.14	0.0875	0.145	0.135	0.1175	0.1	0.0875	0.1075	0.1275	0.095	0.0825	0.095	0.1175	0.14	0.12	0.1275	0.1225	0.09	0.1	0.0675	0.15	0.085	0.14	0.09	0.1775	0.145	0.0775	0.195	0.1025	0.14	0.0975	0.1025	0.155	0.1325
	0.1075	0.155	0.1025	0.1525	0.095	0.1325	0.1625	0.125	0.115	0.0825	0.1175	0.1125	0.0875	0.1125	0.1475	0.1225	0.1375	0.115	0.13	0.1225	0.1	0.1175	0.1275	0.0975	0.12	0.125	0.0775	0.13	0.1375	0.1225	0.1275	0.1175	0.0875	0.1075	0.06	0.1025	0.11	0.1075	0.1775	0.1925	0.1325	0.09	0.1875	0.1275	0.1175	0.085	0.125	0.11	0.15
	0.1125	0.1525	0.1325	0.1075	0.1025	0.095	0.1775	0.105	0.11	0.145	0.135	0.115	0.1175	0.125	0.1175	0.1525	0.1075	0.0925	0.1375	0.155	0.09	0.125	0.0975	0.1275	0.095	0.125	0.0875	0.1625	0.1575	0.13	0.125	0.1375	0.08	0.095	0.1125	0.1675	0.0825	0.15	0.12	0.1475	0.13	0.1175	0.1625	0.1075	0.0975	0.105	0.0975	0.13	0.125
	0.105	0.1575	0.115	0.14	0.105	0.1225	0.1325	0.17	0.1075	0.1225	0.1075	0.085	0.135	0.1375	0.1375	0.125	0.1075	0.0975	0.145	0.1225	0.1075	0.1175	0.07	0.1275	0.125	0.1275	0.12	0.1375	0.105	0.1325	0.1125	0.1475	0.1075	0.0975	0.1125	0.105	0.0925	0.17	0.1375	0.155	0.135	0.095	0.1625	0.1525	0.1225	0.1275	0.1225	0.1325	0.12
	0.115	0.175	0.1	0.0975	0.13	0.1075	0.1375	0.135	0.1075	0.135	0.1075	0.165	0.0925	0.135	0.0975	0.1125	0.1225	0.105	0.115	0.12	0.1175	0.1275	0.0975	0.135	0.0875	0.16	0.125	0.1175	0.075	0.12	0.0775	0.125	0.1275	0.1125	0.09	0.115	0.09	0.1325	0.1175	0.14	0.125	0.0925	0.1625	0.1225	0.1075	0.08	0.12	0.1325	0.1275
	0.135	0.1075	0.1225	0.12	0.1225	0.1	0.13	0.155	0.115	0.1075	0.1425	0.1075	0.1375	0.1525	0.1	0.1575	0.0825	0.12	0.1375	0.1225	0.125	0.1	0.1125	0.135	0.12	0.1475	0.1375	0.1375	0.125	0.11	0.145	0.1425	0.1	0.1075	0.1225	0.1325	0.1	0.1425	0.135	0.1525	0.1425	0.1225	0.155	0.13	0.1075	0.105	0.085	0.13	0.115
	0.11	0.1425	0.0825	0.115	0.12	0.125	0.1525	0.0975	0.135	0.145	0.14	0.115	0.105	0.14	0.105	0.125	0.1275	0.1225	0.1275	0.125	0.15	0.0775	0.1175	0.1475	0.1275	0.1275	0.1125	0.14	0.15	0.1375	0.125	0.1125	0.095	0.0975	0.095	0.115	0.0975	0.1425	0.155	0.1325	0.1525	0.145	0.1325	0.13	0.1075	0.0725	0.125	0.1425	0.165
	0.0775	0.1	0.11	0.125	0.115	0.1175	0.17	0.105	0.135	0.15	0.1375	0.12	0.12	0.1425	0.1175	0.1175	0.08	0.12	0.1625	0.1025	0.115	0.1075	0.095	0.145	0.09	0.1375	0.1425	0.16	0.1125	0.1325	0.105	0.1275	0.0975	0.1	0.0975	0.1325	0.1	0.095	0.18	0.18	0.1625	0.12	0.1325	0.135	0.115	0.0825	0.1125	0.115	0.1275
	0.1025	0.1275	0.0825	0.1025	0.135	0.0825	0.11	0.1425	0.1125	0.1	0.12	0.1025	0.075	0.165	0.1175	0.11	0.11	0.1025	0.1625	0.095	0.12	0.1175	0.1	0.1425	0.1175	0.1	0.1	0.1175	0.125	0.1175	0.1125	0.125	0.1075	0.0775	0.0975	0.1075	0.105	0.125	0.145	0.125	0.1325	0.11	0.185	0.1225	0.11	0.085	0.135	0.155	0.155
	0.1275	0.1275	0.1025	0.1575	0.1425	0.14	0.1225	0.125	0.08	0.1025	0.1225	0.125	0.09	0.145	0.1225	0.1475	0.1525	0.1325	0.12	0.1425	0.115	0.1075	0.1175	0.145	0.08	0.1125	0.135	0.125	0.115	0.1225	0.0875	0.1175	0.07	0.11	0.1	0.1125	0.1025	0.1225	0.15	0.175	0.1575	0.105	0.16	0.1075	0.1175	0.0925	0.1125	0.135	0.1475
	0.12	0.0925	0.1	0.11	0.12	0.135	0.14	0.1175	0.0825	0.1275	0.105	0.1125	0.0975	0.15	0.13	0.1275	0.0975	0.0825	0.1175	0.075	0.145	0.1025	0.1125	0.11	0.09	0.105	0.1225	0.1325	0.16	0.13	0.0825	0.13	0.08	0.1125	0.1025	0.0875	0.09	0.1325	0.1425	0.155	0.1425	0.1075	0.1475	0.11	0.1025	0.0875	0.095	0.1325	0.1275
	0.1075	0.1425	0.1175	0.1275	0.11	0.1125	0.12	0.12	0.14	0.1275	0.105	0.1125	0.0725	0.1225	0.0975	0.135	0.095	0.1475	0.13	0.1325	0.1475	0.095	0.08	0.125	0.09	0.11	0.1275	0.135	0.1575	0.1325	0.1425	0.105	0.1125	0.085	0.0775	0.1525	0.0875	0.165	0.1325	0.145	0.155	0.1325	0.1625	0.1325	0.1325	0.09	0.125	0.1325	0.1275
	0.08	0.18	0.1	0.1175	0.14	0.1	0.155	0.0925	0.095	0.1225	0.1175	0.125	0.095	0.135	0.0675	0.1375	0.14	0.1225	0.1375	0.125	0.0975	0.115	0.12	0.1025	0.08	0.0975	0.1475	0.14	0.16	0.135	0.1225	0.1075	0.0775	0.0975	0.09	0.135	0.0975	0.1275	0.1475	0.165	0.11	0.0825	0.15	0.14	0.1175	0.1025	0.115	0.16	0.135
	0.09	0.135	0.1425	0.105	0.1425	0.1175	0.14	0.16	0.135	0.0875	0.095	0.1425	0.095	0.1125	0.135	0.1575	0.1175	0.1025	0.12	0.1	0.1275	0.0925	0.0825	0.1275	0.0925	0.1075	0.12	0.1275	0.1125	0.1125	0.12	0.12	0.1125	0.125	0.085	0.1425	0.1175	0.16	0.1175	0.11	0.15	0.105	0.155	0.1125	0.13	0.0775	0.1225	0.1525	0.12
	0.105	0.17	0.1075	0.1075	0.1425	0.115	0.1225	0.125	0.125	0.115	0.13	0.1	0.125	0.0975	0.1075	0.135	0.1075	0.1125	0.125	0.125	0.115	0.14	0.1275	0.14	0.1225	0.125	0.1425	0.115	0.13	0.0975	0.0875	0.1425	0.0975	0.095	0.105	0.135	0.11	0.165	0.0925	0.1425	0.1575	0.0775	0.125	0.1325	0.1275	0.1275	0.135	0.11	0.09
	0.125	0.13	0.0775	0.1425	0.1025	0.12	0.0825	0.11	0.13	0.135	0.0925	0.095	0.12	0.125	0.125	0.15	0.13	0.1425	0.1575	0.13	0.1375	0.145	0.09	0.1625	0.0975	0.095	0.1625	0.085	0.115	0.105	0.1	0.13	0.0825	0.0725	0.0575	0.1625	0.0675	0.13	0.14	0.16	0.135	0.135	0.1775	0.1175	0.115	0.105	0.0975	0.1375	0.11
	0.1325	0.1275	0.1	0.14	0.1425	0.0925	0.14	0.115	0.095	0.13	0.08	0.1125	0.095	0.17	0.125	0.1375	0.0925	0.135	0.1225	0.1225	0.105	0.1175	0.085	0.1375	0.13	0.105	0.13	0.1175	0.105	0.1475	0.125	0.12	0.095	0.11	0.09	0.1325	0.105	0.1675	0.1225	0.1375	0.1075	0.085	0.14	0.125	0.08	0.1075	0.1025	0.155	0.17
	0.1	0.145	0.105	0.14	0.1175	0.1125	0.125	0.1275	0.1175	0.115	0.1	0.1175	0.1	0.1325	0.1125	0.11	0.1325	0.1475	0.1675	0.135	0.1425	0.1225	0.11	0.115	0.13	0.1325	0.145	0.1575	0.125	0.1425	0.115	0.1	0.0975	0.115	0.0675	0.1125	0.115	0.1675	0.16	0.17	0.1225	0.11	0.135	0.1125	0.095	0.085	0.1275	0.175	0.1075
	0.125	0.13	0.1225	0.125	0.1075	0.12	0.11	0.0875	0.09	0.12	0.125	0.105	0.1125	0.1225	0.1225	0.1025	0.105	0.1025	0.1725	0.1275	0.1	0.1275	0.0825	0.13	0.1275	0.1325	0.09	0.095	0.135	0.1125	0.1225	0.13	0.1075	0.095	0.11	0.1275	0.095	0.165	0.1425	0.18	0.105	0.1125	0.125	0.0925	0.11	0.1025	0.09	0.1175	0.1575
	0.1125	0.1	0.1225	0.1025	0.14	0.175	0.15	0.1175	0.1375	0.115	0.1725	0.1075	0.11	0.1375	0.1275	0.125	0.11	0.13	0.13	0.1075	0.1025	0.135	0.0825	0.125	0.1225	0.105	0.14	0.1325	0.125	0.095	0.1225	0.11	0.1025	0.1	0.0875	0.13	0.0825	0.1475	0.13	0.1475	0.155	0.1025	0.1675	0.13	0.095	0.1025	0.12	0.1275	0.1325
phase1_shuffle	0.175	0.1175	0.135	0.1575	0.1	0.1175	0.13	0.105	0.1	0.09	0.1725	0.1325	0.14	0.1075	0.1275	0.0975	0.1275	0.1125	0.1475	0.115	0.1175	0.0975	0.12	0.1425	0.135	0.0825	0.1075	0.15	0.075	0.1	0.0775	0.1175	0.13	0.1775	0.205	0.1925	0.095	0.1275	0.1575	0.1275	0.095	0.1175	0.175	0.12	0.15	0.0875	0.075	0.1675	0.11
	0.1925	0.1075	0.125	0.1075	0.0975	0.11	0.1075	0.0975	0.115	0.0975	0.155	0.1525	0.13	0.0825	0.1475	0.1375	0.11	0.115	0.175	0.1175	0.1125	0.105	0.1325	0.1575	0.1625	0.1125	0.1175	0.1375	0.065	0.1475	0.0875	0.125	0.14	0.2	0.14	0.18	0.1025	0.1275	0.13	0.1	0.09	0.175	0.1175	0.1175	0.1525	0.1175	0.1275	0.15	0.1175
	0.18	0.125	0.1	0.1425	0.09	0.1125	0.0975	0.11	0.12	0.1075	0.145	0.1775	0.15	0.0825	0.1025	0.105	0.1275	0.0775	0.1725	0.0775	0.14	0.095	0.1525	0.16	0.14	0.0975	0.155	0.13	0.0725	0.145	0.075	0.1125	0.1275	0.1825	0.155	0.205	0.0875	0.08	0.13	0.105	0.05	0.1625	0.1125	0.1325	0.1575	0.13	0.1225	0.1475	0.0925
	0.16	0.1175	0.1225	0.1525	0.1225	0.105	0.16	0.0925	0.1	0.105	0.165	0.16	0.1325	0.0625	0.1225	0.125	0.115	0.11	0.16	0.105	0.11	0.115	0.12	0.1325	0.1475	0.1	0.1225	0.1425	0.085	0.14	0.0975	0.1	0.1425	0.215	0.165	0.205	0.1025	0.1475	0.145	0.1225	0.065	0.17	0.145	0.125	0.135	0.09	0.1325	0.16	0.0825
	0.195	0.1225	0.135	0.1525	0.105	0.0725	0.1525	0.1425	0.105	0.105	0.16	0.1525	0.115	0.0925	0.115	0.095	0.11	0.115	0.185	0.1	0.13	0.115	0.0875	0.15	0.1675	0.095	0.115	0.13	0.05	0.1175	0.075	0.1075	0.1275	0.16	0.1725	0.185	0.0825	0.13	0.12	0.095	0.0625	0.1675	0.155	0.12	0.135	0.12	0.0875	0.1275	0.075
	0.2125	0.1325	0.1075	0.1375	0.095	0.1125	0.1325	0.095	0.08	0.1025	0.1625	0.12	0.1425	0.0775	0.105	0.12	0.125	0.1125	0.15	0.095	0.14	0.095	0.105	0.165	0.1625	0.13	0.125	0.155	0.065	0.1525	0.08	0.115	0.1125	0.1625	0.1575	0.22	0.105	0.1225	0.1375	0.1175	0.0925	0.18	0.125	0.1175	0.12	0.09	0.09	0.16	0.0825
	0.1875	0.11	0.1075	0.13	0.1075	0.14	0.1425	0.0975	0.13	0.1075	0.145	0.1325	0.1225	0.1175	0.1175	0.1125	0.115	0.085	0.145	0.065	0.1075	0.105	0.09	0.1675	0.165	0.11	0.13	0.135	0.0675	0.095	0.09	0.1125	0.135	0.1375	0.1475	0.1975	0.1	0.135	0.1225	0.115	0.085	0.1775	0.1075	0.1075	0.1475	0.095	0.0975	0.1175	0.0875
	0.19	0.095	0.0825	0.135	0.1075	0.105	0.125	0.0675	0.115	0.08	0.18	0.1775	0.16	0.105	0.09	0.1	0.14	0.095	0.175	0.0925	0.155	0.115	0.12	0.1525	0.2125	0.115	0.125	0.12	0.0625	0.0975	0.08	0.1475	0.1625	0.175	0.1775	0.1975	0.1075	0.165	0.14	0.11	0.09	0.13	0.16	0.14	0.105	0.0775	0.0825	0.115	0.0975
	0.1775	0.11	0.105	0.1375	0.0975	0.1	0.145	0.1025	0.15	0.0875	0.11	0.165	0.145	0.08	0.0975	0.12	0.135	0.08	0.1325	0.095	0.1325	0.1075	0.1325	0.145	0.1725	0.125	0.14	0.11	0.0675	0.145	0.0725	0.1325	0.1225	0.16	0.1925	0.215	0.0975	0.1625	0.14	0.1325	0.07	0.1475	0.12	0.1075	0.1225	0.1075	0.0975	0.175	0.0975
	0.205	0.1375	0.1125	0.135	0.0925	0.095	0.125	0.11	0.0975	0.1125	0.1325	0.15	0.1275	0.0975	0.12	0.1275	0.115	0.0775	0.1375	0.085	0.1175	0.135	0.095	0.1625	0.17	0.1425	0.1175	0.1625	0.065	0.1475	0.1025	0.125	0.125	0.135	0.1575	0.2075	0.0875	0.125	0.1125	0.115	0.0725	0.18	0.1025	0.1375	0.1175	0.0975	0.12	0.1275	0.105
	0.1675	0.0925	0.11	0.15	0.0975	0.1	0.145	0.1275	0.125	0.1075	0.13	0.175	0.16	0.1	0.125	0.0825	0.1325	0.0875	0.15	0.1025	0.15	0.13	0.12	0.14	0.1275	0.1375	0.1	0.1825	0.065	0.1275	0.0975	0.1325	0.13	0.165	0.15	0.2225	0.0925	0.125	0.165	0.09	0.08	0.18	0.0975	0.1225	0.1225	0.08	0.105	0.1775	0.1275
	0.1875	0.095	0.135	0.155	0.0975	0.0925	0.1325	0.11	0.11	0.105	0.1625	0.18	0.13	0.0975	0.12	0.13	0.125	0.1025	0.125	0.09	0.1275	0.115	0.11	0.145	0.15	0.1	0.1	0.155	0.065	0.155	0.0825	0.115	0.11	0.1625	0.145	0.225	0.1075	0.165	0.13	0.0975	0.075	0.1325	0.125	0.1175	0.165	0.13	0.1275	0.145	0.08
	0.13	0.1075	0.1175	0.1325	0.1075	0.1125	0.135	0.1025	0.1225	0.11	0.1525	0.1625	0.1175	0.09	0.1225	0.1225	0.13	0.13	0.12	0.06	0.1225	0.12	0.105	0.135	0.15	0.1075	0.145	0.16	0.0675	0.115	0.0825	0.0975	0.125	0.1575	0.15	0.19	0.0825	0.155	0.11	0.1	0.0625	0.1675	0.1225	0.11	0.105	0.1025	0.1075	0.1625	0.1225
	0.225	0.105	0.075	0.0925	0.115	0.14	0.1325	0.11	0.09	0.0775	0.1325	0.18	0.1725	0.0875	0.1	0.1125	0.125	0.1175	0.1625	0.105	0.1175	0.12	0.1125	0.1375	0.1775	0.105	0.1225	0.1825	0.075	0.11	0.0875	0.1025	0.1275	0.2025	0.1625	0.1675	0.1025	0.12	0.1575	0.0975	0.0675	0.1625	0.1525	0.1325	0.1725	0.105	0.1325	0.1475	0.0825
	0.1775	0.1	0.1225	0.12	0.1125	0.125	0.1725	0.11	0.1125	0.1075	0.14	0.12	0.14	0.09	0.12	0.095	0.135	0.0925	0.1675	0.115	0.1425	0.1225	0.125	0.185	0.175	0.105	0.13	0.145	0.065	0.115	0.0675	0.1075	0.1225	0.18	0.17	0.2125	0.12	0.1075	0.1275	0.1	0.06	0.1875	0.125	0.1425	0.16	0.09	0.095	0.135	0.07
	0.16	0.105	0.095	0.1525	0.075	0.1175	0.145	0.1125	0.1175	0.0975	0.135	0.1625	0.145	0.075	0.1425	0.13	0.095	0.115	0.155	0.095	0.14	0.1325	0.1075	0.175	0.165	0.1075	0.1075	0.14	0.075	0.14	0.0725	0.1275	0.1275	0.2075	0.145	0.175	0.105	0.135	0.12	0.1025	0.0625	0.16	0.15	0.12	0.16	0.1225	0.11	0.1575	0.055
	0.19	0.1175	0.1375	0.1675	0.1275	0.1125	0.1275	0.0725	0.1225	0.085	0.14	0.1375	0.1375	0.0825	0.145	0.1275	0.1375	0.085	0.18	0.0875	0.1325	0.1275	0.1375	0.17	0.155	0.12	0.15	0.155	0.065	0.12	0.1	0.105	0.1125	0.175	0.155	0.23	0.0975	0.1225	0.1275	0.065	0.0725	0.16	0.13	0.1325	0.145	0.105	0.1175	0.1175	0.095
	0.18	0.1075	0.125	0.1225	0.0925	0.1175	0.15	0.1225	0.1175	0.0825	0.17	0.1475	0.14	0.0775	0.12	0.1025	0.13	0.1025	0.1675	0.0725	0.12	0.1125	0.1225	0.1275	0.155	0.0925	0.1325	0.145	0.0775	0.1125	0.08	0.1325	0.1375	0.195	0.1425	0.19	0.07	0.135	0.1275	0.125	0.0625	0.17	0.1475	0.13	0.155	0.09	0.1075	0.1525	0.0925
	0.215	0.0975	0.105	0.18	0.1075	0.115	0.14	0.0775	0.135	0.1075	0.125	0.1375	0.17	0.065	0.1225	0.09	0.1225	0.0925	0.1675	0.0825	0.1	0.09	0.145	0.1575	0.18	0.1125	0.145	0.135	0.0775	0.1175	0.0925	0.115	0.135	0.1575	0.1475	0.195	0.065	0.1475	0.13	0.09	0.08	0.1375	0.1275	0.1125	0.15	0.1	0.145	0.19	0.06
	0.1925	0.1275	0.105	0.15	0.085	0.13	0.1425	0.1125	0.12	0.08	0.1275	0.125	0.1675	0.1	0.1	0.085	0.13	0.0975	0.1625	0.11	0.125	0.1075	0.1025	0.1475	0.1225	0.1025	0.1175	0.1725	0.05	0.1125	0.095	0.105	0.1175	0.1875	0.18	0.185	0.0775	0.13	0.1325	0.105	0.07	0.1725	0.1225	0.1125	0.145	0.115	0.135	0.1525	0.065
	0.195	0.0875	0.085	0.12	0.1025	0.1375	0.1125	0.125	0.14	0.095	0.1325	0.1525	0.13	0.1275	0.1175	0.0925	0.1175	0.11	0.1675	0.115	0.13	0.1025	0.115	0.1675	0.1275	0.1325	0.1425	0.13	0.0575	0.1275	0.07	0.09	0.115	0.1575	0.1675	0.2125	0.1175	0.155	0.1575	0.1175	0.07	0.16	0.1775	0.145	0.1425	0.0875	0.1325	0.1425	0.09
	0.23	0.115	0.1125	0.18	0.095	0.085	0.15	0.1125	0.09	0.0825	0.16	0.1525	0.15	0.0875	0.1075	0.105	0.1225	0.1025	0.1675	0.095	0.135	0.125	0.115	0.14	0.1475	0.125	0.135	0.1725	0.0625	0.1475	0.085	0.1175	0.1575	0.16	0.1725	0.175	0.1125	0.1225	0.14	0.0975	0.095	0.1375	0.13	0.125	0.12	0.1175	0.0975	0.1775	0.0925
	0.195	0.1025	0.1175	0.15	0.1	0.115	0.1475	0.105	0.1475	0.095	0.105	0.1725	0.1525	0.0925	0.1325	0.1075	0.105	0.1	0.1575	0.1075	0.085	0.145	0.125	0.185	0.135	0.135	0.1375	0.185	0.0625	0.1425	0.0775	0.09	0.13	0.18	0.1675	0.2	0.1	0.14	0.115	0.0975	0.08	0.165	0.1325	0.15	0.15	0.1425	0.1225	0.185	0.085
	0.175	0.1175	0.095	0.135	0.08	0.14	0.15	0.115	0.11	0.095	0.12	0.14	0.14	0.0775	0.14	0.1025	0.09	0.085	0.1225	0.0925	0.1425	0.0825	0.1125	0.1525	0.155	0.09	0.13	0.1375	0.0625	0.12	0.09	0.1025	0.1375	0.185	0.155	0.1875	0.085	0.1325	0.1475	0.105	0.05	0.1825	0.1175	0.1325	0.145	0.085	0.105	0.1175	0.0925
	0.195	0.125	0.115	0.12	0.0725	0.1325	0.1025	0.095	0.125	0.0925	0.1375	0.165	0.1375	0.0875	0.1125	0.1075	0.0975	0.0725	0.1275	0.0975	0.1325	0.13	0.1025	0.155	0.145	0.0925	0.125	0.1325	0.065	0.14	0.075	0.1025	0.1325	0.15	0.2	0.23	0.12	0.14	0.1375	0.09	0.08	0.18	0.15	0.1175	0.1325	0.1125	0.1275	0.145	0.1225
	0.165	0.1025	0.115	0.1175	0.1025	0.095	0.145	0.115	0.1225	0.095	0.125	0.1975	0.14	0.0775	0.0975	0.11	0.1325	0.0925	0.165	0.095	0.165	0.1275	0.12	0.1375	0.16	0.11	0.11	0.135	0.0775	0.12	0.0725	0.115	0.1275	0.15	0.1575	0.1925	0.1025	0.185	0.1125	0.1025	0.06	0.175	0.15	0.12	0.13	0.1175	0.1325	0.1575	0.0825
	0.1925	0.11	0.0975	0.135	0.0825	0.105	0.1375	0.105	0.12	0.095	0.1425	0.1375	0.135	0.09	0.1275	0.1025	0.1175	0.095	0.155	0.115	0.0875	0.135	0.11	0.1725	0.1625	0.12	0.14	0.13	0.0625	0.15	0.0725	0.1175	0.1225	0.1725	0.1725	0.2125	0.085	0.1325	0.1025	0.125	0.0825	0.1725	0.1325	0.12	0.1725	0.13	0.115	0.125	0.1125
	0.1875	0.095	0.0875	0.14	0.105	0.0875	0.1425	0.095	0.1075	0.08	0.15	0.16	0.1325	0.085	0.12	0.1	0.13	0.085	0.1625	0.075	0.1225	0.0825	0.1425	0.1475	0.1775	0.095	0.1575	0.155	0.0825	0.12	0.09	0.1	0.1375	0.1525	0.16	0.21	0.1075	0.1075	0.1125	0.095	0.08	0.135	0.1275	0.165	0.1275	0.075	0.1175	0.175	0.0875
	0.1825	0.1	0.1175	0.1475	0.1125	0.0975	0.13	0.1275	0.115	0.125	0.16	0.1375	0.16	0.0875	0.13	0.11	0.095	0.085	0.1525	0.09	0.13	0.1175	0.1275	0.1525	0.1725	0.12	0.135	0.15	0.1	0.1475	0.0775	0.115	0.11	0.175	0.195	0.1825	0.1025	0.1375	0.1375	0.11	0.1	0.155	0.1025	0.13	0.1525	0.095	0.0975	0.135	0.0725
	0.1725	0.09	0.1125	0.1325	0.0825	0.14	0.1175	0.085	0.1175	0.115	0.1775	0.1525	0.1675	0.105	0.1225	0.1125	0.1375	0.12	0.1575	0.1	0.09	0.0925	0.11	0.135	0.18	0.1125	0.135	0.14	0.0725	0.1125	0.0625	0.1125	0.145	0.1925	0.18	0.1875	0.115	0.13	0.13	0.08	0.0675	0.1375	0.1375	0.0925	0.155	0.075	0.125	0.1325	0.085
	0.2025	0.1275	0.1025	0.1475	0.0825	0.085	0.15	0.095	0.1075	0.095	0.1675	0.155	0.145	0.055	0.1175	0.1125	0.1225	0.0825	0.155	0.1125	0.1325	0.11	0.095	0.1625	0.16	0.0975	0.14	0.1475	0.0625	0.1325	0.095	0.1075	0.1075	0.1575	0.1625	0.2175	0.0825	0.1225	0.125	0.1325	0.0825	0.145	0.1175	0.14	0.135	0.125	0.1	0.135	0.08
	0.2075	0.0725	0.1175	0.1275	0.0775	0.1075	0.155	0.09	0.125	0.0875	0.13	0.1175	0.145	0.0925	0.1325	0.1225	0.1075	0.125	0.16	0.1075	0.1125	0.12	0.13	0.145	0.1875	0.1025	0.1575	0.155	0.075	0.1225	0.0675	0.115	0.125	0.19	0.1675	0.23	0.0825	0.1225	0.12	0.15	0.075	0.1675	0.11	0.12	0.1225	0.1175	0.1425	0.145	0.1
	0.1775	0.0875	0.105	0.1325	0.09	0.1025	0.135	0.1425	0.115	0.0875	0.16	0.1325	0.1525	0.1025	0.1	0.1075	0.125	0.08	0.145	0.1125	0.1075	0.0825	0.0925	0.14	0.1625	0.1225	0.12	0.1575	0.0525	0.145	0.0775	0.11	0.12	0.17	0.17	0.2025	0.1175	0.1425	0.1625	0.0875	0.06	0.1475	0.155	0.1125	0.115	0.1	0.1275	0.1375	0.0875
	0.175	0.13	0.0975	0.15	0.1025	0.12	0.1225	0.0875	0.115	0.115	0.1325	0.13	0.17	0.0775	0.0925	0.1125	0.1425	0.09	0.1525	0.085	0.1325	0.1	0.125	0.14	0.165	0.0875	0.1625	0.17	0.0625	0.1375	0.11	0.1075	0.1275	0.15	0.145	0.2425	0.085	0.145	0.1075	0.11	0.055	0.16	0.135	0.115	0.125	0.1175	0.1425	0.16	0.1
	0.19	0.13	0.115	0.145	0.1225	0.1175	0.1675	0.095	0.0875	0.075	0.17	0.14	0.17	0.07	0.1375	0.1225	0.095	0.1	0.175	0.12	0.13	0.1275	0.1175	0.135	0.14	0.09	0.1575	0.1475	0.0675	0.155	0.0775	0.1175	0.125	0.16	0.165	0.225	0.125	0.135	0.16	0.1125	0.0575	0.1675	0.15	0.1075	0.1475	0.0975	0.1025	0.1725	0.0825
	0.18	0.1175	0.1225	0.15	0.1225	0.0975	0.155	0.1175	0.1275	0.065	0.1375	0.1475	0.1525	0.085	0.1175	0.11	0.125	0.11	0.1625	0.095	0.1525	0.1	0.13	0.1425	0.1525	0.0925	0.1375	0.185	0.05	0.1225	0.0625	0.11	0.13	0.1625	0.135	0.2225	0.09	0.1725	0.1425	0.1	0.0575	0.1525	0.12	0.1125	0.125	0.115	0.08	0.1525	0.1
	0.1675	0.1275	0.1075	0.1375	0.0975	0.1025	0.125	0.1225	0.09	0.1375	0.1075	0.155	0.155	0.075	0.1075	0.125	0.12	0.0975	0.1625	0.0825	0.1225	0.1	0.1025	0.155	0.15	0.13	0.1225	0.1475	0.0575	0.1225	0.07	0.1125	0.1325	0.1725	0.17	0.2125	0.0925	0.1475	0.1375	0.1225	0.0775	0.175	0.1375	0.14	0.1175	0.1125	0.0875	0.15	0.065
	0.205	0.115	0.11	0.1525	0.11	0.0975	0.135	0.1175	0.12	0.12	0.1575	0.1375	0.1425	0.07	0.105	0.135	0.1525	0.0975	0.15	0.1025	0.13	0.12	0.1275	0.14	0.13	0.0925	0.1075	0.1225	0.065	0.115	0.0875	0.12	0.135	0.16	0.205	0.2275	0.09	0.135	0.135	0.1225	0.085	0.17	0.1125	0.11	0.1275	0.0825	0.1275	0.1525	0.085
	0.1525	0.1025	0.0825	0.12	0.0975	0.1275	0.15	0.0925	0.1275	0.08	0.145	0.14	0.16	0.0775	0.1075	0.12	0.105	0.1025	0.1675	0.11	0.1225	0.13	0.15	0.145	0.165	0.1	0.1875	0.1525	0.0575	0.1375	0.07	0.135	0.1575	0.1725	0.1475	0.2225	0.09	0.1125	0.11	0.1325	0.075	0.1525	0.12	0.14	0.1575	0.1125	0.1225	0.1325	0.0975
	0.19	0.1	0.0975	0.13	0.095	0.0975	0.12	0.1175	0.115	0.1	0.1575	0.12	0.1675	0.0875	0.12	0.1125	0.0975	0.0725	0.1925	0.0875	0.115	0.1375	0.125	0.1525	0.1625	0.0975	0.135	0.1375	0.055	0.1325	0.075	0.105	0.1075	0.14	0.175	0.22	0.1	0.1575	0.1425	0.085	0.0725	0.1475	0.1175	0.1	0.1475	0.0925	0.105	0.1425	0.0675
	0.2025	0.1425	0.1375	0.1575	0.1025	0.135	0.1675	0.1175	0.1275	0.0625	0.1175	0.14	0.17	0.0525	0.12	0.1025	0.13	0.0725	0.1525	0.09	0.135	0.12	0.1225	0.14	0.165	0.1	0.1175	0.14	0.0675	0.13	0.08	0.1125	0.1525	0.175	0.1825	0.22	0.095	0.125	0.11	0.12	0.05	0.21	0.1425	0.1225	0.1575	0.1	0.12	0.155	0.095
	0.1675	0.1075	0.085	0.135	0.095	0.1025	0.14	0.1075	0.1075	0.11	0.15	0.165	0.15	0.08	0.1175	0.105	0.1225	0.0925	0.1625	0.1075	0.105	0.14	0.1275	0.13	0.165	0.0975	0.13	0.17	0.0625	0.1325	0.085	0.1225	0.09	0.1675	0.1925	0.21	0.1075	0.155	0.1325	0.1075	0.0725	0.1775	0.12	0.1525	0.1625	0.1125	0.1225	0.145	0.0825
	0.2	0.1025	0.0875	0.1225	0.0825	0.0925	0.1225	0.085	0.1325	0.0725	0.16	0.1675	0.135	0.0775	0.1275	0.0925	0.1225	0.0775	0.2025	0.0825	0.1325	0.1125	0.1025	0.1125	0.18	0.1075	0.17	0.1475	0.045	0.125	0.085	0.1425	0.1425	0.1475	0.1775	0.1875	0.065	0.1425	0.135	0.105	0.105	0.15	0.13	0.1025	0.1425	0.11	0.1	0.15	0.1
	0.1625	0.1275	0.0875	0.105	0.0825	0.1325	0.1075	0.11	0.11	0.09	0.14	0.185	0.13	0.095	0.1375	0.1125	0.1275	0.0925	0.1475	0.0775	0.1275	0.095	0.12	0.1575	0.1475	0.105	0.1475	0.155	0.0875	0.1325	0.055	0.13	0.1025	0.1425	0.175	0.2	0.13	0.1575	0.155	0.1125	0.1	0.175	0.17	0.0925	0.17	0.105	0.1025	0.1475	0.08
	0.1725	0.115	0.0625	0.1075	0.1275	0.1275	0.1625	0.115	0.105	0.1025	0.17	0.1525	0.135	0.0775	0.1225	0.135	0.1275	0.1175	0.155	0.11	0.115	0.115	0.0975	0.1125	0.1575	0.11	0.1425	0.14	0.0725	0.1425	0.07	0.1	0.135	0.1825	0.185	0.2025	0.13	0.1525	0.1425	0.14	0.0775	0.1925	0.145	0.1425	0.125	0.1	0.095	0.185	0.1075
	0.185	0.105	0.0875	0.145	0.0925	0.105	0.14	0.0925	0.09	0.12	0.1525	0.1675	0.145	0.085	0.1175	0.105	0.1575	0.11	0.1625	0.095	0.125	0.1225	0.115	0.17	0.1325	0.125	0.1325	0.1275	0.045	0.145	0.0675	0.105	0.125	0.1575	0.155	0.195	0.095	0.1225	0.16	0.115	0.075	0.17	0.155	0.12	0.14	0.1075	0.1525	0.175	0.0925
	0.1975	0.1225	0.0875	0.115	0.1175	0.1275	0.165	0.135	0.105	0.09	0.1675	0.125	0.1375	0.0775	0.1675	0.12	0.0875	0.135	0.1625	0.12	0.125	0.12	0.135	0.165	0.16	0.0875	0.1025	0.1225	0.0675	0.12	0.0825	0.1225	0.1225	0.175	0.17	0.2125	0.09	0.11	0.14	0.105	0.0575	0.1725	0.115	0.1275	0.16	0.08	0.1275	0.165	0.1025
	0.1775	0.1175	0.115	0.1275	0.1025	0.08	0.1025	0.1225	0.125	0.0975	0.1475	0.1675	0.1075	0.08	0.11	0.1025	0.1375	0.1	0.12	0.0925	0.1175	0.115	0.1575	0.13	0.1075	0.1	0.0975	0.12	0.0775	0.135	0.075	0.1275	0.0975	0.185	0.1725	0.2075	0.12	0.1325	0.135	0.135	0.0775	0.18	0.14	0.095	0.135	0.0825	0.085	0.1425	0.0925
	0.2175	0.1225	0.095	0.1425	0.1	0.11	0.1525	0.085	0.14	0.0725	0.1375	0.1125	0.125	0.1025	0.15	0.115	0.105	0.125	0.15	0.0925	0.1275	0.1	0.1425	0.1425	0.185	0.1275	0.1275	0.13	0.06	0.15	0.0875	0.105	0.15	0.155	0.165	0.1975	0.0825	0.125	0.12	0.13	0.045	0.1675	0.125	0.135	0.195	0.0925	0.1325	0.14	0.055
	0.1975	0.1375	0.0925	0.0875	0.11	0.11	0.1375	0.105	0.0925	0.1	0.1775	0.13	0.1325	0.1	0.115	0.095	0.15	0.0775	0.17	0.11	0.15	0.1175	0.1225	0.1325	0.18	0.075	0.135	0.14	0.0525	0.11	0.09	0.095	0.1575	0.1825	0.19	0.1925	0.115	0.1275	0.1525	0.14	0.0525	0.135	0.1375	0.115	0.1125	0.1125	0.09	0.1275	0.0825
	0.13	0.09	0.0925	0.1325	0.0875	0.13	0.1275	0.105	0.145	0.1225	0.1325	0.1275	0.13	0.095	0.14	0.12	0.13	0.07	0.165	0.0975	0.1175	0.0975	0.1425	0.1575	0.155	0.1225	0.165	0.145	0.065	0.1625	0.0575	0.13	0.1225	0.16	0.145	0.235	0.1025	0.135	0.1375	0.1075	0.07	0.18	0.1325	0.135	0.1175	0.125	0.095	0.1325	0.0925
	0.2025	0.1175	0.14	0.1725	0.0825	0.135	0.1475	0.065	0.1275	0.085	0.1425	0.1375	0.1625	0.07	0.1075	0.1375	0.1125	0.12	0.1575	0.1125	0.115	0.1325	0.0925	0.1325	0.1625	0.0925	0.125	0.155	0.0875	0.1175	0.0825	0.125	0.1175	0.19	0.2075	0.205	0.1075	0.1675	0.1275	0.1175	0.065	0.155	0.145	0.105	0.16	0.1075	0.105	0.1775	0.09
	0.19	0.1425	0.0975	0.1425	0.09	0.1	0.1175	0.1225	0.1125	0.1175	0.1525	0.1475	0.14	0.0925	0.0975	0.135	0.1125	0.115	0.165	0.1175	0.135	0.0975	0.135	0.145	0.1675	0.1075	0.1325	0.15	0.07	0.115	0.0575	0.1275	0.12	0.1825	0.1725	0.185	0.095	0.125	0.13	0.125	0.085	0.195	0.105	0.155	0.1525	0.1	0.11	0.1275	0.05
	0.21	0.105	0.125	0.1125	0.1225	0.105	0.1625	0.1125	0.1325	0.1025	0.185	0.1475	0.15	0.0725	0.12	0.125	0.11	0.105	0.1475	0.1075	0.125	0.1025	0.1275	0.1875	0.14	0.1225	0.12	0.1375	0.0625	0.135	0.07	0.1225	0.1025	0.1625	0.1925	0.195	0.1175	0.15	0.14	0.0975	0.075	0.1475	0.115	0.12	0.14	0.11	0.0975	0.18	0.1025
	0.1775	0.155	0.1	0.1425	0.0875	0.0975	0.135	0.1175	0.125	0.07	0.145	0.14	0.1525	0.0925	0.15	0.1275	0.135	0.11	0.145	0.085	0.125	0.1325	0.145	0.11	0.1725	0.1025	0.12	0.16	0.0575	0.125	0.055	0.1225	0.115	0.1875	0.1725	0.2125	0.1025	0.1225	0.1275	0.105	0.08	0.1725	0.1225	0.1175	0.135	0.095	0.0825	0.16	0.0875
	0.215	0.115	0.085	0.1225	0.0825	0.0925	0.175	0.125	0.1175	0.075	0.13	0.1475	0.1625	0.0775	0.1275	0.085	0.1375	0.0825	0.1875	0.12	0.105	0.0875	0.11	0.1575	0.13	0.0975	0.125	0.175	0.05	0.1325	0.07	0.12	0.1425	0.165	0.17	0.195	0.1225	0.1425	0.145	0.1075	0.0825	0.1875	0.125	0.1275	0.1525	0.1	0.11	0.17	0.0775
	0.205	0.1275	0.105	0.1475	0.08	0.1275	0.1325	0.1075	0.125	0.0925	0.1325	0.1425	0.1575	0.06	0.0975	0.12	0.145	0.1175	0.15	0.1375	0.13	0.13	0.115	0.175	0.135	0.12	0.0975	0.14	0.055	0.12	0.07	0.0875	0.15	0.1775	0.175	0.195	0.0825	0.135	0.1225	0.11	0.0675	0.1775	0.09	0.12	0.1325	0.1025	0.1025	0.155	0.0725
	0.21	0.1175	0.1125	0.135	0.0975	0.105	0.1575	0.1275	0.0875	0.1	0.145	0.155	0.165	0.095	0.1275	0.125	0.1475	0.0925	0.1625	0.0975	0.12	0.1175	0.1175	0.125	0.16	0.0925	0.1625	0.1525	0.06	0.1325	0.09	0.11	0.13	0.1775	0.15	0.225	0.125	0.0925	0.0925	0.12	0.0825	0.14	0.12	0.12	0.1425	0.11	0.0925	0.1475	0.1075
	0.235	0.1225	0.1075	0.1175	0.1175	0.095	0.1175	0.1175	0.1175	0.115	0.125	0.1325	0.125	0.09	0.1025	0.0875	0.125	0.0875	0.15	0.1075	0.1225	0.105	0.1225	0.12	0.1475	0.0975	0.1225	0.1525	0.0775	0.165	0.0925	0.115	0.1475	0.185	0.135	0.1725	0.1125	0.13	0.1525	0.075	0.07	0.1575	0.1475	0.1275	0.1275	0.1275	0.105	0.145	0.085
	0.1775	0.105	0.1075	0.1275	0.085	0.12	0.1275	0.0925	0.125	0.12	0.1375	0.185	0.165	0.0625	0.115	0.125	0.145	0.1325	0.1775	0.1175	0.11	0.12	0.1125	0.1625	0.1525	0.0925	0.1475	0.145	0.0825	0.145	0.1025	0.12	0.1225	0.1775	0.2	0.2225	0.1125	0.13	0.15	0.0675	0.085	0.1575	0.1675	0.1375	0.115	0.0925	0.1175	0.1375	0.065
	0.2025	0.13	0.095	0.155	0.085	0.0975	0.165	0.125	0.13	0.095	0.1775	0.125	0.1725	0.085	0.11	0.115	0.1325	0.1425	0.1575	0.115	0.12	0.115	0.1175	0.1625	0.145	0.0875	0.1475	0.1525	0.075	0.14	0.0675	0.1025	0.145	0.13	0.18	0.1925	0.09	0.155	0.15	0.0875	0.0775	0.18	0.1325	0.095	0.1475	0.1	0.1225	0.1525	0.095
	0.1875	0.11	0.1225	0.1725	0.1175	0.125	0.135	0.1	0.1225	0.1125	0.1725	0.1325	0.1525	0.09	0.115	0.1025	0.105	0.0975	0.155	0.1075	0.1225	0.1525	0.11	0.17	0.1675	0.125	0.165	0.17	0.0525	0.105	0.055	0.0925	0.14	0.195	0.1825	0.2425	0.0825	0.125	0.125	0.1225	0.075	0.15	0.15	0.1175	0.16	0.095	0.12	0.155	0.115
	0.2125	0.125	0.11	0.15	0.115	0.115	0.1225	0.1	0.1325	0.11	0.1425	0.095	0.18	0.085	0.13	0.1175	0.1125	0.08	0.145	0.0975	0.115	0.1125	0.1175	0.1675	0.1825	0.095	0.13	0.1475	0.0625	0.1525	0.0725	0.1025	0.1025	0.1725	0.155	0.195	0.085	0.135	0.17	0.11	0.0775	0.15	0.1325	0.1225	0.15	0.0825	0.115	0.1525	0.0875
	0.1875	0.115	0.1125	0.1475	0.0925	0.1275	0.11	0.0975	0.1125	0.0825	0.125	0.15	0.15	0.095	0.12	0.115	0.1275	0.1075	0.1075	0.0825	0.105	0.1025	0.1425	0.1625	0.135	0.1025	0.1525	0.155	0.0675	0.1275	0.0925	0.12	0.14	0.175	0.1475	0.2275	0.0975	0.17	0.13	0.1375	0.0775	0.145	0.11	0.0975	0.17	0.115	0.105	0.18	0.0925
	0.1825	0.1125	0.09	0.13	0.1075	0.1475	0.135	0.0975	0.135	0.1025	0.1475	0.18	0.1275	0.065	0.1575	0.1075	0.115	0.07	0.1375	0.1	0.14	0.125	0.0925	0.1725	0.145	0.105	0.1325	0.165	0.065	0.1375	0.065	0.1025	0.1325	0.18	0.2075	0.1775	0.1125	0.1	0.1225	0.1225	0.085	0.17	0.145	0.1175	0.1375	0.0825	0.13	0.1325	0.0825
	0.15	0.1525	0.1125	0.17	0.09	0.1275	0.135	0.105	0.11	0.11	0.1625	0.1375	0.1425	0.1025	0.145	0.1425	0.115	0.1075	0.1825	0.14	0.1625	0.125	0.105	0.175	0.135	0.1125	0.115	0.145	0.05	0.1225	0.0575	0.1375	0.1325	0.16	0.1475	0.1925	0.085	0.135	0.1525	0.1	0.065	0.165	0.155	0.1275	0.145	0.0825	0.12	0.1525	0.0875
	0.1775	0.115	0.0975	0.1175	0.1075	0.115	0.1675	0.105	0.13	0.065	0.16	0.16	0.135	0.0825	0.1	0.09	0.135	0.0925	0.165	0.1	0.1375	0.12	0.095	0.1375	0.1475	0.1225	0.1025	0.1725	0.0525	0.1275	0.0875	0.1025	0.1425	0.18	0.135	0.2225	0.095	0.12	0.11	0.11	0.0775	0.1525	0.1375	0.1225	0.1325	0.105	0.11	0.1675	0.1125
	0.1775	0.15	0.12	0.1575	0.1375	0.1	0.1575	0.115	0.1325	0.085	0.1275	0.1575	0.1625	0.0925	0.13	0.1175	0.1525	0.11	0.1825	0.105	0.1175	0.1125	0.1125	0.15	0.135	0.075	0.115	0.15	0.0475	0.095	0.0925	0.14	0.1475	0.1675	0.145	0.175	0.115	0.1425	0.11	0.0925	0.095	0.175	0.12	0.155	0.16	0.08	0.125	0.15	0.0925
	0.1775	0.1075	0.0775	0.14	0.1	0.1125	0.1425	0.1275	0.1325	0.0825	0.1525	0.1275	0.1425	0.1025	0.135	0.1225	0.125	0.085	0.175	0.0775	0.125	0.095	0.1	0.125	0.115	0.1025	0.115	0.1475	0.0775	0.1475	0.085	0.095	0.135	0.17	0.16	0.1925	0.0925	0.1775	0.15	0.115	0.0625	0.1725	0.13	0.12	0.1525	0.0975	0.11	0.155	0.0675
	0.1975	0.12	0.11	0.1225	0.1	0.1175	0.1525	0.1225	0.125	0.09	0.1625	0.15	0.11	0.1	0.1275	0.0975	0.1525	0.105	0.19	0.1225	0.13	0.11	0.11	0.1625	0.125	0.0775	0.1325	0.145	0.0775	0.1325	0.0675	0.0875	0.1425	0.1575	0.18	0.19	0.085	0.1125	0.1325	0.105	0.105	0.14	0.13	0.1325	0.1225	0.0825	0.1075	0.1525	0.09
	0.1675	0.1	0.0875	0.145	0.075	0.1125	0.135	0.115	0.0925	0.11	0.125	0.165	0.13	0.1025	0.125	0.0975	0.1025	0.0925	0.155	0.0775	0.1025	0.125	0.125	0.13	0.1675	0.1125	0.1275	0.145	0.045	0.1375	0.0825	0.0925	0.105	0.185	0.1675	0.235	0.1075	0.1275	0.11	0.1175	0.065	0.155	0.1425	0.1	0.1425	0.1075	0.11	0.1625	0.105
	0.215	0.11	0.08	0.145	0.0925	0.13	0.155	0.1175	0.0975	0.1	0.155	0.155	0.1525	0.08	0.1275	0.1125	0.1375	0.0925	0.165	0.075	0.14	0.105	0.12	0.16	0.1475	0.1075	0.1475	0.145	0.07	0.16	0.08	0.0775	0.135	0.2025	0.175	0.18	0.0975	0.1325	0.1525	0.1075	0.0725	0.145	0.11	0.1325	0.1525	0.09	0.1	0.15	0.0625
	0.2075	0.1175	0.115	0.145	0.1	0.0975	0.13	0.1075	0.1175	0.0975	0.17	0.135	0.1375	0.1	0.115	0.1225	0.13	0.075	0.165	0.095	0.12	0.115	0.075	0.1725	0.16	0.1075	0.13	0.1525	0.0625	0.14	0.08	0.125	0.15	0.155	0.185	0.2025	0.11	0.1325	0.125	0.105	0.0775	0.1325	0.1375	0.1225	0.1325	0.0975	0.1	0.1475	0.0825
	0.22	0.1175	0.1325	0.15	0.12	0.115	0.13	0.0825	0.1175	0.085	0.1275	0.1275	0.1425	0.1	0.0825	0.1	0.115	0.105	0.1525	0.1125	0.1225	0.095	0.1075	0.1325	0.1375	0.13	0.1275	0.165	0.065	0.12	0.065	0.0775	0.125	0.155	0.18	0.22	0.065	0.115	0.11	0.1	0.065	0.2025	0.1475	0.115	0.1175	0.0975	0.11	0.1525	0.085
	0.22	0.0875	0.115	0.1125	0.095	0.09	0.165	0.08	0.1075	0.1	0.15	0.1575	0.1275	0.0875	0.1125	0.1	0.1275	0.1075	0.115	0.0975	0.155	0.1325	0.115	0.125	0.1525	0.12	0.08	0.115	0.07	0.15	0.0725	0.145	0.135	0.175	0.2	0.2225	0.0825	0.12	0.125	0.1225	0.08	0.1825	0.135	0.11	0.1475	0.1	0.0975	0.1725	0.085
	0.1725	0.12	0.1175	0.14	0.105	0.1175	0.155	0.15	0.1275	0.0925	0.14	0.1625	0.1625	0.085	0.1275	0.1425	0.14	0.09	0.155	0.12	0.1125	0.13	0.09	0.1275	0.14	0.11	0.12	0.16	0.07	0.1275	0.065	0.1225	0.17	0.18	0.155	0.26	0.1175	0.095	0.1125	0.0975	0.0575	0.1525	0.1275	0.12	0.1125	0.11	0.1	0.1725	0.0775
	0.1725	0.1075	0.095	0.12	0.105	0.1175	0.1325	0.1225	0.105	0.0925	0.1525	0.1125	0.135	0.0925	0.12	0.1325	0.145	0.105	0.1625	0.0775	0.1325	0.1125	0.145	0.1475	0.14	0.1075	0.1325	0.1475	0.085	0.1225	0.0625	0.125	0.12	0.195	0.18	0.1675	0.105	0.145	0.1625	0.1375	0.065	0.19	0.13	0.125	0.12	0.0725	0.095	0.1475	0.09
	0.18	0.1	0.1325	0.14	0.1025	0.125	0.155	0.1075	0.11	0.08	0.1425	0.155	0.1475	0.095	0.1325	0.1275	0.135	0.1125	0.16	0.0875	0.13	0.13	0.1275	0.16	0.1675	0.0975	0.1275	0.1775	0.0675	0.1575	0.09	0.13	0.1275	0.1925	0.15	0.2375	0.0875	0.12	0.1125	0.0875	0.0825	0.16	0.1525	0.135	0.1325	0.11	0.1075	0.155	0.0725
	0.195	0.0975	0.115	0.145	0.0975	0.0925	0.1325	0.1225	0.105	0.09	0.115	0.1325	0.135	0.0825	0.1375	0.105	0.135	0.105	0.17	0.1	0.1325	0.1225	0.105	0.1425	0.17	0.1	0.1225	0.1875	0.0725	0.125	0.07	0.1175	0.125	0.1775	0.16	0.2525	0.115	0.1425	0.145	0.1	0.055	0.1675	0.13	0.125	0.1225	0.1025	0.0725	0.1575	0.1
	0.195	0.1125	0.13	0.145	0.1225	0.1475	0.13	0.0975	0.1275	0.1	0.1375	0.155	0.15	0.08	0.13	0.1175	0.125	0.0825	0.145	0.1175	0.14	0.1225	0.135	0.145	0.1475	0.1275	0.095	0.1475	0.07	0.135	0.0575	0.1025	0.145	0.1875	0.1725	0.195	0.12	0.1375	0.1575	0.1325	0.0775	0.1375	0.145	0.115	0.14	0.09	0.125	0.1375	0.095
	0.185	0.1275	0.115	0.1375	0.0875	0.1025	0.14	0.125	0.1225	0.1225	0.1475	0.1375	0.1475	0.09	0.115	0.0825	0.1	0.105	0.165	0.1025	0.125	0.12	0.1125	0.14	0.155	0.0675	0.1475	0.1275	0.065	0.12	0.1175	0.0975	0.1075	0.18	0.165	0.21	0.13	0.15	0.1175	0.12	0.0775	0.1825	0.13	0.11	0.13	0.105	0.09	0.1925	0.12
	0.19	0.1275	0.125	0.14	0.1325	0.1175	0.13	0.1025	0.12	0.065	0.1225	0.1425	0.1675	0.085	0.1175	0.085	0.14	0.1175	0.19	0.1025	0.125	0.11	0.0975	0.1425	0.1675	0.0925	0.1025	0.1275	0.08	0.135	0.1075	0.115	0.1175	0.17	0.1925	0.1625	0.0975	0.1225	0.1675	0.0975	0.0575	0.1325	0.15	0.15	0.165	0.0875	0.1125	0.1875	0.0675
	0.1825	0.09	0.11	0.115	0.0875	0.1175	0.1325	0.1125	0.1375	0.105	0.1625	0.15	0.13	0.1	0.135	0.12	0.155	0.1075	0.1625	0.1025	0.1275	0.1275	0.11	0.115	0.1725	0.085	0.1325	0.195	0.1025	0.125	0.0925	0.09	0.12	0.15	0.1675	0.19	0.075	0.115	0.1225	0.14	0.0825	0.17	0.1325	0.1075	0.135	0.095	0.0975	0.1275	0.11
	0.1825	0.0925	0.0875	0.13	0.105	0.1375	0.135	0.1025	0.1075	0.0875	0.175	0.135	0.17	0.09	0.1025	0.1025	0.1425	0.095	0.1275	0.1075	0.11	0.1325	0.155	0.1575	0.14	0.105	0.1425	0.1375	0.0525	0.135	0.085	0.0925	0.125	0.1925	0.1525	0.1925	0.0825	0.1275	0.1425	0.1025	0.075	0.16	0.125	0.125	0.155	0.075	0.0925	0.165	0.0725
	0.185	0.1	0.1225	0.1375	0.0925	0.1375	0.1275	0.0975	0.125	0.0925	0.1375	0.12	0.16	0.1075	0.0925	0.0975	0.1275	0.1325	0.155	0.0925	0.11	0.1175	0.105	0.1525	0.15	0.125	0.1475	0.14	0.07	0.1025	0.0825	0.0975	0.1	0.1825	0.16	0.215	0.1075	0.1525	0.1425	0.0875	0.0725	0.145	0.1225	0.12	0.1575	0.1	0.115	0.1675	0.105
	0.2075	0.1025	0.1125	0.1475	0.08	0.1225	0.1475	0.0875	0.12	0.0975	0.1625	0.16	0.145	0.0775	0.11	0.1025	0.1125	0.125	0.155	0.115	0.1475	0.1325	0.0775	0.1525	0.1575	0.1	0.12	0.145	0.055	0.14	0.075	0.1225	0.1025	0.1775	0.1625	0.2075	0.105	0.1225	0.1425	0.09	0.065	0.1225	0.115	0.115	0.115	0.1075	0.11	0.1575	0.0825
	0.21	0.135	0.1325	0.155	0.0725	0.155	0.1475	0.0975	0.11	0.0975	0.155	0.1225	0.18	0.0575	0.115	0.125	0.1225	0.1	0.1675	0.095	0.1275	0.13	0.135	0.1525	0.1725	0.115	0.1225	0.1225	0.0625	0.13	0.07	0.13	0.145	0.1725	0.165	0.255	0.085	0.1475	0.1325	0.1025	0.0925	0.1625	0.15	0.1075	0.1475	0.115	0.095	0.145	0.1025
	0.185	0.1125	0.1075	0.135	0.0975	0.1125	0.1375	0.125	0.12	0.1025	0.17	0.17	0.11	0.0825	0.11	0.1175	0.1275	0.0725	0.1525	0.0925	0.1225	0.095	0.1075	0.1025	0.1675	0.0975	0.125	0.125	0.07	0.125	0.0875	0.1	0.1475	0.125	0.165	0.2125	0.0825	0.145	0.135	0.1275	0.0775	0.16	0.14	0.0875	0.1325	0.1275	0.11	0.135	0.0975
	0.19	0.1075	0.1075	0.115	0.0875	0.1225	0.145	0.1125	0.115	0.105	0.1325	0.15	0.135	0.105	0.105	0.0975	0.125	0.1175	0.19	0.085	0.1325	0.11	0.125	0.1375	0.1225	0.055	0.135	0.1375	0.0725	0.12	0.08	0.1025	0.12	0.16	0.155	0.1775	0.0825	0.1225	0.14	0.0675	0.0575	0.1725	0.145	0.08	0.1425	0.105	0.0925	0.1525	0.0925
	0.1525	0.11	0.1175	0.155	0.0675	0.115	0.1275	0.11	0.12	0.105	0.1125	0.155	0.15	0.09	0.1425	0.12	0.0925	0.0925	0.1275	0.08	0.125	0.105	0.0875	0.16	0.1575	0.105	0.1225	0.1725	0.0725	0.1275	0.095	0.1475	0.1125	0.1725	0.17	0.1875	0.08	0.1225	0.1525	0.0975	0.0675	0.135	0.1275	0.1475	0.12	0.1275	0.0975	0.1625	0.1025
	0.1425	0.105	0.105	0.145	0.0875	0.105	0.135	0.11	0.135	0.08	0.1675	0.15	0.1375	0.0525	0.1275	0.1175	0.125	0.1125	0.155	0.105	0.1125	0.125	0.13	0.1775	0.16	0.115	0.095	0.1475	0.0625	0.1175	0.065	0.1275	0.1025	0.16	0.13	0.19	0.0725	0.135	0.1375	0.09	0.0675	0.145	0.1475	0.125	0.1675	0.105	0.1025	0.16	0.08
	0.18	0.165	0.105	0.135	0.1225	0.1125	0.1625	0.0875	0.1225	0.1	0.1725	0.15	0.1425	0.085	0.1325	0.12	0.1225	0.1125	0.1675	0.115	0.1075	0.1225	0.12	0.14	0.135	0.1375	0.155	0.16	0.0675	0.14	0.0675	0.0875	0.135	0.1775	0.1725	0.2	0.1025	0.12	0.1375	0.11	0.0925	0.135	0.14	0.135	0.1425	0.1175	0.0925	0.145	0.0725
	0.185	0.12	0.1275	0.135	0.1075	0.1375	0.1275	0.1325	0.1025	0.1025	0.125	0.165	0.12	0.08	0.125	0.09	0.16	0.0875	0.1425	0.1075	0.1275	0.135	0.1375	0.15	0.1675	0.0975	0.1	0.15	0.0575	0.13	0.085	0.1275	0.115	0.165	0.135	0.1975	0.1025	0.145	0.125	0.115	0.0725	0.165	0.0975	0.13	0.1525	0.0925	0.0975	0.1575	0.0975
	0.195	0.115	0.0825	0.15	0.1225	0.1375	0.12	0.09	0.14	0.115	0.1325	0.1825	0.15	0.0875	0.1175	0.115	0.09	0.1075	0.14	0.095	0.1275	0.1175	0.1225	0.16	0.135	0.09	0.11	0.1675	0.0725	0.135	0.0925	0.0875	0.145	0.175	0.1725	0.195	0.1	0.1525	0.135	0.115	0.0725	0.1825	0.12	0.1125	0.1275	0.07	0.09	0.1575	0.0725
	0.205	0.12	0.125	0.155	0.0925	0.0875	0.1625	0.09	0.13	0.11	0.175	0.1725	0.1275	0.0975	0.135	0.1075	0.12	0.08	0.1825	0.1125	0.1025	0.1225	0.1325	0.1525	0.155	0.1	0.14	0.155	0.07	0.1275	0.08	0.1	0.135	0.18	0.1575	0.2075	0.1025	0.125	0.1	0.1275	0.0675	0.1325	0.1275	0.1275	0.16	0.08	0.0775	0.14	0.0875
	0.165	0.13	0.1025	0.1375	0.095	0.12	0.1475	0.0925	0.13	0.1125	0.165	0.12	0.1575	0.0925	0.1125	0.1325	0.14	0.11	0.17	0.105	0.1225	0.125	0.1275	0.1325	0.13	0.105	0.11	0.16	0.065	0.1475	0.09	0.1225	0.1125	0.17	0.17	0.205	0.1	0.1225	0.1275	0.1025	0.0625	0.1175	0.1325	0.0925	0.165	0.085	0.11	0.12	0.065
	0.1825	0.15	0.105	0.1175	0.0825	0.1175	0.1575	0.1375	0.15	0.1075	0.1775	0.165	0.14	0.075	0.1075	0.1	0.1275	0.0825	0.17	0.105	0.125	0.1	0.11	0.13	0.14	0.1	0.115	0.1375	0.06	0.115	0.08	0.13	0.095	0.2025	0.14	0.2025	0.11	0.1175	0.1625	0.1	0.0775	0.1725	0.1425	0.1275	0.1475	0.1075	0.0825	0.18	0.0875
	0.1775	0.1	0.105	0.145	0.08	0.06	0.1725	0.1	0.1025	0.0775	0.1575	0.16	0.1775	0.0925	0.11	0.1	0.1125	0.1025	0.145	0.105	0.075	0.1175	0.1225	0.1625	0.18	0.1225	0.095	0.1625	0.0575	0.1175	0.065	0.125	0.1675	0.16	0.165	0.1875	0.1125	0.13	0.13	0.085	0.0775	0.155	0.1075	0.1275	0.1675	0.09	0.08	0.135	0.1275
	0.2	0.1225	0.105	0.125	0.0625	0.125	0.1325	0.0975	0.11	0.1	0.125	0.1675	0.14	0.1025	0.13	0.1075	0.0975	0.0925	0.18	0.1025	0.1375	0.0825	0.12	0.15	0.1775	0.1175	0.1475	0.1575	0.05	0.125	0.08	0.115	0.1225	0.1775	0.205	0.2125	0.1025	0.1475	0.1475	0.1075	0.0675	0.165	0.13	0.1275	0.135	0.095	0.105	0.1575	0.08
	0.1525	0.12	0.1	0.115	0.09	0.1075	0.1225	0.1225	0.115	0.085	0.1375	0.14	0.1575	0.1	0.1125	0.1225	0.1225	0.0925	0.165	0.1025	0.1275	0.1275	0.1075	0.145	0.17	0.1325	0.14	0.1625	0.05	0.16	0.1	0.1525	0.14	0.195	0.175	0.22	0.0725	0.1575	0.135	0.1125	0.075	0.1275	0.1275	0.135	0.1375	0.06	0.0875	0.1225	0.0925
phase2_shuffle	0.1275	0.12	0.1075	0.1125	0.125	0.09	0.0925	0.1075	0.1275	0.1775	0.155	0.11	0.1025	0.13	0.1425	0.065	0.185	0.125	0.1075	0.145	0.08	0.185	0.1425	0.1125	0.0825	0.1425	0.085	0.18	0.14	0.135	0.095	0.105	0.1325	0.1775	0.095	0.085	0.1075	0.1575	0.1025	0.1775	0.1075	0.11	0.1175	0.1825	0.15	0.13	0.0825	0.1375	0.1
	0.13	0.1175	0.105	0.1325	0.125	0.115	0.1375	0.105	0.12	0.1775	0.1325	0.1025	0.095	0.12	0.1425	0.0825	0.1275	0.1075	0.1	0.0925	0.0975	0.1925	0.1425	0.0825	0.075	0.1575	0.105	0.185	0.1725	0.1375	0.105	0.1025	0.1725	0.2125	0.1	0.0775	0.09	0.1775	0.12	0.13	0.1525	0.1175	0.1225	0.1575	0.14	0.1875	0.065	0.0925	0.1175
	0.13	0.1325	0.135	0.16	0.135	0.0975	0.135	0.1125	0.125	0.2	0.18	0.125	0.095	0.1825	0.1	0.075	0.13	0.1125	0.1	0.1025	0.0725	0.185	0.1075	0.0825	0.0925	0.1525	0.1125	0.19	0.1575	0.145	0.1425	0.1075	0.1775	0.2075	0.0925	0.095	0.115	0.1375	0.115	0.1525	0.1175	0.13	0.1275	0.1625	0.14	0.14	0.0725	0.09	0.115
	0.11	0.1125	0.135	0.1375	0.115	0.105	0.14	0.1325	0.11	0.14	0.1875	0.11	0.125	0.145	0.135	0.09	0.15	0.13	0.1175	0.1325	0.08	0.1925	0.0875	0.115	0.07	0.1425	0.1275	0.2275	0.1525	0.15	0.095	0.0925	0.1675	0.2	0.1075	0.0725	0.1125	0.1375	0.09	0.1425	0.1675	0.1325	0.1075	0.13	0.1775	0.165	0.075	0.115	0.1175
	0.115	0.1075	0.135	0.105	0.125	0.09	0.1225	0.1125	0.1125	0.195	0.1525	0.12	0.1	0.145	0.1475	0.0825	0.13	0.105	0.0925	0.095	0.1025	0.1775	0.1075	0.105	0.09	0.155	0.1175	0.1825	0.155	0.1375	0.0925	0.105	0.16	0.165	0.1	0.0875	0.12	0.1625	0.0825	0.195	0.1275	0.1375	0.115	0.15	0.1425	0.155	0.075	0.1125	0.1
	0.14	0.11	0.105	0.135	0.1325	0.1025	0.1025	0.115	0.09	0.1675	0.165	0.0925	0.1	0.175	0.1525	0.075	0.15	0.1325	0.1175	0.11	0.1	0.185	0.1025	0.1125	0.06	0.15	0.0675	0.195	0.155	0.1225	0.125	0.115	0.1575	0.22	0.1175	0.0925	0.0875	0.155	0.095	0.135	0.1375	0.1225	0.13	0.195	0.135	0.17	0.085	0.1325	0.11
	0.1275	0.1075	0.1375	0.13	0.1325	0.09	0.125	0.1375	0.1125	0.22	0.18	0.1175	0.11	0.14	0.1475	0.09	0.155	0.0775	0.1225	0.1075	0.0675	0.185	0.09	0.1	0.0725	0.1875	0.115	0.195	0.1625	0.16	0.115	0.0925	0.165	0.215	0.115	0.1	0.105	0.15	0.115	0.1425	0.1375	0.18	0.1375	0.135	0.1675	0.15	0.075	0.1125	0.085
	0.1375	0.135	0.13	0.145	0.1325	0.085	0.1225	0.08	0.115	0.1825	0.175	0.1075	0.0725	0.1425	0.1175	0.07	0.1475	0.115	0.1	0.12	0.07	0.2	0.105	0.105	0.065	0.1425	0.0725	0.22	0.1075	0.0925	0.135	0.115	0.1575	0.1675	0.0925	0.0875	0.1075	0.1575	0.1025	0.145	0.14	0.135	0.145	0.145	0.1175	0.1425	0.065	0.1225	0.08
	0.135	0.1075	0.1275	0.115	0.0925	0.09	0.13	0.1175	0.0975	0.21	0.17	0.1175	0.1	0.1375	0.1575	0.07	0.16	0.135	0.085	0.11	0.065	0.1575	0.1075	0.095	0.09	0.145	0.1	0.1975	0.1475	0.1175	0.1175	0.0825	0.1325	0.1875	0.1025	0.06	0.115	0.1475	0.13	0.1375	0.1525	0.125	0.1175	0.155	0.12	0.165	0.065	0.14	0.11
	0.125	0.1325	0.14	0.105	0.1425	0.0925	0.1625	0.08	0.0925	0.1575	0.15	0.1125	0.0925	0.1625	0.1525	0.0825	0.135	0.0775	0.1125	0.1275	0.09	0.165	0.095	0.085	0.0875	0.18	0.11	0.155	0.12	0.1475	0.1	0.09	0.14	0.22	0.1125	0.105	0.095	0.1375	0.1175	0.125	0.1375	0.1475	0.1375	0.1475	0.1325	0.14	0.1	0.1075	0.1175
	0.1275	0.1325	0.1275	0.105	0.1275	0.105	0.115	0.125	0.0925	0.195	0.1825	0.1075	0.0925	0.1475	0.1625	0.0925	0.14	0.0925	0.0875	0.1275	0.1025	0.13	0.0925	0.0975	0.0725	0.135	0.085	0.2175	0.18	0.135	0.1325	0.085	0.18	0.185	0.1325	0.1125	0.085	0.1625	0.1075	0.125	0.115	0.1375	0.12	0.12	0.1425	0.175	0.0975	0.13	0.105
	0.135	0.095	0.135	0.1225	0.1275	0.115	0.14	0.1075	0.09	0.22	0.165	0.095	0.075	0.16	0.14	0.1125	0.165	0.0625	0.1025	0.1125	0.0875	0.1725	0.1075	0.11	0.0625	0.125	0.115	0.205	0.1575	0.1	0.14	0.1075	0.1825	0.1875	0.1175	0.0875	0.09	0.135	0.09	0.1475	0.12	0.1475	0.14	0.1875	0.16	0.18	0.0625	0.1125	0.1
	0.125	0.095	0.125	0.15	0.105	0.0875	0.125	0.1125	0.1125	0.1475	0.1675	0.1425	0.1075	0.15	0.13	0.08	0.16	0.13	0.1175	0.1175	0.0825	0.1825	0.09	0.1075	0.0775	0.175	0.095	0.1825	0.1525	0.1125	0.095	0.0975	0.17	0.1975	0.14	0.0875	0.1175	0.1475	0.125	0.1625	0.1475	0.1325	0.15	0.1725	0.15	0.1475	0.0725	0.11	0.095
	0.145	0.105	0.115	0.14	0.1625	0.1	0.1325	0.0975	0.135	0.17	0.1825	0.125	0.1225	0.175	0.165	0.09	0.16	0.13	0.1275	0.1	0.0675	0.2025	0.1275	0.1175	0.095	0.1175	0.0775	0.1775	0.155	0.135	0.1225	0.085	0.1625	0.2325	0.1325	0.0875	0.115	0.125	0.125	0.175	0.0975	0.1325	0.125	0.1725	0.14	0.1725	0.09	0.125	0.11
	0.13	0.115	0.09	0.1275	0.1275	0.0975	0.14	0.125	0.0975	0.1625	0.175	0.125	0.1175	0.155	0.15	0.11	0.1475	0.09	0.0875	0.1425	0.0925	0.1975	0.1075	0.085	0.0775	0.13	0.1225	0.2125	0.1325	0.1675	0.1175	0.1075	0.17	0.2025	0.13	0.0825	0.0975	0.1625	0.1	0.14	0.1275	0.16	0.1375	0.1375	0.1225	0.1975	0.065	0.1075	0.085
	0.1125	0.1225	0.1275	0.1625	0.1125	0.1	0.11	0.1375	0.085	0.1825	0.18	0.135	0.1175	0.1675	0.145	0.0875	0.15	0.095	0.1075	0.125	0.0975	0.1775	0.1125	0.1275	0.095	0.155	0.0875	0.1825	0.1175	0.17	0.105	0.1125	0.1575	0.2025	0.0975	0.095	0.1375	0.195	0.1325	0.14	0.14	0.1625	0.1075	0.19	0.1325	0.1475	0.0725	0.13	0.125
	0.1475	0.1125	0.125	0.1375	0.0975	0.09	0.1075	0.12	0.1225	0.185	0.155	0.105	0.09	0.155	0.11	0.075	0.15	0.1225	0.09	0.135	0.075	0.1675	0.0925	0.125	0.0775	0.1375	0.1075	0.1575	0.14	0.16	0.0975	0.115	0.14	0.1775	0.0975	0.1175	0.0775	0.1475	0.105	0.1575	0.1575	0.1375	0.115	0.1575	0.1275	0.1375	0.07	0.0925	0.1025
	0.125	0.115	0.11	0.1275	0.11	0.1025	0.1275	0.1325	0.115	0.125	0.1625	0.0725	0.1075	0.1375	0.13	0.09	0.125	0.1	0.1225	0.1025	0.0875	0.21	0.0625	0.1075	0.085	0.1375	0.1	0.18	0.1775	0.1175	0.1325	0.0825	0.16	0.18	0.13	0.1075	0.0875	0.1575	0.12	0.1175	0.1	0.1375	0.1325	0.1625	0.155	0.1575	0.0825	0.12	0.1125
	0.125	0.1025	0.1425	0.115	0.1175	0.1	0.1025	0.15	0.105	0.1975	0.1525	0.14	0.1125	0.1325	0.15	0.0975	0.1525	0.1125	0.085	0.095	0.08	0.21	0.1075	0.075	0.075	0.1525	0.1075	0.1825	0.135	0.135	0.11	0.0975	0.1525	0.195	0.1275	0.0875	0.115	0.1575	0.105	0.175	0.1375	0.145	0.1375	0.145	0.125	0.1625	0.06	0.12	0.1
	0.1275	0.1275	0.0975	0.16	0.095	0.075	0.12	0.1	0.12	0.165	0.1925	0.125	0.1025	0.15	0.15	0.0975	0.1225	0.1125	0.11	0.0875	0.07	0.1625	0.1125	0.0975	0.0725	0.145	0.1075	0.2175	0.1675	0.13	0.12	0.1025	0.16	0.1625	0.09	0.0875	0.1125	0.135	0.085	0.1375	0.125	0.145	0.1125	0.1925	0.135	0.1625	0.0825	0.105	0.1025
	0.115	0.1275	0.1075	0.11	0.1275	0.09	0.12	0.1175	0.135	0.15	0.1525	0.14	0.0925	0.16	0.1575	0.07	0.1475	0.1225	0.1025	0.0925	0.075	0.16	0.115	0.095	0.075	0.1575	0.1	0.15	0.165	0.135	0.105	0.12	0.18	0.1575	0.1325	0.08	0.085	0.15	0.1275	0.165	0.0925	0.16	0.1375	0.145	0.1125	0.145	0.08	0.1225	0.0625
	0.13	0.105	0.11	0.085	0.1525	0.0775	0.1125	0.11	0.14	0.195	0.1575	0.1575	0.1125	0.15	0.1175	0.095	0.145	0.09	0.1125	0.13	0.09	0.1625	0.105	0.15	0.08	0.125	0.105	0.22	0.165	0.1375	0.1125	0.1	0.1725	0.1775	0.12	0.1025	0.1025	0.1575	0.105	0.1275	0.1375	0.1475	0.155	0.145	0.145	0.1425	0.07	0.1325	0.0875
	0.1325	0.12	0.145	0.135	0.12	0.0875	0.12	0.095	0.115	0.145	0.135	0.1425	0.09	0.1225	0.155	0.09	0.16	0.1	0.125	0.09	0.0725	0.1825	0.095	0.105	0.0825	0.135	0.1075	0.1875	0.1725	0.1	0.1225	0.0825	0.1425	0.1875	0.135	0.085	0.1	0.1625	0.11	0.1375	0.155	0.145	0.12	0.1475	0.13	0.14	0.07	0.125	0.1025
	0.135	0.12	0.13	0.1325	0.1125	0.0975	0.1025	0.1025	0.1075	0.19	0.1625	0.105	0.1	0.1425	0.11	0.1	0.1175	0.1075	0.1175	0.1225	0.0825	0.1675	0.1125	0.09	0.095	0.175	0.0825	0.195	0.145	0.14	0.105	0.105	0.155	0.2025	0.085	0.09	0.0875	0.1575	0.125	0.16	0.145	0.1575	0.15	0.18	0.1175	0.1625	0.05	0.1275	0.1025
	0.13	0.115	0.0975	0.1375	0.12	0.0725	0.1425	0.13	0.095	0.17	0.15	0.115	0.08	0.165	0.115	0.1025	0.14	0.13	0.085	0.12	0.07	0.155	0.0925	0.1075	0.1125	0.1425	0.0975	0.2025	0.1225	0.17	0.0875	0.0925	0.16	0.1925	0.0875	0.0975	0.105	0.17	0.1125	0.135	0.145	0.1275	0.1675	0.1725	0.135	0.1725	0.0725	0.1475	0.1025
	0.1025	0.1025	0.11	0.1125	0.125	0.0575	0.1375	0.1225	0.1275	0.1675	0.16	0.0775	0.1075	0.1375	0.14	0.11	0.1725	0.095	0.1	0.1025	0.0675	0.1975	0.0825	0.0825	0.075	0.135	0.1075	0.205	0.1175	0.1525	0.12	0.06	0.1775	0.2225	0.095	0.0875	0.1025	0.155	0.125	0.17	0.1525	0.145	0.12	0.1575	0.1175	0.16	0.08	0.115	0.115
	0.125	0.1225	0.13	0.145	0.115	0.0975	0.1225	0.1075	0.1225	0.16	0.17	0.095	0.0975	0.1675	0.12	0.0775	0.1375	0.0975	0.1225	0.1125	0.0875	0.145	0.0775	0.0975	0.08	0.1425	0.0925	0.1925	0.1625	0.115	0.095	0.09	0.155	0.2125	0.0925	0.0775	0.0875	0.1425	0.105	0.15	0.0975	0.125	0.11	0.1625	0.115	0.165	0.0725	0.1025	0.06
	0.125	0.1325	0.1525	0.165	0.1125	0.0775	0.12	0.1525	0.0825	0.1875	0.205	0.0875	0.1025	0.115	0.1275	0.0925	0.17	0.1075	0.095	0.105	0.0625	0.1875	0.1175	0.085	0.1025	0.155	0.125	0.2	0.155	0.1575	0.1075	0.105	0.1525	0.1775	0.1475	0.065	0.1175	0.135	0.0875	0.1575	0.1425	0.1675	0.1075	0.185	0.155	0.14	0.0825	0.1125	0.105
	0.12	0.13	0.1175	0.1175	0.14	0.0925	0.1175	0.1325	0.1125	0.16	0.1725	0.14	0.0975	0.1275	0.135	0.0925	0.15	0.135	0.1275	0.1025	0.0675	0.1675	0.1075	0.085	0.07	0.1525	0.1075	0.1725	0.1525	0.1175	0.0975	0.1	0.165	0.2375	0.1225	0.1175	0.0925	0.1725	0.1075	0.1625	0.1025	0.1375	0.1225	0.1625	0.1675	0.15	0.075	0.135	0.105
	0.11	0.1175	0.115	0.11	0.1275	0.085	0.11	0.125	0.1	0.15	0.155	0.085	0.1	0.1625	0.14	0.0825	0.145	0.1075	0.1075	0.11	0.075	0.1875	0.12	0.095	0.05	0.165	0.1025	0.1525	0.135	0.1425	0.1375	0.095	0.155	0.1925	0.1075	0.0725	0.1375	0.1725	0.1025	0.1725	0.1425	0.1375	0.14	0.155	0.1475	0.1775	0.1075	0.115	0.095
	0.15	0.1175	0.115	0.1225	0.12	0.09	0.135	0.1025	0.1425	0.17	0.155	0.095	0.1075	0.165	0.13	0.105	0.1325	0.12	0.13	0.1125	0.0575	0.1825	0.08	0.0875	0.07	0.135	0.0975	0.1875	0.16	0.1375	0.1075	0.11	0.1475	0.19	0.1125	0.0775	0.0925	0.1775	0.105	0.1675	0.155	0.14	0.1175	0.1575	0.15	0.16	0.07	0.1375	0.085
	0.1275	0.105	0.13	0.1325	0.12	0.095	0.0975	0.11	0.0925	0.195	0.1875	0.125	0.1	0.13	0.1075	0.085	0.16	0.12	0.1025	0.1025	0.08	0.1625	0.0775	0.0925	0.0625	0.1525	0.095	0.2375	0.1725	0.155	0.0975	0.0975	0.14	0.1975	0.09	0.1125	0.095	0.15	0.1475	0.1625	0.1025	0.14	0.135	0.1675	0.1125	0.18	0.065	0.135	0.095
	0.1325	0.125	0.1075	0.1275	0.13	0.0825	0.09	0.125	0.0975	0.155	0.1475	0.11	0.1175	0.17	0.1575	0.0875	0.14	0.0825	0.0925	0.09	0.0775	0.175	0.12	0.0975	0.085	0.1725	0.1125	0.1775	0.1	0.1375	0.095	0.07	0.1525	0.19	0.125	0.1	0.12	0.1675	0.1	0.155	0.16	0.18	0.1325	0.1775	0.125	0.1575	0.0925	0.095	0.095
	0.15	0.1025	0.12	0.1175	0.145	0.085	0.1275	0.1025	0.12	0.1625	0.165	0.1075	0.11	0.14	0.105	0.0625	0.1525	0.095	0.1	0.1175	0.0975	0.15	0.125	0.1025	0.0825	0.13	0.1075	0.175	0.1125	0.12	0.1125	0.0975	0.1275	0.18	0.11	0.1025	0.125	0.1325	0.1	0.15	0.1125	0.1325	0.1125	0.155	0.135	0.12	0.0625	0.1075	0.07
	0.135	0.11	0.145	0.145	0.12	0.1175	0.13	0.1075	0.1525	0.1575	0.1875	0.1	0.115	0.1475	0.1425	0.105	0.135	0.105	0.09	0.1225	0.07	0.1675	0.11	0.1175	0.095	0.135	0.1	0.1975	0.14	0.135	0.1025	0.1025	0.14	0.1975	0.1025	0.1075	0.0975	0.1575	0.085	0.11	0.1375	0.1625	0.13	0.18	0.1375	0.1425	0.09	0.14	0.0825
	0.16	0.14	0.1225	0.1225	0.13	0.11	0.09	0.1175	0.1175	0.1875	0.1675	0.14	0.1075	0.1625	0.17	0.08	0.1225	0.0975	0.105	0.11	0.065	0.1675	0.09	0.1075	0.0875	0.1625	0.0925	0.1775	0.1475	0.1425	0.13	0.1175	0.135	0.195	0.1375	0.1225	0.11	0.1625	0.08	0.155	0.1375	0.1575	0.1225	0.1675	0.11	0.1825	0.055	0.1075	0.0825
	0.115	0.1225	0.145	0.135	0.09	0.11	0.12	0.1175	0.105	0.165	0.1375	0.1275	0.095	0.145	0.115	0.12	0.145	0.0875	0.0925	0.1475	0.095	0.15	0.095	0.115	0.0775	0.1575	0.0975	0.21	0.1125	0.125	0.1325	0.1	0.1625	0.165	0.0975	0.105	0.135	0.145	0.095	0.16	0.13	0.1575	0.1175	0.1625	0.1475	0.1425	0.085	0.115	0.105
	0.11	0.1125	0.1425	0.1425	0.1225	0.0825	0.1375	0.135	0.1	0.2	0.1625	0.1175	0.1125	0.145	0.1325	0.0975	0.1475	0.1325	0.0925	0.0975	0.08	0.1775	0.13	0.09	0.0725	0.12	0.1075	0.205	0.125	0.1375	0.1075	0.0975	0.155	0.205	0.155	0.0975	0.1175	0.1475	0.095	0.1675	0.13	0.135	0.1525	0.1475	0.11	0.1525	0.0675	0.1175	0.0875
	0.12	0.11	0.1	0.1425	0.1325	0.1075	0.1125	0.1025	0.12	0.1975	0.155	0.1175	0.1125	0.16	0.1375	0.0925	0.13	0.1025	0.105	0.11	0.0875	0.15	0.1075	0.0875	0.09	0.14	0.09	0.185	0.1325	0.1325	0.115	0.0925	0.135	0.2125	0.105	0.1025	0.08	0.165	0.095	0.1375	0.145	0.11	0.13	0.1575	0.115	0.14	0.1	0.13	0.1175
	0.1375	0.1275	0.1525	0.1475	0.135	0.0875	0.095	0.1225	0.1	0.1625	0.2075	0.1325	0.105	0.1325	0.1275	0.105	0.1375	0.11	0.115	0.1275	0.0775	0.1775	0.1	0.0825	0.1025	0.14	0.08	0.2225	0.1475	0.14	0.1225	0.115	0.17	0.195	0.1075	0.09	0.09	0.1525	0.1325	0.1175	0.1875	0.145	0.15	0.175	0.1075	0.14	0.06	0.0925	0.1075
	0.1325	0.095	0.12	0.1475	0.1025	0.085	0.1275	0.12	0.09	0.185	0.1375	0.1225	0.0775	0.155	0.145	0.07	0.1175	0.095	0.105	0.1225	0.0625	0.1925	0.085	0.0875	0.1025	0.1125	0.07	0.17	0.1625	0.1325	0.13	0.1075	0.1525	0.185	0.105	0.1425	0.1225	0.1625	0.1275	0.1275	0.1	0.13	0.125	0.145	0.12	0.135	0.09	0.1425	0.11
	0.14	0.0975	0.13	0.145	0.1275	0.0775	0.1175	0.1	0.125	0.185	0.165	0.12	0.1125	0.125	0.1275	0.085	0.1425	0.1075	0.09	0.085	0.085	0.195	0.125	0.1075	0.1	0.175	0.12	0.205	0.11	0.17	0.09	0.085	0.155	0.175	0.1425	0.1225	0.1225	0.1475	0.11	0.1575	0.1225	0.125	0.1075	0.14	0.1525	0.1275	0.0725	0.1325	0.055
	0.1425	0.1175	0.1225	0.1075	0.1275	0.1125	0.14	0.115	0.085	0.1625	0.1525	0.115	0.075	0.145	0.1675	0.0725	0.11	0.1	0.1025	0.1175	0.09	0.14	0.0925	0.0975	0.065	0.16	0.09	0.1775	0.115	0.1725	0.085	0.1225	0.1625	0.185	0.11	0.0975	0.1025	0.1725	0.1175	0.1225	0.1275	0.13	0.135	0.145	0.14	0.1975	0.0925	0.135	0.1075
	0.1125	0.125	0.12	0.115	0.125	0.125	0.12	0.1025	0.1375	0.175	0.1475	0.125	0.0975	0.1575	0.16	0.0925	0.135	0.1125	0.1075	0.1025	0.09	0.175	0.09	0.13	0.075	0.1175	0.08	0.215	0.1225	0.1425	0.1	0.1025	0.155	0.2	0.0975	0.0875	0.1	0.175	0.1	0.115	0.14	0.19	0.14	0.18	0.1425	0.175	0.0575	0.1175	0.08
	0.1225	0.1	0.1325	0.075	0.105	0.1225	0.11	0.1175	0.1225	0.2	0.145	0.0925	0.1075	0.155	0.16	0.085	0.12	0.0975	0.1275	0.125	0.0775	0.2	0.1275	0.105	0.065	0.1525	0.1	0.175	0.1375	0.1475	0.12	0.1	0.145	0.1925	0.085	0.0825	0.1125	0.16	0.1075	0.1575	0.13	0.11	0.11	0.1575	0.1275	0.175	0.085	0.1325	0.1275
	0.15	0.125	0.1425	0.1325	0.105	0.09	0.13	0.125	0.12	0.15	0.205	0.1325	0.1125	0.1575	0.1275	0.0775	0.1575	0.1025	0.12	0.1225	0.0775	0.16	0.11	0.1025	0.0925	0.1475	0.1	0.1825	0.13	0.1225	0.1025	0.1075	0.11	0.2225	0.13	0.1	0.085	0.155	0.11	0.1525	0.1225	0.13	0.12	0.195	0.11	0.1725	0.0575	0.085	0.1
	0.1475	0.12	0.1325	0.12	0.1375	0.105	0.135	0.135	0.125	0.16	0.175	0.1175	0.11	0.1725	0.1325	0.0875	0.12	0.11	0.1075	0.1125	0.0775	0.1875	0.11	0.115	0.1025	0.1525	0.105	0.2075	0.135	0.16	0.1025	0.11	0.2125	0.205	0.095	0.08	0.1	0.1525	0.085	0.125	0.135	0.145	0.0975	0.135	0.16	0.1425	0.0925	0.135	0.11
	0.115	0.1075	0.11	0.1475	0.125	0.0925	0.1375	0.095	0.13	0.1675	0.17	0.1325	0.125	0.1425	0.1475	0.0825	0.14	0.105	0.125	0.1325	0.085	0.175	0.115	0.0975	0.0675	0.14	0.1	0.22	0.145	0.1125	0.085	0.1225	0.12	0.19	0.1225	0.0975	0.105	0.1425	0.1025	0.1475	0.1325	0.135	0.1175	0.13	0.1375	0.13	0.0625	0.1175	0.1125
	0.1675	0.125	0.0975	0.1225	0.1175	0.0975	0.1425	0.1175	0.1025	0.2	0.1975	0.13	0.135	0.1825	0.125	0.075	0.1375	0.125	0.1	0.1175	0.055	0.1675	0.105	0.0875	0.0775	0.14	0.1075	0.1925	0.1075	0.145	0.1125	0.09	0.1475	0.2025	0.1475	0.08	0.1025	0.1275	0.13	0.1425	0.13	0.125	0.125	0.16	0.13	0.1675	0.0825	0.1125	0.085
	0.16	0.125	0.1175	0.15	0.1125	0.0925	0.1225	0.105	0.1525	0.16	0.1775	0.1225	0.08	0.1475	0.1275	0.0825	0.1225	0.0975	0.0825	0.105	0.055	0.1625	0.0925	0.12	0.0825	0.14	0.11	0.18	0.1675	0.1475	0.115	0.11	0.155	0.19	0.1	0.1025	0.095	0.1275	0.1	0.155	0.15	0.135	0.125	0.1475	0.155	0.1475	0.055	0.1325	0.1025
	0.1	0.1025	0.1325	0.145	0.1375	0.0875	0.13	0.1075	0.0875	0.1825	0.17	0.145	0.1	0.1425	0.1625	0.0925	0.1675	0.11	0.09	0.1125	0.0675	0.16	0.0725	0.1075	0.065	0.125	0.0925	0.21	0.1425	0.145	0.1025	0.0875	0.135	0.15	0.14	0.09	0.1325	0.165	0.09	0.15	0.1075	0.13	0.1475	0.1625	0.13	0.155	0.0775	0.1475	0.095
	0.135	0.13	0.0975	0.1175	0.115	0.075	0.1425	0.12	0.1325	0.1775	0.185	0.11	0.0975	0.1125	0.125	0.095	0.155	0.08	0.1225	0.11	0.09	0.175	0.105	0.1125	0.085	0.1275	0.105	0.16	0.15	0.15	0.125	0.1125	0.165	0.2375	0.1025	0.0875	0.1375	0.1175	0.1275	0.135	0.16	0.1575	0.105	0.155	0.1225	0.1975	0.0825	0.13	0.0875
	0.1225	0.12	0.1175	0.155	0.115	0.0925	0.13	0.1025	0.0975	0.1625	0.1625	0.1225	0.1075	0.1375	0.1225	0.105	0.1625	0.075	0.0875	0.1	0.0975	0.2025	0.1125	0.0775	0.09	0.1325	0.1075	0.1975	0.13	0.13	0.115	0.1075	0.155	0.2	0.1375	0.09	0.105	0.15	0.105	0.16	0.1225	0.115	0.1275	0.15	0.18	0.1825	0.08	0.1	0.09
	0.13	0.1075	0.1125	0.145	0.0925	0.1025	0.1	0.1175	0.105	0.1475	0.1575	0.1025	0.105	0.105	0.115	0.0875	0.1475	0.1325	0.1075	0.11	0.08	0.1325	0.0875	0.1075	0.0825	0.1525	0.0925	0.16	0.13	0.125	0.1225	0.0975	0.135	0.215	0.11	0.09	0.105	0.18	0.11	0.17	0.0975	0.1025	0.1325	0.165	0.14	0.1775	0.075	0.1025	0.1225
	0.15	0.11	0.14	0.1375	0.1225	0.12	0.12	0.115	0.1275	0.1975	0.185	0.1075	0.075	0.1225	0.14	0.1075	0.1475	0.1	0.1175	0.1275	0.1025	0.17	0.08	0.11	0.06	0.1625	0.075	0.155	0.1625	0.13	0.1175	0.105	0.16	0.205	0.09	0.1025	0.1025	0.17	0.06	0.15	0.155	0.1325	0.1575	0.1975	0.14	0.175	0.08	0.1225	0.1025
	0.1225	0.0975	0.1225	0.1525	0.1225	0.0875	0.11	0.105	0.095	0.1725	0.1725	0.13	0.0975	0.1775	0.145	0.08	0.1425	0.11	0.1075	0.105	0.0675	0.2125	0.1175	0.085	0.0675	0.1275	0.095	0.1975	0.1275	0.1175	0.1275	0.1175	0.155	0.2325	0.095	0.1025	0.125	0.1025	0.1175	0.125	0.1525	0.125	0.1175	0.165	0.1375	0.1375	0.095	0.11	0.1
	0.1275	0.1025	0.155	0.16	0.1225	0.085	0.1225	0.0975	0.125	0.1825	0.1775	0.09	0.1225	0.16	0.1575	0.075	0.1475	0.11	0.13	0.115	0.0775	0.1575	0.1	0.1	0.085	0.15	0.09	0.21	0.1675	0.1025	0.105	0.11	0.1525	0.205	0.105	0.0975	0.1125	0.1325	0.0875	0.15	0.125	0.1175	0.135	0.15	0.14	0.15	0.0825	0.1225	0.085
	0.105	0.12	0.115	0.135	0.1225	0.1125	0.125	0.1225	0.115	0.165	0.205	0.1025	0.1075	0.15	0.15	0.0825	0.155	0.1075	0.1075	0.1	0.0675	0.1825	0.1175	0.09	0.07	0.135	0.0725	0.1975	0.1275	0.175	0.09	0.095	0.135	0.1925	0.115	0.1	0.095	0.1375	0.0925	0.115	0.1425	0.125	0.1125	0.1575	0.18	0.185	0.065	0.1275	0.11
	0.1025	0.09	0.1175	0.1125	0.1325	0.1075	0.16	0.1125	0.1175	0.1725	0.17	0.14	0.11	0.145	0.165	0.0875	0.13	0.0975	0.0975	0.14	0.0875	0.175	0.0825	0.0875	0.075	0.1175	0.13	0.2225	0.125	0.1075	0.12	0.085	0.1375	0.1925	0.1175	0.1075	0.095	0.185	0.095	0.1375	0.135	0.14	0.1375	0.165	0.1175	0.13	0.085	0.1275	0.11
	0.1075	0.1175	0.105	0.1475	0.13	0.0825	0.1125	0.1125	0.12	0.1675	0.185	0.1	0.12	0.15	0.1375	0.105	0.11	0.0775	0.0875	0.1075	0.065	0.1875	0.0975	0.095	0.0625	0.1475	0.08	0.19	0.1075	0.1375	0.11	0.09	0.1875	0.2225	0.1075	0.09	0.115	0.1625	0.135	0.1425	0.1325	0.1675	0.135	0.1575	0.11	0.1625	0.09	0.125	0.085
	0.145	0.1125	0.0975	0.1375	0.1175	0.09	0.1325	0.125	0.135	0.195	0.195	0.1225	0.12	0.145	0.13	0.12	0.1875	0.1125	0.1	0.13	0.065	0.1575	0.1175	0.095	0.07	0.1575	0.0825	0.2	0.0975	0.1275	0.1175	0.1125	0.16	0.1825	0.11	0.095	0.105	0.19	0.1075	0.1425	0.1025	0.165	0.1325	0.15	0.1325	0.1525	0.095	0.1025	0.1225
	0.125	0.095	0.1325	0.1625	0.13	0.1025	0.145	0.125	0.1325	0.1775	0.2	0.13	0.115	0.15	0.12	0.085	0.1575	0.09	0.0925	0.1	0.0675	0.1825	0.0875	0.125	0.0725	0.1475	0.0975	0.165	0.17	0.1425	0.1325	0.105	0.1425	0.1625	0.0925	0.115	0.11	0.15	0.1025	0.1325	0.165	0.1475	0.13	0.145	0.14	0.175	0.0875	0.12	0.12
	0.1325	0.09	0.13	0.1425	0.14	0.095	0.145	0.1125	0.15	0.1825	0.135	0.105	0.085	0.1575	0.15	0.0975	0.1425	0.0925	0.1075	0.095	0.07	0.175	0.1075	0.12	0.07	0.145	0.0975	0.18	0.13	0.15	0.095	0.07	0.135	0.195	0.1125	0.1125	0.095	0.1825	0.09	0.1225	0.1425	0.14	0.14	0.125	0.1375	0.185	0.07	0.1425	0.06
	0.1375	0.1025	0.145	0.1425	0.1325	0.0925	0.0975	0.16	0.105	0.165	0.195	0.135	0.1125	0.135	0.1625	0.085	0.14	0.1075	0.13	0.1425	0.085	0.175	0.08	0.075	0.1025	0.13	0.0875	0.18	0.1625	0.16	0.125	0.115	0.1525	0.18	0.135	0.1075	0.12	0.16	0.085	0.135	0.1225	0.1425	0.1375	0.135	0.145	0.1875	0.085	0.12	0.1275
	0.115	0.1125	0.1	0.15	0.145	0.09	0.1175	0.11	0.105	0.1775	0.1825	0.11	0.095	0.1525	0.1325	0.1175	0.145	0.135	0.0925	0.0975	0.0875	0.1625	0.0925	0.0925	0.0625	0.1175	0.085	0.1925	0.145	0.1175	0.1125	0.1225	0.15	0.2125	0.1175	0.1075	0.1175	0.1725	0.12	0.1375	0.105	0.125	0.1425	0.1575	0.14	0.175	0.065	0.095	0.0975
	0.13	0.095	0.14	0.1425	0.125	0.0675	0.1225	0.1175	0.0775	0.155	0.1725	0.0825	0.11	0.165	0.145	0.09	0.16	0.0925	0.0925	0.1375	0.0575	0.175	0.0675	0.1375	0.0775	0.12	0.09	0.21	0.155	0.1775	0.1175	0.1	0.145	0.23	0.12	0.09	0.105	0.1425	0.0925	0.115	0.1375	0.1225	0.1025	0.1625	0.1475	0.1725	0.065	0.105	0.1125
	0.1275	0.11	0.1175	0.15	0.14	0.0825	0.145	0.11	0.105	0.185	0.14	0.0875	0.0925	0.105	0.18	0.06	0.16	0.095	0.125	0.13	0.075	0.1725	0.0875	0.0975	0.07	0.1425	0.1025	0.1775	0.13	0.125	0.0925	0.1025	0.165	0.1825	0.0975	0.11	0.1025	0.1425	0.08	0.145	0.13	0.1575	0.1275	0.1675	0.135	0.145	0.0575	0.13	0.0825
	0.1075	0.1175	0.1	0.15	0.1325	0.0825	0.1325	0.1025	0.09	0.215	0.1425	0.1175	0.1075	0.145	0.1475	0.095	0.1525	0.085	0.1	0.1075	0.0775	0.1775	0.12	0.1025	0.1025	0.13	0.1	0.1725	0.1575	0.1325	0.0825	0.105	0.1075	0.195	0.1125	0.0825	0.12	0.1675	0.1275	0.1475	0.13	0.13	0.1325	0.1575	0.115	0.21	0.085	0.1275	0.0975
	0.14	0.1275	0.1375	0.1175	0.1325	0.0925	0.1275	0.11	0.0925	0.195	0.1275	0.1325	0.1125	0.15	0.1425	0.095	0.16	0.0975	0.0925	0.1275	0.095	0.1875	0.1275	0.0975	0.085	0.1375	0.09	0.175	0.1175	0.12	0.0975	0.0875	0.155	0.2	0.11	0.085	0.1075	0.1275	0.0975	0.145	0.1375	0.1425	0.13	0.1475	0.1325	0.1525	0.09	0.135	0.0975
	0.1525	0.1225	0.1325	0.125	0.105	0.06	0.13	0.11	0.105	0.1525	0.1625	0.1375	0.09	0.1225	0.1375	0.095	0.1425	0.1025	0.11	0.115	0.06	0.1675	0.105	0.1225	0.0725	0.1525	0.095	0.185	0.145	0.14	0.11	0.1125	0.145	0.16	0.0925	0.125	0.1125	0.165	0.1	0.1475	0.1325	0.1325	0.115	0.1425	0.145	0.1775	0.0825	0.0875	0.115
	0.13	0.1375	0.125	0.17	0.1	0.1175	0.1375	0.1175	0.1075	0.1725	0.1575	0.095	0.1075	0.16	0.145	0.09	0.1425	0.1	0.095	0.105	0.0825	0.1725	0.1	0.1025	0.09	0.1375	0.11	0.18	0.155	0.115	0.0925	0.085	0.135	0.2125	0.1225	0.1025	0.1125	0.1775	0.0925	0.165	0.14	0.1525	0.12	0.1825	0.1275	0.1425	0.0575	0.12	0.08
	0.1075	0.12	0.15	0.1425	0.105	0.1175	0.1175	0.1025	0.1075	0.2025	0.1525	0.12	0.1125	0.14	0.145	0.0825	0.145	0.1	0.08	0.1325	0.085	0.1775	0.1125	0.1025	0.0725	0.1675	0.085	0.1925	0.1425	0.125	0.115	0.0925	0.155	0.2075	0.1425	0.08	0.1125	0.15	0.13	0.1425	0.1125	0.1525	0.1075	0.15	0.16	0.175	0.0575	0.095	0.085
	0.1225	0.1375	0.125	0.12	0.145	0.085	0.11	0.1275	0.1275	0.17	0.1425	0.1225	0.115	0.13	0.155	0.115	0.1475	0.07	0.11	0.105	0.0675	0.1675	0.095	0.11	0.06	0.1675	0.0775	0.1675	0.1525	0.135	0.11	0.1125	0.13	0.1775	0.1225	0.0875	0.105	0.16	0.06	0.155	0.1325	0.14	0.09	0.1725	0.165	0.1725	0.085	0.115	0.0975
	0.17	0.1075	0.1275	0.1225	0.1225	0.115	0.13	0.105	0.125	0.1575	0.165	0.12	0.08	0.1375	0.115	0.105	0.1675	0.12	0.13	0.09	0.1	0.1575	0.12	0.12	0.0875	0.1675	0.1325	0.18	0.16	0.1075	0.13	0.13	0.17	0.1425	0.1025	0.1	0.0975	0.1725	0.1325	0.1325	0.135	0.1275	0.09	0.165	0.12	0.1375	0.0675	0.1175	0.1025
	0.1175	0.1375	0.1	0.135	0.1375	0.075	0.0975	0.13	0.085	0.165	0.15	0.1425	0.0925	0.1575	0.1375	0.06	0.145	0.115	0.1	0.13	0.06	0.1775	0.105	0.0925	0.1	0.1525	0.1125	0.195	0.1575	0.16	0.1075	0.105	0.1225	0.2075	0.1125	0.1075	0.08	0.1725	0.1275	0.145	0.1125	0.1475	0.0925	0.21	0.14	0.1675	0.0825	0.1225	0.095
	0.14	0.135	0.125	0.1025	0.13	0.0725	0.1175	0.0975	0.115	0.1675	0.1575	0.1025	0.1225	0.135	0.13	0.0875	0.1475	0.1125	0.125	0.115	0.075	0.2025	0.0875	0.135	0.0925	0.14	0.095	0.2	0.1525	0.1375	0.1125	0.1125	0.1475	0.1975	0.1225	0.085	0.1	0.1275	0.0825	0.135	0.1125	0.1425	0.1275	0.155	0.14	0.1575	0.0725	0.1325	0.095
	0.1425	0.1125	0.1125	0.1425	0.0925	0.08	0.135	0.095	0.1175	0.17	0.1775	0.1475	0.125	0.1675	0.1375	0.0825	0.145	0.0925	0.12	0.1075	0.0725	0.1775	0.095	0.1225	0.0725	0.1225	0.0825	0.2025	0.1125	0.115	0.1025	0.1	0.175	0.1875	0.1225	0.095	0.1425	0.1825	0.0975	0.125	0.1375	0.13	0.1225	0.1875	0.135	0.1375	0.0675	0.12	0.085
	0.1275	0.1175	0.1	0.12	0.1225	0.1125	0.1125	0.1025	0.1225	0.1725	0.1375	0.1325	0.11	0.135	0.145	0.0875	0.1575	0.1025	0.1125	0.12	0.0875	0.195	0.0875	0.1025	0.0875	0.12	0.145	0.185	0.1225	0.1025	0.0975	0.12	0.135	0.2125	0.0825	0.0825	0.1325	0.17	0.095	0.14	0.115	0.1425	0.1125	0.205	0.1175	0.15	0.0975	0.1175	0.115
	0.1075	0.1	0.095	0.095	0.14	0.09	0.1025	0.105	0.09	0.17	0.17	0.1075	0.085	0.14	0.135	0.08	0.1275	0.1275	0.075	0.1175	0.0775	0.1875	0.12	0.1325	0.1	0.1575	0.11	0.2025	0.165	0.115	0.1175	0.0925	0.1775	0.1425	0.095	0.1075	0.0775	0.16	0.1	0.135	0.1175	0.14	0.1575	0.1625	0.1525	0.185	0.1025	0.1025	0.09
	0.1525	0.12	0.1225	0.11	0.115	0.1	0.115	0.1325	0.0875	0.1725	0.165	0.145	0.11	0.14	0.1175	0.0525	0.1275	0.0875	0.11	0.1225	0.05	0.19	0.1175	0.07	0.07	0.115	0.075	0.2075	0.1525	0.1775	0.1075	0.1025	0.1625	0.19	0.13	0.1075	0.135	0.1475	0.105	0.175	0.1275	0.1425	0.135	0.1875	0.1325	0.165	0.065	0.125	0.085
	0.11	0.105	0.11	0.145	0.1125	0.09	0.1125	0.105	0.1275	0.1625	0.165	0.1125	0.1125	0.14	0.1375	0.0925	0.1675	0.09	0.0675	0.105	0.06	0.17	0.1075	0.1325	0.0975	0.155	0.095	0.195	0.14	0.15	0.09	0.0925	0.125	0.2225	0.1175	0.095	0.095	0.155	0.1	0.1275	0.1225	0.1575	0.065	0.145	0.135	0.165	0.0525	0.1175	0.09
	0.1525	0.1325	0.135	0.1325	0.105	0.1175	0.1125	0.1175	0.145	0.185	0.1825	0.125	0.1025	0.135	0.1475	0.0925	0.145	0.135	0.095	0.0875	0.0875	0.165	0.0675	0.1075	0.065	0.1525	0.0875	0.22	0.1475	0.115	0.1025	0.0975	0.15	0.1925	0.11	0.105	0.0925	0.1125	0.1	0.16	0.105	0.1675	0.12	0.15	0.125	0.1625	0.0575	0.1175	0.1175
	0.135	0.0975	0.1225	0.1325	0.1325	0.0925	0.1125	0.1125	0.1275	0.1775	0.16	0.115	0.135	0.145	0.115	0.09	0.155	0.125	0.0975	0.13	0.0675	0.1925	0.0925	0.12	0.0825	0.1275	0.1225	0.1975	0.1575	0.1175	0.1	0.12	0.16	0.15	0.13	0.095	0.1175	0.14	0.08	0.1125	0.14	0.1575	0.1225	0.1475	0.145	0.1725	0.0925	0.11	0.085
	0.1475	0.14	0.145	0.13	0.1475	0.1125	0.1225	0.14	0.0975	0.175	0.1575	0.11	0.0875	0.16	0.1175	0.0875	0.1325	0.1	0.0875	0.075	0.0875	0.165	0.095	0.1	0.0625	0.125	0.1025	0.2275	0.17	0.11	0.1125	0.11	0.1475	0.19	0.1025	0.0925	0.115	0.175	0.125	0.1875	0.1475	0.1275	0.1425	0.1475	0.125	0.1675	0.0775	0.13	0.105
	0.1225	0.0475	0.1025	0.14	0.12	0.12	0.1325	0.135	0.11	0.17	0.19	0.08	0.09	0.135	0.1275	0.075	0.1325	0.11	0.0925	0.13	0.065	0.19	0.1	0.15	0.115	0.1575	0.095	0.23	0.15	0.1575	0.1025	0.1075	0.1775	0.185	0.15	0.095	0.1225	0.1475	0.1225	0.145	0.1525	0.15	0.1225	0.16	0.1425	0.1475	0.0675	0.155	0.1125
	0.14	0.1175	0.12	0.1425	0.115	0.0825	0.1175	0.1	0.1	0.16	0.1625	0.115	0.1225	0.14	0.1375	0.0775	0.1575	0.095	0.1125	0.13	0.065	0.1825	0.1225	0.105	0.085	0.1325	0.105	0.22	0.17	0.0975	0.135	0.1075	0.2	0.1875	0.1	0.0825	0.105	0.1125	0.095	0.145	0.1675	0.1475	0.1425	0.1725	0.1525	0.13	0.11	0.135	0.07
	0.0875	0.1075	0.1325	0.12	0.1225	0.075	0.12	0.0875	0.0925	0.1675	0.1975	0.1	0.0775	0.15	0.14	0.0925	0.1225	0.1025	0.08	0.11	0.0925	0.1525	0.0975	0.0975	0.085	0.1175	0.0925	0.22	0.1525	0.1475	0.1025	0.105	0.1525	0.21	0.1	0.1275	0.1075	0.14	0.13	0.1525	0.1475	0.16	0.12	0.1175	0.125	0.12	0.095	0.12	0.0825
	0.1225	0.115	0.135	0.1125	0.115	0.095	0.11	0.1175	0.1025	0.1925	0.1825	0.13	0.0775	0.125	0.12	0.0575	0.14	0.12	0.1175	0.11	0.0675	0.175	0.095	0.1225	0.075	0.115	0.0875	0.1925	0.115	0.1125	0.1225	0.095	0.1775	0.1825	0.12	0.105	0.105	0.155	0.1	0.14	0.1025	0.15	0.14	0.15	0.13	0.155	0.0625	0.1275	0.095
	0.125	0.1475	0.12	0.1475	0.1	0.0925	0.135	0.0875	0.1275	0.16	0.1625	0.1125	0.1	0.14	0.1275	0.1075	0.165	0.1225	0.1025	0.1075	0.075	0.1975	0.11	0.0825	0.095	0.145	0.1025	0.185	0.17	0.155	0.1	0.0925	0.1675	0.1825	0.115	0.0925	0.125	0.1675	0.11	0.18	0.145	0.135	0.13	0.1575	0.1125	0.1725	0.085	0.125	0.1175
	0.1125	0.15	0.125	0.105	0.13	0.0975	0.1075	0.1125	0.13	0.15	0.205	0.1125	0.13	0.145	0.1225	0.09	0.175	0.0975	0.0975	0.115	0.065	0.1625	0.0875	0.1325	0.07	0.14	0.1325	0.225	0.18	0.11	0.14	0.0875	0.1525	0.2	0.1	0.105	0.11	0.1575	0.0775	0.1375	0.155	0.15	0.1225	0.1925	0.1275	0.1475	0.0675	0.0975	0.105
	0.135	0.105	0.1425	0.125	0.1275	0.0725	0.105	0.13	0.1225	0.17	0.1425	0.1175	0.0725	0.135	0.1675	0.0825	0.15	0.1	0.11	0.0825	0.07	0.1725	0.0975	0.085	0.095	0.1475	0.0925	0.1425	0.1575	0.1375	0.12	0.1	0.16	0.1875	0.1175	0.0875	0.125	0.155	0.1275	0.1375	0.165	0.125	0.1375	0.1625	0.1375	0.15	0.065	0.1	0.1275
	0.1075	0.105	0.1275	0.1575	0.115	0.08	0.1025	0.135	0.095	0.195	0.1525	0.1175	0.0975	0.1075	0.1	0.055	0.135	0.1375	0.105	0.1025	0.0675	0.19	0.1175	0.0925	0.0775	0.1475	0.0875	0.16	0.165	0.1475	0.0875	0.1125	0.125	0.19	0.11	0.0825	0.1525	0.1825	0.1	0.14	0.1575	0.1225	0.1625	0.185	0.115	0.1475	0.0925	0.1125	0.07
	0.115	0.1175	0.1125	0.1075	0.085	0.08	0.1	0.0975	0.1025	0.195	0.16	0.095	0.0875	0.1475	0.1325	0.1025	0.18	0.0875	0.0975	0.1	0.085	0.155	0.095	0.125	0.0825	0.1425	0.095	0.1375	0.135	0.14	0.0875	0.115	0.1575	0.2075	0.12	0.0775	0.115	0.1625	0.0925	0.155	0.1225	0.125	0.145	0.17	0.14	0.1575	0.055	0.125	0.085
	0.13	0.145	0.1125	0.155	0.1225	0.0875	0.1225	0.1375	0.135	0.2	0.19	0.1275	0.095	0.15	0.1725	0.1225	0.14	0.085	0.13	0.1225	0.0825	0.15	0.0925	0.115	0.08	0.1575	0.09	0.1825	0.145	0.1625	0.1275	0.095	0.1325	0.215	0.0875	0.12	0.1175	0.1625	0.0725	0.165	0.1475	0.16	0.1475	0.175	0.1325	0.15	0.0975	0.125	0.0975
	0.105	0.1075	0.145	0.1275	0.145	0.0725	0.14	0.12	0.12	0.19	0.1425	0.1525	0.12	0.1825	0.1525	0.0975	0.185	0.0925	0.1	0.1125	0.085	0.1675	0.095	0.095	0.0825	0.1075	0.1425	0.165	0.1775	0.1425	0.095	0.1025	0.1375	0.1975	0.0875	0.115	0.08	0.175	0.0825	0.145	0.105	0.145	0.1275	0.165	0.17	0.13	0.0725	0.13	0.0875
	0.1725	0.1075	0.125	0.1475	0.1225	0.115	0.1525	0.105	0.0975	0.18	0.18	0.105	0.1025	0.16	0.1275	0.125	0.1325	0.105	0.1125	0.0925	0.09	0.1675	0.1075	0.0975	0.075	0.1625	0.115	0.215	0.155	0.13	0.13	0.1125	0.1625	0.1975	0.115	0.0625	0.0825	0.1425	0.0925	0.14	0.1	0.1375	0.135	0.145	0.1275	0.1725	0.085	0.0975	0.1075
	0.125	0.1	0.13	0.1275	0.115	0.075	0.1375	0.1175	0.1225	0.185	0.1675	0.1075	0.09	0.1225	0.1575	0.08	0.11	0.1275	0.065	0.1075	0.0725	0.1875	0.105	0.0925	0.085	0.1575	0.08	0.1675	0.18	0.1275	0.1475	0.1175	0.16	0.19	0.1375	0.0975	0.12	0.1625	0.0925	0.1375	0.165	0.15	0.125	0.1825	0.15	0.1625	0.0925	0.13	0.0875
	0.1275	0.095	0.135	0.12	0.14	0.1075	0.1525	0.105	0.125	0.1875	0.16	0.1225	0.12	0.1475	0.1475	0.0775	0.1375	0.095	0.095	0.1225	0.0925	0.1875	0.085	0.0975	0.0775	0.14	0.0675	0.1775	0.145	0.1425	0.0825	0.1175	0.16	0.1825	0.13	0.115	0.0775	0.16	0.095	0.1325	0.13	0.125	0.1175	0.165	0.1325	0.165	0.07	0.135	0.0875
	0.145	0.115	0.1325	0.1275	0.0975	0.1075	0.1325	0.095	0.1075	0.19	0.1525	0.1125	0.095	0.1425	0.14	0.0675	0.14	0.095	0.12	0.1175	0.0875	0.1925	0.1	0.0975	0.08	0.1125	0.135	0.2075	0.11	0.125	0.1325	0.1125	0.1625	0.2225	0.105	0.0775	0.125	0.1425	0.1075	0.1425	0.1375	0.125	0.125	0.1475	0.15	0.1675	0.0775	0.12	0.075
	0.1125	0.12	0.14	0.1575	0.12	0.09	0.1075	0.1075	0.125	0.1775	0.165	0.1075	0.1	0.1225	0.1225	0.1	0.145	0.0925	0.0725	0.1275	0.08	0.1725	0.1125	0.1	0.095	0.1025	0.095	0.1825	0.1475	0.1375	0.125	0.0925	0.12	0.2	0.1025	0.095	0.0975	0.1625	0.1025	0.15	0.115	0.1325	0.1375	0.1725	0.1425	0.135	0.07	0.1225	0.085
phase3_shuffle	0.1425	0.09	0.11	0.105	0.155	0.13	0.1075	0.14	0.1875	0.1125	0.1775	0.1375	0.155	0.16	0.1625	0.105	0.1	0.11	0.15	0.105	0.1375	0.125	0.0975	0.155	0.1075	0.105	0.115	0.105	0.1275	0.105	0.105	0.1475	0.0875	0.1025	0.125	0.1	0.1	0.085	0.1375	0.125	0.11	0.1025	0.13	0.125	0.075	0.11	0.08	0.1175	0.19
	0.08	0.1125	0.1525	0.065	0.1375	0.145	0.09	0.11	0.13	0.1075	0.135	0.0675	0.145	0.1625	0.0775	0.08	0.0875	0.1375	0.125	0.145	0.0975	0.1125	0.175	0.16	0.13	0.115	0.1075	0.085	0.15	0.085	0.0825	0.1375	0.1025	0.1025	0.1225	0.15	0.1375	0.195	0.11	0.0875	0.1	0.12	0.1125	0.08	0.12	0.0925	0.125	0.105	0.105
	0.1675	0.1075	0.1025	0.1075	0.15	0.14	0.105	0.1075	0.145	0.1225	0.17	0.085	0.0975	0.1375	0.105	0.085	0.1125	0.115	0.1425	0.095	0.11	0.14	0.14	0.1425	0.11	0.1425	0.0825	0.1325	0.09	0.1025	0.0925	0.1425	0.1425	0.1525	0.0925	0.1225	0.105	0.1775	0.1275	0.125	0.1325	0.1	0.1275	0.135	0.1175	0.145	0.1225	0.1375	0.1525
	0.1175	0.1125	0.1325	0.08	0.0825	0.1125	0.1425	0.14	0.1525	0.1125	0.0925	0.09	0.07	0.1825	0.125	0.1225	0.175	0.11	0.105	0.125	0.1175	0.08	0.1225	0.1425	0.13	0.1225	0.0975	0.095	0.095	0.0975	0.155	0.11	0.1475	0.0925	0.1525	0.1475	0.1375	0.105	0.14	0.1225	0.1175	0.1525	0.1325	0.085	0.135	0.1325	0.15	0.1375	0.16
	0.19	0.115	0.1325	0.095	0.14	0.1175	0.1275	0.1175	0.2	0.0925	0.08	0.11	0.0975	0.1375	0.1275	0.12	0.11	0.1425	0.1325	0.1225	0.0675	0.13	0.1325	0.1175	0.1475	0.1225	0.0975	0.1075	0.1375	0.125	0.1125	0.11	0.085	0.1075	0.1775	0.125	0.19	0.1325	0.15	0.095	0.1375	0.1	0.1575	0.08	0.08	0.1425	0.14	0.1325	0.1375
	0.155	0.085	0.0975	0.0975	0.1225	0.0875	0.0925	0.1425	0.1475	0.115	0.1375	0.2125	0.0975	0.1325	0.1575	0.105	0.085	0.1125	0.105	0.1175	0.1	0.1175	0.125	0.1975	0.095	0.125	0.1125	0.1275	0.07	0.0875	0.1325	0.1275	0.1025	0.135	0.105	0.125	0.0975	0.1	0.1475	0.12	0.12	0.1175	0.125	0.0875	0.185	0.155	0.1825	0.1525	0.1325
	0.12	0.0975	0.11	0.1075	0.14	0.11	0.135	0.125	0.1975	0.1075	0.1775	0.1725	0.14	0.19	0.17	0.1025	0.145	0.1025	0.0975	0.125	0.0875	0.125	0.11	0.1225	0.1475	0.1275	0.1225	0.11	0.1375	0.1925	0.15	0.1275	0.1975	0.0975	0.1575	0.1525	0.1025	0.1	0.1	0.115	0.145	0.1375	0.145	0.145	0.135	0.14	0.1575	0.115	0.1375
	0.135	0.1025	0.1225	0.0975	0.145	0.17	0.11	0.09	0.17	0.075	0.085	0.155	0.0875	0.1375	0.1275	0.14	0.1275	0.1775	0.115	0.125	0.1175	0.09	0.16	0.105	0.16	0.1775	0.1225	0.17	0.11	0.0775	0.1525	0.115	0.125	0.165	0.13	0.125	0.1775	0.125	0.12	0.1325	0.1	0.1275	0.1025	0.1225	0.1125	0.115	0.165	0.2	0.115
	0.1475	0.11	0.12	0.135	0.1525	0.1225	0.145	0.18	0.11	0.11	0.1125	0.11	0.075	0.155	0.12	0.0925	0.1	0.1375	0.11	0.115	0.1075	0.075	0.155	0.1825	0.15	0.1175	0.1125	0.0975	0.0925	0.14	0.1475	0.1225	0.19	0.0675	0.09	0.1625	0.1075	0.125	0.1125	0.0925	0.115	0.14	0.07	0.09	0.125	0.065	0.115	0.1	0.1075
	0.1125	0.12	0.1025	0.1425	0.14	0.075	0.1375	0.155	0.1125	0.0525	0.1475	0.1175	0.0675	0.1425	0.12	0.135	0.1825	0.09	0.085	0.095	0.095	0.0975	0.13	0.1625	0.125	0.1125	0.125	0.09	0.2075	0.0875	0.1175	0.1025	0.115	0.115	0.14	0.0975	0.0925	0.07	0.1375	0.0875	0.1525	0.1275	0.11	0.12	0.11	0.1125	0.145	0.155	0.135
	0.1325	0.085	0.125	0.0775	0.15	0.14	0.1525	0.135	0.1225	0.0975	0.1025	0.1225	0.1	0.13	0.095	0.125	0.11	0.0675	0.1075	0.125	0.0825	0.1	0.145	0.1275	0.1375	0.115	0.1	0.125	0.055	0.0875	0.18	0.1	0.1125	0.105	0.1075	0.1525	0.1	0.17	0.1475	0.105	0.1675	0.145	0.12	0.1075	0.0925	0.1175	0.115	0.1275	0.085
	0.18	0.12	0.1125	0.0625	0.1125	0.1425	0.1125	0.125	0.1575	0.1175	0.095	0.1675	0.1275	0.125	0.1075	0.1325	0.1	0.1625	0.09	0.1175	0.09	0.1025	0.1225	0.165	0.1475	0.0825	0.1125	0.12	0.12	0.125	0.1275	0.1425	0.125	0.1125	0.16	0.155	0.12	0.12	0.075	0.105	0.1425	0.1125	0.125	0.1025	0.12	0.105	0.1425	0.1175	0.1175
	0.135	0.1375	0.09	0.0975	0.1125	0.15	0.1	0.14	0.15	0.0875	0.1025	0.145	0.1575	0.1625	0.1175	0.1	0.0975	0.115	0.13	0.1	0.1325	0.1425	0.1325	0.14	0.1675	0.0975	0.1125	0.1125	0.125	0.1175	0.155	0.1075	0.085	0.12	0.1325	0.15	0.12	0.1125	0.0725	0.0875	0.11	0.13	0.1625	0.1525	0.08	0.09	0.115	0.115	0.12
	0.1275	0.0725	0.12	0.0875	0.115	0.11	0.145	0.11	0.185	0.1325	0.125	0.1225	0.1325	0.1425	0.1175	0.14	0.1725	0.1025	0.1275	0.1275	0.1575	0.0875	0.1425	0.1575	0.17	0.095	0.1025	0.0625	0.11	0.12	0.19	0.1475	0.13	0.155	0.125	0.1425	0.125	0.105	0.1425	0.105	0.0775	0.105	0.12	0.0775	0.11	0.0875	0.15	0.1125	0.0925
	0.15	0.115	0.085	0.0675	0.105	0.1125	0.16	0.075	0.17	0.1	0.085	0.1025	0.1075	0.1275	0.1575	0.1775	0.0925	0.125	0.1225	0.1375	0.1325	0.14	0.1075	0.18	0.1375	0.1225	0.0875	0.1525	0.0825	0.1575	0.17	0.0825	0.105	0.0875	0.085	0.1025	0.14	0.1525	0.1425	0.1125	0.1625	0.125	0.1325	0.1325	0.1325	0.0825	0.09	0.105	0.0575
	0.0975	0.095	0.15	0.0925	0.14	0.145	0.1	0.1	0.175	0.115	0.1275	0.145	0.1475	0.1325	0.1375	0.0825	0.15	0.0825	0.1425	0.11	0.0875	0.0975	0.1025	0.125	0.1625	0.1125	0.11	0.1075	0.1625	0.125	0.1225	0.15	0.0625	0.125	0.14	0.09	0.1375	0.0975	0.13	0.1	0.1075	0.1125	0.1025	0.105	0.075	0.12	0.18	0.1175	0.1525
	0.165	0.1	0.08	0.11	0.115	0.145	0.115	0.11	0.17	0.1075	0.1025	0.1825	0.1025	0.1475	0.165	0.1225	0.1275	0.1425	0.1425	0.1125	0.1025	0.125	0.1725	0.1625	0.155	0.105	0.0625	0.11	0.13	0.14	0.0975	0.0825	0.1	0.1125	0.1475	0.1275	0.1325	0.0975	0.1225	0.145	0.0925	0.09	0.0975	0.0875	0.095	0.1225	0.0975	0.1075	0.1125
	0.1125	0.1375	0.135	0.1075	0.115	0.065	0.15	0.085	0.14	0.0875	0.12	0.1725	0.1025	0.2	0.145	0.1	0.1075	0.145	0.115	0.09	0.1075	0.1175	0.12	0.12	0.1975	0.1075	0.0925	0.1125	0.08	0.1725	0.19	0.0825	0.0775	0.125	0.1175	0.0925	0.15	0.1525	0.1425	0.115	0.1825	0.12	0.135	0.1225	0.145	0.1375	0.1875	0.095	0.13
	0.14	0.105	0.1	0.0925	0.12	0.1075	0.165	0.12	0.1625	0.1	0.12	0.1625	0.1125	0.12	0.1375	0.1175	0.115	0.1575	0.165	0.15	0.0975	0.1125	0.1425	0.12	0.16	0.0775	0.0675	0.135	0.0875	0.14	0.0925	0.0875	0.1175	0.1075	0.1225	0.13	0.0925	0.125	0.09	0.115	0.12	0.1075	0.1425	0.12	0.1075	0.085	0.1325	0.17	0.125
	0.1175	0.1125	0.0825	0.055	0.1025	0.09	0.1325	0.1525	0.1175	0.13	0.1275	0.1125	0.095	0.105	0.1125	0.135	0.1525	0.12	0.1175	0.0925	0.15	0.1	0.0975	0.14	0.135	0.075	0.1025	0.1	0.1325	0.1525	0.1325	0.0775	0.1175	0.125	0.1625	0.115	0.175	0.1175	0.1275	0.105	0.11	0.1325	0.0975	0.11	0.1275	0.1475	0.15	0.13	0.1375
	0.145	0.1125	0.1	0.095	0.105	0.115	0.1025	0.18	0.1725	0.105	0.12	0.1675	0.1125	0.1075	0.1525	0.145	0.11	0.07	0.075	0.1025	0.12	0.135	0.1375	0.145	0.12	0.1525	0.1175	0.1325	0.1175	0.1175	0.1	0.1	0.09	0.105	0.105	0.085	0.115	0.1025	0.1325	0.1175	0.1375	0.1275	0.1425	0.08	0.125	0.095	0.165	0.095	0.1325
	0.125	0.1025	0.125	0.0575	0.105	0.09	0.1075	0.145	0.1675	0.0475	0.1125	0.145	0.12	0.1425	0.1275	0.165	0.15	0.1225	0.11	0.1325	0.095	0.145	0.1075	0.145	0.16	0.1125	0.115	0.075	0.0925	0.145	0.095	0.1275	0.1225	0.0575	0.1425	0.1475	0.1475	0.08	0.13	0.06	0.1375	0.1625	0.1475	0.0975	0.1325	0.105	0.1275	0.0875	0.0975
	0.095	0.115	0.1025	0.0825	0.11	0.1775	0.145	0.16	0.145	0.1125	0.14	0.135	0.08	0.1175	0.11	0.09	0.15	0.12	0.18	0.1375	0.09	0.105	0.1425	0.17	0.17	0.105	0.1175	0.17	0.0875	0.12	0.1125	0.1175	0.125	0.17	0.13	0.09	0.1325	0.1825	0.1025	0.075	0.115	0.13	0.1125	0.115	0.1225	0.115	0.1075	0.13	0.1475
	0.105	0.09	0.15	0.1075	0.135	0.1425	0.1625	0.1325	0.17	0.0875	0.1725	0.2025	0.095	0.1075	0.0925	0.105	0.115	0.0925	0.135	0.1025	0.105	0.0925	0.14	0.1475	0.1025	0.1375	0.1125	0.1775	0.155	0.09	0.11	0.1625	0.1075	0.1225	0.1175	0.14	0.1425	0.095	0.115	0.1575	0.175	0.115	0.1375	0.125	0.0625	0.205	0.18	0.0875	0.125
	0.0975	0.1175	0.115	0.1	0.1525	0.18	0.1425	0.1475	0.155	0.13	0.1425	0.135	0.1225	0.1525	0.135	0.0975	0.09	0.1525	0.1625	0.09	0.14	0.115	0.1575	0.1925	0.18	0.0975	0.09	0.1225	0.1325	0.11	0.1025	0.11	0.1425	0.1075	0.11	0.105	0.075	0.1425	0.0775	0.1125	0.11	0.1175	0.0975	0.0825	0.1275	0.1075	0.095	0.115	0.1175
	0.1125	0.1025	0.1	0.1725	0.12	0.09	0.1275	0.12	0.1475	0.1	0.135	0.155	0.0975	0.1075	0.1175	0.0975	0.0975	0.1025	0.1225	0.1275	0.0975	0.115	0.1375	0.1275	0.1725	0.12	0.12	0.1025	0.16	0.0875	0.125	0.075	0.1375	0.165	0.105	0.105	0.1375	0.0775	0.145	0.145	0.13	0.1725	0.1225	0.1025	0.1075	0.155	0.1	0.135	0.1325
	0.125	0.0875	0.08	0.0575	0.115	0.155	0.1675	0.105	0.1975	0.1025	0.095	0.1025	0.115	0.0775	0.14	0.085	0.145	0.11	0.15	0.1425	0.0875	0.1475	0.17	0.1725	0.1525	0.1025	0.075	0.1225	0.1525	0.1	0.07	0.0975	0.0925	0.1525	0.1875	0.115	0.1375	0.18	0.1125	0.1175	0.125	0.11	0.13	0.11	0.14	0.1025	0.1375	0.1	0.1275
	0.09	0.0825	0.095	0.0725	0.12	0.1175	0.1	0.0925	0.09	0.0775	0.1325	0.14	0.155	0.1525	0.1025	0.1325	0.15	0.1125	0.0975	0.1225	0.1475	0.1075	0.125	0.1425	0.1425	0.0925	0.1075	0.12	0.095	0.1575	0.1925	0.085	0.08	0.055	0.135	0.1175	0.1225	0.105	0.095	0.1125	0.165	0.115	0.1675	0.0775	0.16	0.17	0.1175	0.135	0.14
	0.1025	0.085	0.1225	0.1025	0.125	0.1225	0.0775	0.17	0.175	0.1	0.1225	0.1475	0.0975	0.2175	0.1375	0.1275	0.125	0.14	0.125	0.1275	0.1275	0.1275	0.1275	0.1975	0.1075	0.095	0.075	0.1175	0.0875	0.1225	0.135	0.125	0.1	0.1225	0.11	0.075	0.1275	0.095	0.1325	0.125	0.1275	0.0925	0.135	0.115	0.0925	0.0725	0.1875	0.1325	0.15
	0.11	0.1475	0.0775	0.125	0.1175	0.105	0.15	0.105	0.14	0.09	0.1325	0.1875	0.115	0.1275	0.145	0.14	0.12	0.1	0.085	0.1075	0.1125	0.13	0.1425	0.1575	0.105	0.13	0.07	0.0925	0.145	0.125	0.1275	0.1575	0.13	0.1025	0.155	0.125	0.085	0.1375	0.1	0.0975	0.115	0.1275	0.1375	0.1025	0.11	0.085	0.1425	0.1425	0.105
	0.085	0.12	0.1025	0.075	0.16	0.0975	0.1225	0.13	0.17	0.1075	0.1125	0.1425	0.075	0.1875	0.165	0.075	0.0975	0.13	0.135	0.1375	0.115	0.115	0.165	0.135	0.165	0.1175	0.09	0.1225	0.12	0.0825	0.1175	0.1375	0.1125	0.0875	0.125	0.1425	0.1325	0.1275	0.1825	0.0925	0.115	0.155	0.135	0.095	0.0925	0.105	0.1475	0.14	0.0925
	0.145	0.085	0.0925	0.1025	0.1425	0.1675	0.1375	0.1375	0.1125	0.09	0.13	0.1325	0.0875	0.125	0.16	0.1375	0.105	0.1225	0.1375	0.1	0.1	0.085	0.1525	0.165	0.18	0.1275	0.0825	0.08	0.1075	0.1	0.11	0.11	0.085	0.155	0.1425	0.115	0.1325	0.1525	0.1775	0.1225	0.12	0.145	0.145	0.145	0.1075	0.0825	0.1275	0.1525	0.13
	0.135	0.07	0.1225	0.0825	0.145	0.1125	0.135	0.155	0.08	0.0775	0.1325	0.12	0.09	0.1275	0.125	0.1675	0.16	0.08	0.115	0.165	0.0925	0.15	0.125	0.135	0.0975	0.1175	0.08	0.1025	0.15	0.105	0.1175	0.0625	0.11	0.115	0.1525	0.105	0.16	0.12	0.13	0.0675	0.1325	0.115	0.125	0.1325	0.1175	0.0475	0.1125	0.1075	0.115
	0.1425	0.1125	0.1275	0.0875	0.125	0.165	0.145	0.125	0.1175	0.1	0.1225	0.105	0.115	0.1475	0.1675	0.1525	0.1025	0.13	0.135	0.0975	0.11	0.14	0.15	0.135	0.19	0.135	0.085	0.1	0.095	0.1375	0.1325	0.1275	0.125	0.1375	0.085	0.0975	0.185	0.1275	0.085	0.11	0.1725	0.1375	0.1425	0.085	0.09	0.145	0.14	0.135	0.125
	0.13	0.12	0.1075	0.07	0.1375	0.145	0.095	0.15	0.2	0.0725	0.1125	0.1025	0.0875	0.1675	0.1175	0.0975	0.1425	0.08	0.13	0.125	0.1075	0.135	0.1375	0.1925	0.1775	0.115	0.0875	0.11	0.0625	0.14	0.095	0.1225	0.13	0.1025	0.11	0.115	0.1475	0.125	0.105	0.09	0.14	0.1175	0.18	0.09	0.155	0.1175	0.1275	0.1125	0.1
	0.1725	0.08	0.0825	0.0875	0.145	0.14	0.135	0.09	0.1425	0.0925	0.1225	0.1275	0.07	0.1425	0.1375	0.115	0.1475	0.115	0.1025	0.1025	0.1025	0.08	0.1625	0.16	0.1425	0.11	0.1025	0.1125	0.115	0.12	0.13	0.095	0.1025	0.105	0.14	0.12	0.15	0.145	0.095	0.1125	0.14	0.13	0.13	0.1275	0.1275	0.0825	0.1275	0.1025	0.13
	0.115	0.08	0.085	0.095	0.135	0.12	0.115	0.1475	0.1425	0.0825	0.1225	0.1625	0.185	0.1525	0.1325	0.0875	0.07	0.1325	0.0875	0.1025	0.085	0.0975	0.1175	0.1575	0.1225	0.115	0.0925	0.11	0.1325	0.105	0.105	0.1325	0.1925	0.13	0.105	0.1325	0.1375	0.1625	0.12	0.0925	0.0925	0.1	0.11	0.11	0.105	0.075	0.165	0.095	0.1225
	0.11	0.1625	0.1325	0.105	0.1025	0.13	0.1625	0.1825	0.1225	0.0975	0.0875	0.1375	0.0625	0.1425	0.155	0.12	0.15	0.0775	0.1175	0.115	0.135	0.105	0.165	0.1925	0.085	0.105	0.07	0.1675	0.12	0.1375	0.1375	0.1275	0.09	0.1225	0.13	0.09	0.15	0.0825	0.1675	0.125	0.1225	0.125	0.155	0.0925	0.125	0.09	0.1275	0.0975	0.1275
	0.115	0.0925	0.1	0.095	0.18	0.0875	0.12	0.125	0.1425	0.08	0.1025	0.175	0.105	0.16	0.1225	0.1375	0.1075	0.14	0.1825	0.0925	0.1425	0.1275	0.1375	0.095	0.1225	0.08	0.0825	0.105	0.13	0.1075	0.14	0.11	0.1025	0.065	0.155	0.0975	0.1625	0.14	0.1925	0.1075	0.14	0.13	0.1375	0.0675	0.14	0.0825	0.1175	0.1325	0.1275
	0.1325	0.0675	0.1375	0.135	0.12	0.095	0.11	0.125	0.145	0.1	0.15	0.11	0.1175	0.1225	0.0975	0.09	0.1525	0.13	0.1175	0.0875	0.1175	0.1525	0.1375	0.135	0.1175	0.0975	0.0925	0.1025	0.1025	0.1375	0.17	0.115	0.08	0.1	0.12	0.095	0.175	0.1175	0.1675	0.1275	0.1775	0.12	0.1475	0.09	0.115	0.1575	0.1375	0.0775	0.1225
	0.1725	0.125	0.0875	0.095	0.13	0.1125	0.0725	0.115	0.145	0.0675	0.14	0.1575	0.185	0.14	0.135	0.095	0.0925	0.1475	0.115	0.125	0.07	0.1325	0.1225	0.13	0.125	0.1025	0.1025	0.075	0.1275	0.1125	0.125	0.06	0.12	0.0975	0.14	0.195	0.135	0.1325	0.1475	0.13	0.13	0.15	0.1225	0.09	0.0825	0.065	0.11	0.16	0.1125
	0.1275	0.105	0.1175	0.0875	0.115	0.12	0.125	0.1325	0.1575	0.1025	0.1475	0.115	0.1	0.1625	0.15	0.0625	0.205	0.0575	0.1175	0.1	0.1125	0.1325	0.16	0.1875	0.1425	0.1075	0.0775	0.1175	0.11	0.1075	0.115	0.095	0.125	0.1175	0.145	0.1175	0.1325	0.13	0.1175	0.125	0.1225	0.0975	0.095	0.1175	0.15	0.1175	0.11	0.13	0.105
	0.1375	0.1225	0.105	0.0875	0.125	0.1325	0.1275	0.125	0.1975	0.09	0.1025	0.0875	0.1125	0.145	0.0825	0.1	0.125	0.1175	0.1225	0.135	0.09	0.1175	0.1425	0.125	0.1775	0.135	0.135	0.0975	0.1275	0.1125	0.1075	0.1	0.13	0.16	0.0875	0.115	0.1275	0.1675	0.19	0.125	0.135	0.0975	0.13	0.0975	0.105	0.1275	0.14	0.14	0.075
	0.1475	0.0975	0.0975	0.115	0.155	0.135	0.135	0.2	0.1675	0.055	0.0925	0.155	0.1225	0.135	0.1625	0.155	0.16	0.175	0.1	0.1475	0.1425	0.0775	0.145	0.1225	0.1425	0.1025	0.05	0.0925	0.1075	0.11	0.1525	0.1275	0.14	0.11	0.09	0.1225	0.19	0.135	0.14	0.1025	0.1425	0.115	0.165	0.0775	0.09	0.0725	0.1475	0.1025	0.0975
	0.1225	0.0775	0.1225	0.1075	0.13	0.14	0.1375	0.12	0.1475	0.08	0.12	0.14	0.13	0.145	0.1175	0.1075	0.0975	0.11	0.12	0.11	0.115	0.13	0.16	0.14	0.1125	0.1225	0.095	0.1075	0.12	0.1275	0.1175	0.1275	0.135	0.1275	0.085	0.11	0.1525	0.105	0.1775	0.1375	0.0975	0.12	0.15	0.07	0.1075	0.1375	0.14	0.1475	0.1025
	0.1475	0.1275	0.1325	0.1025	0.1575	0.1525	0.105	0.14	0.175	0.0825	0.095	0.125	0.14	0.1325	0.1625	0.1375	0.1	0.13	0.135	0.0825	0.0975	0.11	0.1475	0.155	0.11	0.09	0.0775	0.145	0.11	0.135	0.1025	0.1175	0.11	0.1275	0.1575	0.065	0.1525	0.115	0.09	0.0925	0.1	0.0625	0.08	0.085	0.1075	0.065	0.1975	0.1125	0.1425
	0.1175	0.1	0.0675	0.1025	0.105	0.155	0.1425	0.115	0.1525	0.0675	0.1175	0.165	0.06	0.16	0.125	0.1575	0.1375	0.1225	0.1425	0.095	0.1175	0.1125	0.1275	0.1175	0.12	0.0925	0.085	0.12	0.09	0.0925	0.1575	0.125	0.14	0.1675	0.1175	0.14	0.0875	0.1325	0.1625	0.135	0.0975	0.145	0.1325	0.12	0.1075	0.13	0.1525	0.16	0.1275
	0.0975	0.1	0.12	0.09	0.15	0.085	0.1525	0.1075	0.185	0.09	0.1625	0.0975	0.12	0.1075	0.1575	0.1325	0.11	0.1325	0.085	0.115	0.1175	0.175	0.1475	0.155	0.1825	0.1075	0.1125	0.0825	0.13	0.13	0.095	0.1225	0.08	0.125	0.105	0.1175	0.1425	0.1475	0.185	0.085	0.1125	0.1125	0.1625	0.075	0.135	0.075	0.1175	0.135	0.1125
	0.135	0.145	0.115	0.095	0.1125	0.1075	0.0975	0.145	0.1475	0.1	0.1475	0.145	0.1275	0.1675	0.1325	0.1525	0.085	0.1275	0.14	0.1675	0.1075	0.09	0.1375	0.1325	0.145	0.07	0.095	0.0825	0.1325	0.11	0.1575	0.145	0.1025	0.1275	0.1125	0.1225	0.14	0.1625	0.155	0.145	0.095	0.1625	0.15	0.12	0.135	0.12	0.1425	0.1525	0.1375
	0.1325	0.1275	0.1425	0.135	0.1375	0.1075	0.1425	0.1275	0.13	0.1125	0.145	0.15	0.1075	0.1025	0.125	0.115	0.1175	0.095	0.14	0.0775	0.135	0.12	0.12	0.1475	0.1525	0.1175	0.0975	0.1175	0.0975	0.155	0.1175	0.1225	0.1225	0.115	0.1025	0.1	0.1575	0.1275	0.1175	0.095	0.1175	0.1275	0.1025	0.1075	0.2025	0.0925	0.13	0.0675	0.115
	0.1	0.1075	0.0525	0.1025	0.1375	0.14	0.1625	0.145	0.1675	0.085	0.1075	0.1575	0.1	0.1325	0.125	0.125	0.13	0.11	0.1525	0.13	0.1075	0.12	0.13	0.145	0.22	0.105	0.08	0.14	0.1075	0.1475	0.1325	0.0875	0.1275	0.08	0.11	0.125	0.1325	0.1325	0.125	0.1275	0.13	0.1325	0.1	0.1475	0.125	0.1175	0.0925	0.1375	0.125
	0.165	0.0825	0.11	0.065	0.1225	0.1125	0.1475	0.1175	0.15	0.115	0.135	0.0925	0.1125	0.12	0.1225	0.1375	0.0825	0.125	0.1325	0.12	0.105	0.085	0.1425	0.1775	0.16	0.0725	0.1425	0.0775	0.105	0.115	0.1325	0.07	0.165	0.1325	0.1075	0.1175	0.1	0.145	0.085	0.1175	0.105	0.0925	0.15	0.115	0.135	0.09	0.1075	0.17	0.1225
	0.17	0.12	0.0925	0.0625	0.1575	0.135	0.14	0.1125	0.1675	0.08	0.115	0.155	0.1025	0.1225	0.16	0.1275	0.1175	0.1025	0.12	0.09	0.0775	0.1275	0.12	0.1025	0.1125	0.1475	0.1275	0.1175	0.11	0.135	0.1425	0.1475	0.175	0.1275	0.12	0.13	0.1025	0.09	0.16	0.13	0.105	0.165	0.1625	0.1425	0.125	0.1425	0.1525	0.1075	0.13
	0.145	0.0825	0.0775	0.0875	0.13	0.0875	0.1175	0.1625	0.14	0.1275	0.115	0.145	0.12	0.155	0.16	0.145	0.1075	0.1025	0.1125	0.1125	0.095	0.12	0.115	0.1125	0.1325	0.1425	0.1	0.1125	0.1275	0.1475	0.16	0.115	0.09	0.105	0.135	0.1325	0.165	0.1225	0.16	0.0825	0.0825	0.1125	0.1275	0.1575	0.1325	0.1375	0.14	0.07	0.115
	0.12	0.0875	0.0975	0.1225	0.1225	0.11	0.105	0.1375	0.175	0.1125	0.115	0.1375	0.11	0.1825	0.1625	0.1525	0.1475	0.155	0.15	0.075	0.055	0.1325	0.1675	0.1525	0.125	0.09	0.0875	0.1	0.095	0.105	0.08	0.0875	0.1475	0.1675	0.12	0.195	0.1475	0.1125	0.12	0.0875	0.1475	0.1225	0.1125	0.11	0.1025	0.14	0.14	0.12	0.115
	0.1375	0.0675	0.15	0.1125	0.14	0.1125	0.14	0.1425	0.0875	0.13	0.105	0.1275	0.0775	0.2475	0.145	0.1325	0.1225	0.105	0.145	0.1275	0.115	0.1	0.1575	0.1525	0.155	0.0725	0.09	0.0875	0.1475	0.125	0.11	0.0925	0.1525	0.095	0.1125	0.135	0.14	0.1325	0.115	0.11	0.0725	0.1075	0.115	0.1	0.1225	0.0925	0.15	0.115	0.0875
	0.15	0.0875	0.1025	0.1	0.1025	0.11	0.1475	0.155	0.1175	0.0975	0.11	0.1525	0.1275	0.1425	0.1125	0.095	0.1675	0.1	0.1225	0.14	0.11	0.1075	0.13	0.15	0.1775	0.125	0.08	0.08	0.095	0.1225	0.2125	0.105	0.1125	0.0825	0.1675	0.0925	0.1275	0.135	0.1625	0.13	0.12	0.075	0.14	0.055	0.095	0.0925	0.1375	0.145	0.125
	0.1425	0.105	0.105	0.0875	0.1775	0.075	0.1325	0.1225	0.15	0.125	0.1325	0.1175	0.085	0.1	0.1075	0.115	0.095	0.11	0.1075	0.08	0.115	0.1475	0.1175	0.195	0.175	0.095	0.105	0.0925	0.085	0.105	0.1125	0.1275	0.09	0.1175	0.155	0.13	0.1125	0.1625	0.12	0.1275	0.12	0.1425	0.1	0.095	0.085	0.115	0.09	0.1325	0.145
	0.19	0.1125	0.1175	0.0725	0.1325	0.08	0.1675	0.135	0.1375	0.085	0.1575	0.1025	0.11	0.1725	0.145	0.135	0.1275	0.125	0.095	0.09	0.0925	0.1325	0.1375	0.1225	0.125	0.115	0.095	0.0775	0.1025	0.0975	0.145	0.1025	0.115	0.1875	0.1125	0.1375	0.15	0.175	0.1175	0.1125	0.09	0.1075	0.0925	0.095	0.1525	0.095	0.115	0.1175	0.125
	0.15	0.105	0.1175	0.1175	0.12	0.0925	0.13	0.1475	0.15	0.105	0.1175	0.14	0.1025	0.115	0.1025	0.125	0.095	0.1	0.1025	0.1525	0.1075	0.1125	0.1125	0.175	0.13	0.115	0.11	0.095	0.1175	0.13	0.125	0.1275	0.1	0.125	0.155	0.115	0.12	0.16	0.13	0.065	0.1425	0.095	0.0975	0.085	0.1275	0.1175	0.1325	0.095	0.1025
	0.115	0.085	0.07	0.1075	0.0775	0.1075	0.135	0.1775	0.1375	0.09	0.145	0.125	0.11	0.1225	0.1125	0.1325	0.1375	0.095	0.0975	0.0925	0.1425	0.105	0.09	0.15	0.1475	0.1475	0.105	0.1175	0.08	0.105	0.13	0.1575	0.1125	0.095	0.115	0.105	0.11	0.12	0.1475	0.16	0.1225	0.085	0.1	0.09	0.095	0.11	0.1475	0.125	0.1125
	0.0925	0.1275	0.0975	0.085	0.105	0.15	0.1425	0.175	0.12	0.1075	0.1	0.125	0.1	0.1025	0.125	0.0875	0.1075	0.105	0.145	0.0875	0.1225	0.14	0.1275	0.1725	0.14	0.095	0.115	0.135	0.085	0.1175	0.12	0.1475	0.1625	0.1175	0.115	0.0825	0.1325	0.085	0.1175	0.1125	0.16	0.0975	0.135	0.11	0.13	0.14	0.1375	0.1025	0.1225
	0.0775	0.11	0.12	0.1325	0.1525	0.13	0.1075	0.0925	0.15	0.0825	0.11	0.115	0.07	0.0775	0.1775	0.145	0.1375	0.1	0.145	0.1125	0.15	0.1375	0.095	0.15	0.1275	0.095	0.125	0.1225	0.12	0.115	0.1175	0.14	0.105	0.065	0.1625	0.13	0.09	0.1125	0.1925	0.1075	0.1375	0.12	0.1275	0.13	0.0975	0.1025	0.0925	0.1175	0.16
	0.1025	0.0975	0.085	0.13	0.15	0.125	0.1025	0.0625	0.155	0.105	0.1	0.1225	0.0875	0.1025	0.1975	0.135	0.1075	0.1125	0.115	0.0925	0.09	0.1425	0.185	0.205	0.1675	0.0975	0.0775	0.09	0.0925	0.1425	0.115	0.1	0.1075	0.09	0.14	0.1075	0.17	0.1475	0.1725	0.1575	0.155	0.125	0.1025	0.0875	0.1125	0.1125	0.1575	0.105	0.12
	0.1075	0.0825	0.065	0.09	0.125	0.11	0.0875	0.155	0.16	0.155	0.0925	0.115	0.11	0.145	0.1725	0.115	0.12	0.11	0.14	0.1425	0.09	0.115	0.1125	0.13	0.145	0.13	0.09	0.1275	0.1625	0.105	0.1475	0.1275	0.125	0.1425	0.0925	0.0825	0.1325	0.12	0.14	0.0975	0.115	0.0825	0.1525	0.125	0.14	0.1	0.1325	0.0775	0.135
	0.175	0.1275	0.115	0.0775	0.145	0.1275	0.135	0.135	0.2075	0.15	0.15	0.14	0.1275	0.1375	0.1575	0.1175	0.145	0.1925	0.1325	0.1175	0.095	0.07	0.1225	0.1275	0.1075	0.1125	0.055	0.1	0.1075	0.1025	0.125	0.145	0.1175	0.155	0.1175	0.155	0.155	0.16	0.0875	0.1325	0.1525	0.1175	0.12	0.155	0.1125	0.1725	0.125	0.11	0.08
	0.1325	0.1375	0.1225	0.0875	0.1075	0.0975	0.18	0.135	0.155	0.09	0.1375	0.1	0.1075	0.1325	0.1125	0.1425	0.1925	0.125	0.135	0.065	0.1175	0.1175	0.1225	0.155	0.1775	0.1175	0.0875	0.115	0.0975	0.1325	0.1375	0.1375	0.0875	0.13	0.0925	0.15	0.1675	0.1625	0.18	0.11	0.175	0.12	0.16	0.0825	0.12	0.1175	0.1925	0.09	0.145
	0.1125	0.09	0.0675	0.0975	0.13	0.1825	0.1175	0.125	0.0825	0.0925	0.1125	0.165	0.12	0.1275	0.11	0.1175	0.115	0.1675	0.1	0.1625	0.1225	0.11	0.1975	0.0975	0.1475	0.125	0.135	0.105	0.16	0.145	0.1225	0.14	0.1	0.11	0.12	0.1175	0.115	0.115	0.1325	0.11	0.14	0.135	0.1725	0.0875	0.1275	0.15	0.1025	0.1675	0.11
	0.1375	0.0925	0.155	0.09	0.1825	0.1125	0.1	0.14	0.1775	0.12	0.085	0.0975	0.08	0.145	0.1525	0.14	0.12	0.085	0.115	0.1325	0.1225	0.1475	0.1475	0.15	0.1425	0.11	0.0925	0.0625	0.1275	0.1275	0.1525	0.145	0.115	0.13	0.1125	0.14	0.1425	0.1425	0.1225	0.09	0.115	0.1	0.1375	0.125	0.0925	0.1075	0.1175	0.1275	0.165
	0.1875	0.105	0.1175	0.0825	0.1	0.09	0.155	0.145	0.16	0.115	0.1525	0.16	0.11	0.15	0.15	0.135	0.0875	0.1375	0.12	0.1275	0.075	0.1675	0.1375	0.135	0.1325	0.095	0.1225	0.13	0.115	0.0975	0.14	0.09	0.1725	0.0775	0.1075	0.105	0.185	0.1175	0.175	0.0925	0.15	0.1475	0.1275	0.1	0.12	0.1075	0.1125	0.1475	0.115
	0.135	0.125	0.14	0.1225	0.125	0.1025	0.1425	0.1075	0.155	0.1175	0.1275	0.1525	0.1475	0.12	0.11	0.115	0.0675	0.0825	0.0825	0.09	0.135	0.1675	0.1525	0.1	0.215	0.1275	0.08	0.14	0.155	0.0825	0.1225	0.13	0.0725	0.12	0.1175	0.12	0.19	0.1375	0.135	0.12	0.1025	0.165	0.1275	0.1175	0.1625	0.135	0.13	0.1175	0.11
	0.11	0.1	0.135	0.085	0.1975	0.1025	0.0975	0.1075	0.155	0.1025	0.09	0.1675	0.11	0.175	0.1725	0.1225	0.12	0.0925	0.095	0.1325	0.1075	0.105	0.15	0.115	0.1225	0.1325	0.09	0.1125	0.11	0.1125	0.1325	0.09	0.1375	0.1075	0.15	0.1125	0.1375	0.14	0.1425	0.12	0.09	0.115	0.115	0.1225	0.1425	0.0875	0.145	0.1125	0.15
	0.13	0.085	0.12	0.085	0.0775	0.14	0.13	0.1775	0.14	0.1275	0.1075	0.11	0.105	0.1375	0.155	0.1925	0.1375	0.0975	0.115	0.1025	0.1125	0.145	0.135	0.1575	0.135	0.165	0.065	0.125	0.125	0.1075	0.075	0.1575	0.1475	0.17	0.1225	0.115	0.165	0.1075	0.17	0.085	0.07	0.0975	0.1225	0.1275	0.11	0.0925	0.145	0.1675	0.1325
	0.17	0.0875	0.125	0.0625	0.125	0.12	0.125	0.105	0.1425	0.125	0.145	0.1525	0.16	0.1875	0.09	0.115	0.115	0.15	0.135	0.155	0.085	0.1475	0.1725	0.1525	0.145	0.1	0.0775	0.0875	0.08	0.125	0.12	0.18	0.0675	0.09	0.175	0.0875	0.1325	0.1225	0.105	0.105	0.1675	0.1375	0.145	0.1325	0.1425	0.135	0.195	0.11	0.11
	0.14	0.0775	0.085	0.1125	0.12	0.12	0.1375	0.1175	0.1475	0.0875	0.115	0.105	0.1275	0.1575	0.1425	0.12	0.085	0.17	0.0925	0.11	0.105	0.1275	0.1975	0.1525	0.14	0.1425	0.1025	0.13	0.12	0.105	0.145	0.185	0.125	0.075	0.1275	0.1775	0.11	0.1675	0.1375	0.0925	0.09	0.11	0.085	0.075	0.0875	0.125	0.185	0.1175	0.0725
	0.1125	0.1	0.1275	0.0725	0.1625	0.135	0.12	0.1525	0.1675	0.08	0.1425	0.13	0.155	0.0775	0.135	0.1125	0.155	0.14	0.13	0.1175	0.1425	0.095	0.1375	0.1375	0.165	0.135	0.115	0.1225	0.1	0.14	0.16	0.12	0.1075	0.1025	0.1025	0.1175	0.1375	0.0975	0.0925	0.1225	0.1375	0.13	0.12	0.1	0.0475	0.115	0.14	0.1175	0.085
	0.1125	0.13	0.1175	0.07	0.085	0.1025	0.1425	0.1625	0.16	0.095	0.1075	0.15	0.0975	0.215	0.17	0.1125	0.11	0.1125	0.08	0.1025	0.12	0.12	0.1075	0.21	0.2225	0.105	0.045	0.17	0.11	0.165	0.1425	0.0775	0.1325	0.1625	0.1275	0.125	0.1625	0.155	0.155	0.115	0.125	0.115	0.13	0.0875	0.085	0.095	0.095	0.1125	0.105
	0.11	0.0825	0.1175	0.08	0.135	0.11	0.13	0.1075	0.1475	0.09	0.1125	0.1525	0.095	0.1575	0.1325	0.115	0.12	0.1325	0.095	0.1375	0.095	0.1075	0.1025	0.145	0.15	0.1375	0.13	0.12	0.065	0.1175	0.1125	0.065	0.14	0.11	0.115	0.0975	0.1425	0.1425	0.0925	0.0825	0.11	0.095	0.1075	0.095	0.12	0.1275	0.165	0.1825	0.0925
	0.09	0.0825	0.095	0.095	0.1275	0.105	0.135	0.16	0.1675	0.13	0.14	0.1825	0.1025	0.135	0.1375	0.1575	0.1075	0.1025	0.155	0.0975	0.0825	0.14	0.1425	0.1225	0.1275	0.1	0.06	0.0975	0.1275	0.08	0.1125	0.13	0.1275	0.1425	0.175	0.15	0.1375	0.0875	0.1625	0.085	0.1	0.1075	0.135	0.12	0.08	0.135	0.1075	0.1475	0.1225
	0.17	0.09	0.125	0.1075	0.11	0.1575	0.1625	0.12	0.0875	0.135	0.1375	0.145	0.1225	0.1525	0.0775	0.115	0.1375	0.1175	0.1275	0.1375	0.08	0.075	0.12	0.115	0.1325	0.0975	0.0975	0.085	0.0875	0.0975	0.1375	0.0775	0.1125	0.1	0.1225	0.1625	0.135	0.1375	0.155	0.1125	0.1175	0.135	0.145	0.1375	0.085	0.12	0.1175	0.125	0.1025
	0.165	0.1075	0.16	0.1175	0.1725	0.1	0.1625	0.0825	0.12	0.1225	0.1525	0.185	0.1675	0.1725	0.1225	0.0925	0.1	0.13	0.115	0.0975	0.09	0.0825	0.125	0.1275	0.11	0.0825	0.095	0.1225	0.115	0.1275	0.145	0.1075	0.205	0.13	0.09	0.1625	0.1125	0.185	0.1125	0.1125	0.1225	0.12	0.11	0.1375	0.1175	0.1225	0.175	0.085	0.1475
	0.1125	0.1075	0.11	0.1025	0.1175	0.085	0.1275	0.155	0.1675	0.075	0.095	0.1625	0.1125	0.17	0.1275	0.11	0.115	0.13	0.11	0.0775	0.1775	0.1175	0.11	0.115	0.175	0.0825	0.1075	0.125	0.1325	0.1125	0.135	0.1125	0.0975	0.1275	0.1275	0.1275	0.125	0.11	0.135	0.115	0.12	0.1425	0.0825	0.11	0.1325	0.08	0.12	0.105	0.14
	0.1	0.1225	0.1	0.1125	0.1375	0.095	0.0825	0.115	0.1425	0.095	0.145	0.105	0.1025	0.1225	0.1125	0.115	0.1	0.1475	0.1125	0.1225	0.0925	0.1225	0.1225	0.1225	0.0975	0.09	0.0825	0.145	0.1225	0.1025	0.165	0.0825	0.0875	0.0975	0.12	0.1475	0.16	0.12	0.1025	0.12	0.1125	0.1025	0.095	0.075	0.0975	0.1325	0.1625	0.1175	0.1525
	0.135	0.0675	0.12	0.085	0.115	0.1225	0.1075	0.1575	0.12	0.09	0.0925	0.2025	0.085	0.14	0.115	0.0975	0.12	0.1025	0.11	0.105	0.09	0.15	0.1475	0.1825	0.2075	0.125	0.08	0.115	0.1125	0.135	0.1775	0.1325	0.135	0.1075	0.12	0.1325	0.16	0.1225	0.09	0.1175	0.09	0.17	0.1425	0.1375	0.1475	0.0825	0.1475	0.11	0.1125
	0.075	0.085	0.1025	0.1025	0.1275	0.15	0.11	0.135	0.1075	0.1075	0.1175	0.115	0.0875	0.135	0.1225	0.1675	0.1375	0.13	0.125	0.12	0.08	0.1325	0.13	0.175	0.195	0.1075	0.0425	0.1125	0.1025	0.1275	0.1025	0.0925	0.0775	0.075	0.11	0.12	0.11	0.13	0.1325	0.0875	0.13	0.1225	0.14	0.0875	0.1175	0.0725	0.155	0.1	0.0925
	0.1425	0.1525	0.115	0.1475	0.095	0.1	0.1675	0.125	0.1125	0.1375	0.16	0.0925	0.0725	0.1125	0.13	0.095	0.1075	0.1225	0.095	0.125	0.15	0.1075	0.1025	0.1525	0.135	0.1025	0.065	0.085	0.115	0.105	0.15	0.0725	0.16	0.0925	0.07	0.13	0.115	0.1125	0.095	0.1075	0.1175	0.1425	0.135	0.1025	0.115	0.1275	0.115	0.1025	0.125
	0.17	0.115	0.1025	0.1275	0.1375	0.1325	0.155	0.15	0.1925	0.105	0.13	0.14	0.15	0.1075	0.125	0.1	0.065	0.1375	0.1525	0.085	0.11	0.1125	0.1575	0.09	0.1525	0.155	0.085	0.1475	0.145	0.115	0.1375	0.1125	0.105	0.145	0.16	0.1675	0.0975	0.12	0.155	0.0775	0.1275	0.115	0.125	0.0975	0.1025	0.065	0.15	0.125	0.0975
	0.135	0.0975	0.1425	0.0775	0.1025	0.09	0.0925	0.1525	0.105	0.085	0.1075	0.1075	0.115	0.14	0.1225	0.135	0.14	0.1775	0.12	0.11	0.0625	0.1275	0.1275	0.1825	0.1075	0.095	0.0925	0.1625	0.16	0.13	0.125	0.1875	0.13	0.1725	0.115	0.1225	0.14	0.095	0.17	0.0775	0.1025	0.165	0.12	0.0825	0.135	0.0975	0.1475	0.1075	0.115
	0.08	0.0925	0.145	0.11	0.0925	0.0875	0.1375	0.13	0.1175	0.11	0.13	0.1625	0.1025	0.16	0.12	0.15	0.1525	0.13	0.095	0.0925	0.0725	0.1075	0.14	0.1625	0.16	0.075	0.0775	0.09	0.105	0.135	0.165	0.12	0.12	0.1325	0.175	0.13	0.18	0.1525	0.1425	0.1625	0.1275	0.1275	0.1525	0.0975	0.12	0.1125	0.1325	0.1225	0.135
	0.1575	0.1375	0.0875	0.0825	0.1125	0.1125	0.0875	0.1	0.14	0.0925	0.0925	0.1225	0.115	0.15	0.1	0.1675	0.13	0.15	0.1225	0.1025	0.0775	0.0925	0.1575	0.145	0.125	0.0825	0.09	0.0775	0.125	0.1625	0.19	0.13	0.1075	0.135	0.065	0.12	0.125	0.1075	0.12	0.14	0.09	0.085	0.1	0.0825	0.07	0.1325	0.18	0.08	0.135
	0.1075	0.1325	0.085	0.1225	0.135	0.0975	0.1225	0.1475	0.1275	0.13	0.1275	0.1175	0.065	0.1475	0.1075	0.115	0.14	0.09	0.1425	0.1125	0.1375	0.11	0.105	0.1125	0.1325	0.05	0.1275	0.13	0.1	0.1125	0.135	0.0975	0.1375	0.14	0.1525	0.11	0.14	0.1275	0.1225	0.0975	0.0975	0.13	0.15	0.0875	0.1075	0.085	0.12	0.0925	0.09
	0.115	0.065	0.1575	0.085	0.1375	0.125	0.145	0.1225	0.1325	0.0625	0.11	0.115	0.0825	0.1125	0.09	0.14	0.1025	0.15	0.1475	0.11	0.1225	0.1225	0.135	0.16	0.155	0.1525	0.0875	0.125	0.1175	0.11	0.1225	0.1225	0.1125	0.1125	0.105	0.125	0.13	0.1325	0.105	0.105	0.105	0.1325	0.13	0.0825	0.1225	0.09	0.1625	0.1175	0.1325
	0.155	0.1375	0.1025	0.11	0.11	0.14	0.1225	0.1175	0.1825	0.1325	0.1125	0.165	0.155	0.145	0.1425	0.1125	0.145	0.1025	0.11	0.0825	0.0925	0.105	0.1125	0.115	0.1725	0.1	0.0675	0.115	0.1225	0.14	0.155	0.105	0.12	0.1275	0.1375	0.115	0.1575	0.1275	0.18	0.13	0.1175	0.1225	0.125	0.13	0.125	0.15	0.1525	0.1	0.165
	0.1025	0.1175	0.075	0.105	0.1275	0.1525	0.11	0.1675	0.1825	0.0875	0.08	0.1275	0.095	0.1025	0.135	0.1675	0.0975	0.1075	0.11	0.0975	0.1175	0.105	0.13	0.1375	0.1375	0.1175	0.085	0.1225	0.115	0.095	0.13	0.1225	0.13	0.0925	0.1575	0.13	0.11	0.1475	0.1875	0.09	0.145	0.1425	0.16	0.105	0.1075	0.1125	0.1175	0.125	0.105
	0.1175	0.0725	0.11	0.065	0.1375	0.135	0.1175	0.1425	0.17	0.1175	0.1225	0.125	0.1525	0.12	0.1275	0.1	0.1475	0.0675	0.1275	0.0975	0.15	0.1	0.16	0.16	0.1275	0.11	0.0875	0.1075	0.1325	0.125	0.1	0.1775	0.135	0.105	0.115	0.1425	0.1275	0.155	0.135	0.09	0.0975	0.0925	0.085	0.115	0.14	0.1175	0.1175	0.155	0.0975
	0.1175	0.1125	0.11	0.07	0.13	0.1025	0.155	0.115	0.22	0.1075	0.105	0.16	0.1275	0.1225	0.1025	0.11	0.11	0.1125	0.085	0.1125	0.0825	0.1125	0.09	0.1625	0.14	0.095	0.09	0.085	0.065	0.1225	0.1025	0.105	0.0975	0.095	0.1425	0.1	0.1375	0.115	0.1625	0.145	0.11	0.085	0.135	0.0975	0.1275	0.12	0.1275	0.1075	0.14
	0.1425	0.1125	0.155	0.09	0.0975	0.1	0.13	0.15	0.1275	0.1125	0.1275	0.125	0.095	0.24	0.195	0.095	0.125	0.085	0.11	0.1	0.09	0.1125	0.125	0.1425	0.115	0.1	0.0625	0.0925	0.0925	0.1125	0.17	0.0975	0.0925	0.115	0.1075	0.1575	0.1675	0.135	0.17	0.0875	0.085	0.1025	0.0975	0.1025	0.1125	0.13	0.1125	0.1425	0.0875
	0.1475	0.105	0.1225	0.0975	0.1675	0.1275	0.1075	0.1125	0.19	0.0725	0.1325	0.145	0.125	0.155	0.1125	0.1325	0.1375	0.1	0.0925	0.1275	0.1075	0.115	0.135	0.13	0.145	0.1325	0.0725	0.14	0.085	0.1325	0.1575	0.08	0.125	0.1175	0.08	0.1025	0.1125	0.1	0.11	0.0875	0.105	0.09	0.17	0.0925	0.0925	0.195	0.135	0.1025	0.1375
	0.125	0.125	0.1	0.115	0.1125	0.12	0.1375	0.105	0.17	0.075	0.105	0.1275	0.14	0.1125	0.155	0.1775	0.0825	0.1	0.1375	0.155	0.0775	0.1575	0.09	0.135	0.145	0.1075	0.0975	0.0875	0.095	0.135	0.1425	0.0975	0.0925	0.1125	0.1175	0.0775	0.17	0.1275	0.11	0.0725	0.1225	0.095	0.125	0.16	0.1225	0.105	0.115	0.16	0.145
	0.1025	0.09	0.11	0.075	0.1225	0.09	0.1025	0.16	0.075	0.0875	0.15	0.1175	0.11	0.15	0.145	0.13	0.1725	0.1025	0.0775	0.09	0.085	0.0925	0.17	0.1475	0.13	0.1075	0.1275	0.0725	0.1675	0.0875	0.18	0.145	0.13	0.1525	0.1675	0.105	0.135	0.1075	0.1125	0.0775	0.1075	0.1325	0.1525	0.1225	0.1025	0.0725	0.14	0.145	0.105
phase4_shuffle	0.1025	0.115	0.0825	0.1975	0.175	0.1725	0.095	0.145	0.1125	0.0675	0.1025	0.1275	0.135	0.0975	0.0875	0.085	0.12	0.11	0.135	0.1225	0.1825	0.0875	0.1475	0.1175	0.175	0.13	0.1075	0.1075	0.1225	0.1375	0.125	0.11	0.1125	0.125	0.1475	0.12	0.155	0.1325	0.0725	0.11	0.1275	0.12	0.1325	0.09	0.1475	0.12	0.12	0.12	0.1
	0.115	0.16	0.0725	0.1475	0.1625	0.1675	0.08	0.12	0.115	0.105	0.0975	0.14	0.1225	0.105	0.095	0.07	0.145	0.1425	0.175	0.135	0.1625	0.09	0.185	0.095	0.1525	0.1475	0.115	0.145	0.1275	0.0975	0.1175	0.105	0.105	0.125	0.1525	0.11	0.1525	0.13	0.065	0.1	0.1425	0.125	0.1575	0.1225	0.1425	0.1125	0.1325	0.175	0.125
	0.1075	0.1425	0.0875	0.1275	0.185	0.1675	0.1125	0.155	0.0875	0.0675	0.12	0.1375	0.1225	0.1175	0.075	0.07	0.1375	0.1075	0.17	0.1125	0.135	0.0875	0.1725	0.085	0.1575	0.135	0.09	0.1225	0.1425	0.1125	0.125	0.085	0.0925	0.09	0.0875	0.1225	0.1775	0.1225	0.1	0.095	0.115	0.125	0.16	0.1225	0.1325	0.1	0.1225	0.1475	0.125
	0.1125	0.1675	0.0825	0.1425	0.155	0.145	0.1375	0.1525	0.115	0.07	0.11	0.145	0.1175	0.095	0.095	0.11	0.1175	0.09	0.1575	0.13	0.1575	0.085	0.1875	0.075	0.155	0.1575	0.14	0.11	0.1125	0.0925	0.1025	0.115	0.125	0.1525	0.1575	0.1275	0.1575	0.11	0.0675	0.0925	0.11	0.115	0.1275	0.135	0.1175	0.095	0.14	0.16	0.1075
	0.1475	0.1325	0.095	0.1525	0.165	0.1675	0.1175	0.1625	0.0825	0.115	0.1	0.145	0.115	0.115	0.085	0.08	0.1325	0.1125	0.145	0.095	0.165	0.0725	0.185	0.1225	0.15	0.1425	0.1175	0.11	0.125	0.1025	0.1375	0.09	0.1325	0.0975	0.115	0.135	0.165	0.13	0.0925	0.08	0.1225	0.115	0.1525	0.13	0.14	0.1325	0.1	0.1775	0.1125
	0.1175	0.1725	0.085	0.145	0.1525	0.1525	0.09	0.1325	0.1425	0.0825	0.1025	0.175	0.1425	0.11	0.0825	0.0625	0.14	0.125	0.155	0.115	0.1125	0.1125	0.1575	0.08	0.17	0.1325	0.14	0.13	0.1425	0.0925	0.1325	0.0825	0.1075	0.105	0.1275	0.09	0.1625	0.1175	0.065	0.1	0.1325	0.105	0.1575	0.1225	0.1475	0.115	0.1275	0.1375	0.16
	0.09	0.1425	0.08	0.1025	0.1925	0.1325	0.115	0.14	0.125	0.0875	0.1025	0.155	0.11	0.1375	0.0875	0.075	0.155	0.0625	0.1625	0.11	0.1225	0.09	0.165	0.08	0.1225	0.1425	0.1125	0.085	0.1375	0.07	0.175	0.1225	0.1125	0.095	0.1375	0.115	0.195	0.105	0.0525	0.1225	0.1225	0.1025	0.12	0.1275	0.12	0.1275	0.1125	0.13	0.1125
	0.1275	0.1675	0.0775	0.1325	0.1675	0.1675	0.1275	0.1425	0.105	0.105	0.1125	0.15	0.14	0.1175	0.085	0.095	0.11	0.11	0.15	0.1075	0.145	0.1125	0.1775	0.085	0.1525	0.1275	0.12	0.1	0.1375	0.105	0.1425	0.1025	0.12	0.1475	0.15	0.0925	0.155	0.1325	0.0675	0.115	0.175	0.145	0.14	0.1475	0.1425	0.1225	0.1275	0.155	0.14
	0.11	0.155	0.085	0.15	0.19	0.1575	0.08	0.1825	0.1225	0.08	0.09	0.12	0.1225	0.125	0.12	0.0775	0.175	0.0875	0.155	0.1425	0.1825	0.0575	0.2125	0.1175	0.125	0.14	0.125	0.1325	0.1275	0.12	0.1575	0.0975	0.0925	0.1625	0.135	0.1	0.1825	0.1075	0.055	0.105	0.1575	0.125	0.1475	0.125	0.135	0.1025	0.0925	0.145	0.1275
	0.11	0.165	0.0825	0.125	0.12	0.155	0.1125	0.1475	0.1225	0.09	0.115	0.1225	0.1175	0.1225	0.0775	0.085	0.1425	0.115	0.17	0.135	0.17	0.1	0.1875	0.0875	0.165	0.1575	0.13	0.0875	0.1225	0.1225	0.1275	0.1175	0.12	0.115	0.1425	0.1175	0.175	0.1	0.0575	0.14	0.1375	0.1275	0.15	0.115	0.1425	0.0925	0.1025	0.1625	0.1225
	0.1175	0.125	0.0925	0.1275	0.145	0.14	0.1	0.1525	0.1325	0.0925	0.1	0.1575	0.1225	0.14	0.1025	0.095	0.13	0.1	0.155	0.1325	0.12	0.08	0.1825	0.11	0.1675	0.13	0.1075	0.115	0.135	0.105	0.1325	0.0925	0.1175	0.1175	0.1175	0.14	0.14	0.145	0.11	0.1225	0.1425	0.1175	0.1325	0.1375	0.11	0.0975	0.145	0.1325	0.135
	0.1225	0.1625	0.08	0.14	0.185	0.205	0.0925	0.1375	0.0775	0.0825	0.0875	0.105	0.1225	0.16	0.075	0.1025	0.1475	0.1175	0.1725	0.1225	0.1775	0.075	0.165	0.1025	0.17	0.16	0.125	0.1125	0.125	0.115	0.1375	0.125	0.12	0.0875	0.1275	0.1025	0.16	0.095	0.1125	0.09	0.1475	0.125	0.135	0.1275	0.1425	0.11	0.13	0.1525	0.1225
	0.115	0.1675	0.1075	0.1625	0.1525	0.1525	0.115	0.1875	0.1225	0.0825	0.105	0.1225	0.115	0.095	0.08	0.0925	0.14	0.1525	0.1375	0.0925	0.1575	0.0725	0.1925	0.0975	0.145	0.1225	0.1125	0.0925	0.14	0.1175	0.145	0.0825	0.1075	0.1275	0.1125	0.125	0.18	0.125	0.055	0.11	0.14	0.1275	0.16	0.1425	0.115	0.1125	0.11	0.1425	0.1275
	0.1175	0.175	0.0925	0.145	0.165	0.17	0.0825	0.105	0.11	0.065	0.11	0.1075	0.1525	0.14	0.1125	0.085	0.1575	0.1025	0.16	0.11	0.1575	0.095	0.2175	0.0825	0.145	0.1475	0.145	0.115	0.1475	0.095	0.145	0.08	0.125	0.1425	0.1325	0.1275	0.1975	0.13	0.08	0.1075	0.125	0.125	0.1475	0.145	0.115	0.0875	0.12	0.1425	0.165
	0.1125	0.145	0.0975	0.1625	0.14	0.155	0.09	0.1575	0.115	0.0825	0.1025	0.1275	0.1175	0.125	0.0875	0.0875	0.1525	0.1225	0.17	0.135	0.1125	0.065	0.19	0.095	0.145	0.1375	0.115	0.075	0.16	0.0875	0.1625	0.1	0.12	0.115	0.1325	0.1075	0.14	0.125	0.07	0.1375	0.1425	0.13	0.0975	0.14	0.1425	0.1	0.1475	0.16	0.13
	0.1125	0.1425	0.0975	0.1425	0.16	0.135	0.085	0.125	0.085	0.095	0.0675	0.125	0.11	0.145	0.1075	0.0975	0.12	0.115	0.1825	0.12	0.1375	0.08	0.175	0.11	0.1575	0.0975	0.145	0.125	0.1575	0.1125	0.135	0.0875	0.0875	0.115	0.15	0.12	0.1475	0.1175	0.085	0.0925	0.14	0.1	0.1125	0.1375	0.12	0.1025	0.145	0.1375	0.1475
	0.1175	0.1575	0.1	0.135	0.1675	0.145	0.12	0.1475	0.125	0.075	0.0725	0.13	0.09	0.145	0.085	0.075	0.14	0.1075	0.15	0.1275	0.1375	0.1	0.1925	0.09	0.1625	0.1475	0.1225	0.1075	0.1475	0.105	0.12	0.1025	0.125	0.115	0.1425	0.1225	0.1475	0.085	0.0625	0.115	0.15	0.1125	0.1225	0.145	0.13	0.0975	0.13	0.145	0.1425
	0.14	0.14	0.0775	0.155	0.145	0.12	0.115	0.13	0.095	0.0975	0.1025	0.1225	0.105	0.1375	0.09	0.1	0.145	0.14	0.1625	0.1225	0.1375	0.105	0.18	0.0775	0.1275	0.1175	0.0825	0.135	0.135	0.0925	0.145	0.09	0.0925	0.11	0.105	0.105	0.1425	0.11	0.12	0.1025	0.145	0.115	0.16	0.14	0.1675	0.105	0.1325	0.165	0.1125
	0.1225	0.1575	0.095	0.115	0.175	0.19	0.095	0.125	0.105	0.06	0.12	0.1325	0.1125	0.1525	0.12	0.1	0.14	0.1075	0.1725	0.125	0.14	0.1	0.205	0.075	0.1625	0.1225	0.1075	0.12	0.145	0.0925	0.1025	0.1075	0.12	0.1075	0.125	0.13	0.1525	0.115	0.09	0.08	0.1175	0.0925	0.1475	0.1175	0.17	0.105	0.155	0.1725	0.1
	0.13	0.1475	0.115	0.135	0.1625	0.1675	0.0875	0.1225	0.135	0.07	0.1125	0.1225	0.0925	0.145	0.0975	0.0675	0.1375	0.09	0.1575	0.105	0.1625	0.0875	0.1775	0.0825	0.1825	0.1425	0.09	0.1125	0.15	0.12	0.1775	0.095	0.115	0.125	0.1075	0.125	0.165	0.1175	0.08	0.0925	0.165	0.105	0.1425	0.1175	0.155	0.11	0.14	0.185	0.165
	0.1025	0.175	0.0725	0.1375	0.1875	0.1575	0.1125	0.1525	0.13	0.095	0.085	0.1225	0.115	0.1525	0.0975	0.1125	0.11	0.105	0.155	0.1575	0.1425	0.0875	0.1625	0.0825	0.135	0.105	0.0925	0.1175	0.115	0.1075	0.1175	0.1125	0.1025	0.1325	0.1375	0.125	0.165	0.1175	0.0825	0.095	0.15	0.1275	0.1225	0.105	0.105	0.13	0.095	0.155	0.135
	0.1225	0.165	0.07	0.1575	0.155	0.1475	0.115	0.155	0.12	0.105	0.0825	0.1475	0.095	0.1375	0.0725	0.0925	0.16	0.095	0.17	0.12	0.15	0.0925	0.16	0.09	0.16	0.1425	0.09	0.11	0.1125	0.0975	0.145	0.095	0.105	0.14	0.165	0.1075	0.1575	0.13	0.0825	0.09	0.125	0.0925	0.15	0.1475	0.1225	0.105	0.1175	0.15	0.1475
	0.1	0.1675	0.0875	0.1025	0.16	0.1675	0.1275	0.1675	0.135	0.095	0.1025	0.1425	0.095	0.1275	0.0875	0.1025	0.1525	0.0925	0.1425	0.135	0.16	0.08	0.175	0.12	0.145	0.145	0.0975	0.1675	0.135	0.1375	0.125	0.0775	0.125	0.1575	0.135	0.125	0.165	0.1025	0.0725	0.0925	0.14	0.135	0.1225	0.14	0.125	0.115	0.1175	0.1575	0.145
	0.0975	0.15	0.0825	0.15	0.1425	0.185	0.145	0.16	0.1425	0.0775	0.1075	0.1425	0.145	0.1625	0.0975	0.0775	0.1575	0.1	0.2	0.1375	0.15	0.0675	0.1575	0.0775	0.175	0.15	0.1175	0.1375	0.12	0.095	0.185	0.08	0.1025	0.14	0.1325	0.12	0.1375	0.12	0.0625	0.0725	0.1425	0.115	0.1525	0.15	0.12	0.1025	0.115	0.135	0.1475
	0.1225	0.1375	0.1275	0.1475	0.15	0.125	0.1075	0.17	0.1225	0.0925	0.1025	0.125	0.13	0.1225	0.06	0.08	0.17	0.09	0.1725	0.105	0.14	0.085	0.15	0.1225	0.19	0.135	0.1275	0.12	0.1325	0.0975	0.1225	0.1075	0.115	0.1225	0.15	0.1075	0.0975	0.105	0.0875	0.105	0.1375	0.1375	0.1725	0.13	0.1725	0.11	0.1325	0.155	0.145
	0.135	0.13	0.0825	0.1425	0.115	0.155	0.075	0.11	0.125	0.0875	0.0825	0.1275	0.105	0.14	0.06	0.105	0.0975	0.1125	0.175	0.1525	0.1375	0.1	0.1925	0.1075	0.1625	0.1475	0.12	0.095	0.16	0.0925	0.1125	0.1	0.115	0.125	0.1525	0.1	0.115	0.15	0.08	0.08	0.15	0.12	0.1675	0.1225	0.1475	0.1225	0.1025	0.1375	0.18
	0.1	0.16	0.1	0.1475	0.1675	0.1475	0.1075	0.1475	0.1475	0.08	0.0725	0.1325	0.13	0.1475	0.0925	0.105	0.1075	0.105	0.1575	0.1175	0.12	0.1225	0.155	0.1	0.1475	0.13	0.1675	0.115	0.145	0.0725	0.1375	0.08	0.1075	0.125	0.12	0.1025	0.14	0.1125	0.0825	0.1175	0.17	0.1275	0.11	0.1425	0.14	0.125	0.1375	0.1375	0.1375
	0.1	0.1725	0.1	0.1425	0.17	0.14	0.1175	0.1475	0.125	0.1025	0.095	0.1575	0.1325	0.135	0.085	0.08	0.1775	0.095	0.1525	0.135	0.145	0.1	0.185	0.09	0.1275	0.165	0.1225	0.095	0.1325	0.0875	0.1275	0.095	0.1125	0.1	0.14	0.1175	0.1725	0.12	0.08	0.1	0.135	0.13	0.095	0.15	0.12	0.1025	0.13	0.14	0.1325
	0.14	0.125	0.09	0.1475	0.165	0.17	0.1225	0.125	0.1275	0.1	0.125	0.125	0.1025	0.1575	0.1	0.09	0.1375	0.0975	0.1775	0.105	0.15	0.08	0.1525	0.0825	0.1425	0.115	0.1025	0.15	0.1325	0.0875	0.135	0.0975	0.1025	0.12	0.14	0.11	0.15	0.1025	0.0675	0.105	0.1325	0.09	0.105	0.1275	0.1425	0.115	0.1375	0.115	0.1225
	0.1025	0.125	0.0625	0.1375	0.1725	0.1725	0.125	0.1675	0.13	0.1125	0.095	0.1375	0.135	0.1175	0.085	0.0975	0.14	0.1125	0.1575	0.0925	0.1225	0.105	0.185	0.105	0.155	0.1825	0.11	0.065	0.14	0.0775	0.115	0.0975	0.09	0.125	0.135	0.135	0.15	0.11	0.07	0.105	0.1525	0.125	0.1425	0.135	0.135	0.1025	0.115	0.1425	0.135
	0.115	0.1475	0.0725	0.1575	0.1525	0.13	0.1125	0.1525	0.11	0.0775	0.0975	0.115	0.12	0.1225	0.07	0.075	0.1375	0.095	0.14	0.11	0.1575	0.0875	0.1625	0.0925	0.145	0.155	0.1225	0.115	0.1275	0.11	0.1575	0.135	0.14	0.1225	0.145	0.1125	0.1625	0.1125	0.075	0.1	0.1375	0.15	0.1125	0.1525	0.1725	0.1225	0.115	0.1325	0.1325
	0.11	0.165	0.095	0.1775	0.155	0.1525	0.135	0.155	0.125	0.0975	0.1075	0.1325	0.1225	0.1025	0.09	0.07	0.11	0.1	0.175	0.155	0.1175	0.1025	0.1425	0.11	0.1625	0.1625	0.1025	0.1075	0.135	0.105	0.1325	0.105	0.1075	0.12	0.13	0.1275	0.135	0.105	0.08	0.1025	0.125	0.105	0.145	0.135	0.1325	0.1225	0.105	0.1525	0.1425
	0.115	0.1375	0.0675	0.14	0.145	0.1575	0.11	0.13	0.1175	0.0925	0.115	0.135	0.095	0.115	0.08	0.085	0.1025	0.1125	0.165	0.1275	0.1125	0.08	0.1675	0.095	0.13	0.13	0.13	0.14	0.1325	0.0675	0.1625	0.0725	0.1175	0.1075	0.1475	0.1275	0.1275	0.115	0.08	0.115	0.16	0.1125	0.1425	0.1225	0.135	0.0925	0.125	0.19	0.17
	0.12	0.14	0.0725	0.1375	0.145	0.155	0.115	0.19	0.125	0.0725	0.085	0.1225	0.125	0.135	0.0675	0.105	0.1525	0.13	0.16	0.1	0.13	0.0675	0.155	0.0975	0.16	0.135	0.1175	0.095	0.125	0.1125	0.12	0.0625	0.1225	0.1325	0.1475	0.125	0.145	0.08	0.08	0.0975	0.1425	0.1175	0.1375	0.1875	0.1225	0.1175	0.11	0.1675	0.135
	0.0975	0.115	0.0975	0.155	0.19	0.1575	0.11	0.1375	0.1475	0.085	0.0875	0.1775	0.155	0.125	0.1	0.105	0.1025	0.11	0.1625	0.14	0.1225	0.0775	0.1825	0.1025	0.1875	0.145	0.13	0.1225	0.16	0.08	0.1275	0.1075	0.1	0.1375	0.0975	0.09	0.175	0.0975	0.07	0.0925	0.1525	0.145	0.1525	0.15	0.095	0.1	0.095	0.155	0.1225
	0.1275	0.15	0.085	0.1525	0.1275	0.17	0.1	0.1175	0.1175	0.0725	0.1175	0.13	0.085	0.1	0.075	0.1175	0.165	0.1175	0.145	0.1025	0.1575	0.09	0.165	0.09	0.15	0.115	0.135	0.095	0.1075	0.105	0.165	0.08	0.1275	0.105	0.12	0.1425	0.175	0.095	0.1025	0.0825	0.155	0.1475	0.1475	0.1375	0.145	0.1225	0.1425	0.16	0.14
	0.1075	0.1625	0.11	0.15	0.1575	0.1725	0.1025	0.17	0.125	0.07	0.075	0.1575	0.11	0.1125	0.085	0.085	0.1125	0.11	0.2025	0.155	0.1675	0.07	0.2025	0.0975	0.155	0.15	0.1375	0.11	0.1225	0.1225	0.1225	0.1	0.1625	0.1125	0.1325	0.0975	0.1425	0.11	0.1025	0.1	0.1575	0.1225	0.14	0.18	0.125	0.105	0.1125	0.1375	0.115
	0.1275	0.1575	0.08	0.155	0.1425	0.145	0.1425	0.135	0.13	0.0825	0.075	0.1625	0.1075	0.135	0.0875	0.12	0.125	0.1225	0.1725	0.1425	0.11	0.075	0.2	0.1075	0.1725	0.15	0.115	0.115	0.125	0.1025	0.1625	0.0975	0.1275	0.115	0.1375	0.095	0.155	0.1	0.08	0.1	0.14	0.1125	0.135	0.1425	0.135	0.14	0.1025	0.1525	0.1225
	0.1	0.17	0.13	0.17	0.2025	0.1725	0.1025	0.1825	0.1225	0.06	0.095	0.1475	0.1525	0.1225	0.075	0.105	0.1375	0.1275	0.165	0.105	0.1375	0.0825	0.165	0.095	0.14	0.1175	0.1025	0.145	0.1375	0.1025	0.0925	0.0875	0.095	0.1125	0.1125	0.08	0.1825	0.1025	0.07	0.0925	0.135	0.1275	0.1275	0.11	0.145	0.14	0.1225	0.1775	0.105
	0.1225	0.1575	0.0775	0.1275	0.1475	0.1275	0.125	0.16	0.1025	0.09	0.0875	0.135	0.1175	0.1275	0.0875	0.0825	0.1575	0.0775	0.195	0.11	0.155	0.0875	0.1775	0.1075	0.13	0.1225	0.09	0.1025	0.13	0.0975	0.1125	0.0775	0.1275	0.11	0.135	0.1125	0.1875	0.1475	0.085	0.1075	0.17	0.1075	0.1675	0.145	0.125	0.0925	0.145	0.1475	0.135
	0.1125	0.1925	0.11	0.1525	0.16	0.1025	0.085	0.16	0.15	0.07	0.12	0.145	0.115	0.145	0.09	0.0975	0.14	0.1	0.1525	0.1525	0.1475	0.095	0.16	0.0875	0.1825	0.1375	0.125	0.1125	0.1675	0.0925	0.1425	0.0775	0.1175	0.13	0.1275	0.1	0.1625	0.115	0.0825	0.0675	0.1425	0.1025	0.1175	0.14	0.175	0.1	0.12	0.155	0.165
	0.0975	0.1225	0.09	0.1725	0.1475	0.1525	0.105	0.145	0.1225	0.09	0.075	0.135	0.1075	0.1075	0.08	0.065	0.145	0.0925	0.165	0.1275	0.13	0.105	0.1925	0.1075	0.17	0.1525	0.125	0.115	0.12	0.105	0.14	0.0975	0.11	0.11	0.11	0.155	0.14	0.105	0.0775	0.0825	0.13	0.1225	0.1625	0.1125	0.1325	0.11	0.145	0.1525	0.1225
	0.145	0.1725	0.1025	0.1725	0.1475	0.14	0.11	0.155	0.0975	0.1075	0.0775	0.1525	0.125	0.1375	0.095	0.09	0.12	0.115	0.1575	0.1325	0.1625	0.0925	0.1575	0.1125	0.14	0.095	0.14	0.11	0.1275	0.09	0.125	0.1075	0.09	0.105	0.13	0.1225	0.155	0.09	0.0975	0.105	0.175	0.1275	0.1425	0.14	0.16	0.1	0.1375	0.15	0.1475
	0.1325	0.1325	0.1025	0.1425	0.175	0.1575	0.0925	0.14	0.1125	0.1075	0.08	0.1125	0.115	0.1375	0.0725	0.085	0.12	0.1	0.1375	0.1825	0.1275	0.1075	0.1925	0.1025	0.1475	0.155	0.135	0.1	0.1225	0.105	0.14	0.1025	0.0725	0.0975	0.1375	0.155	0.1225	0.1175	0.0725	0.0975	0.1325	0.1175	0.135	0.1325	0.1325	0.15	0.1325	0.1575	0.1675
	0.135	0.145	0.095	0.1425	0.205	0.15	0.1175	0.165	0.1025	0.09	0.115	0.135	0.17	0.1375	0.0875	0.0825	0.15	0.1	0.1775	0.12	0.15	0.12	0.18	0.1	0.17	0.175	0.1125	0.12	0.155	0.1175	0.1225	0.0975	0.08	0.125	0.1425	0.07	0.17	0.0975	0.095	0.0975	0.1225	0.12	0.155	0.1275	0.1425	0.1375	0.105	0.1425	0.145
	0.0975	0.1075	0.11	0.1475	0.1625	0.15	0.1025	0.1075	0.13	0.0825	0.0775	0.1275	0.1225	0.11	0.0825	0.0925	0.17	0.06	0.15	0.13	0.14	0.095	0.175	0.1	0.165	0.15	0.115	0.1375	0.1225	0.115	0.1575	0.0825	0.13	0.1375	0.1425	0.11	0.1625	0.1325	0.075	0.1	0.1875	0.1	0.18	0.145	0.13	0.095	0.12	0.1	0.1325
	0.135	0.1725	0.0825	0.1325	0.17	0.13	0.085	0.19	0.0825	0.0825	0.0775	0.1225	0.11	0.1125	0.1025	0.1025	0.135	0.1475	0.175	0.1425	0.1275	0.0875	0.175	0.0925	0.1475	0.14	0.1125	0.095	0.165	0.11	0.135	0.1125	0.1475	0.115	0.1425	0.11	0.1925	0.1275	0.0925	0.0925	0.1525	0.1375	0.14	0.1375	0.105	0.125	0.1175	0.1475	0.15
	0.1075	0.1825	0.09	0.1325	0.165	0.15	0.1025	0.1675	0.115	0.095	0.0525	0.13	0.1025	0.095	0.0825	0.0775	0.145	0.1175	0.185	0.145	0.145	0.1125	0.185	0.07	0.145	0.125	0.14	0.0925	0.1425	0.1175	0.1575	0.06	0.1525	0.115	0.13	0.1175	0.14	0.08	0.0825	0.11	0.1425	0.1125	0.1275	0.1725	0.1025	0.1425	0.115	0.155	0.165
	0.135	0.185	0.0975	0.125	0.155	0.135	0.105	0.155	0.1125	0.095	0.0875	0.115	0.1175	0.145	0.09	0.0925	0.1475	0.0975	0.185	0.1475	0.1225	0.0725	0.2125	0.09	0.1575	0.1425	0.1325	0.0925	0.145	0.12	0.1175	0.085	0.0975	0.1475	0.16	0.1175	0.2025	0.115	0.075	0.09	0.1675	0.1275	0.1225	0.1175	0.1225	0.115	0.1125	0.1425	0.13
	0.0825	0.1675	0.085	0.1425	0.1675	0.155	0.1375	0.115	0.1225	0.065	0.105	0.1425	0.13	0.1325	0.085	0.115	0.14	0.115	0.1925	0.125	0.145	0.0775	0.1975	0.1	0.145	0.1275	0.1225	0.1325	0.1525	0.125	0.155	0.09	0.1325	0.11	0.155	0.1225	0.1975	0.095	0.0875	0.1125	0.125	0.1	0.1575	0.12	0.1425	0.1275	0.105	0.1325	0.1425
	0.1175	0.1625	0.07	0.1475	0.1425	0.155	0.0825	0.145	0.12	0.1225	0.12	0.135	0.135	0.13	0.0975	0.1125	0.12	0.13	0.1775	0.135	0.1675	0.09	0.2075	0.1025	0.1675	0.155	0.125	0.1275	0.0875	0.1225	0.11	0.115	0.1225	0.145	0.1475	0.1025	0.2	0.0925	0.09	0.0925	0.1525	0.155	0.1425	0.155	0.145	0.11	0.1125	0.1725	0.105
	0.1125	0.1825	0.08	0.135	0.135	0.1375	0.12	0.1375	0.1025	0.1	0.08	0.1575	0.1225	0.115	0.075	0.0925	0.1375	0.1025	0.175	0.125	0.145	0.05	0.145	0.1075	0.1625	0.16	0.1275	0.115	0.1475	0.0975	0.15	0.0975	0.095	0.115	0.1225	0.135	0.1625	0.12	0.0975	0.1025	0.135	0.1175	0.155	0.13	0.14	0.1225	0.12	0.1625	0.15
	0.09	0.1425	0.08	0.1725	0.1625	0.135	0.11	0.1675	0.095	0.085	0.075	0.1225	0.145	0.1575	0.0725	0.0975	0.125	0.0875	0.175	0.145	0.175	0.115	0.15	0.085	0.1825	0.1375	0.115	0.135	0.125	0.0875	0.135	0.1	0.1125	0.14	0.1425	0.1025	0.15	0.095	0.0675	0.1175	0.1375	0.145	0.175	0.135	0.1425	0.1175	0.1075	0.145	0.1775
	0.1025	0.1625	0.075	0.1425	0.1525	0.1325	0.105	0.165	0.1125	0.075	0.085	0.125	0.1225	0.13	0.0875	0.07	0.1275	0.1275	0.1575	0.1325	0.13	0.1075	0.1775	0.1025	0.165	0.13	0.0975	0.1375	0.1275	0.095	0.12	0.115	0.1325	0.155	0.1625	0.1025	0.1525	0.115	0.0975	0.095	0.16	0.105	0.1275	0.1325	0.1375	0.16	0.1025	0.135	0.1575
	0.1125	0.18	0.0875	0.135	0.15	0.175	0.125	0.1325	0.1275	0.0775	0.08	0.1125	0.1025	0.115	0.095	0.0975	0.1275	0.0825	0.1625	0.135	0.1275	0.1025	0.15	0.105	0.15	0.1525	0.1025	0.0875	0.145	0.0925	0.115	0.095	0.115	0.1275	0.14	0.0975	0.18	0.08	0.0775	0.1	0.16	0.12	0.1275	0.1375	0.1425	0.1	0.105	0.16	0.1325
	0.0975	0.135	0.0925	0.155	0.155	0.1275	0.1325	0.145	0.135	0.0775	0.0825	0.1625	0.115	0.1275	0.12	0.09	0.1425	0.125	0.1825	0.1225	0.155	0.08	0.155	0.095	0.1375	0.14	0.115	0.1075	0.12	0.1025	0.15	0.11	0.115	0.0925	0.1225	0.145	0.16	0.095	0.0675	0.12	0.165	0.13	0.1125	0.135	0.1525	0.075	0.12	0.1575	0.135
	0.1	0.1725	0.1025	0.155	0.165	0.1225	0.1225	0.1425	0.115	0.065	0.0825	0.0925	0.1025	0.145	0.0875	0.095	0.1475	0.0875	0.1375	0.135	0.1775	0.11	0.175	0.07	0.1725	0.1375	0.1075	0.125	0.1325	0.09	0.145	0.1075	0.1075	0.0875	0.145	0.11	0.1775	0.0925	0.0575	0.095	0.17	0.1425	0.145	0.135	0.1825	0.105	0.14	0.1375	0.1375
	0.0875	0.1575	0.0575	0.1625	0.1575	0.125	0.145	0.155	0.1625	0.0875	0.1025	0.15	0.1175	0.115	0.065	0.0875	0.12	0.075	0.13	0.135	0.14	0.0875	0.1825	0.085	0.1375	0.1225	0.1	0.125	0.1475	0.085	0.1575	0.095	0.11	0.1125	0.1275	0.1125	0.1925	0.1225	0.05	0.08	0.135	0.1	0.1375	0.13	0.1075	0.12	0.085	0.1375	0.1275
	0.1	0.145	0.085	0.1225	0.1475	0.185	0.1025	0.1625	0.105	0.085	0.0975	0.12	0.1225	0.1375	0.075	0.1	0.145	0.11	0.1725	0.145	0.1375	0.115	0.1925	0.085	0.1725	0.135	0.125	0.115	0.1425	0.1	0.1225	0.0925	0.1225	0.1375	0.135	0.0975	0.1475	0.12	0.0675	0.09	0.13	0.1125	0.125	0.115	0.17	0.12	0.09	0.1325	0.12
	0.1075	0.1625	0.085	0.16	0.1475	0.16	0.1025	0.145	0.0825	0.075	0.1025	0.1125	0.09	0.0925	0.0875	0.0825	0.135	0.11	0.18	0.1575	0.1325	0.095	0.195	0.075	0.17	0.1	0.1075	0.11	0.1175	0.105	0.1075	0.0825	0.1275	0.1275	0.1275	0.14	0.15	0.1075	0.0675	0.0875	0.13	0.135	0.1275	0.1175	0.115	0.11	0.1425	0.1625	0.12
	0.1	0.165	0.05	0.155	0.13	0.13	0.1225	0.1225	0.1075	0.0625	0.075	0.145	0.105	0.115	0.06	0.0925	0.1675	0.105	0.16	0.135	0.155	0.06	0.215	0.1	0.15	0.135	0.1	0.1275	0.1475	0.1175	0.1225	0.1075	0.115	0.14	0.13	0.1175	0.1675	0.105	0.08	0.095	0.15	0.115	0.1225	0.125	0.1325	0.12	0.14	0.14	0.14
	0.0875	0.16	0.1125	0.115	0.1675	0.1375	0.095	0.14	0.14	0.1	0.0725	0.145	0.125	0.1575	0.08	0.105	0.13	0.1375	0.1375	0.1275	0.165	0.11	0.2075	0.06	0.1475	0.13	0.1225	0.1025	0.1475	0.0975	0.14	0.1175	0.1075	0.0975	0.13	0.085	0.1475	0.105	0.0625	0.1025	0.1425	0.1175	0.135	0.1525	0.1525	0.0975	0.1475	0.1075	0.1175
	0.09	0.16	0.0575	0.165	0.175	0.1475	0.125	0.1375	0.075	0.0925	0.1175	0.1275	0.135	0.135	0.0975	0.0925	0.1425	0.0875	0.1725	0.145	0.1625	0.0975	0.18	0.09	0.1675	0.13	0.145	0.1	0.145	0.115	0.1475	0.0825	0.1075	0.1075	0.15	0.12	0.165	0.1125	0.0925	0.0975	0.105	0.11	0.13	0.15	0.1275	0.115	0.1275	0.16	0.1425
	0.08	0.195	0.0775	0.15	0.1575	0.1375	0.1025	0.1525	0.1275	0.0675	0.1025	0.145	0.1125	0.1025	0.085	0.0925	0.1125	0.105	0.13	0.105	0.16	0.0975	0.15	0.105	0.15	0.165	0.105	0.0925	0.1175	0.13	0.1325	0.085	0.115	0.11	0.1275	0.135	0.14	0.1175	0.09	0.0875	0.125	0.105	0.125	0.135	0.135	0.105	0.12	0.15	0.1575
	0.1375	0.175	0.05	0.18	0.1675	0.1625	0.1	0.165	0.1325	0.105	0.09	0.125	0.085	0.14	0.0775	0.1	0.095	0.1275	0.165	0.1225	0.1525	0.095	0.2125	0.1025	0.13	0.12	0.1525	0.11	0.105	0.08	0.155	0.115	0.1225	0.0925	0.1375	0.1025	0.1725	0.1275	0.065	0.1375	0.1125	0.1325	0.125	0.145	0.155	0.115	0.1275	0.175	0.155
	0.1025	0.175	0.085	0.1575	0.135	0.13	0.1	0.15	0.12	0.06	0.0975	0.16	0.1025	0.11	0.095	0.1075	0.1325	0.1175	0.1725	0.16	0.11	0.0875	0.1625	0.0775	0.135	0.1075	0.13	0.1	0.1625	0.1025	0.145	0.0825	0.1175	0.0925	0.105	0.095	0.1725	0.0925	0.0875	0.1075	0.14	0.0925	0.1425	0.1375	0.1075	0.13	0.1325	0.15	0.135
	0.115	0.1975	0.1	0.18	0.14	0.1425	0.12	0.1325	0.11	0.07	0.0975	0.15	0.1125	0.105	0.0625	0.08	0.1275	0.115	0.1825	0.12	0.1325	0.1125	0.165	0.0875	0.1475	0.13	0.0975	0.1125	0.125	0.115	0.1375	0.07	0.1	0.13	0.1175	0.105	0.1625	0.1025	0.085	0.1025	0.1425	0.1075	0.1625	0.13	0.145	0.0875	0.11	0.1625	0.11
	0.0875	0.17	0.0875	0.15	0.1775	0.1625	0.09	0.175	0.1025	0.0625	0.11	0.13	0.135	0.1225	0.1	0.0875	0.115	0.105	0.1425	0.1325	0.11	0.095	0.19	0.0875	0.1225	0.1225	0.1175	0.1025	0.14	0.1025	0.13	0.1075	0.1225	0.15	0.1475	0.09	0.1225	0.115	0.075	0.0875	0.115	0.155	0.1575	0.145	0.1575	0.1275	0.105	0.1625	0.155
	0.1075	0.155	0.0925	0.1325	0.1825	0.185	0.1025	0.15	0.13	0.0525	0.0775	0.115	0.1225	0.13	0.08	0.125	0.1175	0.1075	0.1525	0.105	0.14	0.07	0.1975	0.11	0.1475	0.1325	0.1325	0.13	0.1175	0.0925	0.14	0.085	0.1025	0.14	0.1275	0.135	0.1525	0.1275	0.0675	0.1125	0.13	0.095	0.1475	0.15	0.12	0.1025	0.0925	0.15	0.1125
	0.085	0.165	0.0975	0.175	0.1475	0.13	0.12	0.135	0.1125	0.0925	0.095	0.1275	0.125	0.1275	0.1	0.0725	0.1375	0.1225	0.1725	0.1375	0.1275	0.0825	0.2075	0.115	0.1775	0.135	0.1225	0.1025	0.12	0.095	0.1775	0.08	0.0775	0.1325	0.1425	0.1025	0.19	0.1125	0.1375	0.1075	0.145	0.1025	0.1225	0.13	0.125	0.12	0.1325	0.1425	0.125
	0.1225	0.15	0.0875	0.165	0.145	0.1825	0.1075	0.1675	0.1175	0.1	0.0975	0.1375	0.105	0.115	0.0875	0.095	0.18	0.1	0.165	0.1275	0.1625	0.0925	0.16	0.08	0.1575	0.165	0.1075	0.125	0.1325	0.115	0.135	0.0975	0.11	0.1125	0.115	0.11	0.13	0.0925	0.085	0.0575	0.125	0.135	0.1475	0.135	0.16	0.1225	0.1025	0.1325	0.1375
	0.125	0.15	0.09	0.15	0.13	0.175	0.08	0.1325	0.1425	0.0925	0.105	0.135	0.1	0.1075	0.09	0.0675	0.1775	0.08	0.17	0.135	0.1625	0.1025	0.1375	0.095	0.11	0.17	0.11	0.095	0.14	0.1175	0.1575	0.1125	0.105	0.1175	0.145	0.1125	0.1525	0.11	0.09	0.11	0.13	0.14	0.1325	0.12	0.1625	0.1125	0.12	0.145	0.115
	0.1025	0.1475	0.08	0.145	0.1475	0.165	0.1	0.155	0.07	0.085	0.105	0.175	0.11	0.085	0.0975	0.095	0.1125	0.125	0.1325	0.125	0.15	0.0825	0.1475	0.1	0.1375	0.1775	0.115	0.095	0.1375	0.1225	0.1225	0.0775	0.1175	0.1125	0.1175	0.12	0.135	0.135	0.065	0.0825	0.1325	0.1375	0.095	0.1325	0.155	0.1375	0.1425	0.1475	0.125
	0.1325	0.1325	0.055	0.1325	0.1725	0.1475	0.1275	0.16	0.1025	0.08	0.0975	0.135	0.1325	0.1175	0.085	0.08	0.1625	0.0925	0.12	0.1525	0.115	0.1125	0.185	0.0825	0.145	0.135	0.1075	0.105	0.125	0.1075	0.1425	0.0675	0.1225	0.1	0.15	0.1025	0.175	0.1125	0.09	0.1	0.1325	0.1225	0.1425	0.13	0.1525	0.0925	0.1075	0.145	0.1675
	0.0875	0.1075	0.0775	0.165	0.15	0.145	0.09	0.1325	0.1175	0.0975	0.1025	0.1175	0.1325	0.1225	0.105	0.09	0.1375	0.1275	0.1525	0.1275	0.1725	0.12	0.175	0.0675	0.14	0.1275	0.135	0.1025	0.135	0.11	0.1575	0.08	0.1075	0.1025	0.085	0.1125	0.1475	0.09	0.0625	0.0825	0.1175	0.1175	0.12	0.145	0.1275	0.1	0.1375	0.16	0.13
	0.1375	0.1525	0.0775	0.1425	0.13	0.165	0.105	0.1475	0.14	0.0925	0.0975	0.15	0.1175	0.13	0.1	0.1025	0.115	0.1325	0.145	0.1275	0.1625	0.105	0.19	0.105	0.1625	0.1475	0.11	0.09	0.1175	0.1075	0.1025	0.1	0.0775	0.1325	0.12	0.1125	0.15	0.115	0.075	0.075	0.145	0.13	0.1575	0.1075	0.1125	0.12	0.1325	0.1475	0.105
	0.095	0.1275	0.095	0.125	0.1775	0.155	0.0975	0.16	0.105	0.095	0.1125	0.1225	0.1075	0.095	0.1	0.0875	0.115	0.08	0.16	0.11	0.1425	0.0925	0.185	0.095	0.1525	0.1475	0.125	0.1075	0.155	0.075	0.155	0.115	0.1075	0.1275	0.1675	0.1625	0.1625	0.125	0.08	0.1075	0.1525	0.0925	0.1225	0.1375	0.145	0.1125	0.125	0.1625	0.12
	0.1075	0.1575	0.0975	0.1125	0.17	0.1525	0.135	0.1475	0.12	0.0975	0.0975	0.11	0.11	0.1525	0.1	0.0975	0.1325	0.0925	0.16	0.115	0.145	0.105	0.22	0.085	0.1475	0.16	0.12	0.115	0.1275	0.1075	0.1425	0.0825	0.1	0.095	0.12	0.105	0.16	0.1325	0.085	0.085	0.1475	0.09	0.1525	0.1275	0.14	0.1275	0.115	0.1975	0.1225
	0.09	0.145	0.075	0.1525	0.17	0.1775	0.1125	0.1575	0.1325	0.0825	0.11	0.0925	0.1425	0.1375	0.12	0.0975	0.175	0.1225	0.175	0.12	0.1525	0.0975	0.2125	0.08	0.1775	0.14	0.13	0.09	0.145	0.105	0.1575	0.0875	0.115	0.12	0.125	0.12	0.1375	0.07	0.0775	0.1225	0.1625	0.085	0.14	0.135	0.135	0.115	0.1275	0.09	0.135
	0.1225	0.185	0.1075	0.1675	0.1525	0.17	0.12	0.1675	0.11	0.0875	0.0925	0.1225	0.1225	0.09	0.1	0.09	0.1225	0.1175	0.1825	0.16	0.1375	0.0825	0.1975	0.0825	0.1575	0.135	0.145	0.09	0.1325	0.1075	0.16	0.0975	0.105	0.1425	0.16	0.1125	0.1675	0.11	0.0675	0.1125	0.15	0.1225	0.14	0.1575	0.105	0.105	0.1025	0.155	0.0925
	0.1	0.1375	0.1175	0.1325	0.1825	0.14	0.11	0.185	0.11	0.095	0.08	0.1375	0.1125	0.1225	0.095	0.085	0.17	0.0925	0.1625	0.15	0.14	0.1	0.1975	0.0925	0.125	0.1275	0.1175	0.1275	0.1325	0.0925	0.135	0.115	0.1125	0.13	0.15	0.12	0.1875	0.1175	0.105	0.125	0.135	0.1275	0.175	0.1025	0.16	0.1125	0.1225	0.16	0.14
	0.1175	0.1575	0.08	0.135	0.1775	0.1225	0.11	0.1425	0.1475	0.08	0.0725	0.1425	0.1075	0.0925	0.1	0.1	0.1275	0.08	0.1725	0.1225	0.1575	0.085	0.185	0.1	0.13	0.12	0.115	0.1275	0.12	0.11	0.1275	0.095	0.1175	0.1	0.1325	0.0875	0.16	0.1025	0.0625	0.085	0.1375	0.115	0.1325	0.12	0.1	0.105	0.0975	0.1425	0.105
	0.1075	0.1575	0.075	0.14	0.1525	0.1475	0.0875	0.1375	0.1075	0.09	0.1075	0.1375	0.115	0.12	0.0925	0.07	0.105	0.1125	0.2	0.1075	0.14	0.1025	0.17	0.075	0.205	0.145	0.0975	0.0925	0.145	0.11	0.1425	0.1025	0.1175	0.12	0.1175	0.13	0.13	0.105	0.0875	0.09	0.1325	0.1375	0.155	0.135	0.135	0.11	0.1275	0.12	0.1175
	0.095	0.1575	0.1025	0.185	0.1625	0.1325	0.1125	0.1825	0.125	0.0875	0.085	0.1475	0.1225	0.15	0.11	0.07	0.155	0.1	0.1625	0.1325	0.165	0.0875	0.1675	0.115	0.18	0.1375	0.11	0.1125	0.1175	0.1075	0.1325	0.0825	0.1225	0.14	0.1275	0.125	0.155	0.1	0.0825	0.1075	0.1625	0.08	0.17	0.11	0.17	0.1325	0.1	0.1775	0.1225
	0.11	0.14	0.085	0.1275	0.1475	0.1625	0.125	0.19	0.115	0.09	0.0925	0.1175	0.115	0.13	0.1025	0.0675	0.1475	0.1225	0.1875	0.1075	0.1625	0.07	0.25	0.1175	0.1575	0.16	0.11	0.1	0.1075	0.115	0.11	0.08	0.11	0.1225	0.1175	0.1475	0.1575	0.1025	0.105	0.0975	0.1625	0.1375	0.125	0.12	0.125	0.1225	0.14	0.175	0.11
	0.1025	0.1475	0.0875	0.13	0.1575	0.175	0.0775	0.1275	0.115	0.085	0.1075	0.11	0.11	0.165	0.07	0.1	0.13	0.115	0.1475	0.12	0.1375	0.08	0.185	0.07	0.1475	0.1525	0.115	0.0925	0.145	0.1	0.145	0.1	0.1075	0.105	0.1375	0.1125	0.165	0.11	0.1	0.12	0.14	0.12	0.175	0.145	0.1775	0.1	0.155	0.1725	0.14
	0.0975	0.145	0.0875	0.12	0.13	0.1575	0.08	0.17	0.145	0.0775	0.08	0.1475	0.0925	0.135	0.105	0.0925	0.1375	0.0875	0.185	0.1325	0.1575	0.0775	0.17	0.105	0.1675	0.155	0.1375	0.12	0.1475	0.1	0.12	0.115	0.1175	0.0825	0.1575	0.125	0.175	0.1075	0.095	0.1025	0.145	0.135	0.1075	0.135	0.1225	0.09	0.105	0.1625	0.14
	0.13	0.12	0.095	0.13	0.16	0.1475	0.09	0.1275	0.1175	0.0825	0.0825	0.1325	0.1125	0.1425	0.0925	0.1225	0.1275	0.09	0.1575	0.13	0.1475	0.0975	0.18	0.085	0.1775	0.125	0.0925	0.075	0.1325	0.0925	0.145	0.1075	0.105	0.11	0.135	0.145	0.185	0.1	0.075	0.13	0.1325	0.0875	0.12	0.145	0.15	0.125	0.12	0.16	0.1175
	0.0925	0.2025	0.0925	0.15	0.165	0.1375	0.115	0.175	0.1525	0.0975	0.1075	0.1225	0.1375	0.1275	0.095	0.095	0.11	0.06	0.17	0.0975	0.15	0.0825	0.2125	0.11	0.2	0.1175	0.105	0.115	0.1375	0.1125	0.11	0.09	0.1	0.1225	0.145	0.1075	0.1925	0.0925	0.085	0.09	0.13	0.1425	0.165	0.1425	0.125	0.1175	0.14	0.14	0.1225
	0.1	0.155	0.0825	0.175	0.15	0.16	0.1375	0.1325	0.1325	0.0475	0.11	0.115	0.0975	0.095	0.095	0.08	0.1375	0.11	0.1425	0.0925	0.1325	0.06	0.1775	0.085	0.115	0.14	0.1075	0.11	0.15	0.085	0.145	0.095	0.09	0.095	0.12	0.115	0.15	0.1125	0.0875	0.095	0.1525	0.1375	0.1425	0.145	0.115	0.1175	0.1275	0.16	0.1375
	0.1175	0.1625	0.085	0.135	0.1525	0.17	0.0825	0.1225	0.1125	0.0775	0.09	0.1375	0.1025	0.13	0.085	0.0775	0.1275	0.1	0.16	0.1375	0.1375	0.095	0.165	0.0725	0.1475	0.1375	0.11	0.1225	0.1375	0.1025	0.13	0.0825	0.1175	0.13	0.15	0.115	0.15	0.0625	0.105	0.0775	0.1275	0.1275	0.165	0.1525	0.125	0.1025	0.115	0.16	0.115
	0.09	0.1475	0.085	0.1275	0.1425	0.165	0.1	0.15	0.115	0.075	0.1	0.13	0.13	0.1225	0.0725	0.0975	0.1075	0.105	0.1675	0.1525	0.12	0.08	0.185	0.1025	0.1725	0.1375	0.085	0.125	0.11	0.1125	0.16	0.095	0.1	0.125	0.1175	0.1	0.18	0.075	0.065	0.0875	0.125	0.135	0.16	0.145	0.14	0.095	0.125	0.185	0.135
	0.125	0.1425	0.115	0.14	0.135	0.1725	0.1175	0.1575	0.125	0.065	0.0925	0.1075	0.105	0.12	0.0925	0.105	0.1475	0.095	0.195	0.1275	0.155	0.0775	0.1625	0.09	0.1775	0.1325	0.1175	0.1225	0.11	0.1125	0.1475	0.1075	0.1125	0.1425	0.1325	0.1	0.1925	0.1125	0.0775	0.095	0.105	0.1175	0.175	0.1475	0.1225	0.1	0.15	0.1425	0.1075
	0.0825	0.15	0.0725	0.125	0.16	0.1475	0.1325	0.1575	0.125	0.0625	0.09	0.125	0.1175	0.11	0.09	0.085	0.1725	0.125	0.18	0.1375	0.125	0.0975	0.1525	0.105	0.15	0.11	0.1475	0.125	0.18	0.125	0.1325	0.0775	0.1225	0.1125	0.1075	0.0925	0.16	0.1	0.045	0.1125	0.1725	0.1225	0.0925	0.135	0.125	0.1175	0.125	0.1275	0.135
	0.1	0.18	0.125	0.13	0.1375	0.1475	0.1275	0.1475	0.1075	0.08	0.085	0.13	0.1125	0.1175	0.085	0.12	0.17	0.0875	0.1475	0.13	0.16	0.11	0.135	0.0825	0.1575	0.1525	0.135	0.105	0.1375	0.115	0.135	0.12	0.1125	0.125	0.1175	0.145	0.145	0.12	0.095	0.1325	0.165	0.1175	0.135	0.13	0.1575	0.1325	0.1125	0.1525	0.1575
	0.0925	0.1575	0.09	0.135	0.195	0.1575	0.105	0.15	0.135	0.0625	0.085	0.115	0.115	0.11	0.1125	0.07	0.135	0.11	0.155	0.1225	0.1475	0.06	0.16	0.0775	0.205	0.15	0.1075	0.115	0.1175	0.1025	0.15	0.1175	0.0875	0.0875	0.17	0.115	0.1825	0.1025	0.0575	0.105	0.105	0.1425	0.145	0.1075	0.1225	0.095	0.1425	0.115	0.155
	0.0975	0.145	0.0675	0.12	0.1375	0.1775	0.1275	0.1	0.1175	0.0725	0.0925	0.13	0.1175	0.13	0.105	0.08	0.1275	0.15	0.145	0.1475	0.1475	0.115	0.1775	0.0975	0.14	0.1325	0.1325	0.15	0.155	0.11	0.165	0.1	0.075	0.125	0.1375	0.1175	0.1775	0.115	0.1	0.0925	0.135	0.085	0.1625	0.1275	0.1175	0.115	0.095	0.175	0.1425
	0.115	0.1425	0.07	0.1475	0.1575	0.1425	0.0825	0.1425	0.1225	0.0775	0.1075	0.13	0.0875	0.115	0.095	0.08	0.1375	0.1	0.17	0.155	0.1375	0.1075	0.1875	0.1225	0.17	0.1125	0.1025	0.115	0.135	0.135	0.115	0.11	0.155	0.0975	0.1275	0.125	0.1475	0.105	0.0675	0.1175	0.14	0.1275	0.1275	0.13	0.1475	0.14	0.1275	0.135	0.1225
	0.1125	0.1725	0.0825	0.155	0.13	0.135	0.0825	0.1175	0.1125	0.065	0.0925	0.1275	0.1025	0.12	0.0625	0.0775	0.1275	0.0725	0.175	0.1175	0.1825	0.1075	0.18	0.08	0.15	0.13	0.1375	0.115	0.1425	0.1025	0.1675	0.09	0.085	0.105	0.13	0.11	0.155	0.085	0.0975	0.1025	0.1475	0.095	0.17	0.145	0.15	0.135	0.0925	0.1475	0.1475
	0.105	0.135	0.1	0.145	0.155	0.15	0.0975	0.2025	0.1425	0.07	0.1125	0.11	0.12	0.13	0.0875	0.075	0.15	0.1225	0.17	0.1125	0.1175	0.07	0.1775	0.1125	0.155	0.1375	0.15	0.075	0.14	0.125	0.145	0.0875	0.095	0.125	0.16	0.095	0.1725	0.1175	0.1025	0.1	0.14	0.135	0.1075	0.1525	0.1325	0.125	0.145	0.1725	0.12
[truncated: 72 more columns]

## Sheet: figure5b
time	-1	-0.95	-0.9	-0.85	-0.8	-0.75	-0.7	-0.65	-0.6	-0.55	-0.5	-0.45	-0.4	-0.35	-0.3	-0.25	-0.2	-0.15	-0.1	-0.05	0	0.05	0.1	0.15	0.2	0.25	0.3	0.35	0.4	0.45	0.5	0.55	0.6	0.65	0.7	0.75	0.8	0.85	0.9	0.95	1	1.05	1.1	1.15	1.2	1.25	1.3	1.35	1.4
phase5	0.0925	0.1275	0.15	0.1075	0.1525	0.1125	0.125	0.105	0.13	0.1225	0.1475	0.1375	0.1125	0.1225	0.1375	0.115	0.115	0.0975	0.1175	0.11	0.1525	0.1875	0.2025	0.295	0.235	0.2175	0.2825	0.2575	0.1875	0.2075	0.21	0.1725	0.215	0.14	0.1675	0.2225	0.185	0.145	0.285	0.2025	0.22	0.145	0.145	0.13	0.1175	0.1525	0.1175	0.1725	0.1475
	0.1775	0.0925	0.16	0.1375	0.1425	0.1325	0.1275	0.16	0.1125	0.1475	0.1175	0.12	0.115	0.13	0.1175	0.095	0.125	0.1025	0.1075	0.11	0.1475	0.2125	0.2625	0.3775	0.2175	0.2775	0.2025	0.2025	0.2775	0.1475	0.1575	0.19	0.1525	0.1475	0.1575	0.1475	0.185	0.1675	0.23	0.16	0.1775	0.14	0.1525	0.1525	0.1225	0.1975	0.19	0.18	0.12
	0.1125	0.0925	0.12	0.1	0.1175	0.09	0.12	0.0975	0.14	0.1425	0.125	0.125	0.14	0.0925	0.125	0.135	0.1325	0.0775	0.1425	0.145	0.145	0.285	0.2675	0.2725	0.1925	0.235	0.2425	0.15	0.205	0.18	0.1875	0.2025	0.2425	0.1225	0.1475	0.1775	0.1475	0.195	0.18	0.19	0.19	0.12	0.17	0.1175	0.2225	0.15	0.16	0.105	0.125
	0.17	0.145	0.0975	0.0875	0.1575	0.145	0.0725	0.1125	0.155	0.0925	0.075	0.18	0.1575	0.1	0.13	0.1175	0.13	0.13	0.1275	0.13	0.1225	0.2425	0.295	0.31	0.26	0.2325	0.175	0.16	0.165	0.185	0.2075	0.2	0.2125	0.155	0.155	0.14	0.18	0.185	0.1575	0.1675	0.245	0.1025	0.15	0.1275	0.1825	0.1375	0.125	0.195	0.155
	0.0975	0.115	0.1475	0.105	0.145	0.1075	0.1125	0.1675	0.1375	0.1525	0.105	0.125	0.1675	0.14	0.1075	0.115	0.1025	0.11	0.175	0.1225	0.1325	0.2275	0.29	0.2925	0.22	0.19	0.2225	0.26	0.2175	0.13	0.16	0.1625	0.195	0.125	0.1575	0.18	0.1775	0.15	0.235	0.14	0.195	0.1	0.15	0.1675	0.155	0.1725	0.1525	0.09	0.15
	0.1325	0.1375	0.1375	0.1275	0.115	0.1025	0.135	0.12	0.1275	0.13	0.1425	0.145	0.12	0.135	0.135	0.1375	0.1	0.1175	0.1375	0.1175	0.155	0.1975	0.28	0.2925	0.1875	0.22	0.1975	0.19	0.215	0.195	0.185	0.1575	0.13	0.13	0.1725	0.19	0.16	0.2075	0.245	0.12	0.19	0.1025	0.1375	0.1275	0.1625	0.1025	0.11	0.1375	0.1675
	0.1025	0.135	0.1225	0.165	0.14	0.1225	0.1025	0.125	0.1675	0.13	0.1225	0.1775	0.1725	0.125	0.0975	0.1225	0.1	0.0975	0.14	0.1825	0.1825	0.2025	0.24	0.2725	0.245	0.2525	0.315	0.165	0.22	0.2025	0.1825	0.155	0.1275	0.1275	0.225	0.1975	0.1875	0.1475	0.155	0.16	0.195	0.165	0.13	0.1025	0.1675	0.1525	0.155	0.1725	0.1775
	0.095	0.15	0.1175	0.115	0.1225	0.1525	0.1075	0.1625	0.125	0.1675	0.1375	0.15	0.125	0.135	0.12	0.1275	0.145	0.1275	0.1075	0.1325	0.1275	0.155	0.1925	0.2825	0.1875	0.24	0.21	0.175	0.205	0.175	0.185	0.195	0.2675	0.1525	0.1775	0.13	0.2	0.1775	0.27	0.2225	0.16	0.115	0.1475	0.1325	0.1125	0.1	0.1575	0.1175	0.17
	0.1225	0.0725	0.145	0.1125	0.1725	0.1425	0.1325	0.155	0.145	0.1325	0.1	0.145	0.1375	0.1025	0.145	0.1	0.1325	0.09	0.1525	0.085	0.2025	0.205	0.2525	0.27	0.225	0.16	0.2625	0.2425	0.21	0.175	0.155	0.2	0.1875	0.1725	0.2	0.1525	0.2075	0.1475	0.1925	0.1725	0.1425	0.14	0.135	0.135	0.115	0.145	0.145	0.145	0.1575
	0.1425	0.1625	0.1325	0.0825	0.165	0.165	0.135	0.11	0.125	0.19	0.1325	0.0975	0.145	0.1025	0.1275	0.145	0.135	0.1325	0.1725	0.1225	0.1675	0.2225	0.2525	0.2625	0.2525	0.235	0.1725	0.2225	0.265	0.2075	0.1975	0.2	0.1725	0.14	0.1575	0.1925	0.15	0.16	0.1575	0.1725	0.2025	0.15	0.18	0.13	0.17	0.1575	0.1325	0.1825	0.145
	0.13	0.135	0.1575	0.1525	0.11	0.1225	0.1425	0.105	0.145	0.105	0.1125	0.1125	0.1175	0.1225	0.15	0.1225	0.125	0.1175	0.1025	0.1475	0.15	0.2525	0.3775	0.2825	0.26	0.265	0.2425	0.25	0.2575	0.15	0.185	0.2275	0.1475	0.1675	0.1925	0.1425	0.155	0.195	0.2125	0.2	0.2	0.115	0.145	0.095	0.1825	0.1575	0.195	0.185	0.175
	0.1625	0.14	0.15	0.0625	0.1325	0.125	0.1025	0.1125	0.145	0.15	0.1225	0.16	0.08	0.0925	0.1175	0.095	0.115	0.1025	0.1125	0.13	0.1575	0.1575	0.265	0.3225	0.2125	0.22	0.2125	0.1575	0.1875	0.1875	0.15	0.1475	0.165	0.17	0.1425	0.1625	0.16	0.155	0.17	0.195	0.19	0.14	0.19	0.13	0.1975	0.13	0.17	0.1075	0.1
	0.175	0.1325	0.0975	0.12	0.1125	0.125	0.09	0.15	0.115	0.1375	0.09	0.11	0.1225	0.0975	0.12	0.1175	0.1375	0.1125	0.1225	0.1375	0.115	0.1525	0.255	0.29	0.3125	0.2025	0.24	0.1875	0.215	0.205	0.1425	0.185	0.16	0.13	0.1475	0.15	0.1475	0.1325	0.1375	0.2	0.165	0.1975	0.165	0.12	0.16	0.1775	0.1325	0.105	0.1825
	0.1525	0.1125	0.1225	0.1025	0.1125	0.14	0.11	0.145	0.1475	0.1625	0.1575	0.1325	0.1725	0.1325	0.15	0.12	0.1475	0.125	0.1225	0.135	0.1175	0.205	0.21	0.3275	0.1625	0.24	0.1825	0.1725	0.2025	0.175	0.2225	0.1575	0.1875	0.1675	0.19	0.1725	0.2	0.1725	0.2175	0.185	0.15	0.1475	0.18	0.14	0.105	0.155	0.1175	0.165	0.1825
	0.13	0.0975	0.11	0.1375	0.1175	0.19	0.115	0.0775	0.1325	0.0975	0.12	0.165	0.145	0.0975	0.11	0.135	0.0925	0.16	0.1575	0.1225	0.17	0.1525	0.285	0.3175	0.21	0.2525	0.265	0.275	0.2475	0.215	0.2075	0.2075	0.19	0.1375	0.2125	0.1275	0.1375	0.16	0.2025	0.2075	0.22	0.1375	0.1525	0.1525	0.0975	0.145	0.145	0.15	0.1025
	0.135	0.1425	0.1475	0.0925	0.165	0.135	0.165	0.1275	0.1825	0.1425	0.1275	0.13	0.145	0.1325	0.1625	0.12	0.115	0.12	0.08	0.095	0.1325	0.2325	0.28	0.28	0.1825	0.1725	0.205	0.1975	0.18	0.1875	0.15	0.2025	0.175	0.1075	0.155	0.1375	0.1675	0.165	0.185	0.15	0.19	0.175	0.125	0.1375	0.145	0.115	0.1325	0.135	0.165
	0.13	0.0875	0.1075	0.12	0.155	0.13	0.1275	0.1575	0.155	0.16	0.1375	0.13	0.145	0.165	0.1125	0.075	0.1175	0.1125	0.1475	0.145	0.165	0.2325	0.2625	0.33	0.2725	0.2575	0.255	0.25	0.175	0.2	0.175	0.2025	0.15	0.095	0.1575	0.1675	0.235	0.1875	0.1925	0.1725	0.25	0.125	0.19	0.125	0.11	0.1725	0.175	0.165	0.155
	0.1625	0.135	0.11	0.1025	0.1025	0.1175	0.0975	0.13	0.1375	0.1475	0.135	0.0975	0.215	0.09	0.145	0.12	0.1475	0.1125	0.1425	0.1275	0.125	0.21	0.3025	0.37	0.245	0.2775	0.2125	0.2	0.225	0.1775	0.1925	0.21	0.1675	0.1675	0.14	0.165	0.15	0.175	0.2275	0.1625	0.165	0.095	0.1775	0.1175	0.1575	0.155	0.1075	0.16	0.115
	0.115	0.1375	0.1775	0.0825	0.1225	0.1475	0.1325	0.1375	0.175	0.1925	0.11	0.1625	0.16	0.1	0.1075	0.115	0.085	0.105	0.1225	0.115	0.1175	0.2675	0.215	0.2775	0.2175	0.2375	0.21	0.24	0.1575	0.205	0.1975	0.2025	0.175	0.195	0.0925	0.1775	0.185	0.1625	0.2225	0.145	0.165	0.15	0.245	0.1375	0.155	0.1775	0.1225	0.095	0.115
	0.115	0.14	0.16	0.1	0.19	0.0975	0.115	0.1175	0.15	0.155	0.12	0.1375	0.1575	0.0975	0.1125	0.12	0.115	0.1525	0.145	0.13	0.1425	0.14	0.21	0.245	0.2625	0.2	0.2575	0.195	0.1975	0.16	0.1125	0.1775	0.1375	0.1625	0.18	0.11	0.1575	0.13	0.15	0.1625	0.18	0.15	0.17	0.11	0.1425	0.135	0.1175	0.135	0.15
	0.1575	0.1375	0.14	0.095	0.095	0.135	0.1475	0.145	0.13	0.1775	0.1025	0.165	0.1325	0.0875	0.1225	0.0775	0.1025	0.1	0.135	0.12	0.1325	0.1775	0.24	0.27	0.2575	0.21	0.2225	0.2025	0.195	0.175	0.13	0.155	0.145	0.1575	0.145	0.205	0.2075	0.1325	0.195	0.1925	0.205	0.13	0.1975	0.145	0.1525	0.13	0.135	0.145	0.2275
	0.1275	0.17	0.13	0.145	0.1025	0.155	0.1425	0.1475	0.1875	0.1475	0.1425	0.165	0.1225	0.065	0.095	0.105	0.1275	0.0825	0.1275	0.125	0.185	0.2625	0.2775	0.2775	0.21	0.25	0.215	0.205	0.2	0.1375	0.1275	0.2225	0.16	0.1225	0.15	0.13	0.2075	0.16	0.1775	0.1825	0.205	0.12	0.1625	0.1875	0.1725	0.165	0.185	0.1575	0.13
	0.125	0.1225	0.1275	0.13	0.145	0.085	0.0975	0.0625	0.1475	0.1725	0.1075	0.145	0.1275	0.1075	0.1175	0.105	0.1475	0.1025	0.125	0.13	0.1425	0.23	0.31	0.3	0.245	0.225	0.2175	0.185	0.2125	0.1925	0.2075	0.1725	0.185	0.0725	0.14	0.135	0.16	0.215	0.1975	0.1825	0.1375	0.1275	0.155	0.125	0.1425	0.1275	0.1375	0.185	0.1375
	0.1575	0.1075	0.13	0.1725	0.1175	0.135	0.1075	0.1075	0.18	0.1475	0.1125	0.1425	0.135	0.1325	0.1475	0.155	0.1375	0.1075	0.125	0.1025	0.1325	0.2375	0.2925	0.3	0.18	0.265	0.2975	0.25	0.21	0.1825	0.125	0.215	0.1875	0.1525	0.125	0.17	0.1575	0.18	0.1925	0.1425	0.19	0.1625	0.1225	0.1425	0.165	0.16	0.1275	0.12	0.175
	0.1325	0.135	0.17	0.15	0.14	0.0975	0.1325	0.145	0.115	0.155	0.1225	0.1525	0.1575	0.1125	0.0975	0.1075	0.1225	0.0975	0.13	0.11	0.1275	0.2225	0.29	0.29	0.2875	0.24	0.2375	0.1725	0.195	0.155	0.13	0.1475	0.17	0.1425	0.2025	0.1725	0.2175	0.1825	0.205	0.1775	0.1375	0.14	0.155	0.145	0.1525	0.1375	0.1725	0.16	0.135
	0.155	0.1525	0.125	0.1425	0.14	0.145	0.1075	0.145	0.1025	0.1675	0.105	0.15	0.1725	0.085	0.14	0.105	0.08	0.1	0.1375	0.1325	0.1575	0.2275	0.315	0.2425	0.2975	0.2525	0.225	0.2175	0.305	0.23	0.1425	0.195	0.2325	0.1725	0.1825	0.155	0.185	0.1525	0.1875	0.1425	0.155	0.0775	0.135	0.125	0.16	0.125	0.195	0.1375	0.125
	0.1325	0.1225	0.1175	0.1725	0.13	0.125	0.1	0.1325	0.165	0.1225	0.1225	0.1475	0.2025	0.1175	0.1475	0.115	0.13	0.115	0.1425	0.1175	0.1425	0.185	0.23	0.2925	0.2375	0.23	0.275	0.21	0.145	0.1825	0.1575	0.1675	0.1325	0.155	0.165	0.1375	0.1775	0.1675	0.1725	0.175	0.1975	0.1625	0.2025	0.155	0.12	0.1375	0.1775	0.14	0.155
	0.205	0.135	0.095	0.1475	0.1375	0.1175	0.1175	0.125	0.1425	0.12	0.1575	0.1175	0.13	0.0975	0.1425	0.0825	0.11	0.135	0.1275	0.14	0.145	0.205	0.2525	0.275	0.2425	0.2125	0.2075	0.1825	0.2125	0.175	0.15	0.1725	0.2075	0.16	0.1525	0.165	0.17	0.13	0.2	0.175	0.1975	0.17	0.1625	0.125	0.1575	0.1125	0.1525	0.135	0.185
	0.1275	0.0825	0.14	0.115	0.165	0.1225	0.1325	0.135	0.1425	0.1225	0.15	0.1575	0.0975	0.1575	0.1625	0.125	0.1175	0.11	0.1075	0.1475	0.1325	0.2175	0.23	0.275	0.27	0.1775	0.2175	0.1725	0.2	0.225	0.1375	0.215	0.1575	0.1275	0.1475	0.1675	0.0875	0.145	0.1925	0.1625	0.1675	0.155	0.14	0.145	0.15	0.185	0.12	0.13	0.1775
	0.175	0.11	0.1675	0.1125	0.14	0.13	0.1	0.1175	0.1825	0.175	0.125	0.1525	0.125	0.1025	0.095	0.085	0.115	0.0975	0.1025	0.1325	0.15	0.2	0.33	0.28	0.2275	0.2325	0.2725	0.21	0.2	0.17	0.16	0.1675	0.23	0.1275	0.1825	0.2	0.1975	0.1925	0.2125	0.16	0.1575	0.1225	0.1375	0.1925	0.165	0.1075	0.1375	0.135	0.1225
	0.15	0.1225	0.1325	0.15	0.11	0.1225	0.105	0.13	0.13	0.1275	0.1	0.13	0.1375	0.13	0.1475	0.0875	0.105	0.115	0.115	0.115	0.125	0.275	0.265	0.31	0.2175	0.2825	0.255	0.1875	0.1775	0.14	0.135	0.1825	0.1675	0.135	0.1675	0.12	0.175	0.165	0.1725	0.1775	0.165	0.1775	0.2275	0.14	0.1525	0.12	0.17	0.0825	0.13
	0.1025	0.1775	0.12	0.125	0.185	0.1325	0.145	0.1325	0.1975	0.1525	0.125	0.23	0.125	0.125	0.1475	0.1075	0.12	0.105	0.115	0.14	0.16	0.22	0.195	0.3025	0.235	0.2375	0.2275	0.2025	0.2125	0.2	0.13	0.1875	0.2	0.14	0.1425	0.21	0.16	0.16	0.21	0.145	0.1475	0.125	0.13	0.1	0.1925	0.135	0.1325	0.1475	0.145
	0.125	0.095	0.11	0.15	0.1175	0.1225	0.1225	0.1175	0.085	0.1175	0.1375	0.125	0.155	0.12	0.1275	0.1	0.125	0.0975	0.1275	0.1075	0.16	0.19	0.2675	0.295	0.225	0.2325	0.24	0.2225	0.22	0.19	0.22	0.185	0.14	0.1425	0.1725	0.195	0.2075	0.1725	0.18	0.1475	0.1575	0.145	0.16	0.165	0.135	0.1975	0.1375	0.15	0.1425
	0.2075	0.1425	0.1375	0.1275	0.1975	0.1175	0.115	0.1225	0.1425	0.1775	0.1125	0.12	0.1125	0.1525	0.11	0.125	0.085	0.105	0.1375	0.145	0.1625	0.2625	0.225	0.27	0.2375	0.2225	0.215	0.225	0.235	0.1875	0.1575	0.1775	0.1475	0.15	0.175	0.1925	0.1775	0.18	0.18	0.1925	0.25	0.1925	0.1325	0.145	0.1925	0.1575	0.155	0.105	0.1675
	0.1425	0.1375	0.145	0.095	0.1225	0.1225	0.1175	0.15	0.14	0.1325	0.1325	0.14	0.1375	0.0875	0.11	0.1025	0.125	0.1275	0.1025	0.135	0.1275	0.14	0.24	0.2975	0.2825	0.21	0.25	0.26	0.225	0.2425	0.155	0.18	0.1875	0.15	0.1725	0.175	0.1275	0.18	0.1875	0.17	0.14	0.15	0.17	0.1575	0.1625	0.1475	0.125	0.1575	0.15
	0.175	0.1375	0.155	0.1225	0.1225	0.13	0.09	0.155	0.15	0.18	0.095	0.165	0.11	0.0875	0.125	0.12	0.1625	0.1275	0.15	0.1175	0.0925	0.235	0.2175	0.2575	0.2625	0.24	0.2025	0.1975	0.2275	0.185	0.1575	0.155	0.18	0.105	0.19	0.215	0.145	0.1575	0.1575	0.1775	0.2075	0.1075	0.1325	0.12	0.14	0.14	0.1475	0.1125	0.1675
	0.17	0.13	0.115	0.1225	0.1125	0.0925	0.1325	0.1	0.1525	0.1575	0.12	0.09	0.1475	0.1025	0.085	0.0875	0.115	0.105	0.155	0.09	0.1575	0.1875	0.2275	0.2975	0.205	0.2375	0.22	0.1775	0.18	0.185	0.1625	0.205	0.165	0.14	0.17	0.165	0.1925	0.1675	0.1975	0.2	0.175	0.12	0.1325	0.125	0.17	0.135	0.1425	0.19	0.1875
	0.1175	0.1025	0.135	0.14	0.1375	0.1325	0.165	0.145	0.15	0.13	0.1075	0.135	0.12	0.1075	0.12	0.16	0.115	0.1425	0.1675	0.11	0.1625	0.215	0.2675	0.3025	0.2325	0.245	0.2425	0.2125	0.2475	0.1675	0.1525	0.2175	0.17	0.1075	0.16	0.125	0.1425	0.14	0.19	0.2025	0.2075	0.1375	0.1825	0.12	0.1025	0.13	0.0775	0.11	0.1575
	0.12	0.1025	0.0825	0.1225	0.1225	0.12	0.1125	0.16	0.1725	0.165	0.155	0.1425	0.14	0.1325	0.0925	0.1375	0.1425	0.1525	0.1025	0.11	0.1525	0.2375	0.185	0.32	0.26	0.2925	0.225	0.1775	0.1775	0.15	0.2	0.21	0.2075	0.21	0.1575	0.145	0.1775	0.2	0.1725	0.1225	0.2075	0.1625	0.165	0.125	0.165	0.1025	0.15	0.1525	0.17
	0.1325	0.1325	0.1425	0.14	0.1475	0.1325	0.0775	0.11	0.195	0.145	0.11	0.0975	0.16	0.1	0.15	0.12	0.13	0.165	0.1725	0.115	0.15	0.2575	0.2375	0.3125	0.1925	0.23	0.2375	0.215	0.17	0.235	0.19	0.175	0.1775	0.135	0.165	0.1275	0.1275	0.1675	0.175	0.1425	0.195	0.14	0.145	0.175	0.15	0.1625	0.1125	0.1325	0.19
	0.1575	0.0875	0.1575	0.125	0.1075	0.1325	0.09	0.1225	0.1675	0.13	0.13	0.1375	0.1025	0.1475	0.12	0.1375	0.14	0.1275	0.1025	0.195	0.0975	0.125	0.28	0.275	0.1775	0.195	0.2175	0.175	0.1875	0.1775	0.165	0.185	0.12	0.175	0.21	0.165	0.235	0.1775	0.21	0.1375	0.2175	0.1675	0.2	0.115	0.175	0.125	0.16	0.1725	0.1225
	0.1525	0.095	0.1275	0.1275	0.13	0.1825	0.085	0.1075	0.175	0.1575	0.165	0.1525	0.1475	0.105	0.0925	0.0925	0.165	0.1325	0.1575	0.14	0.13	0.1825	0.2475	0.3075	0.24	0.22	0.2025	0.1825	0.2075	0.19	0.15	0.1725	0.1725	0.145	0.1575	0.21	0.215	0.2175	0.165	0.13	0.14	0.1225	0.195	0.09	0.1225	0.15	0.1175	0.185	0.1225
	0.205	0.125	0.115	0.0925	0.115	0.105	0.17	0.0875	0.1725	0.13	0.1425	0.135	0.115	0.135	0.115	0.085	0.1425	0.11	0.11	0.1225	0.115	0.23	0.24	0.3125	0.2925	0.285	0.22	0.2375	0.225	0.19	0.1775	0.175	0.1575	0.1625	0.16	0.16	0.1675	0.145	0.225	0.195	0.1925	0.1325	0.1225	0.155	0.155	0.155	0.15	0.135	0.14
	0.135	0.1825	0.1275	0.1125	0.1125	0.13	0.11	0.1475	0.105	0.1425	0.07	0.145	0.1175	0.125	0.1325	0.16	0.13	0.0975	0.115	0.1325	0.1775	0.2025	0.22	0.3225	0.2225	0.225	0.2325	0.245	0.28	0.2325	0.1375	0.155	0.1925	0.16	0.1775	0.1525	0.2125	0.1425	0.2075	0.1525	0.13	0.1325	0.195	0.17	0.13	0.13	0.1375	0.1875	0.13
	0.1625	0.1075	0.1375	0.15	0.115	0.0875	0.1025	0.105	0.14	0.1325	0.125	0.13	0.12	0.1175	0.1075	0.14	0.105	0.1325	0.1475	0.115	0.145	0.235	0.23	0.3025	0.205	0.1975	0.235	0.1925	0.205	0.1775	0.1525	0.19	0.2025	0.145	0.205	0.16	0.1725	0.19	0.2175	0.1175	0.2125	0.15	0.1375	0.185	0.14	0.1625	0.1425	0.135	0.1825
	0.12	0.125	0.155	0.12	0.1375	0.1	0.14	0.1725	0.1325	0.1625	0.13	0.15	0.1675	0.1075	0.0825	0.075	0.115	0.085	0.125	0.1075	0.1775	0.2	0.2675	0.28	0.2425	0.1975	0.2475	0.185	0.2475	0.1675	0.1725	0.1875	0.1675	0.15	0.1675	0.135	0.17	0.1825	0.2275	0.1225	0.165	0.1625	0.18	0.18	0.155	0.17	0.1375	0.155	0.2
	0.105	0.1225	0.1175	0.12	0.1325	0.1	0.135	0.15	0.17	0.1475	0.12	0.1375	0.15	0.1	0.0975	0.11	0.1275	0.1075	0.145	0.145	0.12	0.205	0.2975	0.33	0.2525	0.2475	0.3075	0.2275	0.2175	0.16	0.21	0.23	0.1625	0.1375	0.145	0.1875	0.2425	0.1925	0.175	0.18	0.1825	0.1025	0.2	0.1425	0.1775	0.185	0.12	0.1375	0.105
	0.1225	0.1475	0.13	0.085	0.1625	0.1225	0.1325	0.1675	0.105	0.1475	0.1325	0.195	0.165	0.12	0.095	0.0975	0.1325	0.095	0.1325	0.11	0.135	0.2275	0.305	0.3875	0.2925	0.2	0.25	0.27	0.255	0.1925	0.15	0.155	0.195	0.1525	0.1775	0.195	0.16	0.1725	0.215	0.1575	0.15	0.1525	0.1625	0.1525	0.1675	0.1575	0.1375	0.1325	0.1825
	0.1775	0.135	0.1725	0.105	0.1	0.17	0.125	0.13	0.105	0.15	0.0675	0.175	0.1475	0.0925	0.1725	0.1075	0.115	0.115	0.09	0.11	0.1375	0.2275	0.2825	0.3275	0.2025	0.1675	0.2075	0.2	0.2	0.24	0.1625	0.1825	0.12	0.135	0.1975	0.125	0.18	0.13	0.195	0.19	0.17	0.135	0.125	0.1525	0.11	0.1225	0.1575	0.1525	0.1675
	0.1375	0.095	0.13	0.1225	0.11	0.1475	0.11	0.14	0.1475	0.1525	0.1425	0.1875	0.1175	0.1075	0.145	0.0875	0.1775	0.13	0.1675	0.165	0.1525	0.2625	0.2475	0.275	0.21	0.2175	0.2775	0.2125	0.215	0.21	0.1725	0.205	0.2025	0.1175	0.12	0.155	0.14	0.175	0.19	0.18	0.135	0.1425	0.1875	0.15	0.1375	0.17	0.1075	0.1325	0.1775
	0.0875	0.0975	0.0925	0.105	0.185	0.1225	0.12	0.1325	0.1375	0.1475	0.1425	0.18	0.125	0.0975	0.08	0.115	0.1525	0.175	0.13	0.1525	0.115	0.2125	0.1775	0.2075	0.175	0.2625	0.2075	0.2425	0.2475	0.1725	0.2	0.135	0.1525	0.125	0.12	0.155	0.1425	0.1825	0.17	0.18	0.1675	0.125	0.135	0.1725	0.145	0.1375	0.145	0.14	0.14
	0.1675	0.1475	0.17	0.1975	0.1375	0.14	0.1375	0.115	0.14	0.135	0.1525	0.1425	0.155	0.09	0.08	0.0875	0.1575	0.1175	0.125	0.14	0.11	0.2225	0.32	0.34	0.26	0.25	0.2825	0.2075	0.24	0.195	0.15	0.1625	0.135	0.1725	0.1675	0.1775	0.175	0.175	0.1525	0.175	0.175	0.13	0.14	0.1625	0.175	0.1175	0.125	0.1375	0.1475
	0.14	0.1	0.15	0.1125	0.0875	0.11	0.09	0.1575	0.1475	0.1775	0.15	0.1225	0.105	0.1325	0.105	0.0775	0.1225	0.135	0.115	0.145	0.1425	0.1825	0.265	0.3275	0.2325	0.2	0.2125	0.155	0.2325	0.1675	0.215	0.18	0.17	0.1875	0.2	0.205	0.2	0.175	0.2125	0.19	0.2375	0.095	0.1675	0.1775	0.145	0.145	0.16	0.13	0.0975
	0.1175	0.0775	0.14	0.1025	0.11	0.0625	0.095	0.1425	0.13	0.19	0.075	0.1525	0.125	0.1025	0.125	0.0975	0.105	0.1275	0.105	0.12	0.1225	0.1975	0.2675	0.2925	0.24	0.2025	0.2375	0.2075	0.15	0.1275	0.1275	0.2075	0.1775	0.1425	0.18	0.11	0.1475	0.135	0.19	0.125	0.1475	0.1375	0.1525	0.16	0.1375	0.145	0.1275	0.115	0.22
	0.145	0.135	0.135	0.155	0.1075	0.095	0.1275	0.13	0.1325	0.2025	0.1	0.1675	0.13	0.1225	0.12	0.1375	0.1425	0.1175	0.18	0.1475	0.1875	0.27	0.2625	0.3175	0.2175	0.2675	0.23	0.1875	0.215	0.21	0.11	0.205	0.1925	0.1675	0.1275	0.1475	0.1875	0.17	0.17	0.1625	0.13	0.135	0.1375	0.175	0.1825	0.0975	0.13	0.1775	0.1675
	0.13	0.1125	0.1675	0.1225	0.1425	0.1425	0.11	0.145	0.1575	0.175	0.105	0.1325	0.1375	0.0975	0.105	0.0675	0.1275	0.1375	0.1225	0.125	0.145	0.2525	0.26	0.2925	0.265	0.255	0.2475	0.24	0.205	0.16	0.1725	0.1975	0.23	0.195	0.145	0.1375	0.2	0.1725	0.2375	0.135	0.145	0.1575	0.17	0.13	0.1675	0.1125	0.1625	0.165	0.2125
	0.1825	0.1525	0.1425	0.085	0.17	0.165	0.1225	0.13	0.105	0.115	0.1125	0.1675	0.175	0.1175	0.1175	0.105	0.1225	0.1125	0.14	0.145	0.165	0.1775	0.3225	0.3225	0.2	0.2675	0.2225	0.2325	0.2775	0.16	0.1925	0.245	0.27	0.155	0.185	0.1675	0.18	0.19	0.1775	0.1525	0.175	0.1475	0.1325	0.125	0.205	0.185	0.175	0.1425	0.1425
	0.11	0.1275	0.12	0.105	0.1225	0.1625	0.14	0.1675	0.1325	0.1575	0.1275	0.1775	0.1475	0.1125	0.1475	0.1475	0.1425	0.125	0.1375	0.09	0.1525	0.13	0.2	0.2175	0.185	0.185	0.2075	0.1925	0.2025	0.1625	0.12	0.12	0.12	0.1525	0.165	0.165	0.16	0.1525	0.195	0.105	0.1225	0.14	0.1675	0.1225	0.155	0.1675	0.12	0.1225	0.1575
	0.1475	0.1125	0.085	0.1275	0.1225	0.1075	0.1375	0.15	0.1375	0.1275	0.1375	0.1375	0.14	0.0875	0.1275	0.1275	0.1025	0.1375	0.15	0.1425	0.1475	0.2375	0.21	0.345	0.2175	0.1775	0.22	0.1925	0.21	0.145	0.1775	0.22	0.2025	0.165	0.155	0.195	0.1875	0.1575	0.1575	0.18	0.1675	0.1325	0.1275	0.125	0.1225	0.155	0.1225	0.1625	0.145
	0.165	0.1225	0.105	0.1275	0.1325	0.17	0.0875	0.13	0.1125	0.16	0.1475	0.1875	0.1425	0.065	0.0975	0.0875	0.135	0.08	0.1675	0.1175	0.1625	0.1975	0.2675	0.3325	0.25	0.2425	0.2525	0.155	0.2525	0.2175	0.1425	0.185	0.1675	0.13	0.15	0.15	0.165	0.14	0.1875	0.1875	0.1675	0.1525	0.2	0.2125	0.1575	0.17	0.1425	0.14	0.1275
	0.2	0.1225	0.1275	0.09	0.105	0.095	0.1125	0.1625	0.135	0.1125	0.0875	0.11	0.1	0.1175	0.075	0.1575	0.135	0.125	0.16	0.1275	0.12	0.2075	0.195	0.32	0.2025	0.29	0.25	0.2525	0.1775	0.1975	0.165	0.165	0.19	0.1225	0.1725	0.1325	0.1525	0.1425	0.2475	0.115	0.185	0.1475	0.14	0.16	0.185	0.18	0.1725	0.2	0.15
	0.1	0.1625	0.1625	0.1425	0.085	0.1075	0.125	0.1075	0.1675	0.1275	0.105	0.1575	0.14	0.1475	0.1175	0.0675	0.1375	0.16	0.125	0.1225	0.1925	0.1825	0.305	0.3	0.1825	0.285	0.23	0.2	0.1575	0.2825	0.14	0.1725	0.21	0.195	0.1825	0.1325	0.1675	0.13	0.18	0.2125	0.235	0.145	0.185	0.1675	0.145	0.16	0.1475	0.1225	0.1725
	0.145	0.105	0.1775	0.1425	0.1	0.1225	0.15	0.14	0.18	0.1425	0.1	0.1275	0.1425	0.145	0.1075	0.13	0.095	0.145	0.1425	0.1625	0.165	0.23	0.1875	0.235	0.2025	0.1925	0.16	0.1725	0.1725	0.21	0.1675	0.1575	0.2075	0.0825	0.1475	0.135	0.16	0.14	0.2	0.145	0.18	0.1625	0.1925	0.135	0.1625	0.155	0.17	0.1475	0.1375
	0.12	0.085	0.165	0.11	0.1175	0.0825	0.1475	0.105	0.1875	0.1525	0.1275	0.1525	0.16	0.1575	0.12	0.0925	0.1025	0.1375	0.1275	0.155	0.1275	0.2325	0.2425	0.28	0.2075	0.2125	0.2025	0.2275	0.175	0.16	0.1775	0.225	0.165	0.1725	0.1775	0.1425	0.205	0.17	0.2225	0.23	0.1875	0.15	0.175	0.135	0.1625	0.1525	0.1625	0.145	0.145
	0.155	0.1225	0.1375	0.09	0.145	0.1475	0.1175	0.16	0.1475	0.165	0.13	0.145	0.1225	0.11	0.1225	0.0925	0.1125	0.1225	0.125	0.105	0.17	0.19	0.3325	0.3875	0.2625	0.2	0.3075	0.2225	0.2825	0.245	0.1925	0.22	0.2125	0.1675	0.195	0.1475	0.165	0.2075	0.2325	0.155	0.215	0.205	0.1575	0.1425	0.1275	0.1775	0.14	0.1275	0.165
	0.1675	0.1425	0.1425	0.1375	0.085	0.14	0.095	0.155	0.1425	0.1925	0.1325	0.2175	0.15	0.1225	0.1075	0.105	0.12	0.1375	0.1025	0.1075	0.1425	0.2375	0.2675	0.35	0.2225	0.2025	0.285	0.2375	0.24	0.1925	0.1525	0.2225	0.1675	0.135	0.1725	0.1675	0.145	0.1675	0.185	0.17	0.2175	0.14	0.185	0.1275	0.1075	0.155	0.17	0.13	0.1725
	0.1425	0.165	0.2	0.115	0.135	0.155	0.12	0.14	0.135	0.135	0.14	0.1575	0.0875	0.0925	0.105	0.125	0.105	0.1075	0.14	0.115	0.1825	0.19	0.24	0.2375	0.2325	0.225	0.2325	0.2125	0.2325	0.19	0.19	0.1325	0.2125	0.1025	0.175	0.1675	0.1575	0.1025	0.21	0.21	0.18	0.1225	0.16	0.13	0.1375	0.1075	0.1525	0.0975	0.1525
	0.155	0.1625	0.1475	0.1225	0.15	0.115	0.11	0.135	0.145	0.11	0.12	0.2175	0.1275	0.095	0.0925	0.11	0.145	0.0975	0.1225	0.14	0.225	0.19	0.2175	0.27	0.2	0.1925	0.2125	0.215	0.25	0.1675	0.1525	0.1775	0.1675	0.165	0.1525	0.165	0.1675	0.1675	0.1525	0.145	0.17	0.105	0.1625	0.1175	0.1425	0.15	0.15	0.1275	0.1425
	0.1475	0.1125	0.115	0.1125	0.1	0.13	0.1275	0.08	0.2	0.1175	0.1275	0.155	0.1325	0.1375	0.115	0.1075	0.1075	0.1	0.0975	0.12	0.1425	0.24	0.285	0.2875	0.245	0.23	0.275	0.1625	0.2175	0.2075	0.195	0.1725	0.15	0.1525	0.17	0.1925	0.205	0.1575	0.21	0.115	0.1525	0.1525	0.175	0.1175	0.105	0.1475	0.155	0.1275	0.16
	0.1475	0.17	0.1425	0.1125	0.135	0.0925	0.125	0.11	0.1625	0.18	0.11	0.135	0.1575	0.0975	0.155	0.1075	0.1375	0.135	0.1325	0.145	0.1475	0.2725	0.245	0.25	0.185	0.2	0.21	0.1575	0.18	0.21	0.145	0.145	0.14	0.145	0.12	0.14	0.195	0.14	0.25	0.19	0.18	0.1475	0.155	0.135	0.14	0.16	0.1525	0.155	0.1825
	0.14	0.1175	0.105	0.11	0.1875	0.13	0.105	0.1225	0.1275	0.11	0.125	0.165	0.13	0.125	0.1475	0.135	0.12	0.1025	0.1525	0.1525	0.1525	0.1725	0.2925	0.34	0.26	0.2025	0.2625	0.27	0.215	0.1825	0.155	0.2025	0.12	0.12	0.1325	0.175	0.1525	0.1675	0.2025	0.15	0.155	0.1675	0.1925	0.1325	0.135	0.135	0.115	0.165	0.1425
	0.18	0.1675	0.095	0.11	0.1375	0.13	0.1225	0.1125	0.1	0.155	0.105	0.1525	0.115	0.14	0.135	0.155	0.175	0.0875	0.1325	0.12	0.1575	0.205	0.2275	0.3275	0.2125	0.295	0.22	0.2275	0.2475	0.215	0.2075	0.21	0.2	0.19	0.1875	0.1875	0.1975	0.1925	0.1675	0.175	0.235	0.105	0.18	0.1425	0.1725	0.1175	0.165	0.1475	0.125
	0.185	0.1275	0.1125	0.135	0.155	0.15	0.13	0.125	0.13	0.1	0.1125	0.1325	0.15	0.1325	0.12	0.1075	0.125	0.1225	0.115	0.1625	0.13	0.18	0.2275	0.2475	0.2325	0.2375	0.2325	0.2175	0.21	0.195	0.165	0.1925	0.195	0.1125	0.14	0.1775	0.155	0.195	0.2075	0.195	0.1875	0.2	0.1625	0.1075	0.135	0.14	0.1625	0.1375	0.1
	0.1225	0.105	0.1725	0.13	0.1475	0.195	0.1	0.135	0.1375	0.1275	0.1175	0.1225	0.135	0.1125	0.145	0.1075	0.14	0.13	0.125	0.1	0.165	0.16	0.31	0.2925	0.1775	0.2075	0.2075	0.18	0.16	0.2325	0.1675	0.155	0.135	0.1275	0.1675	0.155	0.13	0.135	0.155	0.1925	0.1375	0.1225	0.14	0.15	0.12	0.1475	0.145	0.16	0.1975
	0.13	0.09	0.145	0.125	0.1575	0.095	0.1075	0.0825	0.155	0.19	0.14	0.1275	0.0875	0.115	0.105	0.0925	0.095	0.1025	0.1425	0.1275	0.1225	0.2475	0.2375	0.275	0.225	0.265	0.275	0.2625	0.1875	0.215	0.205	0.2275	0.15	0.1825	0.1475	0.17	0.165	0.1775	0.1725	0.2025	0.18	0.1375	0.195	0.1325	0.1275	0.1475	0.1375	0.195	0.14
	0.13	0.1575	0.1175	0.13	0.14	0.185	0.11	0.175	0.12	0.185	0.1075	0.155	0.145	0.085	0.1175	0.12	0.15	0.115	0.14	0.125	0.135	0.2825	0.2225	0.23	0.23	0.215	0.18	0.1625	0.2	0.1425	0.1525	0.1675	0.1375	0.1875	0.1775	0.19	0.1375	0.1875	0.1975	0.185	0.115	0.105	0.1875	0.175	0.1325	0.0925	0.1275	0.16	0.165
	0.1675	0.1175	0.0825	0.125	0.2075	0.1175	0.0925	0.1325	0.185	0.1375	0.0975	0.1625	0.1175	0.1025	0.1125	0.1275	0.12	0.1325	0.1525	0.1325	0.135	0.255	0.215	0.3325	0.2225	0.185	0.2	0.2075	0.2775	0.1675	0.12	0.1925	0.1825	0.19	0.18	0.13	0.16	0.1525	0.16	0.1725	0.155	0.16	0.1525	0.1075	0.135	0.135	0.1475	0.1325	0.1925
	0.145	0.11	0.0925	0.1125	0.095	0.1575	0.1475	0.1275	0.17	0.175	0.0975	0.1425	0.135	0.11	0.1375	0.1225	0.1125	0.1075	0.16	0.095	0.13	0.17	0.25	0.3075	0.2525	0.195	0.2225	0.18	0.2425	0.1725	0.135	0.1225	0.1225	0.105	0.14	0.1825	0.1675	0.1675	0.15	0.115	0.11	0.1125	0.205	0.1675	0.15	0.1125	0.15	0.1425	0.2225
	0.17	0.1475	0.1225	0.1325	0.1325	0.135	0.115	0.12	0.145	0.15	0.13	0.14	0.0975	0.1025	0.0775	0.1225	0.105	0.1575	0.1425	0.105	0.1625	0.2425	0.22	0.36	0.23	0.205	0.2575	0.23	0.22	0.2325	0.1425	0.1875	0.155	0.165	0.16	0.18	0.2275	0.155	0.2275	0.1225	0.165	0.165	0.19	0.1525	0.155	0.1425	0.185	0.1775	0.1725
	0.1425	0.1725	0.095	0.1175	0.145	0.1025	0.16	0.1225	0.1175	0.1675	0.08	0.1425	0.16	0.09	0.135	0.105	0.1475	0.15	0.1025	0.0775	0.1475	0.1475	0.27	0.3	0.23	0.2625	0.235	0.1725	0.215	0.1225	0.115	0.14	0.165	0.1125	0.1325	0.1525	0.1525	0.1375	0.19	0.185	0.1875	0.1725	0.1425	0.12	0.1975	0.165	0.12	0.1375	0.135
	0.1575	0.1225	0.125	0.1225	0.1325	0.13	0.15	0.115	0.1	0.21	0.11	0.1825	0.1075	0.1175	0.0975	0.12	0.1	0.11	0.135	0.145	0.1325	0.2275	0.255	0.335	0.1875	0.24	0.2375	0.2025	0.1675	0.1625	0.195	0.19	0.1725	0.12	0.195	0.175	0.2025	0.14	0.23	0.185	0.215	0.1325	0.175	0.1	0.115	0.1475	0.155	0.17	0.1425
	0.1525	0.1525	0.1125	0.155	0.14	0.1425	0.15	0.125	0.1325	0.175	0.09	0.1325	0.13	0.1175	0.1425	0.1	0.1	0.0975	0.1225	0.1075	0.1325	0.215	0.2475	0.24	0.2175	0.235	0.23	0.2525	0.235	0.225	0.16	0.19	0.14	0.14	0.1775	0.1675	0.1575	0.145	0.19	0.1675	0.1725	0.125	0.14	0.1525	0.175	0.1425	0.1675	0.14	0.135
	0.145	0.165	0.0775	0.1125	0.125	0.14	0.1225	0.1125	0.1475	0.0825	0.1475	0.135	0.13	0.15	0.145	0.11	0.1025	0.1125	0.16	0.1225	0.1475	0.275	0.24	0.3225	0.255	0.2	0.195	0.255	0.255	0.24	0.1475	0.225	0.21	0.145	0.13	0.1925	0.1575	0.2025	0.2425	0.1675	0.1675	0.15	0.22	0.1525	0.16	0.1525	0.135	0.1575	0.1775
	0.1825	0.135	0.1975	0.105	0.1575	0.135	0.115	0.13	0.1325	0.1625	0.1175	0.15	0.1575	0.1025	0.125	0.1425	0.115	0.1375	0.1525	0.1125	0.09	0.25	0.235	0.2575	0.215	0.2725	0.225	0.2675	0.205	0.18	0.195	0.175	0.1575	0.155	0.16	0.1775	0.1725	0.1625	0.255	0.1825	0.1525	0.145	0.1975	0.1775	0.1275	0.1175	0.1325	0.125	0.1325
	0.1575	0.1175	0.11	0.1	0.1325	0.115	0.1125	0.095	0.115	0.1275	0.145	0.1625	0.155	0.115	0.09	0.1275	0.125	0.135	0.1675	0.1275	0.135	0.2375	0.24	0.31	0.2375	0.215	0.245	0.165	0.2325	0.1825	0.1725	0.145	0.1825	0.12	0.16	0.1475	0.1275	0.23	0.1925	0.2175	0.1675	0.155	0.1325	0.1325	0.16	0.17	0.1225	0.1675	0.1625
	0.15	0.135	0.1375	0.1225	0.13	0.11	0.15	0.1675	0.14	0.125	0.1575	0.1475	0.15	0.1025	0.1125	0.11	0.1125	0.0925	0.1425	0.105	0.155	0.205	0.2625	0.27	0.2475	0.25	0.3125	0.2575	0.2275	0.1625	0.145	0.145	0.1725	0.095	0.1725	0.1475	0.1725	0.17	0.23	0.1875	0.13	0.1075	0.1925	0.165	0.115	0.13	0.145	0.19	0.1175
	0.1375	0.145	0.1	0.1	0.19	0.1025	0.11	0.1525	0.155	0.1225	0.105	0.0825	0.1675	0.1125	0.1	0.135	0.115	0.13	0.1	0.1375	0.1375	0.16	0.2825	0.28	0.265	0.2675	0.2475	0.21	0.22	0.18	0.1775	0.2225	0.15	0.1775	0.1775	0.16	0.1475	0.1625	0.1775	0.175	0.15	0.175	0.2025	0.1175	0.17	0.13	0.12	0.12	0.1975
	0.1375	0.1	0.1375	0.105	0.125	0.13	0.1075	0.1375	0.1525	0.225	0.1025	0.125	0.15	0.125	0.0975	0.14	0.0975	0.1225	0.175	0.0875	0.1575	0.235	0.1975	0.2925	0.275	0.27	0.24	0.2175	0.17	0.1625	0.2225	0.2	0.15	0.155	0.1775	0.18	0.105	0.1825	0.2425	0.1525	0.21	0.18	0.1325	0.1375	0.16	0.14	0.1225	0.13	0.1575
	0.1475	0.1375	0.125	0.1325	0.1025	0.1725	0.105	0.135	0.1475	0.17	0.1425	0.1425	0.1125	0.13	0.1375	0.1325	0.1275	0.1075	0.12	0.12	0.1325	0.265	0.2325	0.2675	0.255	0.195	0.28	0.21	0.2425	0.2275	0.1775	0.17	0.145	0.1425	0.175	0.1525	0.255	0.11	0.205	0.1725	0.18	0.1475	0.205	0.1575	0.15	0.145	0.1275	0.1375	0.1375
	0.1175	0.1225	0.1275	0.1225	0.13	0.13	0.1125	0.165	0.1225	0.1425	0.1175	0.125	0.115	0.135	0.1125	0.095	0.1425	0.14	0.13	0.1225	0.1575	0.2175	0.3	0.32	0.2	0.245	0.19	0.22	0.2025	0.2275	0.19	0.1875	0.2	0.1575	0.1675	0.1575	0.135	0.1525	0.185	0.1675	0.1775	0.135	0.1275	0.145	0.105	0.14	0.14	0.135	0.1375
	0.155	0.135	0.1275	0.0725	0.145	0.1175	0.1275	0.1275	0.175	0.095	0.105	0.105	0.1325	0.1525	0.1	0.1175	0.105	0.13	0.145	0.15	0.135	0.225	0.2675	0.28	0.2475	0.2025	0.19	0.2225	0.205	0.155	0.1325	0.1475	0.14	0.1375	0.11	0.1575	0.17	0.1875	0.17	0.1475	0.19	0.1475	0.1975	0.105	0.145	0.1475	0.1475	0.1925	0.19
	0.1375	0.1425	0.075	0.105	0.1475	0.0825	0.145	0.115	0.12	0.14	0.11	0.145	0.1425	0.0825	0.085	0.12	0.115	0.085	0.155	0.1275	0.1625	0.205	0.24	0.2875	0.2275	0.255	0.1925	0.195	0.2275	0.1675	0.215	0.1875	0.145	0.155	0.1525	0.1375	0.2125	0.1575	0.205	0.15	0.1925	0.15	0.13	0.1425	0.1275	0.125	0.175	0.1475	0.1425
	0.095	0.1125	0.09	0.1175	0.135	0.15	0.1475	0.145	0.1125	0.1425	0.145	0.1475	0.1225	0.115	0.1675	0.075	0.1425	0.09	0.1325	0.1525	0.1525	0.2075	0.255	0.3125	0.23	0.2725	0.275	0.2125	0.17	0.17	0.1725	0.2225	0.175	0.1475	0.18	0.18	0.1725	0.23	0.1875	0.1775	0.15	0.1325	0.1825	0.165	0.135	0.1475	0.13	0.145	0.15
	0.1175	0.0875	0.125	0.11	0.1075	0.115	0.12	0.1425	0.1125	0.14	0.1	0.1425	0.145	0.1175	0.125	0.135	0.1175	0.11	0.1375	0.155	0.1575	0.23	0.2475	0.2525	0.225	0.19	0.245	0.185	0.2025	0.1625	0.1425	0.1775	0.1175	0.1525	0.1475	0.2125	0.2	0.165	0.1975	0.165	0.165	0.12	0.1725	0.1525	0.1675	0.1475	0.115	0.145	0.1375
	0.1225	0.1125	0.1275	0.1275	0.155	0.1475	0.0875	0.1275	0.1575	0.1525	0.1075	0.1125	0.12	0.0975	0.1325	0.095	0.1525	0.1375	0.1175	0.12	0.175	0.21	0.275	0.2675	0.195	0.245	0.1725	0.2325	0.1775	0.17	0.1675	0.2125	0.165	0.12	0.175	0.1925	0.17	0.175	0.2	0.21	0.1975	0.1	0.1575	0.1775	0.1175	0.1475	0.1575	0.1625	0.1375
	0.0875	0.0975	0.155	0.1425	0.1275	0.115	0.1325	0.115	0.15	0.1375	0.095	0.11	0.1225	0.16	0.085	0.1225	0.15	0.14	0.1625	0.1325	0.1925	0.2075	0.2425	0.3375	0.29	0.2525	0.295	0.1775	0.225	0.1825	0.1825	0.2025	0.215	0.1525	0.1675	0.1875	0.1825	0.1775	0.1775	0.1125	0.2575	0.1025	0.125	0.1675	0.1575	0.165	0.1625	0.1625	0.16
	0.1275	0.145	0.1025	0.12	0.1025	0.11	0.11	0.085	0.14	0.15	0.125	0.1125	0.1425	0.1075	0.12	0.1075	0.0625	0.1375	0.1425	0.1375	0.1225	0.235	0.2	0.2425	0.2325	0.195	0.23	0.175	0.1775	0.2	0.185	0.175	0.195	0.155	0.1525	0.15	0.195	0.18	0.22	0.155	0.13	0.12	0.1425	0.1875	0.1425	0.13	0.0925	0.1375	0.14
	0.16	0.1	0.1125	0.1025	0.11	0.1275	0.115	0.155	0.165	0.125	0.1675	0.1475	0.1425	0.1075	0.1225	0.155	0.125	0.15	0.1525	0.13	0.1475	0.2025	0.2925	0.335	0.2175	0.2525	0.2175	0.2825	0.2175	0.17	0.185	0.215	0.19	0.1425	0.1825	0.1725	0.205	0.145	0.1575	0.115	0.19	0.13	0.1275	0.1975	0.14	0.15	0.1525	0.135	0.1425
	0.19	0.105	0.105	0.11	0.135	0.0625	0.155	0.12	0.155	0.1475	0.145	0.1125	0.17	0.12	0.085	0.11	0.0925	0.15	0.105	0.1425	0.125	0.245	0.2175	0.27	0.275	0.2625	0.275	0.24	0.2	0.1925	0.115	0.2025	0.1625	0.18	0.185	0.135	0.1675	0.155	0.22	0.155	0.18	0.1675	0.2425	0.15	0.1625	0.1825	0.1575	0.1975	0.1825
	0.135	0.09	0.0975	0.1325	0.1	0.1575	0.125	0.18	0.18	0.155	0.105	0.115	0.1225	0.1375	0.1275	0.1	0.12	0.15	0.15	0.1125	0.1575	0.1775	0.2075	0.235	0.215	0.18	0.2175	0.17	0.2275	0.17	0.16	0.2125	0.1375	0.15	0.13	0.16	0.125	0.16	0.12	0.1725	0.1375	0.1575	0.1425	0.105	0.1375	0.1175	0.1375	0.1475	0.15
phase5_shuffle	0.115	0.1475	0.135	0.145	0.115	0.1175	0.1125	0.135	0.1725	0.1425	0.1425	0.105	0.2	0.1425	0.15	0.0925	0.1175	0.12	0.155	0.165	0.1925	0.165	0.1075	0.13	0.0825	0.1275	0.1125	0.085	0.16	0.0925	0.1275	0.1075	0.1425	0.1275	0.105	0.155	0.145	0.0875	0.09	0.12	0.1225	0.1275	0.0675	0.0875	0.105	0.11	0.095	0.1625	0.13
	0.1325	0.145	0.0975	0.12	0.115	0.095	0.0575	0.18	0.1075	0.135	0.15	0.1375	0.0975	0.1025	0.09	0.13	0.1225	0.1525	0.1275	0.1175	0.1325	0.105	0.1175	0.1075	0.1	0.13	0.125	0.1175	0.1575	0.115	0.1225	0.1275	0.06	0.1675	0.105	0.1175	0.1275	0.11	0.105	0.1325	0.135	0.1075	0.135	0.1425	0.125	0.13	0.2125	0.125	0.1475
	0.135	0.135	0.1375	0.0975	0.1175	0.1275	0.1775	0.1025	0.0875	0.105	0.135	0.1275	0.1375	0.1	0.095	0.1075	0.1225	0.105	0.14	0.11	0.16	0.12	0.1175	0.12	0.14	0.09	0.1225	0.1025	0.09	0.1325	0.145	0.1075	0.1225	0.09	0.105	0.1325	0.1075	0.095	0.12	0.13	0.1425	0.1325	0.0975	0.115	0.1175	0.125	0.1925	0.14	0.1175
	0.105	0.125	0.175	0.1375	0.1225	0.1325	0.12	0.1175	0.125	0.1275	0.1125	0.1075	0.0975	0.0975	0.115	0.09	0.165	0.1275	0.15	0.0925	0.1	0.11	0.125	0.155	0.125	0.1175	0.1325	0.1275	0.1275	0.1125	0.1575	0.1225	0.1325	0.1325	0.1475	0.1025	0.155	0.1275	0.1225	0.095	0.1475	0.1025	0.07	0.1025	0.0975	0.12	0.125	0.155	0.0925
	0.1425	0.1525	0.125	0.1325	0.1475	0.1	0.1075	0.125	0.095	0.1375	0.15	0.145	0.1175	0.105	0.1125	0.1375	0.1475	0.125	0.1	0.13	0.0975	0.125	0.145	0.1025	0.15	0.13	0.1475	0.1225	0.1075	0.09	0.1325	0.1325	0.135	0.145	0.145	0.125	0.1775	0.1025	0.0725	0.11	0.1375	0.12	0.1075	0.12	0.105	0.105	0.18	0.1125	0.1525
	0.1	0.1525	0.12	0.1025	0.1375	0.14	0.1125	0.1	0.0975	0.115	0.1075	0.14	0.0975	0.1225	0.1	0.095	0.105	0.145	0.1525	0.135	0.14	0.14	0.13	0.1225	0.1125	0.135	0.14	0.1125	0.0825	0.1025	0.1175	0.105	0.13	0.115	0.1425	0.12	0.15	0.105	0.12	0.1075	0.1725	0.11	0.11	0.1275	0.085	0.1425	0.12	0.13	0.1675
	0.155	0.1425	0.12	0.11	0.1325	0.1125	0.135	0.125	0.1025	0.115	0.165	0.1525	0.1075	0.115	0.1075	0.0775	0.1175	0.1275	0.14	0.1025	0.1575	0.12	0.11	0.1175	0.1075	0.1025	0.1375	0.1275	0.07	0.1375	0.1025	0.14	0.1	0.135	0.15	0.1425	0.15	0.11	0.11	0.09	0.1775	0.105	0.1175	0.16	0.1	0.13	0.18	0.1425	0.1325
	0.0975	0.135	0.1075	0.15	0.15	0.0875	0.1175	0.0925	0.1325	0.0925	0.085	0.1325	0.1	0.1125	0.145	0.135	0.1075	0.1675	0.1425	0.075	0.1275	0.09	0.135	0.1275	0.1575	0.115	0.19	0.115	0.14	0.115	0.1425	0.105	0.145	0.15	0.1075	0.1275	0.1575	0.0975	0.095	0.0775	0.1525	0.0925	0.0675	0.0925	0.1	0.12	0.135	0.1275	0.1225
	0.0925	0.13	0.115	0.14	0.11	0.1075	0.155	0.1225	0.0825	0.115	0.19	0.0875	0.1275	0.095	0.0825	0.095	0.16	0.155	0.125	0.075	0.1625	0.115	0.1425	0.1	0.145	0.105	0.1425	0.1325	0.0825	0.1075	0.115	0.11	0.1325	0.12	0.1425	0.1175	0.1375	0.105	0.1225	0.1075	0.14	0.1	0.12	0.14	0.085	0.1075	0.19	0.12	0.1875
	0.135	0.13	0.135	0.11	0.1775	0.1075	0.075	0.1525	0.1225	0.15	0.16	0.1325	0.1225	0.115	0.175	0.07	0.15	0.1475	0.155	0.1275	0.145	0.11	0.14	0.1025	0.115	0.09	0.095	0.145	0.1025	0.08	0.135	0.1075	0.1075	0.135	0.14	0.155	0.105	0.0875	0.115	0.1225	0.135	0.105	0.12	0.1175	0.0875	0.1375	0.1425	0.14	0.1325
	0.12	0.1725	0.115	0.1075	0.15	0.0925	0.09	0.12	0.17	0.1025	0.13	0.0925	0.09	0.1625	0.0975	0.085	0.1025	0.135	0.115	0.12	0.1775	0.0825	0.1225	0.125	0.1075	0.1275	0.155	0.125	0.115	0.085	0.1275	0.1175	0.1225	0.135	0.0775	0.075	0.1025	0.1025	0.075	0.0675	0.1425	0.135	0.0775	0.115	0.1175	0.1275	0.145	0.16	0.13
	0.1125	0.155	0.135	0.1525	0.1425	0.1075	0.0875	0.1625	0.12	0.18	0.1225	0.13	0.1375	0.145	0.11	0.1275	0.1075	0.105	0.11	0.1125	0.1325	0.1125	0.1525	0.11	0.115	0.13	0.17	0.1275	0.1325	0.1275	0.145	0.145	0.14	0.1325	0.0925	0.1025	0.165	0.165	0.0925	0.1425	0.1175	0.135	0.08	0.1575	0.0725	0.1075	0.1575	0.16	0.12
	0.115	0.1375	0.17	0.12	0.1175	0.1125	0.095	0.135	0.1425	0.125	0.1575	0.125	0.105	0.105	0.105	0.1425	0.1325	0.13	0.1125	0.0925	0.165	0.1575	0.1475	0.1325	0.115	0.1075	0.1375	0.1025	0.0975	0.0925	0.1525	0.1275	0.105	0.12	0.12	0.1375	0.165	0.135	0.135	0.13	0.11	0.1425	0.0825	0.145	0.105	0.0975	0.1525	0.1175	0.145
	0.09	0.1425	0.155	0.12	0.1475	0.095	0.1125	0.12	0.125	0.12	0.1875	0.1075	0.1075	0.1325	0.1075	0.1025	0.105	0.105	0.085	0.1	0.12	0.08	0.1275	0.1075	0.15	0.155	0.1275	0.09	0.1275	0.095	0.125	0.1375	0.13	0.16	0.115	0.1325	0.1675	0.1375	0.1275	0.1225	0.1075	0.11	0.1175	0.1225	0.1375	0.16	0.1025	0.1375	0.1225
	0.13	0.1575	0.165	0.1075	0.09	0.105	0.0975	0.145	0.1125	0.1575	0.0975	0.1525	0.125	0.1025	0.09	0.1475	0.105	0.0925	0.15	0.15	0.115	0.095	0.11	0.1425	0.0925	0.1	0.19	0.12	0.135	0.1025	0.1275	0.1275	0.11	0.145	0.1275	0.12	0.185	0.1075	0.1225	0.0925	0.0975	0.105	0.1125	0.1375	0.1125	0.125	0.165	0.12	0.135
	0.1325	0.135	0.105	0.13	0.1575	0.14	0.1175	0.0925	0.145	0.1175	0.1225	0.1375	0.135	0.14	0.1	0.115	0.1075	0.1475	0.115	0.12	0.1275	0.145	0.1275	0.11	0.11	0.0875	0.115	0.1075	0.135	0.125	0.0875	0.1075	0.13	0.15	0.145	0.145	0.095	0.1025	0.09	0.1425	0.13	0.125	0.14	0.165	0.1175	0.0875	0.115	0.13	0.16
	0.1575	0.125	0.165	0.135	0.1325	0.085	0.13	0.13	0.1375	0.1075	0.1625	0.1125	0.1	0.1225	0.115	0.1325	0.115	0.1425	0.1075	0.1225	0.1375	0.145	0.13	0.1175	0.085	0.1125	0.12	0.1225	0.0975	0.1125	0.1375	0.1475	0.17	0.12	0.1075	0.1325	0.15	0.0975	0.125	0.135	0.105	0.085	0.12	0.13	0.1525	0.1275	0.125	0.1125	0.12
	0.115	0.1275	0.155	0.14	0.15	0.065	0.0925	0.1125	0.1125	0.11	0.105	0.105	0.105	0.1025	0.125	0.1175	0.0925	0.1275	0.11	0.11	0.125	0.1525	0.12	0.17	0.1025	0.1075	0.0775	0.145	0.115	0.1175	0.105	0.07	0.145	0.085	0.11	0.1275	0.1575	0.09	0.085	0.1225	0.145	0.1325	0.095	0.1275	0.0925	0.1375	0.12	0.135	0.1525
	0.1075	0.125	0.12	0.135	0.1575	0.13	0.1125	0.0975	0.1325	0.1575	0.1025	0.1275	0.1375	0.125	0.125	0.0975	0.1475	0.0825	0.135	0.1125	0.135	0.1425	0.145	0.125	0.15	0.1225	0.1075	0.125	0.12	0.0825	0.1375	0.1275	0.11	0.1225	0.1125	0.1025	0.1175	0.09	0.1275	0.12	0.135	0.1725	0.1625	0.07	0.09	0.11	0.1575	0.13	0.1475
	0.1275	0.175	0.1525	0.11	0.11	0.11	0.09	0.13	0.1175	0.1375	0.135	0.115	0.0975	0.13	0.075	0.055	0.1	0.1575	0.0825	0.145	0.105	0.1475	0.1425	0.1325	0.115	0.135	0.12	0.115	0.1425	0.11	0.1225	0.0775	0.11	0.145	0.0975	0.105	0.1575	0.1075	0.1075	0.155	0.1275	0.085	0.1075	0.12	0.135	0.1175	0.17	0.1125	0.155
	0.165	0.1875	0.14	0.1	0.08	0.11	0.0725	0.135	0.145	0.1375	0.125	0.14	0.125	0.0775	0.1625	0.135	0.12	0.1325	0.155	0.13	0.1025	0.1325	0.1075	0.115	0.1025	0.0725	0.1425	0.1225	0.125	0.1575	0.1125	0.1025	0.1125	0.1225	0.1275	0.135	0.12	0.1325	0.125	0.125	0.1475	0.1125	0.105	0.1075	0.1575	0.1325	0.1175	0.1175	0.1425
	0.1125	0.14	0.145	0.135	0.1925	0.135	0.0975	0.115	0.11	0.165	0.0975	0.1025	0.1125	0.1225	0.0975	0.1125	0.105	0.1075	0.1425	0.105	0.14	0.13	0.1125	0.12	0.11	0.16	0.1275	0.125	0.155	0.11	0.13	0.155	0.1025	0.1475	0.155	0.1425	0.16	0.1275	0.12	0.145	0.16	0.1	0.09	0.08	0.0675	0.14	0.1825	0.1125	0.105
	0.1325	0.1625	0.125	0.1525	0.11	0.1175	0.0775	0.12	0.085	0.105	0.1175	0.155	0.1	0.115	0.105	0.125	0.1125	0.1225	0.1475	0.0925	0.15	0.095	0.1525	0.115	0.145	0.0975	0.17	0.0925	0.135	0.0975	0.135	0.1175	0.1275	0.1425	0.1625	0.1475	0.1475	0.11	0.1275	0.135	0.1775	0.0875	0.11	0.155	0.105	0.115	0.085	0.1375	0.1375
	0.09	0.1125	0.0925	0.1275	0.1475	0.07	0.1075	0.11	0.0775	0.115	0.1625	0.1125	0.125	0.0825	0.14	0.0925	0.105	0.125	0.1225	0.1025	0.1025	0.1275	0.14	0.1475	0.17	0.1075	0.115	0.1125	0.155	0.135	0.0925	0.145	0.1175	0.1125	0.1325	0.09	0.165	0.1675	0.08	0.1325	0.1475	0.1325	0.0825	0.1275	0.085	0.0975	0.1425	0.0925	0.0975
	0.1225	0.1275	0.1375	0.135	0.145	0.1325	0.0725	0.14	0.0975	0.1275	0.1175	0.1175	0.1225	0.1	0.1125	0.135	0.09	0.135	0.15	0.165	0.13	0.1175	0.1175	0.1325	0.1025	0.14	0.125	0.105	0.13	0.1375	0.11	0.1	0.105	0.1575	0.0625	0.1375	0.135	0.1075	0.1475	0.1125	0.12	0.1	0.145	0.12	0.1225	0.095	0.2025	0.0925	0.105
	0.125	0.1575	0.0975	0.1475	0.1225	0.1375	0.105	0.11	0.135	0.1425	0.17	0.11	0.135	0.1075	0.1325	0.1025	0.1375	0.155	0.175	0.125	0.16	0.1125	0.1425	0.1125	0.1225	0.13	0.155	0.105	0.145	0.13	0.0925	0.145	0.0875	0.1025	0.1375	0.145	0.145	0.1325	0.16	0.1075	0.1475	0.105	0.1375	0.1175	0.0975	0.1075	0.18	0.135	0.1425
	0.135	0.11	0.12	0.1375	0.13	0.115	0.09	0.1125	0.0825	0.105	0.1275	0.085	0.1475	0.1175	0.125	0.09	0.1075	0.175	0.12	0.1275	0.1575	0.1075	0.115	0.1325	0.0975	0.135	0.13	0.12	0.1175	0.155	0.12	0.1675	0.14	0.1525	0.115	0.12	0.1775	0.11	0.1175	0.1225	0.1225	0.1025	0.115	0.16	0.06	0.08	0.1175	0.1275	0.155
	0.1425	0.165	0.13	0.1125	0.125	0.1	0.1275	0.1425	0.1025	0.1275	0.17	0.1075	0.155	0.0625	0.1125	0.1225	0.14	0.1125	0.1175	0.1275	0.1425	0.1225	0.16	0.1575	0.1025	0.125	0.0825	0.1125	0.14	0.1175	0.13	0.1125	0.1625	0.235	0.1375	0.155	0.1675	0.135	0.105	0.1425	0.14	0.1075	0.1325	0.0975	0.1075	0.1025	0.1525	0.0725	0.12
	0.16	0.1475	0.12	0.1075	0.1325	0.1425	0.13	0.0825	0.135	0.145	0.165	0.0875	0.1225	0.11	0.13	0.15	0.1375	0.1575	0.1325	0.1	0.1525	0.1325	0.13	0.1625	0.135	0.095	0.105	0.1575	0.15	0.0975	0.1475	0.1225	0.13	0.135	0.1175	0.1125	0.115	0.125	0.1025	0.105	0.1275	0.105	0.105	0.1025	0.09	0.15	0.135	0.1975	0.1225
	0.1725	0.1275	0.15	0.095	0.105	0.1325	0.095	0.09	0.1425	0.1125	0.1675	0.125	0.1075	0.13	0.0825	0.1175	0.1125	0.14	0.155	0.125	0.105	0.14	0.08	0.165	0.095	0.095	0.1075	0.1475	0.09	0.05	0.1225	0.12	0.1025	0.12	0.0975	0.1125	0.1625	0.145	0.1375	0.08	0.11	0.145	0.155	0.0825	0.1325	0.1375	0.085	0.16	0.125
	0.1575	0.14	0.105	0.1225	0.1525	0.1075	0.0925	0.0875	0.1025	0.1075	0.1075	0.105	0.135	0.1425	0.11	0.1325	0.1625	0.155	0.1325	0.145	0.1725	0.1125	0.1375	0.12	0.095	0.1	0.095	0.11	0.095	0.0975	0.105	0.12	0.11	0.095	0.1675	0.1225	0.1725	0.1225	0.1175	0.09	0.1	0.0475	0.12	0.075	0.1075	0.135	0.1575	0.1125	0.1075
	0.14	0.1425	0.15	0.1275	0.14	0.12	0.1	0.1425	0.1175	0.145	0.13	0.115	0.1225	0.115	0.14	0.1225	0.105	0.1425	0.15	0.115	0.1275	0.145	0.1625	0.11	0.1075	0.085	0.1125	0.12	0.1225	0.1375	0.15	0.1125	0.1375	0.1375	0.11	0.13	0.135	0.125	0.125	0.1025	0.1275	0.105	0.0825	0.105	0.1	0.1125	0.1275	0.095	0.1075
	0.0975	0.1725	0.115	0.1125	0.1	0.115	0.095	0.1725	0.08	0.115	0.1475	0.11	0.115	0.14	0.07	0.085	0.095	0.15	0.1	0.1175	0.1425	0.1225	0.155	0.1	0.1325	0.08	0.1375	0.1325	0.1275	0.1025	0.14	0.1375	0.125	0.1075	0.11	0.145	0.17	0.1325	0.1225	0.13	0.1325	0.13	0.1	0.1325	0.11	0.1525	0.135	0.0825	0.135
	0.1525	0.15	0.105	0.115	0.1	0.095	0.125	0.15	0.1175	0.115	0.105	0.2025	0.1125	0.1075	0.11	0.115	0.1075	0.1075	0.145	0.1	0.175	0.145	0.1325	0.1025	0.115	0.0775	0.105	0.105	0.1575	0.1125	0.1	0.1125	0.1725	0.1475	0.1275	0.1225	0.1675	0.1475	0.09	0.0925	0.1175	0.1225	0.09	0.11	0.1175	0.14	0.1575	0.125	0.1375
	0.115	0.15	0.0925	0.14	0.13	0.13	0.105	0.085	0.1675	0.12	0.14	0.1075	0.1475	0.1025	0.1275	0.08	0.14	0.145	0.125	0.135	0.135	0.1	0.1375	0.125	0.08	0.14	0.085	0.14	0.1425	0.1375	0.175	0.135	0.1325	0.155	0.11	0.0875	0.1875	0.1075	0.0875	0.1175	0.1525	0.115	0.0875	0.1325	0.09	0.1175	0.1775	0.13	0.11
	0.1275	0.1225	0.1	0.0875	0.1025	0.1325	0.115	0.1275	0.1075	0.145	0.1425	0.0975	0.0975	0.105	0.1525	0.1125	0.135	0.145	0.115	0.08	0.125	0.09	0.145	0.1425	0.115	0.1475	0.1275	0.0975	0.1175	0.08	0.1275	0.0925	0.13	0.1175	0.125	0.125	0.1625	0.1275	0.115	0.1625	0.125	0.1075	0.075	0.115	0.1075	0.1025	0.1475	0.1175	0.1325
	0.1325	0.11	0.1375	0.1175	0.095	0.1225	0.11	0.1	0.16	0.12	0.135	0.1275	0.1625	0.1775	0.1575	0.115	0.1475	0.1375	0.1475	0.115	0.1075	0.09	0.1225	0.175	0.145	0.1075	0.15	0.1225	0.1225	0.0875	0.1225	0.1225	0.155	0.13	0.13	0.1625	0.105	0.13	0.1025	0.1025	0.1025	0.1125	0.1275	0.1425	0.1225	0.11	0.135	0.125	0.11
	0.1175	0.115	0.1675	0.1125	0.14	0.1325	0.1	0.14	0.1175	0.1475	0.1	0.1125	0.08	0.12	0.1225	0.095	0.1025	0.155	0.1475	0.09	0.1175	0.0925	0.13	0.09	0.12	0.0975	0.105	0.1225	0.095	0.15	0.125	0.13	0.13	0.1575	0.125	0.13	0.125	0.105	0.1275	0.115	0.1325	0.1125	0.115	0.1275	0.1125	0.135	0.1075	0.1625	0.16
	0.145	0.1475	0.11	0.1225	0.095	0.125	0.125	0.1325	0.105	0.1125	0.1575	0.1575	0.09	0.14	0.0975	0.0925	0.1475	0.11	0.12	0.115	0.1225	0.0675	0.135	0.1925	0.1075	0.13	0.1325	0.105	0.14	0.0925	0.1	0.155	0.115	0.1175	0.0975	0.1225	0.155	0.1425	0.14	0.17	0.1325	0.1625	0.1025	0.1025	0.1475	0.09	0.15	0.13	0.11
	0.095	0.11	0.1425	0.165	0.1525	0.0475	0.105	0.1025	0.12	0.135	0.1225	0.1425	0.14	0.0875	0.125	0.1325	0.125	0.0875	0.165	0.16	0.11	0.0975	0.145	0.155	0.1225	0.105	0.115	0.1375	0.1425	0.0975	0.1225	0.1525	0.16	0.1625	0.1225	0.1325	0.1175	0.1075	0.1125	0.135	0.13	0.105	0.0825	0.1175	0.1075	0.1325	0.16	0.09	0.1075
	0.0925	0.13	0.155	0.15	0.1625	0.075	0.105	0.12	0.1175	0.115	0.1125	0.1175	0.0825	0.1175	0.0825	0.1325	0.09	0.1275	0.1525	0.16	0.11	0.105	0.125	0.1325	0.14	0.135	0.12	0.1425	0.1025	0.1325	0.1425	0.1325	0.1125	0.08	0.1875	0.12	0.14	0.1075	0.1175	0.11	0.1275	0.1075	0.13	0.1	0.0675	0.155	0.1525	0.135	0.155
	0.12	0.1275	0.115	0.1175	0.1025	0.12	0.12	0.1025	0.1	0.1425	0.145	0.1625	0.09	0.1725	0.1325	0.105	0.1425	0.1175	0.135	0.14	0.1325	0.0975	0.105	0.175	0.13	0.085	0.105	0.0925	0.155	0.09	0.1325	0.1375	0.11	0.12	0.1625	0.095	0.0925	0.145	0.1175	0.1275	0.1675	0.1125	0.11	0.1475	0.14	0.1075	0.1375	0.155	0.1225
	0.085	0.175	0.15	0.145	0.1525	0.1225	0.105	0.085	0.1275	0.15	0.1175	0.1225	0.095	0.1	0.125	0.095	0.11	0.1625	0.1475	0.13	0.1	0.1175	0.1325	0.11	0.0975	0.1	0.14	0.11	0.1025	0.125	0.1375	0.13	0.15	0.105	0.1	0.11	0.1475	0.1575	0.1425	0.125	0.1575	0.115	0.12	0.11	0.1375	0.1325	0.125	0.12	0.17
	0.15	0.1125	0.1775	0.1225	0.11	0.115	0.11	0.1275	0.115	0.1325	0.105	0.1225	0.0925	0.135	0.1225	0.1125	0.12	0.1275	0.18	0.1525	0.1425	0.1175	0.0975	0.1225	0.09	0.1475	0.1475	0.1175	0.125	0.1475	0.1025	0.12	0.1375	0.11	0.105	0.085	0.1425	0.1325	0.15	0.1175	0.13	0.1475	0.085	0.0975	0.1025	0.095	0.18	0.1425	0.145
	0.12	0.1475	0.13	0.1225	0.15	0.1275	0.1075	0.1075	0.0875	0.1325	0.1175	0.115	0.1225	0.0825	0.125	0.095	0.105	0.1375	0.14	0.1025	0.16	0.1225	0.16	0.13	0.1175	0.1275	0.15	0.1425	0.1275	0.15	0.1225	0.09	0.1225	0.1375	0.1325	0.135	0.1275	0.09	0.155	0.12	0.18	0.1075	0.1125	0.0875	0.1025	0.0875	0.1475	0.115	0.1325
	0.095	0.105	0.12	0.1425	0.15	0.12	0.0925	0.1125	0.0925	0.1375	0.0875	0.0875	0.095	0.1325	0.1225	0.1025	0.125	0.115	0.1375	0.12	0.13	0.0825	0.1175	0.1075	0.125	0.145	0.1175	0.0825	0.115	0.1175	0.155	0.1325	0.11	0.1025	0.12	0.1025	0.145	0.095	0.0825	0.125	0.1675	0.0975	0.0975	0.11	0.125	0.115	0.1825	0.12	0.1575
	0.12	0.175	0.1275	0.115	0.0875	0.16	0.09	0.0975	0.0925	0.12	0.1025	0.155	0.1375	0.1175	0.095	0.1125	0.1025	0.1475	0.11	0.15	0.16	0.13	0.135	0.105	0.1375	0.115	0.12	0.09	0.205	0.09	0.12	0.1375	0.1225	0.1475	0.1325	0.13	0.115	0.095	0.11	0.1225	0.09	0.1125	0.0775	0.16	0.1225	0.0875	0.1525	0.11	0.13
	0.1175	0.175	0.1225	0.1	0.1125	0.1175	0.11	0.1375	0.1125	0.1125	0.15	0.1225	0.175	0.0875	0.1525	0.115	0.15	0.12	0.1375	0.1225	0.12	0.1275	0.1125	0.145	0.12	0.1475	0.1	0.135	0.0975	0.1575	0.1525	0.1075	0.1325	0.13	0.1125	0.0925	0.115	0.13	0.1075	0.13	0.09	0.1025	0.1425	0.0975	0.1225	0.1175	0.17	0.1475	0.1425
	0.145	0.145	0.1225	0.095	0.1075	0.1325	0.1175	0.1125	0.1125	0.1175	0.1225	0.1375	0.12	0.115	0.1175	0.115	0.105	0.15	0.1125	0.12	0.1275	0.1725	0.09	0.1225	0.1275	0.065	0.1075	0.065	0.105	0.0825	0.1175	0.1775	0.1575	0.1625	0.1275	0.1575	0.1175	0.105	0.1075	0.155	0.125	0.0975	0.09	0.105	0.125	0.1075	0.1625	0.105	0.08
	0.09	0.175	0.135	0.1475	0.1375	0.14	0.115	0.135	0.0875	0.145	0.1225	0.135	0.1475	0.08	0.0925	0.0925	0.1525	0.155	0.1275	0.1425	0.1625	0.145	0.12	0.1125	0.13	0.105	0.1275	0.1125	0.135	0.12	0.0975	0.1175	0.1625	0.135	0.1425	0.1675	0.1225	0.105	0.12	0.105	0.1325	0.13	0.06	0.1425	0.1075	0.125	0.1475	0.1275	0.1125
	0.1675	0.16	0.1025	0.115	0.1225	0.13	0.1	0.0825	0.1375	0.115	0.1625	0.1325	0.165	0.0825	0.0975	0.12	0.1075	0.115	0.11	0.11	0.0825	0.095	0.0975	0.14	0.1175	0.1425	0.1325	0.13	0.1575	0.12	0.1575	0.1325	0.1325	0.135	0.105	0.155	0.13	0.115	0.1325	0.1825	0.1225	0.0675	0.065	0.12	0.16	0.1	0.1525	0.17	0.125
	0.13	0.16	0.1125	0.1275	0.1625	0.1175	0.1275	0.1425	0.0775	0.16	0.14	0.1175	0.13	0.1075	0.095	0.115	0.135	0.12	0.1325	0.0825	0.135	0.125	0.075	0.115	0.1025	0.11	0.1325	0.1025	0.1025	0.1425	0.135	0.0725	0.1	0.1125	0.0975	0.135	0.1525	0.13	0.1225	0.1275	0.15	0.105	0.1175	0.155	0.08	0.1425	0.16	0.13	0.1575
	0.115	0.1275	0.1175	0.1525	0.1425	0.0925	0.09	0.135	0.11	0.12	0.13	0.115	0.1425	0.1175	0.1625	0.1525	0.0925	0.17	0.1325	0.1525	0.12	0.105	0.15	0.1375	0.125	0.09	0.1325	0.1375	0.1125	0.115	0.1175	0.1275	0.125	0.11	0.1	0.11	0.12	0.1025	0.1375	0.125	0.17	0.0875	0.0825	0.135	0.12	0.1425	0.2075	0.13	0.0925
	0.1625	0.12	0.1275	0.14	0.1225	0.0925	0.13	0.12	0.1225	0.125	0.165	0.1	0.1225	0.1225	0.105	0.1375	0.1375	0.1375	0.115	0.155	0.11	0.0775	0.15	0.165	0.1325	0.13	0.1275	0.1425	0.16	0.1325	0.115	0.16	0.1225	0.1375	0.0975	0.1375	0.16	0.0825	0.1375	0.1025	0.13	0.1575	0.14	0.1275	0.14	0.0975	0.15	0.1175	0.145
	0.125	0.115	0.09	0.1175	0.12	0.1475	0.1	0.115	0.11	0.135	0.1775	0.0975	0.1575	0.1075	0.08	0.085	0.13	0.1175	0.1375	0.1175	0.1475	0.125	0.115	0.085	0.1175	0.135	0.105	0.12	0.1275	0.0875	0.0925	0.1375	0.105	0.1325	0.14	0.11	0.1175	0.13	0.165	0.1275	0.09	0.125	0.145	0.1275	0.125	0.07	0.165	0.0775	0.13
	0.125	0.0975	0.1725	0.1175	0.1375	0.1225	0.1025	0.1375	0.1275	0.15	0.14	0.105	0.1	0.1225	0.105	0.1125	0.1175	0.1325	0.145	0.1225	0.12	0.075	0.18	0.1175	0.14	0.1025	0.125	0.075	0.1325	0.085	0.1125	0.1175	0.16	0.0925	0.15	0.13	0.1225	0.085	0.11	0.11	0.1325	0.1125	0.11	0.1175	0.145	0.1075	0.15	0.11	0.12
	0.1475	0.155	0.1325	0.115	0.1425	0.1325	0.075	0.13	0.1	0.19	0.1175	0.1425	0.1075	0.1375	0.0775	0.11	0.14	0.125	0.155	0.115	0.1475	0.0825	0.1525	0.15	0.115	0.1075	0.1525	0.15	0.125	0.135	0.1025	0.1325	0.1025	0.1375	0.1225	0.1525	0.1275	0.105	0.0975	0.1525	0.16	0.1275	0.09	0.1275	0.13	0.0825	0.185	0.1775	0.0975
	0.1325	0.1575	0.1225	0.0975	0.1325	0.1325	0.15	0.1425	0.1675	0.12	0.1075	0.13	0.0825	0.13	0.085	0.1025	0.1	0.1175	0.165	0.1025	0.135	0.0925	0.1725	0.155	0.0725	0.12	0.18	0.1525	0.14	0.0675	0.1175	0.1525	0.1525	0.11	0.135	0.17	0.165	0.095	0.135	0.1025	0.0925	0.11	0.12	0.1225	0.0725	0.09	0.145	0.105	0.14
	0.1425	0.17	0.125	0.1275	0.11	0.11	0.145	0.125	0.13	0.145	0.11	0.1025	0.14	0.115	0.1475	0.1325	0.1275	0.1075	0.12	0.1325	0.165	0.085	0.155	0.185	0.1325	0.1225	0.1375	0.1	0.1325	0.1375	0.125	0.1075	0.105	0.0675	0.115	0.095	0.1475	0.1025	0.1025	0.085	0.14	0.1	0.1125	0.095	0.125	0.16	0.15	0.085	0.135
	0.115	0.1225	0.125	0.125	0.14	0.095	0.105	0.1325	0.1225	0.1375	0.1275	0.165	0.1425	0.115	0.13	0.095	0.0975	0.145	0.12	0.08	0.115	0.1	0.1475	0.1225	0.1075	0.0775	0.1	0.15	0.1275	0.1	0.135	0.115	0.15	0.0625	0.1125	0.1125	0.12	0.12	0.105	0.085	0.11	0.15	0.1075	0.1425	0.105	0.21	0.16	0.1375	0.1225
	0.1225	0.1725	0.105	0.09	0.1025	0.1275	0.1125	0.1275	0.1025	0.1575	0.1225	0.0975	0.0875	0.07	0.085	0.095	0.115	0.1225	0.145	0.09	0.11	0.1325	0.135	0.095	0.12	0.0675	0.185	0.0925	0.115	0.1125	0.1275	0.155	0.155	0.13	0.1325	0.0875	0.1325	0.145	0.11	0.1025	0.1175	0.11	0.1275	0.1175	0.085	0.1025	0.16	0.095	0.1025
	0.13	0.0975	0.1325	0.15	0.19	0.1275	0.085	0.115	0.1075	0.1275	0.115	0.095	0.135	0.085	0.13	0.115	0.1225	0.1175	0.0975	0.125	0.135	0.0825	0.1225	0.1	0.1275	0.105	0.1	0.1125	0.1325	0.095	0.0875	0.1525	0.0975	0.11	0.11	0.1075	0.1525	0.1	0.1675	0.1175	0.155	0.1275	0.115	0.1	0.145	0.13	0.195	0.135	0.155
	0.17	0.1675	0.1475	0.12	0.1275	0.1325	0.115	0.095	0.0975	0.1525	0.1275	0.1375	0.1375	0.1525	0.07	0.09	0.13	0.1375	0.16	0.15	0.1475	0.0975	0.1325	0.125	0.105	0.0975	0.1375	0.1075	0.1375	0.095	0.0975	0.085	0.12	0.1625	0.0975	0.125	0.175	0.11	0.085	0.1275	0.165	0.0975	0.1025	0.115	0.1	0.115	0.1625	0.14	0.1675
	0.0825	0.1675	0.1	0.095	0.15	0.0875	0.105	0.15	0.1475	0.11	0.16	0.1675	0.105	0.11	0.135	0.06	0.125	0.145	0.175	0.15	0.1625	0.11	0.125	0.1325	0.1025	0.11	0.11	0.12	0.1025	0.1625	0.095	0.11	0.1475	0.1475	0.1475	0.135	0.1175	0.0875	0.0875	0.145	0.1675	0.115	0.07	0.13	0.095	0.1325	0.13	0.1025	0.115
	0.14	0.1025	0.1125	0.075	0.135	0.1175	0.09	0.1575	0.14	0.15	0.1275	0.1375	0.0825	0.1075	0.12	0.105	0.0925	0.15	0.135	0.13	0.1425	0.0925	0.1325	0.1425	0.11	0.1175	0.0775	0.125	0.1	0.11	0.105	0.0875	0.125	0.12	0.0975	0.1125	0.16	0.105	0.1	0.1275	0.1325	0.115	0.1025	0.155	0.1275	0.09	0.1175	0.07	0.095
	0.1075	0.145	0.1175	0.1175	0.1475	0.0825	0.13	0.1275	0.115	0.1275	0.145	0.0825	0.11	0.085	0.1125	0.115	0.0925	0.12	0.11	0.0975	0.12	0.12	0.1325	0.1025	0.14	0.1825	0.1125	0.1325	0.105	0.1225	0.1575	0.17	0.115	0.1075	0.1075	0.125	0.1525	0.13	0.11	0.1425	0.1175	0.1325	0.1375	0.1325	0.1275	0.16	0.1475	0.1075	0.195
	0.135	0.135	0.1425	0.125	0.1025	0.15	0.1075	0.0775	0.1575	0.12	0.1625	0.135	0.0925	0.11	0.145	0.0675	0.0975	0.14	0.1	0.14	0.1425	0.1325	0.14	0.1575	0.14	0.1225	0.1525	0.115	0.11	0.1075	0.1025	0.1375	0.12	0.0875	0.1475	0.1375	0.1475	0.1175	0.085	0.1	0.1325	0.115	0.1125	0.17	0.1275	0.14	0.17	0.1275	0.1575
	0.1625	0.1425	0.1575	0.1125	0.1075	0.1	0.1	0.085	0.1475	0.1425	0.145	0.165	0.115	0.15	0.1175	0.105	0.105	0.1575	0.085	0.165	0.12	0.0775	0.115	0.14	0.1025	0.135	0.1275	0.1025	0.1425	0.1075	0.155	0.1375	0.11	0.11	0.1125	0.1675	0.155	0.14	0.1	0.0975	0.1525	0.075	0.09	0.1075	0.105	0.105	0.155	0.1125	0.1775
	0.1375	0.13	0.1325	0.135	0.1525	0.1275	0.0875	0.15	0.1175	0.135	0.16	0.12	0.0875	0.16	0.1	0.09	0.1325	0.14	0.1225	0.095	0.1175	0.075	0.1425	0.14	0.0875	0.115	0.155	0.13	0.0975	0.0775	0.1225	0.1425	0.15	0.135	0.11	0.1	0.1575	0.085	0.15	0.1025	0.085	0.1125	0.12	0.14	0.0975	0.165	0.135	0.1375	0.1175
	0.135	0.1475	0.16	0.1175	0.15	0.0975	0.11	0.1025	0.1325	0.095	0.1475	0.13	0.145	0.125	0.155	0.095	0.0975	0.1025	0.0875	0.115	0.175	0.1025	0.1425	0.1225	0.175	0.1275	0.095	0.12	0.155	0.105	0.1275	0.1625	0.0925	0.1275	0.095	0.15	0.1675	0.1125	0.1175	0.1475	0.0925	0.1125	0.085	0.1275	0.11	0.1125	0.16	0.13	0.1375
	0.125	0.15	0.1625	0.12	0.125	0.0725	0.15	0.12	0.1425	0.1425	0.1025	0.1525	0.1	0.065	0.1225	0.09	0.08	0.1625	0.135	0.1125	0.17	0.1375	0.18	0.1075	0.1625	0.0825	0.12	0.135	0.1125	0.1275	0.13	0.0625	0.0975	0.0875	0.145	0.145	0.1275	0.15	0.1	0.1375	0.105	0.1125	0.115	0.0825	0.115	0.135	0.105	0.115	0.14
	0.1325	0.1375	0.0975	0.14	0.1525	0.1225	0.09	0.1075	0.11	0.095	0.14	0.1225	0.1375	0.14	0.1075	0.125	0.095	0.1	0.1075	0.13	0.1125	0.1175	0.125	0.105	0.0875	0.155	0.1575	0.16	0.1275	0.1275	0.135	0.1175	0.15	0.1225	0.135	0.1425	0.1225	0.1075	0.08	0.14	0.1325	0.0925	0.08	0.13	0.1075	0.1575	0.1625	0.145	0.1375
	0.1125	0.145	0.0925	0.085	0.1475	0.1025	0.0925	0.1325	0.155	0.1375	0.1025	0.105	0.1525	0.1125	0.12	0.095	0.0825	0.1225	0.125	0.17	0.1325	0.15	0.105	0.11	0.1225	0.12	0.115	0.125	0.1175	0.14	0.105	0.1125	0.1225	0.1375	0.14	0.0825	0.17	0.1125	0.105	0.155	0.0925	0.0925	0.08	0.12	0.095	0.1275	0.1425	0.18	0.1175
	0.13	0.1475	0.1225	0.1175	0.145	0.105	0.0875	0.16	0.11	0.1375	0.12	0.1675	0.1575	0.165	0.105	0.095	0.0875	0.1225	0.1175	0.1225	0.1425	0.1075	0.1425	0.1225	0.1375	0.115	0.13	0.11	0.1325	0.1625	0.1375	0.115	0.0725	0.1	0.1025	0.1425	0.1375	0.12	0.1275	0.09	0.11	0.095	0.1125	0.14	0.0875	0.1775	0.1675	0.08	0.1325
	0.1225	0.135	0.105	0.1025	0.1325	0.135	0.105	0.1125	0.095	0.15	0.0925	0.1075	0.105	0.095	0.11	0.1225	0.1275	0.1125	0.145	0.1175	0.1275	0.1475	0.1225	0.1275	0.1175	0.09	0.1725	0.1	0.135	0.1125	0.1475	0.1075	0.115	0.145	0.0925	0.1525	0.125	0.1125	0.1175	0.125	0.125	0.11	0.0625	0.14	0.085	0.0825	0.1275	0.135	0.12
	0.1175	0.155	0.14	0.12	0.0975	0.1175	0.1125	0.14	0.075	0.1025	0.1475	0.1425	0.16	0.085	0.1075	0.1	0.14	0.1225	0.105	0.1	0.1375	0.095	0.1775	0.15	0.1	0.115	0.09	0.14	0.12	0.1175	0.1175	0.1125	0.11	0.13	0.115	0.1175	0.1175	0.105	0.105	0.1225	0.12	0.1175	0.0775	0.1525	0.0675	0.0875	0.1375	0.135	0.15
	0.1425	0.15	0.145	0.1425	0.135	0.095	0.0875	0.145	0.1425	0.1325	0.105	0.11	0.1125	0.12	0.1575	0.075	0.105	0.135	0.1575	0.13	0.095	0.1025	0.1525	0.1175	0.1275	0.1025	0.1125	0.125	0.15	0.1475	0.12	0.125	0.1025	0.1375	0.1175	0.095	0.1075	0.1075	0.105	0.115	0.12	0.1	0.0975	0.1175	0.1	0.1525	0.145	0.0875	0.115
	0.1275	0.11	0.14	0.13	0.095	0.0875	0.145	0.0875	0.125	0.0975	0.065	0.1425	0.115	0.11	0.1025	0.1225	0.11	0.155	0.105	0.0975	0.135	0.1025	0.125	0.105	0.1025	0.115	0.14	0.1	0.1	0.105	0.0975	0.125	0.1	0.1025	0.1475	0.11	0.16	0.1025	0.1175	0.1175	0.145	0.0825	0.105	0.1125	0.105	0.145	0.1425	0.1225	0.14
	0.105	0.115	0.1325	0.095	0.18	0.145	0.115	0.1125	0.1075	0.145	0.1525	0.1075	0.1125	0.125	0.11	0.09	0.1275	0.1475	0.1225	0.115	0.1825	0.095	0.1175	0.1375	0.1175	0.1275	0.075	0.125	0.14	0.1125	0.1475	0.1025	0.1025	0.125	0.1125	0.115	0.1325	0.1725	0.15	0.1375	0.125	0.075	0.1	0.1125	0.135	0.1725	0.135	0.1375	0.1175
	0.1	0.1325	0.125	0.125	0.1125	0.1075	0.105	0.1325	0.1525	0.115	0.1175	0.12	0.1125	0.1225	0.115	0.06	0.1625	0.16	0.1325	0.115	0.14	0.1025	0.1225	0.1075	0.125	0.13	0.1225	0.13	0.135	0.125	0.085	0.1125	0.1075	0.165	0.145	0.085	0.1325	0.11	0.1	0.115	0.13	0.0925	0.11	0.105	0.125	0.0975	0.155	0.1775	0.135
	0.1425	0.12	0.14	0.125	0.0575	0.13	0.1	0.135	0.09	0.105	0.1125	0.14	0.07	0.1525	0.105	0.085	0.08	0.15	0.12	0.15	0.13	0.125	0.17	0.125	0.1225	0.12	0.1325	0.1025	0.1475	0.0975	0.1175	0.11	0.09	0.1125	0.1225	0.0925	0.1575	0.1625	0.115	0.1325	0.1425	0.13	0.105	0.1075	0.1575	0.1325	0.115	0.145	0.1425
	0.145	0.15	0.1	0.1375	0.13	0.08	0.085	0.19	0.1025	0.1275	0.095	0.16	0.12	0.11	0.115	0.0775	0.115	0.12	0.0775	0.125	0.155	0.12	0.1025	0.1175	0.135	0.1175	0.1175	0.1125	0.1675	0.13	0.135	0.1125	0.1575	0.1225	0.11	0.115	0.1475	0.13	0.125	0.095	0.0975	0.085	0.1075	0.17	0.0975	0.145	0.15	0.1575	0.155
	0.1	0.19	0.1325	0.1275	0.115	0.1325	0.1275	0.125	0.085	0.16	0.08	0.11	0.095	0.105	0.11	0.0925	0.1225	0.1575	0.095	0.1175	0.1575	0.1	0.1075	0.14	0.1475	0.1375	0.1475	0.1175	0.1475	0.1225	0.1475	0.145	0.08	0.125	0.1075	0.1425	0.125	0.125	0.145	0.1325	0.1025	0.135	0.0875	0.145	0.11	0.105	0.1975	0.095	0.135
	0.125	0.125	0.09	0.095	0.1525	0.1075	0.0925	0.1175	0.0925	0.145	0.125	0.1025	0.15	0.105	0.14	0.115	0.115	0.1425	0.1275	0.1275	0.1125	0.1225	0.1	0.09	0.0875	0.105	0.17	0.12	0.1375	0.145	0.145	0.165	0.0975	0.115	0.1325	0.115	0.145	0.13	0.12	0.165	0.14	0.1125	0.0775	0.1275	0.0925	0.155	0.17	0.14	0.1375
	0.1575	0.1175	0.1325	0.075	0.0975	0.08	0.095	0.1425	0.17	0.17	0.13	0.095	0.1175	0.1275	0.1625	0.0825	0.12	0.14	0.125	0.095	0.1525	0.1225	0.1125	0.105	0.1175	0.095	0.12	0.1	0.1225	0.12	0.1375	0.1175	0.145	0.13	0.165	0.14	0.1125	0.1675	0.1175	0.1275	0.1175	0.095	0.1075	0.19	0.08	0.075	0.1125	0.1075	0.11
	0.1275	0.145	0.135	0.1075	0.1075	0.1225	0.0725	0.1375	0.1375	0.115	0.1525	0.1275	0.0825	0.125	0.0925	0.105	0.0775	0.155	0.1475	0.1125	0.1	0.1325	0.095	0.15	0.125	0.145	0.1225	0.1325	0.09	0.11	0.1075	0.0975	0.1125	0.125	0.0575	0.13	0.13	0.0925	0.095	0.095	0.1225	0.125	0.1225	0.1225	0.1325	0.1	0.185	0.1125	0.165
	0.1225	0.1375	0.145	0.095	0.1725	0.1125	0.1275	0.135	0.095	0.1425	0.0975	0.1175	0.1075	0.095	0.095	0.11	0.08	0.1175	0.1675	0.1175	0.085	0.1225	0.125	0.115	0.13	0.0975	0.175	0.1375	0.0875	0.12	0.1075	0.12	0.1075	0.11	0.11	0.1	0.1775	0.1	0.0825	0.115	0.1225	0.14	0.0975	0.11	0.13	0.13	0.115	0.12	0.1175
	0.1225	0.1175	0.105	0.155	0.135	0.145	0.0725	0.1	0.135	0.1575	0.1125	0.1	0.115	0.1225	0.1025	0.0775	0.1275	0.1475	0.1875	0.1	0.1175	0.115	0.1725	0.145	0.1025	0.1225	0.1675	0.11	0.1375	0.095	0.155	0.145	0.1025	0.105	0.145	0.14	0.1025	0.1125	0.095	0.12	0.105	0.1325	0.0925	0.09	0.115	0.0925	0.1475	0.12	0.16
	0.1425	0.145	0.105	0.0875	0.105	0.115	0.09	0.105	0.135	0.095	0.13	0.1475	0.075	0.1575	0.14	0.1125	0.125	0.155	0.13	0.11	0.1275	0.09	0.0875	0.11	0.1475	0.11	0.0975	0.115	0.1125	0.1375	0.11	0.1425	0.12	0.1425	0.145	0.1075	0.1525	0.1	0.11	0.1125	0.125	0.0975	0.085	0.1125	0.115	0.1075	0.1025	0.085	0.0975
	0.1375	0.1425	0.1425	0.1225	0.155	0.0975	0.0775	0.15	0.11	0.105	0.0875	0.1075	0.105	0.1325	0.125	0.09	0.115	0.125	0.13	0.09	0.175	0.12	0.1225	0.125	0.0975	0.115	0.145	0.0975	0.135	0.1375	0.16	0.12	0.1325	0.095	0.17	0.1325	0.1375	0.115	0.14	0.1275	0.15	0.1025	0.0475	0.075	0.1275	0.1275	0.115	0.1775	0.1025
	0.16	0.145	0.1775	0.1175	0.155	0.1325	0.1075	0.12	0.1	0.0875	0.1	0.11	0.1325	0.1225	0.12	0.1375	0.1125	0.105	0.17	0.1175	0.12	0.145	0.1375	0.1175	0.09	0.11	0.08	0.145	0.105	0.1225	0.0925	0.1125	0.14	0.0925	0.125	0.155	0.185	0.1275	0.1325	0.115	0.145	0.1075	0.085	0.1075	0.09	0.1325	0.115	0.12	0.165
	0.125	0.1825	0.17	0.1075	0.1425	0.1125	0.1575	0.155	0.1125	0.1475	0.13	0.1125	0.1075	0.0975	0.0825	0.075	0.1225	0.1025	0.135	0.135	0.14	0.0975	0.1125	0.13	0.085	0.0875	0.14	0.1175	0.1075	0.1125	0.1275	0.1275	0.105	0.16	0.1025	0.1075	0.1225	0.1275	0.12	0.1325	0.115	0.185	0.1325	0.1825	0.09	0.1075	0.1275	0.1475	0.14
	0.125	0.115	0.1	0.1225	0.14	0.105	0.0875	0.13	0.1375	0.0925	0.175	0.115	0.1125	0.11	0.1225	0.1125	0.1075	0.19	0.115	0.145	0.1375	0.09	0.1075	0.1125	0.1075	0.1375	0.2	0.12	0.0975	0.1225	0.135	0.115	0.0825	0.1375	0.125	0.1375	0.1325	0.11	0.13	0.1075	0.1425	0.1025	0.11	0.1325	0.09	0.12	0.1325	0.1475	0.1075
	0.13	0.11	0.135	0.0875	0.1325	0.1175	0.105	0.1875	0.095	0.1225	0.125	0.155	0.1325	0.1275	0.105	0.1025	0.105	0.075	0.135	0.1	0.1025	0.095	0.1025	0.1025	0.135	0.0575	0.1125	0.15	0.1075	0.115	0.1425	0.11	0.1125	0.15	0.1075	0.105	0.145	0.0875	0.1175	0.145	0.1275	0.1225	0.0875	0.16	0.0975	0.12	0.12	0.1175	0.14
	0.105	0.145	0.11	0.09	0.1675	0.1275	0.1025	0.135	0.095	0.1175	0.1375	0.155	0.1125	0.115	0.1775	0.1125	0.125	0.11	0.12	0.0675	0.105	0.12	0.12	0.13	0.0975	0.1725	0.12	0.0875	0.1	0.1125	0.1075	0.1275	0.1	0.125	0.1075	0.11	0.1425	0.1275	0.105	0.1125	0.1475	0.13	0.1375	0.1425	0.115	0.0825	0.1425	0.125	0.125
	0.115	0.1425	0.115	0.13	0.1475	0.0875	0.09	0.13	0.1	0.145	0.155	0.12	0.0625	0.105	0.15	0.085	0.1525	0.1375	0.1225	0.11	0.155	0.125	0.13	0.0675	0.105	0.095	0.1275	0.1075	0.1425	0.1025	0.11	0.1025	0.1475	0.165	0.075	0.17	0.11	0.105	0.135	0.105	0.1175	0.1125	0.1125	0.1175	0.1075	0.1275	0.1375	0.1275	0.14
	0.1375	0.1775	0.0925	0.1275	0.1575	0.12	0.135	0.1	0.1025	0.155	0.1075	0.1575	0.12	0.095	0.095	0.1325	0.1425	0.13	0.12	0.1375	0.1675	0.125	0.1425	0.115	0.1275	0.1175	0.15	0.1175	0.13	0.1375	0.165	0.1	0.1325	0.1175	0.115	0.105	0.1475	0.135	0.1375	0.0975	0.1775	0.08	0.18	0.1475	0.1175	0.1175	0.2125	0.1525	0.1
	0.0825	0.1525	0.1725	0.1425	0.1175	0.1225	0.1125	0.15	0.0975	0.1325	0.1625	0.1675	0.15	0.1375	0.125	0.1125	0.1175	0.0775	0.0975	0.125	0.1175	0.1425	0.115	0.115	0.1425	0.145	0.1325	0.1075	0.085	0.1275	0.135	0.19	0.12	0.135	0.105	0.1525	0.145	0.12	0.12	0.105	0.1225	0.1425	0.06	0.08	0.1	0.145	0.19	0.085	0.0925
	0.125	0.12	0.1275	0.07	0.1225	0.1075	0.095	0.1525	0.1125	0.12	0.13	0.0825	0.095	0.105	0.11	0.1125	0.11	0.11	0.09	0.08	0.13	0.095	0.1175	0.16	0.1275	0.095	0.135	0.1025	0.11	0.105	0.185	0.1325	0.1175	0.155	0.0825	0.1	0.1475	0.12	0.1375	0.14	0.1125	0.125	0.1225	0.145	0.085	0.1325	0.175	0.1225	0.125
	0.1125	0.12	0.1275	0.15	0.11	0.15	0.0875	0.13	0.14	0.075	0.1575	0.1425	0.1275	0.1375	0.095	0.105	0.14	0.145	0.1225	0.15	0.1375	0.1075	0.2075	0.1125	0.135	0.1625	0.1125	0.1225	0.0925	0.0775	0.125	0.14	0.1525	0.1975	0.08	0.1175	0.1125	0.1275	0.1325	0.1325	0.1375	0.1	0.0925	0.1275	0.1075	0.135	0.1625	0.1175	0.115
[truncated: 12 more columns]

## Sheet: figure5c
time	-1	-0.95	-0.9	-0.85	-0.8	-0.75	-0.7	-0.65	-0.6	-0.55	-0.5	-0.45	-0.4	-0.35	-0.3	-0.25	-0.2	-0.15	-0.1	-0.05	0	0.05	0.1	0.15	0.2	0.25	0.3	0.35	0.4	0.45	0.5	0.55	0.6	0.65	0.7	0.75	0.8	0.85	0.9	0.95	1	1.05	1.1	1.15	1.2	1.25	1.3	1.35	1.4
passive	0.1425	0.105	0.125	0.105	0.14	0.12	0.1625	0.135	0.125	0.1325	0.145	0.115	0.145	0.1075	0.1175	0.125	0.1275	0.075	0.1525	0.1275	0.175	0.355	0.24	0.355	0.1825	0.2725	0.2375	0.28	0.1725	0.2025	0.175	0.165	0.2275	0.17	0.25	0.12	0.13	0.16	0.1	0.185	0.1425	0.2175	0.1475	0.13	0.1175	0.1475	0.1	0.14	0.1225
active	0.1875	0.13	0.135	0.105	0.1775	0.1125	0.08	0.1025	0.1675	0.1275	0.1325	0.205	0.1225	0.1225	0.135	0.145	0.155	0.11	0.1125	0.1	0.13	0.24	0.25	0.2575	0.2825	0.245	0.25	0.2575	0.22	0.18	0.2	0.18	0.215	0.1175	0.16	0.175	0.1775	0.125	0.21	0.1625	0.185	0.135	0.17	0.15	0.1375	0.1575	0.13	0.1675	0.1375
[truncated: 12 more columns]

## Sheet: figure5d
time	-1	-0.95	-0.9	-0.85	-0.8	-0.75	-0.7	-0.65	-0.6	-0.55	-0.5	-0.45	-0.4	-0.35	-0.3	-0.25	-0.2	-0.15	-0.1	-0.05	0	0.05	0.1	0.15	0.2	0.25	0.3	0.35	0.4	0.45	0.5	0.55	0.6	0.65	0.7	0.75	0.8	0.85	0.9	0.95	1
pre	0.5025	0.465	0.47	0.4925	0.5175	0.5025	0.5825	0.4775	0.515	0.4825	0.5125	0.4275	0.475	0.4675	0.5	0.52	0.4525	0.445	0.5725	0.4575	0.55	0.5	0.54	0.555	0.545	0.56	0.4475	0.49	0.465	0.5025	0.5	0.5125	0.5225	0.3975	0.5175	0.4875	0.63	0.5025	0.49	0.5075	0.5
	0.475	0.5375	0.5	0.5125	0.495	0.505	0.63	0.4375	0.475	0.5125	0.48	0.5275	0.4825	0.4625	0.485	0.53	0.3975	0.49	0.5525	0.52	0.51	0.52	0.53	0.54	0.4975	0.4975	0.49	0.445	0.4675	0.54	0.49	0.515	0.5025	0.435	0.465	0.5375	0.55	0.4825	0.4725	0.455	0.5
	0.5225	0.47	0.4975	0.535	0.515	0.53	0.6225	0.495	0.4925	0.4675	0.51	0.475	0.5125	0.5175	0.49	0.5575	0.3725	0.485	0.5475	0.5275	0.51	0.475	0.5525	0.525	0.5975	0.465	0.4975	0.5275	0.4625	0.51	0.435	0.5075	0.55	0.51	0.445	0.53	0.5275	0.46	0.5375	0.4725	0.5
	0.51	0.46	0.47	0.5025	0.49	0.51	0.6375	0.4725	0.555	0.43	0.505	0.465	0.49	0.465	0.475	0.55	0.4325	0.48	0.4975	0.47	0.52	0.485	0.45	0.525	0.575	0.445	0.49	0.4825	0.435	0.5125	0.535	0.5275	0.5225	0.4775	0.4875	0.575	0.5925	0.4775	0.5125	0.495	0.5
	0.4825	0.47	0.485	0.5125	0.485	0.49	0.575	0.485	0.5	0.4725	0.515	0.4425	0.475	0.475	0.465	0.535	0.4325	0.4925	0.5675	0.5225	0.4975	0.4725	0.505	0.4675	0.575	0.4775	0.475	0.46	0.49	0.5	0.535	0.5625	0.5	0.4575	0.5075	0.5225	0.5025	0.4825	0.5175	0.5075	0.5
	0.5225	0.4675	0.4925	0.51	0.4925	0.555	0.66	0.4525	0.515	0.445	0.565	0.455	0.465	0.485	0.4975	0.4975	0.37	0.4575	0.53	0.5025	0.4875	0.54	0.4725	0.5575	0.5825	0.5425	0.5125	0.4675	0.52	0.5225	0.525	0.505	0.6325	0.415	0.4775	0.495	0.5075	0.4425	0.505	0.465	0.5
	0.475	0.4525	0.445	0.4775	0.4575	0.4925	0.6275	0.485	0.515	0.505	0.525	0.4875	0.4925	0.5025	0.445	0.5675	0.435	0.425	0.5225	0.51	0.445	0.5475	0.505	0.5575	0.565	0.5025	0.535	0.4225	0.4475	0.5075	0.5075	0.5175	0.57	0.4025	0.4475	0.5525	0.48	0.44	0.52	0.5025	0.5
	0.4975	0.4625	0.5225	0.525	0.52	0.5075	0.6375	0.4575	0.5475	0.495	0.5175	0.4525	0.485	0.4475	0.425	0.5725	0.3925	0.5025	0.5775	0.495	0.4625	0.5275	0.5225	0.515	0.5575	0.535	0.5125	0.4475	0.4375	0.4825	0.55	0.4925	0.515	0.49	0.475	0.4925	0.56	0.4625	0.4875	0.5175	0.5
	0.46	0.4925	0.4925	0.505	0.4825	0.5175	0.6125	0.4675	0.51	0.5575	0.49	0.4925	0.5175	0.4125	0.48	0.4875	0.4275	0.4875	0.5225	0.4725	0.4975	0.5125	0.4725	0.52	0.58	0.495	0.5075	0.475	0.4675	0.51	0.52	0.485	0.51	0.43	0.49	0.53	0.5125	0.4775	0.595	0.58	0.5
	0.5325	0.445	0.47	0.485	0.51	0.535	0.5975	0.52	0.4925	0.4475	0.4575	0.485	0.4675	0.4775	0.47	0.5	0.455	0.4325	0.56	0.5575	0.465	0.4475	0.5975	0.5025	0.58	0.4825	0.475	0.545	0.475	0.5125	0.4725	0.5	0.5225	0.4125	0.465	0.5225	0.51	0.4675	0.495	0.535	0.5
	0.4975	0.435	0.5075	0.48	0.5375	0.4625	0.555	0.475	0.54	0.505	0.44	0.4975	0.4925	0.505	0.48	0.5725	0.46	0.4475	0.505	0.4775	0.5225	0.51	0.5475	0.48	0.525	0.47	0.505	0.4675	0.43	0.515	0.5175	0.58	0.5175	0.41	0.45	0.545	0.535	0.4375	0.53	0.5525	0.5
	0.48	0.4825	0.54	0.4775	0.505	0.4675	0.5975	0.4325	0.5125	0.5025	0.5175	0.455	0.47	0.495	0.555	0.5	0.4275	0.505	0.5275	0.455	0.5125	0.525	0.505	0.57	0.565	0.495	0.485	0.46	0.4725	0.4675	0.515	0.4875	0.5275	0.475	0.4725	0.4925	0.51	0.5	0.4775	0.5175	0.5
	0.465	0.4375	0.48	0.48	0.4925	0.4475	0.595	0.43	0.495	0.525	0.5425	0.5125	0.495	0.5075	0.51	0.585	0.4425	0.44	0.555	0.4725	0.4975	0.4775	0.565	0.5275	0.5875	0.465	0.4325	0.515	0.49	0.47	0.49	0.5	0.525	0.475	0.485	0.55	0.47	0.48	0.4975	0.4975	0.5
	0.5525	0.54	0.5025	0.535	0.505	0.4975	0.6275	0.4775	0.46	0.4975	0.57	0.4875	0.545	0.5325	0.5075	0.5275	0.45	0.4825	0.5425	0.4875	0.5075	0.455	0.5225	0.5725	0.54	0.47	0.5125	0.49	0.515	0.4975	0.555	0.5	0.53	0.4525	0.47	0.54	0.4975	0.4225	0.5025	0.48	0.5
	0.5675	0.4675	0.5075	0.51	0.4825	0.52	0.615	0.4725	0.505	0.5175	0.5525	0.47	0.475	0.505	0.5425	0.5325	0.385	0.5	0.5425	0.565	0.465	0.515	0.57	0.53	0.565	0.4575	0.4825	0.555	0.49	0.485	0.535	0.5825	0.5775	0.425	0.4175	0.53	0.555	0.4625	0.5425	0.5275	0.5
	0.5025	0.4625	0.4625	0.525	0.4825	0.5325	0.635	0.4625	0.48	0.535	0.5775	0.485	0.4725	0.485	0.48	0.55	0.4425	0.435	0.5175	0.4775	0.5025	0.5375	0.485	0.52	0.55	0.535	0.49	0.4925	0.4925	0.495	0.52	0.5425	0.565	0.415	0.455	0.505	0.5	0.465	0.515	0.5275	0.4975
	0.5325	0.4625	0.49	0.455	0.4925	0.5175	0.625	0.495	0.47	0.49	0.5275	0.485	0.475	0.55	0.4525	0.4975	0.4375	0.475	0.5825	0.5225	0.4925	0.5275	0.475	0.54	0.4925	0.495	0.48	0.49	0.4975	0.4375	0.4825	0.55	0.5125	0.445	0.4275	0.495	0.5475	0.4575	0.5275	0.5025	0.5
	0.485	0.49	0.435	0.485	0.4525	0.5475	0.6075	0.415	0.52	0.4975	0.5425	0.475	0.5025	0.51	0.4525	0.555	0.4125	0.495	0.545	0.54	0.4725	0.495	0.5825	0.54	0.6075	0.53	0.475	0.435	0.475	0.53	0.5525	0.4925	0.5425	0.3925	0.5025	0.49	0.5375	0.5375	0.545	0.4625	0.5
	0.47	0.45	0.5075	0.535	0.495	0.495	0.6225	0.5	0.4925	0.5125	0.5375	0.4575	0.47	0.4675	0.5225	0.4825	0.4525	0.4675	0.5425	0.5425	0.5125	0.4575	0.445	0.545	0.6075	0.5225	0.555	0.51	0.49	0.55	0.53	0.59	0.565	0.4125	0.435	0.545	0.495	0.485	0.53	0.475	0.5025
	0.51	0.4475	0.5225	0.475	0.5025	0.5175	0.6375	0.4575	0.49	0.5075	0.5725	0.48	0.4875	0.5475	0.4425	0.47	0.425	0.5025	0.575	0.555	0.4725	0.4975	0.5275	0.53	0.5525	0.515	0.48	0.56	0.52	0.505	0.535	0.5275	0.555	0.3825	0.45	0.5775	0.53	0.4575	0.5175	0.5	0.5
	0.525	0.4725	0.435	0.5075	0.4625	0.515	0.55	0.4725	0.515	0.51	0.53	0.475	0.4575	0.4775	0.395	0.4775	0.435	0.475	0.535	0.51	0.45	0.52	0.4825	0.4675	0.58	0.51	0.475	0.525	0.42	0.495	0.52	0.5325	0.5	0.4425	0.4	0.5625	0.455	0.535	0.5025	0.495	0.5
	0.49	0.4925	0.4575	0.4925	0.5425	0.515	0.6575	0.5275	0.515	0.495	0.5475	0.42	0.43	0.5025	0.4925	0.51	0.495	0.5025	0.5325	0.5375	0.3975	0.5	0.535	0.515	0.5925	0.485	0.4775	0.4975	0.405	0.51	0.535	0.5	0.555	0.415	0.47	0.5525	0.5075	0.4775	0.5675	0.5125	0.5
	0.47	0.4225	0.4575	0.5325	0.4475	0.4675	0.67	0.5175	0.4125	0.455	0.5125	0.4775	0.485	0.44	0.45	0.5225	0.395	0.515	0.5675	0.53	0.51	0.455	0.5225	0.56	0.5975	0.51	0.4925	0.4925	0.4225	0.4875	0.535	0.4975	0.555	0.36	0.455	0.52	0.55	0.455	0.5075	0.54	0.5
	0.455	0.5075	0.4975	0.5125	0.4675	0.52	0.6	0.51	0.5225	0.5125	0.5275	0.445	0.48	0.47	0.4925	0.5875	0.42	0.4475	0.535	0.45	0.5175	0.44	0.5325	0.54	0.6125	0.5	0.475	0.49	0.435	0.5425	0.5325	0.4875	0.59	0.425	0.495	0.5175	0.425	0.485	0.49	0.505	0.5
	0.4875	0.4125	0.4725	0.5	0.5125	0.4825	0.5875	0.4525	0.525	0.485	0.5375	0.4675	0.45	0.52	0.48	0.48	0.4375	0.455	0.5475	0.545	0.465	0.505	0.53	0.5725	0.5075	0.445	0.4825	0.49	0.4475	0.525	0.515	0.495	0.5225	0.495	0.44	0.525	0.4925	0.53	0.53	0.5225	0.5
	0.475	0.5025	0.4275	0.5125	0.4775	0.5025	0.625	0.455	0.4325	0.44	0.5375	0.5425	0.51	0.4925	0.47	0.5525	0.425	0.4275	0.555	0.51	0.49	0.49	0.4825	0.5025	0.625	0.4875	0.44	0.4675	0.4975	0.4825	0.505	0.5425	0.5675	0.455	0.425	0.545	0.5175	0.5025	0.53	0.4675	0.5
	0.49	0.4975	0.465	0.53	0.4875	0.5175	0.6	0.4775	0.53	0.46	0.515	0.4475	0.5175	0.515	0.4725	0.4675	0.4375	0.475	0.5275	0.46	0.5425	0.4875	0.4775	0.5575	0.62	0.5275	0.4975	0.5	0.465	0.48	0.5175	0.5225	0.5625	0.39	0.45	0.53	0.5275	0.4725	0.55	0.4525	0.5
	0.5625	0.5225	0.4975	0.4475	0.49	0.5525	0.6525	0.51	0.515	0.4275	0.5575	0.5025	0.52	0.4875	0.43	0.515	0.4575	0.4525	0.54	0.5	0.48	0.525	0.5375	0.48	0.5625	0.4675	0.46	0.475	0.43	0.5025	0.55	0.525	0.505	0.425	0.4925	0.4575	0.545	0.515	0.5175	0.54	0.5
	0.4575	0.42	0.5875	0.5175	0.485	0.4725	0.57	0.485	0.5	0.485	0.5025	0.4325	0.495	0.4975	0.4675	0.5225	0.4125	0.4675	0.5325	0.615	0.5075	0.4975	0.5825	0.505	0.595	0.465	0.47	0.4975	0.46	0.475	0.5425	0.5725	0.5725	0.4125	0.5	0.545	0.5125	0.46	0.5425	0.525	0.5
	0.51	0.4125	0.4475	0.4775	0.4175	0.4725	0.6475	0.5075	0.4825	0.455	0.5575	0.425	0.485	0.525	0.505	0.5	0.35	0.4675	0.5675	0.5025	0.45	0.535	0.5725	0.4925	0.6325	0.5275	0.48	0.45	0.4725	0.5	0.4925	0.4675	0.5725	0.4475	0.5125	0.5625	0.455	0.4475	0.5	0.4975	0.5
	0.475	0.5025	0.5325	0.445	0.4975	0.5125	0.5775	0.495	0.49	0.545	0.4975	0.445	0.485	0.4575	0.46	0.475	0.4225	0.485	0.5975	0.505	0.5	0.5025	0.5575	0.4625	0.5775	0.4875	0.5025	0.4225	0.41	0.5225	0.4625	0.5025	0.465	0.415	0.435	0.5375	0.5325	0.4325	0.525	0.495	0.5
	0.5375	0.48	0.5175	0.5075	0.5125	0.4825	0.58	0.4475	0.465	0.4825	0.485	0.4175	0.4575	0.5125	0.58	0.5325	0.4375	0.57	0.535	0.485	0.4925	0.4425	0.505	0.5375	0.55	0.47	0.445	0.485	0.48	0.565	0.565	0.4975	0.5575	0.475	0.5075	0.5775	0.4925	0.5025	0.495	0.53	0.5
	0.5025	0.5175	0.5	0.5	0.4575	0.47	0.595	0.4725	0.4225	0.495	0.495	0.4525	0.48	0.44	0.4525	0.5725	0.405	0.5	0.5075	0.4375	0.5	0.4875	0.53	0.525	0.5525	0.51	0.5275	0.4575	0.42	0.55	0.505	0.55	0.5925	0.4225	0.5	0.5475	0.5075	0.4925	0.5475	0.5525	0.5
	0.495	0.4375	0.5125	0.5025	0.45	0.515	0.6125	0.395	0.4975	0.49	0.4875	0.46	0.53	0.495	0.4625	0.535	0.4675	0.4925	0.565	0.495	0.48	0.5125	0.4875	0.5375	0.555	0.535	0.4775	0.4875	0.485	0.5375	0.56	0.52	0.5375	0.485	0.4375	0.4975	0.465	0.4925	0.485	0.4925	0.5
	0.485	0.4425	0.4875	0.505	0.48	0.4875	0.605	0.47	0.525	0.485	0.525	0.5375	0.485	0.4775	0.4625	0.555	0.38	0.4925	0.5725	0.4975	0.49	0.4875	0.505	0.4625	0.5875	0.4725	0.54	0.5075	0.4525	0.5025	0.495	0.47	0.5925	0.49	0.445	0.5275	0.495	0.4	0.4675	0.5225	0.5
	0.5025	0.5025	0.485	0.545	0.49	0.48	0.6275	0.5175	0.4925	0.4875	0.4925	0.455	0.4975	0.4725	0.4825	0.5425	0.45	0.5075	0.5675	0.56	0.4775	0.51	0.5125	0.5275	0.5375	0.48	0.565	0.4975	0.4275	0.5225	0.5275	0.52	0.575	0.375	0.4725	0.4975	0.53	0.5125	0.5225	0.5225	0.5
	0.52	0.4825	0.5075	0.5225	0.515	0.485	0.625	0.5025	0.46	0.4675	0.54	0.445	0.48	0.46	0.4875	0.4975	0.4725	0.46	0.545	0.5675	0.5275	0.5075	0.5375	0.44	0.54	0.535	0.45	0.4	0.45	0.5425	0.5	0.5175	0.5075	0.415	0.49	0.5325	0.495	0.455	0.53	0.5025	0.5
	0.4725	0.4575	0.4975	0.515	0.4975	0.5625	0.5675	0.495	0.4975	0.4925	0.56	0.515	0.505	0.485	0.485	0.4625	0.365	0.4825	0.5125	0.49	0.475	0.5	0.5425	0.555	0.52	0.54	0.505	0.4775	0.5075	0.5275	0.495	0.5125	0.5975	0.425	0.4575	0.5	0.4975	0.5075	0.55	0.5	0.5
	0.475	0.48	0.515	0.52	0.5225	0.4575	0.59	0.495	0.5225	0.4275	0.495	0.4575	0.48	0.55	0.465	0.525	0.425	0.5	0.5025	0.5	0.5325	0.4725	0.515	0.4925	0.53	0.545	0.525	0.5225	0.5275	0.5825	0.545	0.505	0.5225	0.4075	0.445	0.5525	0.5375	0.45	0.535	0.575	0.5
	0.4875	0.4825	0.5375	0.4925	0.465	0.5075	0.61	0.5225	0.5475	0.47	0.525	0.455	0.45	0.5325	0.45	0.545	0.3925	0.4725	0.5475	0.525	0.4175	0.475	0.535	0.605	0.5725	0.475	0.495	0.535	0.4825	0.5225	0.5875	0.5225	0.5725	0.4125	0.49	0.5125	0.55	0.525	0.5575	0.475	0.5
	0.5	0.4625	0.5275	0.52	0.44	0.4925	0.6475	0.46	0.495	0.545	0.55	0.4725	0.445	0.51	0.415	0.485	0.425	0.485	0.5675	0.4925	0.51	0.48	0.51	0.505	0.5575	0.4975	0.5625	0.4725	0.4325	0.4775	0.4975	0.5525	0.5325	0.4475	0.4975	0.4425	0.4875	0.465	0.51	0.535	0.5
	0.455	0.475	0.5075	0.5125	0.4925	0.4525	0.5725	0.465	0.545	0.525	0.5075	0.545	0.56	0.52	0.5275	0.545	0.4025	0.4975	0.565	0.51	0.485	0.475	0.515	0.5175	0.615	0.5025	0.49	0.5	0.49	0.5375	0.55	0.515	0.58	0.415	0.4625	0.5525	0.53	0.4925	0.53	0.56	0.5
	0.485	0.4725	0.485	0.44	0.44	0.4075	0.575	0.535	0.45	0.49	0.545	0.4975	0.485	0.4875	0.4525	0.545	0.4075	0.4575	0.5425	0.54	0.5225	0.4775	0.5425	0.57	0.53	0.5025	0.5075	0.4525	0.4775	0.465	0.52	0.5525	0.58	0.41	0.4625	0.5125	0.525	0.5125	0.5175	0.565	0.5
	0.5025	0.4725	0.51	0.5125	0.4775	0.545	0.625	0.4625	0.5275	0.5225	0.58	0.4725	0.4375	0.555	0.475	0.4425	0.4525	0.51	0.5475	0.5375	0.52	0.505	0.4925	0.56	0.535	0.505	0.47	0.49	0.485	0.5125	0.555	0.505	0.545	0.44	0.5	0.545	0.5125	0.47	0.52	0.5325	0.5
	0.48	0.4725	0.4925	0.495	0.4675	0.505	0.57	0.4825	0.455	0.51	0.5475	0.4375	0.4725	0.495	0.52	0.58	0.415	0.4875	0.55	0.49	0.505	0.4925	0.6025	0.5575	0.5525	0.54	0.5025	0.4675	0.47	0.5325	0.5075	0.55	0.5075	0.3675	0.4575	0.5425	0.5075	0.4775	0.565	0.5125	0.5
	0.48	0.53	0.4875	0.575	0.4975	0.535	0.6	0.4975	0.475	0.485	0.505	0.4675	0.5175	0.51	0.425	0.525	0.435	0.485	0.58	0.56	0.48	0.4475	0.545	0.53	0.585	0.51	0.5	0.4675	0.48	0.5125	0.475	0.5375	0.57	0.41	0.51	0.565	0.4825	0.425	0.5375	0.49	0.5
	0.495	0.4575	0.4975	0.5	0.475	0.54	0.58	0.465	0.5075	0.4775	0.52	0.4775	0.5125	0.4875	0.4975	0.51	0.39	0.47	0.515	0.5275	0.4875	0.485	0.565	0.55	0.54	0.5575	0.505	0.49	0.5175	0.4975	0.515	0.4375	0.535	0.4325	0.4475	0.4825	0.54	0.44	0.53	0.54	0.5
	0.4625	0.47	0.5125	0.45	0.4925	0.5375	0.61	0.4875	0.4975	0.5075	0.48	0.5175	0.5125	0.4875	0.5225	0.47	0.4325	0.4525	0.49	0.55	0.5025	0.4925	0.4925	0.545	0.4625	0.515	0.49	0.465	0.505	0.4525	0.54	0.505	0.495	0.4275	0.5025	0.5375	0.5675	0.505	0.545	0.5125	0.5
	0.5375	0.5025	0.5	0.54	0.465	0.4975	0.71	0.52	0.4825	0.5175	0.5	0.4975	0.44	0.5175	0.5725	0.5825	0.4225	0.5275	0.5025	0.5525	0.44	0.5075	0.5075	0.5475	0.615	0.4975	0.5	0.475	0.46	0.5175	0.5175	0.5325	0.5225	0.43	0.4575	0.5025	0.53	0.4875	0.4925	0.5225	0.5
	0.4775	0.4325	0.4975	0.4775	0.51	0.485	0.5925	0.4775	0.5275	0.48	0.53	0.505	0.4775	0.4575	0.5425	0.5425	0.475	0.4875	0.58	0.5475	0.47	0.47	0.57	0.495	0.5525	0.545	0.53	0.495	0.5025	0.53	0.4775	0.5625	0.58	0.4425	0.49	0.51	0.4875	0.4	0.515	0.505	0.5
	0.5525	0.49	0.535	0.46	0.47	0.445	0.58	0.4175	0.48	0.5175	0.4625	0.4925	0.525	0.47	0.5175	0.5075	0.415	0.515	0.485	0.5125	0.46	0.4925	0.52	0.5075	0.61	0.525	0.4875	0.44	0.4725	0.4925	0.56	0.52	0.5925	0.43	0.445	0.59	0.515	0.5075	0.4825	0.495	0.5
	0.5175	0.49	0.5375	0.485	0.4725	0.4925	0.58	0.49	0.4925	0.5025	0.4975	0.4175	0.5125	0.5275	0.5025	0.5625	0.4175	0.505	0.635	0.53	0.51	0.4775	0.5525	0.4725	0.58	0.535	0.4375	0.47	0.495	0.485	0.5	0.5525	0.515	0.3975	0.545	0.5675	0.4325	0.465	0.5425	0.55	0.5
	0.53	0.4725	0.47	0.495	0.4925	0.4575	0.6275	0.505	0.5475	0.55	0.505	0.5075	0.505	0.49	0.5175	0.5475	0.3975	0.5	0.5525	0.49	0.465	0.4975	0.4975	0.4975	0.55	0.515	0.485	0.55	0.45	0.5125	0.4425	0.5425	0.515	0.4475	0.4475	0.55	0.48	0.48	0.5375	0.5575	0.5
	0.5	0.47	0.45	0.485	0.4875	0.4725	0.595	0.51	0.5325	0.5025	0.52	0.4825	0.4975	0.5125	0.4375	0.54	0.405	0.5075	0.515	0.475	0.45	0.4875	0.5025	0.55	0.5675	0.515	0.4675	0.4875	0.465	0.51	0.4825	0.525	0.5275	0.415	0.4675	0.5325	0.5325	0.445	0.5025	0.52	0.5
	0.5325	0.4125	0.47	0.555	0.43	0.4625	0.63	0.5075	0.4625	0.5275	0.5375	0.54	0.52	0.4925	0.4475	0.5425	0.4225	0.46	0.52	0.535	0.5	0.5425	0.525	0.54	0.5575	0.475	0.4575	0.4825	0.4125	0.5175	0.5025	0.5775	0.57	0.425	0.4875	0.4875	0.52	0.4575	0.49	0.565	0.5
	0.47	0.4475	0.46	0.5075	0.5225	0.5025	0.5975	0.5175	0.4925	0.4475	0.54	0.5475	0.4825	0.5425	0.545	0.5425	0.445	0.465	0.5025	0.515	0.4625	0.56	0.535	0.48	0.605	0.5025	0.4975	0.4225	0.485	0.5525	0.4925	0.52	0.49	0.4375	0.485	0.46	0.52	0.4675	0.5425	0.445	0.5
	0.54	0.4775	0.5075	0.5	0.45	0.5075	0.63	0.4725	0.4925	0.4775	0.51	0.5275	0.49	0.49	0.4925	0.5775	0.4275	0.4725	0.565	0.495	0.4675	0.5125	0.4775	0.5625	0.5275	0.49	0.5025	0.52	0.5075	0.48	0.5025	0.5325	0.5325	0.47	0.5025	0.525	0.4975	0.4625	0.5	0.54	0.4975
	0.4825	0.4675	0.46	0.4825	0.4925	0.495	0.62	0.455	0.4975	0.49	0.5525	0.48	0.52	0.52	0.5275	0.4975	0.4	0.505	0.4875	0.5225	0.57	0.455	0.54	0.515	0.55	0.5	0.4725	0.43	0.435	0.475	0.5375	0.555	0.51	0.44	0.495	0.51	0.54	0.4625	0.57	0.495	0.5
	0.59	0.53	0.4825	0.515	0.4625	0.5325	0.5575	0.4625	0.5225	0.515	0.4175	0.465	0.4875	0.4625	0.495	0.5125	0.4425	0.4325	0.5375	0.5625	0.495	0.4725	0.5625	0.48	0.5425	0.5125	0.4825	0.51	0.4425	0.545	0.55	0.4725	0.5375	0.445	0.46	0.5575	0.4975	0.475	0.5575	0.5175	0.5
	0.44	0.5525	0.4975	0.5125	0.44	0.4525	0.6325	0.4725	0.4975	0.51	0.595	0.4975	0.44	0.535	0.4825	0.5325	0.375	0.49	0.485	0.5	0.4825	0.5125	0.5325	0.5175	0.52	0.5375	0.49	0.51	0.48	0.5125	0.5325	0.5025	0.5425	0.4525	0.4825	0.47	0.5425	0.5	0.495	0.57	0.5
	0.5025	0.4675	0.5625	0.5375	0.4775	0.5625	0.5725	0.4575	0.4825	0.4675	0.5075	0.42	0.505	0.49	0.485	0.5275	0.4375	0.49	0.515	0.51	0.4825	0.4575	0.5	0.5475	0.575	0.535	0.495	0.5025	0.465	0.5325	0.5375	0.475	0.5825	0.4	0.4275	0.565	0.555	0.505	0.52	0.5275	0.5
	0.465	0.46	0.4625	0.5375	0.4925	0.5375	0.6075	0.47	0.5675	0.43	0.4625	0.455	0.47	0.53	0.4925	0.545	0.45	0.535	0.565	0.4975	0.465	0.49	0.565	0.5	0.575	0.5675	0.445	0.465	0.4675	0.555	0.5375	0.4725	0.555	0.45	0.435	0.47	0.565	0.4925	0.5	0.52	0.5
	0.55	0.4875	0.4775	0.485	0.4875	0.47	0.5975	0.49	0.5225	0.43	0.555	0.435	0.495	0.4925	0.495	0.5325	0.3825	0.4775	0.5525	0.5475	0.515	0.52	0.54	0.5625	0.5875	0.47	0.5225	0.4725	0.435	0.48	0.5275	0.5675	0.53	0.4675	0.4575	0.5225	0.5325	0.5075	0.525	0.53	0.5
	0.53	0.465	0.54	0.47	0.4975	0.5425	0.6025	0.5	0.5125	0.5125	0.495	0.3925	0.46	0.5675	0.42	0.5475	0.5	0.4875	0.505	0.525	0.48	0.48	0.52	0.485	0.5775	0.535	0.5675	0.4575	0.51	0.4975	0.5375	0.5	0.615	0.38	0.5325	0.5075	0.52	0.4625	0.4925	0.5325	0.5
	0.535	0.4675	0.51	0.5175	0.4675	0.5075	0.625	0.4875	0.4875	0.475	0.52	0.525	0.4825	0.49	0.44	0.5275	0.3625	0.4775	0.5625	0.48	0.47	0.485	0.455	0.4625	0.5525	0.5525	0.4975	0.445	0.485	0.54	0.5075	0.5225	0.5275	0.4075	0.415	0.475	0.53	0.465	0.5225	0.48	0.5
	0.4875	0.4875	0.495	0.475	0.48	0.54	0.6125	0.515	0.4825	0.485	0.55	0.44	0.465	0.51	0.525	0.545	0.405	0.4625	0.5725	0.5375	0.435	0.4825	0.5175	0.5025	0.56	0.525	0.52	0.57	0.5025	0.475	0.55	0.4875	0.5225	0.4225	0.5025	0.56	0.525	0.4625	0.5125	0.555	0.5
	0.475	0.4725	0.505	0.5275	0.445	0.5025	0.5425	0.5125	0.5425	0.4525	0.5275	0.445	0.475	0.515	0.4025	0.565	0.4675	0.475	0.5375	0.495	0.51	0.47	0.52	0.525	0.585	0.575	0.4775	0.53	0.4475	0.465	0.5775	0.55	0.5425	0.435	0.475	0.5075	0.5675	0.4875	0.5325	0.485	0.5
	0.5	0.47	0.52	0.485	0.45	0.51	0.5825	0.485	0.415	0.5075	0.525	0.5075	0.4575	0.48	0.5	0.5175	0.44	0.4775	0.54	0.485	0.475	0.515	0.5	0.55	0.595	0.5475	0.44	0.485	0.4575	0.475	0.5375	0.5675	0.56	0.4425	0.43	0.5425	0.5375	0.4325	0.4975	0.5275	0.5
	0.4825	0.52	0.4375	0.475	0.5075	0.485	0.615	0.5	0.4575	0.5325	0.53	0.495	0.4775	0.5575	0.49	0.56	0.4475	0.455	0.4975	0.51	0.5275	0.48	0.48	0.515	0.55	0.4825	0.4275	0.45	0.5225	0.5075	0.47	0.515	0.5075	0.4975	0.475	0.465	0.52	0.4475	0.535	0.545	0.5
	0.5425	0.4825	0.5	0.525	0.5075	0.4475	0.6075	0.5375	0.535	0.5725	0.5175	0.495	0.4925	0.5	0.4875	0.4825	0.43	0.4575	0.5275	0.5325	0.4375	0.5125	0.48	0.505	0.55	0.4925	0.5475	0.5	0.4975	0.535	0.55	0.47	0.58	0.4025	0.475	0.53	0.535	0.475	0.5575	0.48	0.5
	0.5175	0.4725	0.5275	0.505	0.4425	0.5125	0.5425	0.475	0.54	0.51	0.545	0.48	0.5275	0.5075	0.4425	0.4775	0.405	0.435	0.53	0.5125	0.495	0.5325	0.455	0.515	0.5725	0.5	0.475	0.4875	0.45	0.5	0.5325	0.545	0.585	0.4425	0.405	0.5125	0.465	0.4775	0.4925	0.515	0.5
	0.4975	0.4525	0.4825	0.52	0.53	0.4775	0.59	0.4675	0.5525	0.4575	0.5225	0.5075	0.495	0.51	0.465	0.5325	0.4175	0.5025	0.525	0.51	0.475	0.4475	0.48	0.46	0.615	0.495	0.4775	0.48	0.455	0.475	0.5325	0.4975	0.5475	0.4325	0.48	0.4775	0.505	0.44	0.5175	0.5075	0.5025
	0.4775	0.4775	0.5075	0.5075	0.485	0.4875	0.595	0.4725	0.4675	0.5225	0.4675	0.5125	0.4825	0.5025	0.4575	0.5425	0.4325	0.4575	0.4525	0.5725	0.45	0.4975	0.55	0.53	0.5175	0.4925	0.5025	0.455	0.45	0.4525	0.56	0.5175	0.5625	0.3925	0.4475	0.54	0.495	0.475	0.5025	0.5425	0.5
	0.4675	0.505	0.505	0.4975	0.4825	0.5875	0.5875	0.455	0.545	0.4975	0.5575	0.455	0.505	0.5175	0.4725	0.5125	0.4475	0.4475	0.5775	0.4825	0.4725	0.5375	0.535	0.4925	0.5675	0.495	0.4825	0.5075	0.47	0.5225	0.5475	0.4925	0.525	0.4	0.5325	0.475	0.525	0.465	0.5375	0.5275	0.5
	0.4825	0.4825	0.455	0.5075	0.4725	0.515	0.5925	0.45	0.525	0.4875	0.5575	0.5125	0.5375	0.4875	0.4875	0.55	0.3875	0.425	0.5175	0.5575	0.5625	0.5425	0.5475	0.495	0.57	0.5225	0.515	0.435	0.48	0.475	0.52	0.535	0.5525	0.425	0.5175	0.545	0.5075	0.54	0.5025	0.495	0.5
	0.4625	0.46	0.5225	0.54	0.495	0.4925	0.6075	0.5325	0.49	0.535	0.515	0.53	0.465	0.5	0.5325	0.545	0.515	0.52	0.5275	0.5275	0.495	0.52	0.5525	0.535	0.5725	0.5	0.485	0.46	0.52	0.5125	0.5325	0.52	0.5725	0.435	0.4775	0.555	0.45	0.475	0.4475	0.45	0.5
	0.53	0.4425	0.5025	0.5425	0.47	0.495	0.6	0.5125	0.505	0.475	0.495	0.465	0.505	0.46	0.47	0.5	0.44	0.42	0.5375	0.4725	0.4375	0.5675	0.53	0.545	0.5525	0.54	0.515	0.54	0.4825	0.51	0.505	0.475	0.535	0.4025	0.51	0.52	0.515	0.425	0.4725	0.5425	0.5
	0.5475	0.495	0.4475	0.4575	0.5025	0.5375	0.6175	0.485	0.465	0.465	0.54	0.5225	0.49	0.475	0.515	0.5175	0.45	0.5025	0.59	0.515	0.505	0.52	0.4975	0.555	0.52	0.5025	0.495	0.5025	0.49	0.455	0.565	0.555	0.5825	0.3925	0.5225	0.545	0.515	0.4925	0.49	0.4975	0.5
	0.4975	0.4825	0.5275	0.485	0.54	0.4825	0.6125	0.5125	0.46	0.44	0.5325	0.5075	0.54	0.54	0.5225	0.49	0.425	0.4725	0.54	0.515	0.5375	0.53	0.525	0.5325	0.58	0.4275	0.5125	0.46	0.4475	0.5125	0.49	0.505	0.5075	0.395	0.4575	0.575	0.505	0.54	0.5025	0.51	0.5
	0.5	0.4925	0.51	0.485	0.49	0.525	0.6425	0.4775	0.4725	0.505	0.545	0.48	0.57	0.51	0.5175	0.53	0.425	0.5075	0.555	0.5025	0.505	0.52	0.525	0.535	0.5475	0.4925	0.5	0.4975	0.4325	0.5425	0.495	0.5	0.5625	0.475	0.425	0.505	0.5425	0.5	0.5525	0.5475	0.5
	0.4875	0.42	0.5475	0.5025	0.53	0.53	0.5725	0.3975	0.4475	0.5175	0.5275	0.53	0.4325	0.5275	0.4975	0.52	0.4275	0.475	0.5125	0.5075	0.5025	0.5225	0.4975	0.5625	0.605	0.515	0.56	0.4675	0.47	0.5575	0.4875	0.5875	0.535	0.48	0.4675	0.5075	0.4525	0.475	0.5275	0.5325	0.5
	0.51	0.42	0.51	0.5175	0.4875	0.4775	0.6375	0.4925	0.5275	0.4675	0.53	0.54	0.4925	0.4725	0.505	0.5125	0.3775	0.525	0.5675	0.5375	0.5175	0.495	0.495	0.5275	0.53	0.5	0.4725	0.51	0.515	0.53	0.5625	0.53	0.555	0.465	0.42	0.61	0.535	0.4525	0.5175	0.48	0.5
	0.555	0.51	0.4725	0.5225	0.4975	0.4625	0.62	0.4575	0.5225	0.4875	0.5275	0.49	0.525	0.53	0.5025	0.525	0.375	0.5225	0.5225	0.4675	0.495	0.4675	0.49	0.585	0.5175	0.485	0.48	0.5175	0.52	0.5	0.4925	0.4975	0.5525	0.425	0.4925	0.5625	0.535	0.495	0.52	0.49	0.5
	0.5675	0.4525	0.5	0.4925	0.4725	0.54	0.5925	0.5025	0.415	0.455	0.5475	0.44	0.485	0.49	0.475	0.4825	0.4625	0.49	0.505	0.42	0.455	0.5625	0.48	0.5125	0.565	0.5025	0.5	0.4425	0.41	0.475	0.5425	0.4875	0.56	0.42	0.4875	0.4775	0.5275	0.4925	0.525	0.5275	0.5
	0.4975	0.4325	0.5075	0.5275	0.49	0.535	0.6475	0.4875	0.4975	0.5375	0.5675	0.5125	0.45	0.5425	0.5025	0.5125	0.405	0.475	0.5275	0.4875	0.4875	0.505	0.5225	0.545	0.5675	0.57	0.5375	0.485	0.415	0.4975	0.4925	0.4625	0.5875	0.405	0.515	0.4975	0.53	0.4575	0.5025	0.4725	0.5
	0.5125	0.4825	0.48	0.465	0.5025	0.54	0.5875	0.4775	0.49	0.53	0.5275	0.47	0.4975	0.4575	0.48	0.5325	0.4525	0.48	0.56	0.55	0.425	0.545	0.525	0.6	0.575	0.54	0.4975	0.4625	0.4325	0.5175	0.57	0.525	0.545	0.395	0.485	0.5425	0.5675	0.4525	0.5075	0.505	0.5
	0.47	0.4975	0.4975	0.4775	0.5225	0.4875	0.56	0.49	0.4975	0.5275	0.54	0.455	0.5275	0.605	0.465	0.55	0.445	0.4525	0.5175	0.4975	0.46	0.5525	0.5125	0.49	0.575	0.5225	0.42	0.435	0.4925	0.5475	0.5375	0.5525	0.5625	0.425	0.48	0.5075	0.5125	0.52	0.55	0.595	0.5
	0.4825	0.525	0.5175	0.4975	0.49	0.5	0.59	0.5075	0.445	0.49	0.53	0.475	0.46	0.51	0.465	0.53	0.465	0.4375	0.54	0.515	0.46	0.535	0.5375	0.4975	0.595	0.4875	0.54	0.4975	0.56	0.4875	0.4975	0.57	0.555	0.4475	0.51	0.52	0.535	0.4975	0.5375	0.54	0.5
	0.565	0.4775	0.4675	0.495	0.4725	0.455	0.615	0.455	0.5	0.5	0.5225	0.4825	0.485	0.5175	0.5225	0.5525	0.37	0.4875	0.575	0.5275	0.4875	0.485	0.5125	0.545	0.5225	0.5175	0.4875	0.485	0.49	0.4525	0.53	0.55	0.5925	0.42	0.4525	0.49	0.535	0.41	0.47	0.535	0.5
	0.505	0.4425	0.515	0.5	0.5075	0.485	0.5925	0.5275	0.5125	0.495	0.4775	0.495	0.505	0.515	0.5275	0.5425	0.3925	0.4875	0.5175	0.5125	0.5725	0.5275	0.4925	0.5175	0.595	0.5125	0.4625	0.485	0.4075	0.445	0.54	0.5425	0.56	0.4425	0.525	0.5275	0.505	0.51	0.46	0.57	0.5
	0.5025	0.5125	0.4425	0.455	0.5075	0.48	0.675	0.5025	0.49	0.5325	0.485	0.48	0.475	0.5275	0.515	0.5025	0.4625	0.4725	0.5525	0.525	0.505	0.5625	0.5075	0.4925	0.535	0.4875	0.49	0.515	0.49	0.475	0.5425	0.525	0.4775	0.395	0.4875	0.5275	0.51	0.4675	0.53	0.5375	0.5
	0.51	0.47	0.4875	0.5275	0.4775	0.5275	0.6	0.515	0.5025	0.5025	0.485	0.495	0.4825	0.505	0.545	0.525	0.385	0.465	0.49	0.5275	0.5325	0.4725	0.485	0.5175	0.585	0.495	0.525	0.4225	0.4575	0.4525	0.5375	0.5525	0.505	0.4775	0.4925	0.5175	0.4825	0.48	0.5325	0.5175	0.5
	0.4825	0.495	0.495	0.54	0.5	0.4875	0.6075	0.4675	0.45	0.4825	0.575	0.5425	0.48	0.51	0.4975	0.55	0.43	0.565	0.58	0.4975	0.495	0.515	0.4925	0.505	0.595	0.4925	0.5125	0.4525	0.4575	0.4725	0.5025	0.54	0.5275	0.4475	0.4625	0.535	0.4825	0.435	0.4625	0.49	0.5
	0.4925	0.5075	0.51	0.5125	0.455	0.5175	0.6025	0.4825	0.5525	0.5125	0.53	0.5	0.4725	0.54	0.39	0.5275	0.435	0.44	0.515	0.5	0.485	0.495	0.455	0.555	0.6125	0.495	0.4525	0.5525	0.47	0.4875	0.5425	0.4925	0.5325	0.4525	0.4825	0.5175	0.5475	0.475	0.4925	0.5225	0.5
	0.4925	0.5	0.4375	0.53	0.54	0.4925	0.585	0.435	0.4275	0.455	0.535	0.5225	0.47	0.525	0.515	0.51	0.395	0.5125	0.56	0.54	0.515	0.455	0.435	0.5475	0.5775	0.5125	0.4575	0.515	0.47	0.5275	0.525	0.53	0.57	0.465	0.5025	0.5325	0.5275	0.5125	0.505	0.4875	0.5
	0.5225	0.4	0.47	0.4975	0.5	0.5325	0.6275	0.485	0.5225	0.465	0.5375	0.475	0.5	0.5075	0.495	0.565	0.4025	0.5275	0.565	0.48	0.485	0.5225	0.49	0.5075	0.5525	0.5125	0.475	0.5	0.535	0.5475	0.54	0.495	0.5125	0.425	0.47	0.4925	0.5525	0.46	0.4575	0.53	0.5
	0.5125	0.4325	0.5175	0.5125	0.525	0.5425	0.5775	0.48	0.53	0.445	0.49	0.495	0.47	0.45	0.4875	0.54	0.41	0.465	0.55	0.5275	0.475	0.4625	0.495	0.575	0.585	0.5425	0.475	0.4975	0.4675	0.4875	0.5275	0.4725	0.5775	0.3625	0.465	0.5175	0.5025	0.52	0.55	0.5075	0.5
	0.47	0.485	0.5575	0.5175	0.5225	0.51	0.6275	0.4975	0.525	0.54	0.475	0.4675	0.4475	0.485	0.435	0.5575	0.4075	0.475	0.54	0.6	0.4975	0.53	0.4775	0.5125	0.5525	0.5225	0.49	0.45	0.45	0.5475	0.5525	0.535	0.4925	0.3825	0.445	0.5125	0.5525	0.515	0.555	0.4625	0.5
	0.525	0.5	0.495	0.5525	0.53	0.5175	0.57	0.4925	0.48	0.505	0.5375	0.47	0.49	0.47	0.51	0.5225	0.42	0.465	0.495	0.505	0.435	0.52	0.5075	0.4625	0.605	0.5	0.51	0.5275	0.4275	0.47	0.5525	0.4875	0.51	0.4775	0.445	0.4975	0.595	0.43	0.475	0.515	0.5
	0.4675	0.4625	0.5575	0.495	0.4575	0.485	0.6325	0.4925	0.5425	0.5125	0.495	0.5075	0.515	0.455	0.45	0.475	0.3975	0.44	0.565	0.5075	0.515	0.4975	0.5125	0.515	0.5575	0.5275	0.475	0.4275	0.4325	0.495	0.4675	0.4475	0.53	0.4125	0.4875	0.535	0.5275	0.485	0.5725	0.515	0.5
phase1	0.4425	0.5775	0.515	0.485	0.5125	0.4925	0.5375	0.465	0.505	0.43	0.5875	0.495	0.55	0.5475	0.4275	0.52	0.4975	0.505	0.61	0.4825	0.5575	0.45	0.5575	0.4425	0.5325	0.4675	0.53	0.4875	0.53	0.6075	0.445	0.5	0.4475	0.5625	0.475	0.5175	0.5	0.365	0.405	0.465	0.5
	0.4525	0.58	0.5625	0.5275	0.425	0.4675	0.5175	0.525	0.46	0.4325	0.535	0.465	0.5225	0.575	0.39	0.525	0.505	0.4625	0.5775	0.5025	0.5875	0.4775	0.6025	0.4625	0.5025	0.47	0.5125	0.4775	0.4875	0.55	0.4125	0.4875	0.4325	0.6	0.4925	0.5	0.5325	0.4225	0.47	0.4725	0.5
	0.44	0.595	0.55	0.5375	0.47	0.5275	0.5425	0.4875	0.4825	0.4325	0.5425	0.4825	0.5675	0.535	0.4325	0.5	0.5025	0.4825	0.585	0.4625	0.585	0.4375	0.5775	0.41	0.5575	0.495	0.5	0.525	0.4725	0.5425	0.4825	0.475	0.45	0.5975	0.465	0.5075	0.515	0.3625	0.46	0.495	0.5
	0.435	0.5725	0.5625	0.53	0.5125	0.5025	0.5775	0.47	0.445	0.41	0.52	0.4825	0.55	0.525	0.46	0.5225	0.495	0.505	0.5875	0.4925	0.5825	0.45	0.5675	0.455	0.545	0.4775	0.5275	0.4725	0.4925	0.555	0.46	0.475	0.4575	0.5575	0.4475	0.4525	0.53	0.425	0.465	0.4675	0.5
	0.425	0.5975	0.565	0.51	0.4775	0.4875	0.5425	0.48	0.4625	0.47	0.4825	0.47	0.5825	0.5125	0.4275	0.5325	0.5525	0.495	0.58	0.495	0.52	0.4675	0.5875	0.4325	0.525	0.4775	0.4625	0.4875	0.4925	0.5725	0.46	0.5	0.4275	0.5825	0.4825	0.495	0.5375	0.36	0.4175	0.44	0.5
[truncated: 895 more rows]

## Sheet: figure5e
time	-1	-0.95	-0.9	-0.85	-0.8	-0.75	-0.7	-0.65	-0.6	-0.55	-0.5	-0.45	-0.4	-0.35	-0.3	-0.25	-0.2	-0.15	-0.1	-0.05	0	0.05	0.1	0.15	0.2	0.25	0.3	0.35	0.4	0.45	0.5	0.55	0.6	0.65	0.7	0.75	0.8	0.85	0.9	0.95	1
[truncated: 600 more rows]

[truncated: 1 more sheets: figure5f]
