# Supplementary material for: Prefrontal cortical plasticity during learning of cognitive tasks
Source: Nat Commun. 2022 Jan 10;13:90. doi: 10.1038/s41467-021-27695-6 (PMC8748623; doi:10.1038/s41467-021-27695-6)
Supplement: Supplementary file 4 — Source Data [file 41467_2021_27695_MOESM4_ESM.zip › Source Data/Figure 6.xlsx]

## Sheet: figure6a-h
a			b			c			d			e			f			g			h
distance	Cross correlation		distance	Cross correlation		distance	Cross correlation		distance	Cross correlation		distance	Cross correlation		distance	Cross correlation		distance	Cross correlation		distance	Cross correlation
0	0.24853		0	0.203782		0	0.286924		0	0.0328704		0	0.173121		0	0.173121		0	-0.0221961		0	0.228489
0	-0.0111149		0	-0.0159683		1.7	0.05438		2.3	-0.0569881		0	0.149185		0	0.149185		1.7	-0.0510107		2.3	-0.0960706
0	0.186031		3.1	-0.0340043		1.7	-0.019169		2.3	-0.285861		0	0.0661641		0	0.0661641		1.7	-0.0183545		2.3	-0.110637
0.8	0.0321672		3.1	0.0270546		1.7	0.0893376		2.3	-0.0487968		0	0.384752		0	0.384752		1.7	-0.0929942		2.3	0.0184837
0.8	0.109705		3.1	-0.0671475		1.7	0.166105		2.3	-0.0241762		0	0.131092		0	0.131092		1.7	-0.00336511		2.3	-0.0460236
0.8	0.0572419		3.1	-0.0254708		0	0.114494		0	0.398322		0	0.195624		0	0.195624		0	0.0303357		0	0.225486
0.8	0.236338		0	0.634731		1.7	0.140154		0	0.508083		0	0.369215		0	0.369215		1.7	0.0756348		0	0.329939
0.8	0.130379		0	0.127903		1.7	0.232671		0	NaN		0	0.176867		0	0.176867		1.7	-0.0457054		0	-0.0479143
0.8	0.196672		3.1	0.0350658		0	0.147248		0	NaN		0	0.0281384		0	0.0281384		0	0.0802417		0	-0.186953
0	0.381473		3.1	0.122688		0	0.200817		0	NaN		0	0.269115		0	0.269115		0	-0.0274712		0	-0.00334833
0.8	-0.112716		3.1	0.0015284		2.3	-0.122741		0.8	NaN		0	0.377973		0	0.377973		2.3	0.0368432		0.8	-0.142912
0.8	-0.0939512		3.1	0.302096		2.3	0.175032		0.8	NaN		0	0.170604		0	0.170604		2.3	-0.0959456		0.8	0.0503118
0.8	0.0481165		0	0.45015		3.1	0.00111654		0.8	NaN		0	0.118089		0	0.118089		3.1	0.0397048		0.8	-0.0940998
0	0.15134		0	0.232724		3.1	0.206231		0.8	NaN		0.8	0.292425		0.8	0.292425		3.1	-0.00393883		0.8	-0.0180105
0	0.139583		1.7	0.176		3.1	0.0121262		0.8	NaN		0.8	0.234204		0.8	0.234204		3.1	0.0195943		0.8	0.0165317
1.7	-0.20301		1.7	0.246063		2.3	-0.130622		0.8	NaN		0.8	0.0952751		0.8	0.0952751		2.3	0.0424018		0.8	-0.0443658
1.7	0.0171509		1.7	0.199052		2.3	-0.0964658		0	NaN		0.8	0.177226		0.8	0.177226		2.3	-0.0535274		0	0.319054
1.7	0.140896		1.7	0.165608		3.1	0.0585036		1.7	NaN		0.8	0.0771178		0.8	0.0771178		3.1	0.0145766		1.7	-0.0456921
1.1	0.151066		0	0.351057		3.1	0.0391696		1.7	NaN		0.8	0.0809708		0.8	0.0809708		3.1	-0.00191135		1.7	-0.103514
1.1	0.0654715		2.3	-0.00826425		3.1	-0.103057		1.7	NaN		0	0.392173		0	0.392173		3.1	0.0225897		1.7	-0.0878716
1.1	0.00363193		2.3	0.0598416		0	0.406118		1.1	NaN		0.8	0.151545		0.8	0.151545		0	0.660542		1.1	-0.0300464
1.7	-0.00268377		3.1	0.128252		0	0.449889		1.1	NaN		0.8	0.0892948		0.8	0.0892948		0	0.16849		1.1	-0.00760927
1.7	0.142999		3.1	0.0383802		1.1	NaN		1.7	NaN		0.8	0.0810866		0.8	0.0810866		1.1	0.0726236		1.7	0.0535143
1.7	0.0745165		2.3	0.0967361		1.1	NaN		1.7	NaN		0	0.217625		0	0.217625		1.1	0.0336762		1.7	-0.192031
1.1	0.232615		2.3	0.0188903		1.1	NaN		1.7	NaN		0	0.145866		0	0.145866		1.1	0.0080484		1.7	-0.0322833
1.1	0.0254605		3.1	0.0841112		1.1	NaN		1.1	NaN		1.7	0.121474		1.7	0.121474		1.1	0.156231		1.1	-0.116666
1.1	-0.00118552		3.1	0.0384606		0	NaN		1.1	NaN		1.7	0.107711		1.7	0.107711		0	0.132207		1.1	-0.0742964
0	0.240732		0	0.483007		3	NaN		0	NaN		1.7	-0.00391999		1.7	-0.00391999		3	0.038778		0	0.111431
1.7	-0.108146		0.8	-0.0968822		3	NaN		1.7	NaN		1.1	0.216391		1.1	0.216391		3	0.0715883		1.7	-0.0152077
1.7	0.0447618		1.7	-0.0599905		3.1	NaN		1.7	NaN		1.1	0.19215		1.1	0.19215		3.1	-0.0935259		1.7	-0.0434452
1.7	0.0952874		1.1	0.172605		3.1	NaN		1.7	NaN		1.1	0.0319918		1.1	0.0319918		3.1	0.0499126		1.7	0.0859772
1.1	0.0405906		2.3	-0.1286		3	NaN		1.1	NaN		1.7	0.0694817		1.7	0.0694817		3	0.0671192		1.1	-0.0541985
1.1	-0.0453128		3	0.180231		3	NaN		1.1	NaN		1.7	0.100438		1.7	0.100438		3	-0.00158449		1.1	0.0224819
1.1	0.122773		3.1	0.127564		3.1	NaN		0	NaN		1.7	0.0668154		1.7	0.0668154		3.1	-0.0140946		0	0.266213
0	0.0667374		0	0.211211		3.1	NaN		0	NaN		1.1	0.161104		1.1	0.161104		3.1	0.0486011		0	0.0173278
0	0.20837		1.7	0.112805		0	NaN		2.3	NaN		1.1	0.114675		1.1	0.114675		0	0.326562		2.3	-0.240391
2.3	0.0255929		1.7	-0.0180295		0.8	0.456582		2.3	NaN		1.1	0.00962992		1.1	0.00962992		0.8	-0.00923049		2.3	0.0535657
2.3	0.0358651		2.3	-0.0206909		1.7	0.0815346		2.3	NaN		0	0.148586		0	0.148586		1.7	0.0976488		2.3	0.126625
2.3	0.00901499		2.3	-0.062713		1.1	0.144644		3	NaN		1.7	-0.0126959		1.7	-0.0126959		1.1	-0.100445		3	-0.0910048
3	0.0836872		3.1	-0.136667		2.3	0.346863		3	NaN		1.7	0.0424311		1.7	0.0424311		2.3	0.0702782		3	-0.259991
3	-0.0450449		2.3	-0.0512774		3	0.209256		3.1	NaN		1.7	0.0775889		1.7	0.0775889		3	-0.00339466		3.1	-0.0768533
3	-0.015375		2.3	-0.125338		3.1	-0.0513286		3.1	NaN		1.1	0.0200924		1.1	0.0200924		3.1	0.0141135		3.1	0.0508243
3.1	0.0709621		3.1	-0.0519551		1.1	0.165132		3.1	NaN		1.1	0.0633559		1.1	0.0633559		1.1	0.0116294		3.1	0.110938
3.1	0.00435169		0	0.504435		3	0.0189828		2.3	NaN		1.1	-0.0516725		1.1	-0.0516725		3	0.076662		2.3	-0.260094
3.1	-0.151473		0	0.419822		3.1	-0.011515		2.3	NaN		0	0.170199		0	0.170199		3.1	0.0756007		2.3	-0.108071
2.3	-0.200195		0.8	0.14917		3	-0.0568777		2.3	NaN		0	0.131581		0	0.131581		3	0.0370074		2.3	0.16949
2.3	-0.147181		0.8	0.0879102		3.1	-0.015822		3	NaN		2.3	-0.0550271		2.3	-0.0550271		3.1	0.0248819		3	-0.101248
2.3	0.0406298		0.8	0.217758		0	0.362165		3	NaN		2.3	-0.0589122		2.3	-0.0589122		0	0.433557		3	-0.181128
3	-0.0853371		0.8	0.164073		0.8	-0.0305127		3.1	NaN		2.3	-0.00970121		2.3	-0.00970121		0.8	-0.0472232		3.1	-0.00818037
3	-0.0855599		0	0.352385		1.7	0.11575		3.1	NaN		3	-0.0963721		3	-0.0963721		1.7	0.00136129		3.1	-0.0895955
3	-0.0921843		1.7	0.117951		1.1	0.00848698		3.1	NaN		3	-0.0460004		3	-0.0460004		1.1	-0.0775617		3.1	0.0709773
3.1	-0.0410602		1.7	0.20724		2.3	-0.0275789		0	NaN		3	0.0370104		3	0.0370104		2.3	-0.0763739		0	0.481562
3.1	0.0170364		1.1	0.0220379		3	-0.111075		2.3	NaN		3.1	0.117736		3.1	0.117736		3	0.188035		2.3	-0.0386897
3.1	-0.0999561		1.1	0.0883778		3.1	0.111703		2.3	NaN		3.1	0.020218		3.1	0.020218		3.1	-0.00109724		2.3	-0.00244804
0	0.298232		1.7	-0.0549516		3.1	-0.121869		2.3	NaN		3.1	0.01881		3.1	0.01881		3.1	-0.124483		2.3	0.0062642
2.3	-0.0537844		1.7	0.0236723		0	0.0126588		3	NaN		2.3	0.00344588		2.3	0.00344588		0	0.165356		3	0.0738707
2.3	0.0177425		1.1	0.0114815		1.1	0.132986		3	NaN		2.3	0.041836		2.3	0.041836		1.1	0.0712074		3	-0.101729
2.3	0.0366331		1.1	0.0431985		1.1	0.121726		3.1	NaN		2.3	-0.0222502		2.3	-0.0222502		1.1	0.0557203		3.1	-0.207625
3	-0.0308361		0	0.340064		1.1	-0.126281		3.1	NaN		3	0.0584094		3	0.0584094		1.1	0.0431832		3.1	-0.126798
3	-0.243762		2.3	-0.0988154		1.1	0.0267418		3.1	NaN		3	-0.0395941		3	-0.0395941		1.1	0.125766		3.1	-0.238617
3	-0.0858192		2.3	-0.206384		0	0.202716		0	NaN		3	0.0377131		3	0.0377131		0	0.194037		0	0.206337
3.1	-0.129851		3	-0.0169676		3	-0.0786664		0	NaN		3.1	0.0683457		3.1	0.0683457		3	0.048065		0	0.368162
3.1	0.0512386		3	-0.0629437		3	0.0839765		2.3	-0.0217216		3.1	-0.0137982		3.1	-0.0137982		3	-0.0527324		2.3	-0.000600846
3.1	-0.10985		3.1	-0.0125185		3.1	-0.0758643		2.3	0.0348292		3.1	0.0404378		3.1	0.0404378		3.1	0.179812		2.3	0.024876
0	0.216219		3.1	0.00969948		3.1	0.120504		2.3	0.0442566		0	0.346937		0	0.346937		3.1	0.0760164		2.3	-0.0699643
0	0.438747		2.3	-0.140038		3	-0.0185073		2.3	0.0708308		2.3	-0.0372213		2.3	-0.0372213		3	0.0349913		2.3	0.0323651
0	0.178779		2.3	-0.23761		3	0.0500913		2.3	-0.0260371		2.3	-0.00301655		2.3	-0.00301655		3	-0.0692811		2.3	0.0926815
0	0.0379924		3	-0.0276529		3.1	0.0492478		2.3	-0.0485836		2.3	0.0538419		2.3	0.0538419		3.1	0.109261		2.3	0.0291511
0	0.125072		3	-0.0344827		3.1	0.152016		2.3	-0.197676		3	-0.0072887		3	-0.0072887		3.1	0.0755588		2.3	0.0251272
0.8	0.100403		3.1	-0.0589393		0	0.328012		0	0.43616		3	-0.0450406		3	-0.0450406		0	0.408327		0	0.175903
0.8	0.0151293		3.1	0.0381829		3	0.19074		0	0.515766		3	-0.0444346		3	-0.0444346		3	0.124727		0	0.365823
0.8	0.000243758		0	0.603564		3	0.112717		0	0.449922		3.1	0.0174559		3.1	0.0174559		3	-0.115383		0	0.17012
0.8	0.0762102		2.3	-0.148451		3.1	-0.0142694		0.8	0.131223		3.1	-0.009527		3.1	-0.009527		3.1	-0.0624753		0.8	0.148094
0.8	0.114697		2.3	-0.103815		3.1	0.0461918		0.8	0.0235393		3.1	0.00785553		3.1	0.00785553		3.1	0.0201811		0.8	0.227229
0.8	0.0828817		3	-0.103528		0	0.272728		0.8	0.0426047		0	0.294413		0	0.294413		0	0.138391		0.8	0.194598
0	0.398685		3	-0.0449114		0	0.0462778		0.8	0.0294282		0	0.205752		0	0.205752		0	0.0751732		0.8	-0.0115416
0.8	0.0787187		3.1	0.0148093		0.8	-0.0625774		0.8	-0.0378425		0	0.362087		0	0.362087		0.8	NaN		0.8	0.144416
0.8	0.157632		3.1	-0.0533062		2.3	-0.0904831		0.8	-0.107307		0	0.0558434		0	0.0558434		2.3	NaN		0.8	0.170621
0.8	-0.107786		0	0.341373		3	0.0374071		0	0.21564		0	0.0728631		0	0.0728631		3	NaN		0	0.211604
0	0.367893		0	0.328484		0	0.275442		1.7	0.00732596		0.8	0.0681574		0.8	0.0681574		0	0.178715		1.7	0.0542884
0	0.402684		0	0.219108		3.1	-0.0790105		1.7	-0.0318197		0.8	0.132379		0.8	0.132379		3.1	0.00467414		1.7	-0.044223
1.7	0.0439494		0.8	0.159505		3.1	-0.00974817		1.7	0.0536618		0.8	0.063206		0.8	0.063206		3.1	-0.0182373		1.7	0.00122934
1.7	0.0713936		0.8	-0.0117583		3.1	0.0347075		1.1	0.119712		0.8	0.0704797		0.8	0.0704797		3.1	-0.0227993		1.1	-0.037616
1.7	-0.0522907		0.8	0.181763		3.1	-0.0425139		1.1	-0.0112808		0.8	0.0882611		0.8	0.0882611		3.1	-0.0433797		1.1	0.0114172
1.1	-0.0155524		0.8	-0.125951		0	0.315363		1.7	-0.0669584		0.8	0.0461655		0.8	0.0461655		0	0.565245		1.7	-0.00363419
1.1	0.0902574		0	0.535893		3.1	-0.168434		1.7	-0.0905525		0	0.319343		0	0.319343		3.1	-0.0430413		1.7	0.0012332
1.1	0.170413		1.7	-0.0991533		3.1	-0.163844		1.7	-0.18675		0.8	0.165541		0.8	0.165541		3.1	-0.0326187		1.7	-0.0298366
1.7	0.0312765		1.7	0.062559		0	0.167847		1.1	0.130857		0.8	0.0989697		0.8	0.0989697		0	0.215689		1.1	0.00578998
1.7	0.0576666		1.1	0.0775123		0	0.295605		1.1	0.104173		0.8	0.0926325		0.8	0.0926325		0	0.235168		1.1	0.0471746
1.7	0.0733993		1.1	0.0731577		1.7	-0.0432191		0	-0.0609928		0	0.391087		0	0.391087		1.7	0.0591059		0	0.00580773
1.1	-0.00468496		1.7	0.0468292		2.3	-0.168271		2.3	-0.0637454		0	0.333642		0	0.333642		2.3	0.189618		2.3	0.019498
1.1	0.298893		1.7	-0.0147302		3.1	-0.0325064		2.3	-0.037648		1.7	-0.0264514		1.7	-0.0264514		3.1	-0.052035		2.3	-0.125385
1.1	0.238051		1.1	-0.00839193		1.7	NaN		2.3	0.0168198		1.7	0.123115		1.7	0.123115		1.7	0.0112334		2.3	-0.0859769
0	0.0282717		1.1	0.102639		2.3	NaN		3	-0.0877408		1.7	-0.023728		1.7	-0.023728		2.3	-0.0738246		3	-0.108933
1.7	0.00479375		0	0.345757		3.1	NaN		3	0.0261858		1.1	0.0774408		1.1	0.0774408		3.1	-0.00747804		3	-0.0777373
1.7	0.0171422		2.3	0.0213641		1.1	0.0693844		3.1	0.0249511		1.1	0.0221534		1.1	0.0221534		1.1	0.0343085		3.1	0.0592195
1.7	-0.0431281		2.3	-0.0949253		3	-0.0631576		3.1	-0.0305365		1.1	0.115794		1.1	0.115794		3	0.0274827		3.1	-0.0159399
1.1	0.185218		3	0.0124143		3.1	0.0365327		2.3	0.0622923		1.7	-0.0136657		1.7	-0.0136657		3.1	-0.00812851		2.3	0.00266058
1.1	0.248444		3	0.0966413		0	0.378125		2.3	-0.155152		1.7	0.0946109		1.7	0.0946109		0	0.162351		2.3	-0.0734413
1.1	0.28623		3.1	-0.0175626		0.8	0.265105		2.3	-0.0338587		1.7	0.0266452		1.7	0.0266452		0.8	-0.00180071		2.3	0.0218666
0	0.309186		3.1	0.0122652		0.8	0.365783		3	-0.0160079		1.1	0.0532183		1.1	0.0532183		0.8	0.134807		3	-0.044799
0	0.252568		2.3	0.0349258		0.8	0.140446		3	-0.0720834		1.1	0.108007		1.1	0.108007		0.8	-0.0684449		3	-0.0170941
2.3	-0.192777		2.3	-0.0981535		0.8	0.34831		3.1	0.0754143		1.1	0.177912		1.1	0.177912		0.8	0.0196512		3.1	-0.0559163
2.3	-0.0661805		3	0.0214726		0	0.619385		3.1	0.0393551		0	0.15353		0	0.15353		0	0.111573		3.1	-0.0968889
2.3	0.272968		3	0.0366825		1.7	0.106999		0	0.220025		1.7	0.0342791		1.7	0.0342791		1.7	-0.0132539		0	0.069897
3	-0.226775		3.1	0.00240007		1.7	0.189361		2.3	-0.0847599		1.7	0.14839		1.7	0.14839		1.7	-0.00721962		2.3	-0.0625652
3	-0.196228		3.1	0.197266		1.1	0.154729		2.3	-0.0560376		1.7	0.043315		1.7	0.043315		1.1	0.0243693		2.3	-0.0446089
3	-0.19768		0	0.342732		1.1	0.114344		2.3	-0.0805722		1.1	-0.0187198		1.1	-0.0187198		1.1	0.130655		2.3	-0.0297311
3.1	-0.108351		0	0.262864		1.7	0.0799824		3	-0.0557783		1.1	0.102292		1.1	0.102292		1.7	-0.0113911		3	-0.0529304
3.1	-0.0240952		0.8	0.235018		1.7	0.0704877		3	-0.0819978		1.1	0.075805		1.1	0.075805		1.7	0.0731823		3	-0.0543753
3.1	-0.0496103		0.8	0.213117		1.1	0.208819		3.1	0.0658282		0	0.278215		0	0.278215		1.1	0.0876547		3.1	-0.00313642
2.3	-0.126828		0.8	0.0868482		1.1	0.206877		3.1	-0.128386		0	0.215947		0	0.215947		1.1	-0.0806989		3.1	-0.00591856
2.3	0.0373244		0.8	-0.0573829		0	0.257489		0	0.202716		2.3	-0.0322117		2.3	-0.0322117		0	-0.047476		0	0.162332
2.3	0.0479584		0	0.157682		2.3	0.0473789		0	0.0207896		2.3	-0.0628183		2.3	-0.0628183		2.3	0.0298061		0	0.11007
3	-0.117558		1.7	0.0298315		2.3	-0.00635823		2.3	0.00443094		2.3	-0.00328444		2.3	-0.00328444		2.3	-0.0900955		2.3	0.0768775
3	-0.0729984		1.7	-0.130749		3	0.0216415		3	-0.0509324		3	-0.0238753		3	-0.0238753		3	-0.0713275		3	0.0265346
3	-0.128146		1.1	-0.0517636		3	0.152642		0	0.00447473		3	0.052401		3	0.052401		3	0.0606943		0	0.212677
3.1	-0.132666		1.1	0.118561		3.1	0.174069		0	-0.0766156		3	0.0585884		3	0.0585884		3.1	-0.0289331		0	0.0463481
3.1	-0.0405745		1.7	0.00526206		3.1	0.0286652		0	0.0433851		3.1	-0.0662067		3.1	-0.0662067		3.1	-0.0374103		0	-0.00948355
3.1	0.0584915		1.7	-0.0942045		2.3	0.225896		0.8	0.0123765		3.1	0.0103876		3.1	0.0103876		2.3	-0.0987115		0.8	0.22252
0	0.184548		1.1	0.00300139		2.3	0.0774283		0.8	-0.0674756		3.1	-0.0368018		3.1	-0.0368018		2.3	0.0216902		0.8	0.316414
0	0.234702		1.1	0.09651		3	0.309657		0.8	0.0447008		2.3	-0.0326138		2.3	-0.0326138		3	0.055725		0.8	-0.0690559
0.8	0.310746		0	0.177512		3	0.289808		1.5	-0.0876211		2.3	0.0144285		2.3	0.0144285		3	-0.0873169		1.5	0.0316438
0.8	0.3385		2.3	0.00461687		3.1	0.25321		1.5	-0.0764528		2.3	-0.0191351		2.3	-0.0191351		3.1	0.0296172		1.5	-0.041936
0.8	0.266386		2.3	-0.0508827		3.1	0.206862		1.5	-0.0518138		3	0.0215055		3	0.0215055		3.1	0.0555482		1.5	-0.0308388
0.8	0.097611		3	-0.0493469		0	0.4208		0.8	-0.0961176		3	0.025699		3	0.025699		0	0.106412		0.8	0.081903
0	0.549498		3	-0.00840387		0	0.197285		1.5	-0.0971615		3	-0.00830973		3	-0.00830973		0	0.359794		1.5	0.0691246
1.7	0.258061		3.1	0.198277		0	0.0612791		1.5	0.0163289		3.1	0.0366599		3.1	0.0366599		0	0.212683		1.5	0.0549491
1.7	-0.00926369		3.1	0.111047		0	0.0890895		1.5	-0.0482785		3.1	0.00306938		3.1	0.00306938		0	0.173906		1.5	0.09879
1.1	0.199233		2.3	-0.103581		0.8	0.112924		0.8	0.0718206		3.1	-0.0218508		3.1	-0.0218508		0.8	0.14046		0.8	-0.0773212
1.1	0.153806		2.3	-0.0767268		0.8	-0.0485218		0	-0.0278672		0	0.0747059		0	0.0747059		0.8	0.0486745		0	-0.0420248
1.7	0.133901		3	-0.0857667		0.8	-0.0882012		1.7	0.054886		0	0.352847		0	0.352847		0.8	0.00370539		1.7	0.0943364
1.7	0.0731879		3	-0.098598		0.8	0.141107		1.7	0.0134278		0.8	0.28527		0.8	0.28527		0.8	0.0200987		1.7	-0.0414556
1.1	0.350866		3.1	0.02908		0.8	0.121204		1.7	0.0737952		0.8	0.278645		0.8	0.278645		0.8	-0.0894273		1.7	-0.273466
1.1	0.221002		3.1	0.0329485		0.8	-0.102287		1.1	0.254243		0.8	0.171604		0.8	0.171604		0.8	-0.0398405		1.1	0.0275075
0	0.420123		0	0.535707		0	0.177648		0.8	0.0159161		0.8	0.162364		0.8	0.162364		0	0.0632294		0.8	-0.0143132
0	0.384157		0.8	0.011596		1.7	-0.20027		0.8	0.185319		0	0.252395		0	0.252395		1.7	-0.0297516		0.8	-0.0273057
1.7	0.126664		1.7	0.0285523		1.7	-0.0662442		1.7	0.0073941		1.7	0.172091		1.7	0.172091		1.7	0.0647783		1.7	-0.110836
1.7	0.139858		1.1	-0.0575852		1.7	-0.0213423		1.7	-0.0119443		1.7	0.118309		1.7	0.118309		1.7	-0.0621587		1.7	0.0233325
1.7	0.112827		2.3	0.00519095		1.1	0.20359		1.7	0.118004		1.1	0.071118		1.1	0.071118		1.1	0.0104777		1.7	0.0529052
1.7	-0.0103697		3	-0.0349727		1.1	0.0183733		1.1	0.0520572		1.1	0.0704089		1.1	0.0704089		1.1	0.0306692		1.1	-0.0709614
0	0.479232		3.1	-0.0352782		1.7	0.144546		0.8	0.0580443		1.7	0.0375297		1.7	0.0375297		1.7	0.0845687		0.8	-0.0233877
1.7	-0.151097		0	0.288105		1.7	0.173674		0.8	0.0354392		1.7	0.0446676		1.7	0.0446676		1.7	0.109419		0.8	-0.192978
1.7	0.0055572		0.8	0.279355		1.7	-0.00650802		0	-0.0230009		1.1	0.0127222		1.1	0.0127222		1.7	0.0351258		0	-0.0977317
0	0.155468		0.8	0.113132		1.1	0.0433298		2.3	-0.136842		1.1	0.0634767		1.1	0.0634767		1.1	0.138669		2.3	-0.107081
0	0.210466		0.8	-0.11636		1.1	0.10533		2.3	0.0314573		0	0.348602		0	0.348602		1.1	-0.0475062		2.3	0.198068
2.3	0.190554		0.8	0.0173214		0	0.111071		2.3	0.101721		0	0.15921		0	0.15921		0	0.0847589		2.3	0.0100827
2.3	0.0269123		0	-0.0456401		2.3	0.189071		3	0.0594298		1.7	0.138362		1.7	0.138362		2.3	-0.0663404		3	0.112467
3.1	0.15913		1.7	-0.0542451		2.3	0.213031		3.1	0.0456909		1.7	0.16835		1.7	0.16835		2.3	-0.130976		3.1	0.140898
3.1	0.0427353		1.7	0.0468618		2.3	0.0617057		3.1	0.207539		1.7	0.166041		1.7	0.166041		2.3	-0.0106476		3.1	-0.0893394
3.1	0.351671		1.1	-0.192154		3	-0.166125		3.1	0.0901891		1.7	0.0281437		1.7	0.0281437		3	0.153774		3.1	-0.110125
2.3	0.0184339		1.1	0.0853549		3	0.159756		3.1	0.0309073		0	0.283553		0	0.283553		3	0.00603822		3.1	-0.0257642
2.3	-0.172263		1.7	0.0944441		3.1	-0.19735		2.3	-0.225175		1.7	0.0466621		1.7	0.0466621		3.1	0.130989		2.3	-0.0779944
3.1	0.0200201		1.7	0.0326627		3.1	0.0666815		2.3	-0.00618567		1.7	0.000984245		1.7	0.000984245		3.1	0.00713087		2.3	-0.122699
3.1	0.0593955		1.1	-0.0780294		2.3	0.0131192		2.3	0.114439		0	0.148041		0	0.148041		2.3	-0.0258821		2.3	-0.00469198
3.1	0.133315		1.1	-0.114686		2.3	-0.0670563		3	0.0562489		0	0.0842747		0	0.0842747		2.3	-0.0711881		3	-0.307595
0	0.33027		0	0.344843		2.3	0.074721		3.1	0.176166		2.3	0.207628		2.3	0.207628		2.3	0.0358762		3.1	0.042948
2.3	0.124724		1.7	0.0751647		3	0.00838799		3.1	0.0877925		2.3	0.143007		2.3	0.143007		3	0.0824494		3.1	-0.0605804
2.3	-0.0498232		1.7	0.0720221		3	0.18934		3.1	0.204393		3.1	0.181346		3.1	0.181346		3	0.103369		3.1	0.0622188
3.1	0.0207466		1.1	-0.0582307		3.1	0.035645		3.1	-0.186301		3.1	0.0758794		3.1	0.0758794		3.1	0.131968		3.1	-0.147012
3.1	0.118525		1.1	0.100295		3.1	-0.163215		0	0.0155412		3.1	0.0490535		3.1	0.0490535		3.1	0.0134154		0	0.101615
3.1	0.0497421		0	0.206847		0	0.252386		0	0.0480167		2.3	0.105702		2.3	0.105702		0	0.401605		0	0.0929612
0	0.15768		0	0.327679		0	0.235308		0	0.0222825		2.3	0.166749		2.3	0.166749		0	0.216768		0	-0.0283538
0	0.131254		2.3	-0.0151007		0.8	0.164965		0	0.122555		3.1	0.110673		3.1	0.110673		0.8	-0.00550287		0	0.00849728
0	0.367303		2.3	-0.12025		0.8	-0.0402044		0.8	0.149047		3.1	0.122867		3.1	0.122867		0.8	0.00962584		0.8	0.0781866
0	0.200377		3	-0.248196		0.8	0.0312652		0.8	0.0504692		3.1	0.0511473		3.1	0.0511473		0.8	-0.0613498		0.8	0.0481143
0	0.184121		3	0.00896579		0.8	-0.0721771		0.8	-0.0321531		0	0.320345		0	0.320345		0.8	0.0897153		0.8	0.0289993
0.8	0.204224		3.1	0.0881427		0	0.371767		0.8	0.000454245		2.3	0.0514729		2.3	0.0514729		0	0.217693		0.8	-0.0432083
0.8	0.0731872		3.1	0.236872		1.7	0.125872		0.8	0.0214013		2.3	0.0930972		2.3	0.0930972		1.7	0.0786473		0.8	0.0618408
0.8	-0.00878817		3.1	0.0849745		1.7	0.0535737		0.8	-0.0165697		3.1	-0.00275261		3.1	-0.00275261		1.7	0.130264		0.8	-0.0393357
0.8	0.0444044		2.3	-0.0259757		1.1	0.0451578		0	0.402343		3.1	0.0303023		3.1	0.0303023		1.1	0.0651334		0	0.0906258
0.8	0.112416		2.3	-0.0612928		1.1	-0.00060974		1.5	0.0583219		3.1	-0.142569		3.1	-0.142569		1.1	0.129173		1.5	-0.0533784
0.8	-0.176357		3	-0.232587		1.7	-0.0911772		1.5	-0.0237591		0	0.107868		0	0.107868		1.7	0.0382345		1.5	-0.0559931
0	0.555888		3	0.0531018		1.7	-0.0394464		1.5	-0.030697		0	0.130224		0	0.130224		1.7	0.042903		1.5	-0.00912633
0.8	0.166063		3.1	0.0922985		1.1	-0.0151419		0.8	0.0416189		0	0.0765451		0	0.0765451		1.1	-0.0561608		0.8	0.0379441
0.8	0.0964479		3.1	0.128158		1.1	-0.0603295		0.8	-0.107537		0	-0.00463521		0	-0.00463521		1.1	-0.0358231		0.8	0.0412029
0.8	0.00159218		3.1	0.0845759		0	0.159589		1.5	-0.012314		0	0.0108364		0	0.0108364		0	0.127452		1.5	0.0821224
0	0.0851452		0	0.499171		2.3	0.0239017		1.5	-0.0924827		0.8	0.06635		0.8	0.06635		2.3	-0.0860733		1.5	-0.055949
0	0.235968		2.3	-0.200229		2.3	0.0884428		1.5	-0.0857907		0.8	0.077532		0.8	0.077532		2.3	-0.11943		1.5	0.125169
1.7	0.076719		2.3	-0.135116		3	0.170194		0.8	0.00604401		0.8	-0.0560282		0.8	-0.0560282		3	0.0556448		0.8	-0.00237865
1.7	0.10317		3	-0.0721195		3	-0.0373554		0.8	-0.0273792		0.8	0.092203		0.8	0.092203		3	0.101102		0.8	-0.0438787
1.7	0.0833585		3	0.112714		3.1	0.11026		0	0.604711		0.8	0.108032		0.8	0.108032		3.1	-0.00272174		0	0.0331462
1.1	0.226634		3.1	-0.0108666		3.1	0.0252822		1.5	-0.015317		0.8	0.0105279		0.8	0.0105279		3.1	0.0450785		1.5	-0.046253
1.1	0.128769		3.1	-0.0311466		2.3	-0.116657		1.5	-0.0728396		0	0.365411		0	0.365411		2.3	-0.104887		1.5	-0.0394722
1.1	0.0689538		3.1	0.0836255		2.3	-0.0385574		1.5	-0.137867		0.8	0.0207165		0.8	0.0207165		2.3	-0.0965616		1.5	-0.0266299
1.7	0.215211		0	0.0129999		3	0.0717211		0.8	-0.0269177		0.8	-0.0624898		0.8	-0.0624898		3	-0.0133029		0.8	0.053763
1.7	0.18908		0	0.149056		3	0.0186694		0.8	-0.165525		0.8	0.0498634		0.8	0.0498634		3	0.11845		0.8	-0.0300714
1.7	-0.0927024		0	0.347465		3.1	0.0473088		0	0.0540194		0	0.0993723		0	0.0993723		3.1	-0.119424		0	-0.0467652
1.1	0.065846		0.8	0.00211715		3.1	-0.0385201		0	0.0795743		0	0.0325456		0	0.0325456		3.1	0.000309715		0	-0.0039123
1.1	0.0845723		0.8	0.179589		0	0.353199		1.7	-0.0627549		1.7	-0.118389		1.7	-0.118389		0	0.42108		1.7	-0.00761617
1.1	0.308111		1.7	0.082856		1.7	0.0680712		1.7	-0.151141		1.7	0.0707351		1.7	0.0707351		1.7	0.0615202		1.7	0.0678787
0	0.23135		1.7	-0.0406699		2.3	-0.0849572		1.7	-0.178867		1.7	0.0516709		1.7	0.0516709		2.3	0.0929003		1.7	0.0790617
1.7	0.0476753		1.1	-0.0907758		3.1	-0.108001		1.1	-0.159649		1.1	-0.0631432		1.1	-0.0631432		3.1	0.0286122		1.1	0.0740144
1.7	-0.00226874		1.7	0.0456842		1.7	0.103101		1.1	-0.0872268		1.1	-0.00998554		1.1	-0.00998554		1.7	-0.00790932		1.1	0.00663246
1.7	-0.102059		1.7	0.0392109		2.3	-0.0631434		0.8	0.00596986		1.1	0.0246159		1.1	0.0246159		2.3	0.00252159		0.8	-0.050789
1.1	-0.0758697		1.1	-0.0198003		3.1	-0.0170983		0.8	0.0884884		1.7	-0.0978427		1.7	-0.0978427		3.1	-0.0903194		0.8	-0.0541492
1.1	-0.0231205		0	0.282635		1.7	-0.0690194		0.8	-0.0951609		1.7	0.0121113		1.7	0.0121113		1.7	0.010469		0.8	0.0216169
1.1	-0.0318806		2.3	-0.0342506		2.3	-0.139623		1.7	0.0565135		1.7	0.124897		1.7	0.124897		2.3	0.0808579		1.7	0.00564121
0	0.0168112		2.3	0.0453761		3.1	-0.056548		1.7	-0.0692506		1.1	-0.0600673		1.1	-0.0600673		3.1	-0.0197858		1.7	0.058477
0	0.197007		3	-0.170263		0	0.25424		1.7	0.131802		1.1	-0.0166141		1.1	-0.0166141		0	0.241673		1.7	-0.0337949
2.3	-0.166105		3.1	0.219485		0	0.257264		1.1	-0.196455		1.1	-0.0178544		1.1	-0.0178544		0	0.227056		1.1	0.0554712
2.3	-0.0440857		3.1	0.103119		0	0.246621		1.1	-0.0403033		0	0.330536		0	0.330536		0	0.159917		1.1	-0.0179525
2.3	-0.0413754		2.3	-0.117354		1.7	-0.0192007		0.8	-0.0321074		1.7	-0.0550561		1.7	-0.0550561		1.7	0.0186915		0.8	0.000909775
3	-0.0438691		2.3	0.0902171		2.3	-0.182177		0.8	-0.170871		1.7	0.0699168		1.7	0.0699168		2.3	-0.0175963		0.8	-0.0917073
3	0.0959819		3	-0.0467877		3.1	0.0264967		0.8	0.0448959		1.7	0.00328516		1.7	0.00328516		3.1	0.0301799		0.8	0.0541744
3	-0.146914		3.1	0.051744		1.7	-0.20448		0	-0.165342		1.1	-0.00760931		1.1	-0.00760931		1.7	-0.218851		0	0.0436849
3.1	-0.0138539		3.1	-0.000828723		2.3	0.0880163		1.7	0.0151693		1.1	0.0790795		1.1	0.0790795		2.3	-0.0932413		1.7	0.00839808
3.1	-0.0269001		0	0.351258		3.1	-0.034206		1.7	-0.00264076		1.1	0.0293765		1.1	0.0293765		3.1	-0.00067148		1.7	0.0689892
3.1	-0.133311		0	0.216744		0.8	0.115098		1.7	0.00386949		0	0.192576		0	0.192576		0.8	-0.0527074		1.7	0.0794617
2.3	0.0602171		1.1	-0.00305903		1.7	-0.0191942		1.1	-0.106191		0	0.0656537		0	0.0656537		1.7	-0.0700737		1.1	0.0123712
2.3	0.0255083		1.1	0.254943		1.1	-0.0608621		1.1	-0.128973		2.3	0.00208856		2.3	0.00208856		1.1	0.0313333		1.1	0.0311345
2.3	-0.143334		1.1	-0.076305		2.3	0.00249754		0.8	-0.0941589		2.3	0.00152946		2.3	0.00152946		2.3	-0.0277831		0.8	-0.0584004
3	-0.0832862		1.1	0.151297		3	0.0253321		0.8	0.0179508		2.3	-0.060098		2.3	-0.060098		3	-0.00832864		0.8	0.00406209
3	0.0103194		0	0.29235		3.1	0.035932		0.8	-0.0900563		3	0.00817832		3	0.00817832		3.1	0.0416478		0.8	0.0383729
3	-0.0470856		3	0.121983		0	0.221246		0	0.112752		3	0.0651165		3	0.0651165		0	0.315974		0	-0.0294859
3.1	0.174953		3	0.252158		0	0.130994		0	0.168239		3	-0.00462772		3	-0.00462772		0	0.082505		0	-0.0107568
3.1	0.0361093		3.1	0.364841		0	0.195701		2.3	-0.15255		3.1	-0.10584		3.1	-0.10584		0	0.0676436		2.3	0.103425
3.1	-0.0127224		3.1	0.230822		1.7	0.0747096		2.3	-0.154445		3.1	0.0791792		3.1	0.0791792		1.7	-0.0242247		2.3	-0.0604187
0	0.174615		3	0.052986		1.7	0.14631		2.3	-0.130596		3.1	-0.00834496		3.1	-0.00834496		1.7	-0.124811		2.3	-0.000236147
2.3	0.0949497		3	-0.031306		1.7	-0.0339558		3	-0.262886		2.3	0.0860531		2.3	0.0860531		1.7	0.0488583		3	0.0800177
2.3	0.107361		3.1	0.0228293		1.7	-0.110476		3	0.227582		2.3	-0.0813998		2.3	-0.0813998		1.7	-0.106198		3	-0.0313468
2.3	0.0538887		3.1	0.0792951		1.7	0.0197525		3.1	-0.124559		2.3	0.0308784		2.3	0.0308784		1.7	-0.0103603		3.1	-0.0432012
3	0.0387558		0	0.434349		1.7	-0.0230089		3.1	-0.0098094		3	-0.0561957		3	-0.0561957		1.7	-0.0692204		3.1	0.0313267
3	0.0779787		0	0.26537		0	0.0309314		3.1	0.121985		3	-0.0890469		3	-0.0890469		0	0.112335		3.1	-0.00858498
3	-0.0197599		0.8	-0.102635		1.7	0.0319333		3.1	0.162077		3	-0.042239		3	-0.042239		1.7	0.0146451		3.1	-0.0276502
3.1	-0.0202014		0.8	0.0963641		1.7	-0.0189968		3.1	-0.0189659		3.1	-0.00519165		3.1	-0.00519165		1.7	0.00680795		3.1	-0.0650446
3.1	0.115985		0.8	0.0152962		1.7	0.0276343		3.1	-0.025198		3.1	-0.122128		3.1	-0.122128		1.7	0.0436603		3.1	0.0164058
3.1	-0.142764		0.8	-0.00442706		0	0.030775		2.3	0.011787		3.1	-0.0165423		3.1	-0.0165423		0	-0.000369309		2.3	-0.0666873
0	0.115649		0	0.336647		0	0.129476		2.3	-0.0619703		0	-0.0261159		0	-0.0261159		0	0.0489527		2.3	-0.00872852
0	0.0689147		1.7	0.220263		2.3	-0.0544363		2.3	-0.244198		2.3	-0.00223132		2.3	-0.00223132		2.3	-0.0857049		2.3	-0.0143593
0	0.350257		1.7	0.214016		2.3	-0.175747		3	-0.0670439		2.3	-0.0125292		2.3	-0.0125292		2.3	-0.0249333		3	-0.0472909
0	0.140572		1.1	0.00520752		2.3	-0.0454876		3	0.0640219		2.3	0.00108738		2.3	0.00108738		2.3	0.0208382		3	0.062463
0	0.276637		1.1	0.118061		3.1	0.0255795		3.1	-0.161908		3	0.0997054		3	0.0997054		3.1	-0.0501732		3.1	-0.00897346
0.8	0.144313		1.7	0.0429076		3.1	-0.139548		3.1	0.0188657		3	-0.000239765		3	-0.000239765		3.1	-0.0674091		3.1	-0.00661871
0.8	0.03332		1.7	0.124531		3.1	0.0451241		3.1	-0.0156195		3	0.0966667		3	0.0966667		3.1	-0.0471114		3.1	-0.0136262
0.8	0.0576159		1.1	-0.0307762		2.3	0.0443128		3.1	0.105861		3.1	-0.12471		3.1	-0.12471		2.3	-0.0441175		3.1	0.039146
0.8	0.0145639		1.1	0.0797215		2.3	-0.0778776		3.1	-0.0736145		3.1	-0.0499761		3.1	-0.0499761		2.3	0.0637786		3.1	-0.0683597
0.8	0.0631378		0	0.431283		2.3	0.025854		3.1	-0.0835981		3.1	-0.101		3.1	-0.101		2.3	-0.0462232		3.1	-0.112428
0.8	-0.0624143		2.3	0.144889		3.1	0.0634669		0	0.347011		0	0.257344		0	0.257344		3.1	0.0269254		0	0.0730927
0	0.256666		2.3	0.148098		3.1	-0.199351		3.1	0.056301		0	-0.0915519		0	-0.0915519		3.1	0.0669072		3.1	-0.00459817
0.8	0.130137		3	-0.0251698		3.1	0.104954		3.1	0.0499543		0	0.162166		0	0.162166		3.1	-0.0553286		3.1	0.171458
0.8	-0.0065783		3	-0.0382638		0	0.528798		3.1	-0.0616818		0	0.0615473		0	0.0615473		0	0.47933		3.1	0.0183685
0.8	-0.00765228		3.1	-0.0607521		2.3	-0.0291024		3.1	-0.0729102		0	0.0707573		0	0.0707573		2.3	-0.0394923		3.1	0.0688501
0	0.402982		3.1	-0.00867564		2.3	0.0613462		3.1	-0.108738		0.8	0.125147		0.8	0.125147		2.3	-0.0606281		3.1	-0.0127686
0	0.12433		2.3	0.132427		2.3	-0.141559		3.1	-0.137664		0.8	0.0612292		0.8	0.0612292		2.3	-0.0312497		3.1	-0.00697852
1.7	-0.0258381		2.3	0.0692761		3.1	-0.0322632		3.1	-0.132007		0.8	0.0138631		0.8	0.0138631		3.1	0.129617		3.1	-0.106902
1.7	-0.0304724		3	-0.0874342		3.1	-0.121654		3.1	0.0679296		0.8	0.102119		0.8	0.102119		3.1	-0.100372		3.1	-0.012953
1.7	0.0311625		3	-0.0137067		3.1	0.274124		3.1	0.053932		0.8	0.00592102		0.8	0.00592102		3.1	-0.109586		3.1	0.0162584
1.1	0.012915		3.1	0.174858		0	0.234357		3.1	-0.22784		0.8	-0.0483894		0.8	-0.0483894		0	0.17842		3.1	0.072317
1.1	0.00432463		3.1	0.0443353		0	0.133828		3.1	-0.0520284		0	0.340925		0	0.340925		0	0.239416		3.1	-0.0327904
1.1	0.0546399		0	0.144339		1.7	0.185662		3.1	0.0658603		0.8	0.0732745		0.8	0.0732745		1.7	0.102371		3.1	-0.115072
1.7	-0.0505987		2.3	-0.0644028		2.3	-0.0795193		3.1	-0.051873		0.8	0.00705938		0.8	0.00705938		2.3	0.0611477		3.1	-0.0664072
1.7	0.0562787		2.3	-0.0323313		3.1	-0.0358453		3.1	-0.0490757		0.8	0.0613562		0.8	0.0613562		3.1	-0.0882371		3.1	0.122881
1.7	-0.0705026		3	0.0629225		1.7	0.0127062		3.1	-0.0582956		0	0.172888		0	0.172888		1.7	-0.0271775		3.1	-0.00361405
1.1	0.105746		3	0.189166		2.3	-0.158979		3.1	-0.0914677		0	0.135016		0	0.135016		2.3	0.0459801		3.1	-0.0436974
1.1	0.0715638		3.1	-0.0438479		3.1	0.00560136		3.1	0.0482499		1.7	-0.000714051		1.7	-0.000714051		3.1	0.0954727		3.1	0.0132698
1.1	-0.0813112		3.1	0.0394842		2.3	0.115666		3.1	0.112968		1.7	0.0610989		1.7	0.0610989		2.3	0.0172583		3.1	-0.0327321
0	0.269039		0	0.134991		2.3	-0.120483		3.1	0.0224322		1.7	0.0887441		1.7	0.0887441		2.3	0.164854		3.1	-0.011029
1.7	-0.0311242		0	0.159401		1.7	-0.0680878		3.1	0.0862742		1.1	-0.00331639		1.1	-0.00331639		1.7	0.00857919		3.1	-0.035007
1.7	-0.0897016		0.8	0.155273		2.3	-0.0168553		3.1	-0.0948373		1.1	0.0294639		1.1	0.0294639		2.3	0.051103		3.1	0.0275698
1.7	-0.0381423		0.8	0.144158		3.1	-0.0768658		3.1	0.180314		1.1	0.0180692		1.1	0.0180692		3.1	-0.0260149		3.1	-0.00614534
1.1	-0.021077		0	0.325278		1.7	0.195869		3.1	0.0412186		1.7	0.0802541		1.7	0.0802541		1.7	-0.0022159		3.1	-0.0136196
1.1	-0.0396342		0.8	0.38032		2.3	-0.0765169		3.1	0.0102641		1.7	0.10437		1.7	0.10437		2.3	-0.0656651		3.1	-0.0292607
1.1	-0.0103376		0	0.306606		3.1	-0.05207		3.1	0.191317		1.7	-0.153509		1.7	-0.153509		3.1	-0.124382		3.1	-0.0317521
0	0.112802		0	0.382031		0	0.354036		3.1	0.150156		1.1	-0.0499291		1.1	-0.0499291		0	0.164189		3.1	0.0105515
0	-0.040529		1.7	0.0166162		1.7	0.035066		0	0.0214626		1.1	0.050436		1.1	0.050436		1.7	0.114184		0	-0.0218276
1.7	-0.150862		1.1	0.105647		1.7	-0.0446757		0	0.479591		1.1	0.0685749		1.1	0.0685749		1.7	-0.00679814		0	0.238464
1.7	-0.0390791		1.1	0.134597		1.7	-0.158899		0	0.6553		0	0.242959		0	0.242959		1.7	0.00640323		0	0.484196
1.7	-0.00162354		1.1	0.051798		1.7	-0.0158701		0	0.280533		1.7	0.0935879		1.7	0.0935879		1.7	0.0322867		0	0.147947
1.1	-0.108555		1.7	-0.162219		0	0.000967875		0.8	-0.0126768		1.7	0.0289492		1.7	0.0289492		0	0.155587		0.8	0.02721
1.1	0.0691157		1.1	0.0275225		2.3	-0.0790649		0.8	-0.128284		1.7	-0.00671476		1.7	-0.00671476		2.3	0.0263765		0.8	0.0442754
1.1	-0.106692		1.1	-0.0200891		2.3	-0.0214013		0.8	-0.111604		1.1	-0.0185658		1.1	-0.0185658		2.3	0.0288092		0.8	0.0135902
0	0.156459		1.1	-0.0308875		3.1	-0.0394464		0.8	-0.0131978		1.1	-0.0590201		1.1	-0.0590201		3.1	-0.0285347		0.8	-0.0282073
0	0.0759061		0	0.0410493		3.1	0.0446058		0.8	0.0692088		1.1	0.0767011		1.1	0.0767011		3.1	-0.00119217		0.8	-0.00370361
0	0.0662648		2.3	-0.0887721		2.3	-0.0760816		0.8	-0.0324879		0	0.213776		0	0.213776		2.3	-0.0458627		0.8	0.00630129
2.3	0.0739094		3	0.00304772		2.3	0.0286528		0	-0.0225984		0	0.202462		0	0.202462		2.3	-0.0519578		0	-0.0436881
2.3	-0.0437682		3	0.128596		3.1	0.128764		0.8	-0.112413		1.7	0.129193		1.7	0.129193		3.1	-0.0438752		0.8	-0.0562674
2.3	-0.0669398		3	0.0427043		3.1	0.0519196		0.8	-0.180522		1.7	0.0370313		1.7	0.0370313		3.1	-0.0111906		0.8	0.0592798
3	-0.0635029		3.1	0.115238		0	0.327744		0.8	-0.044839		1.7	0.0329037		1.7	0.0329037		0	0.0392631		0.8	-0.00954681
3	-0.130002		3.1	0.0683778		2.3	-0.0932589		0	0.0224765		1.1	0.0709119		1.1	0.0709119		2.3	-0.0882499		0	-0.0594442
3	0.0872784		2.3	-0.00292011		2.3	0.112337		0	0.0434612		1.1	0.026159		1.1	0.026159		2.3	-0.0444678		0	-0.0488944
3.1	-0.040976		3	-0.0854463		3.1	0.0824402		1.1	-0.0353753		1.1	0.0814823		1.1	0.0814823		3.1	-0.0493002		1.1	0.0576942
3.1	-0.120954		3	0.100245		3.1	-0.0322116		1.1	0.0136131		0	0.113969		0	0.113969		3.1	-0.0283652		1.1	0.0227263
3.1	0.0591904		3	-0.0351622		0	0.0263675		1.1	-0.118634		0	0.0447195		0	0.0447195		0	0.110284		1.1	-0.073997
3.1	0.00852868		3.1	-0.0624575		0	0.163113		0.8	0.0404059		0	0.0408617		0	0.0408617		0	0.379799		0.8	0.0697203
2.3	0.0243421		3.1	0.103111		1.7	-0.0135591		0.8	0.0627927		2.3	-0.0543719		2.3	-0.0543719		1.7	0.131302		0.8	0.0191042
2.3	-0.0395329		0	0.390359		2.3	-0.0438088		0.8	-0.00571544		2.3	0.00137348		2.3	0.00137348		2.3	0.0180908		0.8	-0.0712555
2.3	-0.0169183		0	0.118918		3.1	-0.0637587		1.1	0.072425		2.3	-0.0581222		2.3	-0.0581222		3.1	-0.0450247		1.1	0.00715175
3	-0.133009		0	0.0301942		0.8	0.154376		1.1	0.233516		3	0.0120057		3	0.0120057		0.8	0.0976007		1.1	-0.0311116
3	0.00588806		0	-0.12163		1.7	-6.75443e-05		1.1	0.0710989		3	-0.00731305		3	-0.00731305		1.7	0.00427521		1.1	0.0574074
3	-0.028931		1.7	0.134589		1.1	0.0374925		0.8	-0.0452957		3	0.00846468		3	0.00846468		1.1	-0.056329		0.8	-0.0387461
3.1	0.0589397		1.7	0.113571		1.7	0.0132241		0.8	-0.200084		3.1	0.0572629		3.1	0.0572629		1.7	-0.00598549		0.8	0.0278975
3.1	-0.0503355		1.7	-0.051699		1.1	-0.104218		0.8	0.00774446		3.1	0.0519451		3.1	0.0519451		1.1	-0.0434537		0.8	0.0589389
3.1	0.101677		1.7	-0.0110926		0	0.418188		0	-0.0213313		3.1	0.056003		3.1	0.056003		0	0.119733		0	-0.243123
3.1	0.178085		1.7	-0.0712117		2.3	-0.100302		3	-0.118897		3.1	-0.0157474		3.1	-0.0157474		2.3	-0.0662993		3	0.0863998
0	0.132936		1.7	0.0596997		3	-0.105519		3	0.0662332		2.3	0.077636		2.3	0.077636		3	-0.0667008		3	0.0354633
2.3	-0.0498284		0	0.39672		3.1	-0.0347659		3	-0.0338626		2.3	0.0643204		2.3	0.0643204		3.1	0.0157461		3	0.0643116
2.3	0.0514389		2.3	-0.00245824		3.1	0.0504342		3.1	-0.194945		2.3	-0.0465964		2.3	-0.0465964		3.1	-0.0281296		3.1	-0.0219183
2.3	0.0220136		2.3	0.0227816		2.3	-0.088044		3.1	0.0819918		3	-0.0255772		3	-0.0255772		2.3	-0.0133977		3.1	0.0514718
3	-0.0757513		2.3	-0.0289933		3	-0.166063		3.1	0.116593		3	-0.0991332		3	-0.0991332		3	0.00723786		3.1	0.00762899
3	-0.157977		3.1	0.0916906		3.1	0.0201256		3.1	0.0847789		3	-0.0292555		3	-0.0292555		3.1	-0.0203556		3.1	-0.0158225
3	0.0790849		3.1	0.052257		3.1	-0.00342007		3.1	0.172648		3.1	0.059135		3.1	0.059135		3.1	0.000862258		3.1	-0.00362859
3.1	0.124082		2.3	-0.057572		0	0.633749		3	-0.100191		3.1	0.0460965		3.1	0.0460965		0	0.438002		3	0.103758
3.1	0.0272187		2.3	0.243619		1.7	0.045459		3	-0.0583119		3.1	-0.0223254		3.1	-0.0223254		1.7	-0.0482052		3	0.0471383
3.1	0.22232		2.3	-0.1216		2.3	0.000212745		3	-0.17114		3.1	0.08188		3.1	0.08188		2.3	-0.050748		3	0.112058
3.1	-0.074383		3.1	0.044378		3.1	-0.0234933		3.1	0.0123666		0	0.150195		0	0.150195		3.1	-0.0359969		3.1	0.0628154
0	0.436539		3.1	0.0620378		1.7	-0.0294071		3.1	-0.000802398		2.3	-0.0381969		2.3	-0.0381969		1.7	0.0216596		3.1	0.00644479
0	0.0183469		0	0.611792		2.3	0.00723506		3.1	0.0917642		2.3	-0.0188174		2.3	-0.0188174		2.3	-0.0165754		3.1	0.00647422
0	0.247336		0	0.206554		3.1	-0.107632		3.1	0.0112467		2.3	0.0105345		2.3	0.0105345		3.1	0.0437511		3.1	-0.0196475
0	0.0507241		0.8	0.0967007		0	-0.0924735		3.1	-0.0770807		3	0.00333104		3	0.00333104		0	0.113291		3.1	-0.0588245
0	0.0730338		0.8	0.0800373		1.7	0.0139369		0	0.103289		3	0.0304154		3	0.0304154		1.7	0.00656139		0	0.0748331
1.7	0.247321		0.8	0.070893		1.7	-0.133127		0	-0.0241757		3	-0.0814619		3	-0.0814619		1.7	0.0231695		0	0.0810696
1.7	-0.0510629		0.8	0.0871996		1.7	-0.0562818		0.8	0.0953997		3.1	0.0157064		3.1	0.0157064		1.7	-0.0445041		0.8	0.0214837
1.7	-0.0121226		0	0.412174		1.7	-0.191608		0.8	0.13195		3.1	0.0223138		3.1	0.0223138		1.7	-0.015105		0.8	0.063102
1.7	0.0609762		1.7	-0.140811		0	0.111681		0.8	-0.00525895		3.1	0.0602432		3.1	0.0602432		0	0.142959		0.8	0.0525823
1.7	0.0503726		1.7	-0.00628736		1.7	0.018898		0.8	0.22742		3.1	0.00573798		3.1	0.00573798		1.7	-0.0643371		0.8	0.0861086
1.7	-0.039047		1.1	0.104973		1.7	-0.0482875		0	0.287935		0	0.0223346		0	0.0223346		1.7	-0.041037		0	0.230826
0	0.187026		1.1	0.0593988		0	0.0702522		1.5	0.127663		0	0.0534545		0	0.0534545		0	0.130042		1.5	-0.0744693
1.7	-0.018101		1.7	-0.135654		0	0.0153159		1.5	-0.019401		0	0.130826		0	0.130826		0	0.04664		1.5	0.00203798
1.7	-0.183325		1.7	-0.0313959		2.3	0.062908		0.8	0.121		0	0.063514		0	0.063514		2.3	0.0211554		0.8	-0.124192
1.7	0.0230747		1.1	-0.0101726		2.3	-0.0375928		0.8	0.105963		0	0.0157054		0	0.0157054		2.3	0.0180128		0.8	-0.0213925
0	0.348872		1.1	-0.0496509		3.1	-0.106191		1.5	0.0290166		1.7	0.174106		1.7	0.174106		3.1	0.0465085		1.5	0.130917
0	0.166075		0	0.366021		3.1	0.105578		1.5	-0.171481		1.7	0.0198252		1.7	0.0198252		3.1	0.0639261		1.5	0.0981332
2.3	0.0113639		2.3	0.0380398		3.1	0.0496885		0.8	0.0847815		1.7	0.0655801		1.7	0.0655801		3.1	0.0323133		0.8	-0.0248479
2.3	-0.0530956		2.3	0.0521019		2.3	0.166348		0.8	0.185913		1.7	0.0826116		1.7	0.0826116		2.3	0.0787237		0.8	0.136284
2.3	-0.0873835		3	-0.0408969		2.3	0.110137		0	0.382656		1.7	0.0967845		1.7	0.0967845		2.3	-0.0122142		0	-0.00216151
3.1	0.0355609		3	-0.0149015		3.1	-0.181709		1.5	-0.00360414		1.7	-0.070271		1.7	-0.070271		3.1	-0.046278		1.5	0.144735
3.1	0.0867847		3.1	0.0623506		3.1	-0.0271324		1.5	-0.149526		0	0.0845837		0	0.0845837		3.1	0.0304066		1.5	0.0740051
3.1	-0.0632521		3.1	-0.0295338		3.1	0.037997		0.8	0.148111		1.7	-0.0569954		1.7	-0.0569954		3.1	-0.0535151		0.8	-0.0350622
2.3	0.0655699		2.3	0.0972033		0	0.367215		0.8	0.167526		1.7	0.012211		1.7	0.012211		0	0.524664		0.8	0.0239808
2.3	0.122355		2.3	0.0546908		2.3	-0.0328842		0	0.404312		1.7	0.0122901		1.7	0.0122901		2.3	-0.137206		0	0.144288
2.3	-0.121737		3	0.00503925		2.3	0.0687185		0	0.741906		0	0.156476		0	0.156476		2.3	-0.00995522		0	0.189976
3.1	-0.164469		3	0.15172		3.1	-0.0316767		2.3	0.0221161		0	0.00503715		0	0.00503715		3.1	-0.0267369		2.3	0.0177579
3.1	-0.145999		3.1	0.0150477		3.1	0.110029		2.3	0.0841301		2.3	-0.0581992		2.3	-0.0581992		3.1	0.00681712		2.3	0.0349277
3.1	-0.139413		3.1	-0.0524545		3.1	-0.00645209		3	0.118453		2.3	0.00670288		2.3	0.00670288		3.1	0.00376556		3	-0.0078979
0	0.00744025		0	0.472727		0	0.384629		3	0.19416		2.3	0.0138128		2.3	0.0138128		0	0.184585		3	-0.135482
2.3	-0.0561547		1.7	-0.241031		0	0.265926		3.1	-0.0891958		3.1	0.0359678		3.1	0.0359678		0	0.14528		3.1	-0.087493
2.3	0.00975454		2.3	-0.171765		1.7	0.0213381		3.1	0.044352		3.1	0.00443952		3.1	0.00443952		1.7	0.0462822		3.1	-0.275649
2.3	-0.113436		3.1	0.133374		2.3	-0.163897		3.1	0.0406011		3.1	-0.168912		3.1	-0.168912		2.3	0.0711744		3.1	-0.104139
3.1	-0.0427836		1.1	-0.041128		3.1	-0.0477138		2.3	0.0223295		2.3	-0.00411834		2.3	-0.00411834		3.1	-0.000756166		2.3	0.0797076
3.1	0.0276899		3	-0.130962		1.7	-0.0937338		2.3	-0.0857657		2.3	-0.00153853		2.3	-0.00153853		1.7	-0.0629618		2.3	-0.0914115
3.1	-0.233227		3.1	0.000840655		2.3	-0.0548757		3	-0.0450801		2.3	0.0276514		2.3	0.0276514		2.3	0.0969269		3	0.0817834
0	0.330298		0.8	-0.0843669		3.1	-0.012653		3	0.00103356		3.1	-0.157121		3.1	-0.157121		3.1	-0.0479298		3	-0.0350578
0	0.128327		1.7	-0.0897689		0.8	0.0944179		3.1	-0.0624413		3.1	0.0965914		3.1	0.0965914		0.8	0.109581		3.1	0.0827021
0	0.31823		1.1	0.227711		0.8	0.0602768		3.1	0.115238		3.1	-0.0800381		3.1	-0.0800381		0.8	0.10029		3.1	0.178638
0	0.415563		2.3	-0.128488		0	0.306681		3.1	0.106628		0	0.0718102		0	0.0718102		0	0.291058		3.1	0.0590795
0	0.160441		3	-0.0526752		1.7	0.0842584		0	0.0865061		2.3	0.00199525		2.3	0.00199525		1.7	0.0714823		0	-0.418624
1.7	0.0423331		3.1	-0.133114		1.1	-0.0105792		0	0.200621		2.3	0.0772706		2.3	0.0772706		1.1	0.0817743		0	-0.0633947
1.7	0.142208		2.3	0.119919		1.1	-0.0384605		0.8	-0.113379		2.3	0.00478495		2.3	0.00478495		1.1	0.107229		0.8	0.169223
1.7	-0.115272		3	-0.100343		1.7	0.0262834		0.8	0.0543096		3.1	0.0366654		3.1	0.0366654		1.7	0.0557391		0.8	0.13218
1.7	-0.0877245		3.1	-0.117697		1.1	0.00356377		0.8	-0.168404		3.1	0.0150973		3.1	0.0150973		1.1	-0.0914166		0.8	0.279167
1.7	0.144991		0	0.40244		1.1	0.0874433		0.8	0.0141173		3.1	-0.0988051		3.1	-0.0988051		1.1	-0.0496197		0.8	0.038878
1.7	0.078318		1.1	0.0459569		0	0.0455464		0	0.943953		0	0.158872		0	0.158872		0	-0.0426865		0	0.568576
0	0.425929		3	-0.00804847		2.3	-0.00913888		1.7	-0.0460076		0	0.0955333		0	0.0955333		2.3	0.0768276		1.7	-0.033129
2.3	-0.0947425		3.1	0.00014333		3	-0.0129621		1.7	0.0517888		0	0.334777		0	0.334777		3	0.111556		1.7	-0.10715
2.3	-0.196578		3.1	-0.201442		3	-0.192043		1.1	0.239323		0	0.0322975		0	0.0322975		3	-0.042701		1.1	-0.0457123
2.3	0.0936787		1.1	0.00163163		3.1	-0.0367461		1.1	0.259185		0	0.0372128		0	0.0372128		3.1	-0.0731261		1.1	0.051264
3.1	-0.195289		3	-0.112933		3.1	-0.107428		1.7	0.0966594		1.7	-0.00445172		1.7	-0.00445172		3.1	-0.0451377		1.7	0.120012
3.1	0.134841		3.1	-0.100279		2.3	-0.167029		1.7	-0.0307348		1.7	0.0168805		1.7	0.0168805		2.3	0.162399		1.7	-0.09594
2.3	-0.114675		0	0.0716123		3	-0.138002		1.1	0.00427511		1.7	0.0975402		1.7	0.0975402		3	-0.00579189		1.1	-0.0605385
2.3	-0.126246		1.7	-0.0121262		3	-0.144046		1.1	-0.0221324		1.7	-0.0284149		1.7	-0.0284149		3	0.110084		1.1	-0.0353649
2.3	-0.0496412		1.7	0.193735		3.1	-0.10577		0	-0.137854		1.7	-0.0116632		1.7	-0.0116632		3.1	0.0652227		0	0.105787
3.1	-0.190895		1.7	-0.0074268		3.1	-0.0446914		2.3	0.15311		1.7	-0.0511439		1.7	-0.0511439		3.1	0.0279516		2.3	0.0510057
3.1	-0.0828515		1.7	0.0766655		0	0.46998		2.3	0.230499		0	0.196526		0	0.196526		0	0.126259		2.3	-0.021991
0	0.273049		0	0.380236		2.3	-0.0436042		3	0.093849		2.3	-0.0130554		2.3	-0.0130554		2.3	0.05365		3	0.0829437
0	0.149951		2.3	0.207754		1.7	0.0913025		3	0.0211398		2.3	0.011075		2.3	0.011075		1.7	-0.0325155		3	0.202875
0	0.149064		2.3	0.101542		2.3	0.0544126		3.1	-0.121301		2.3	0.0784429		2.3	0.0784429		2.3	-0.0173668		3.1	0.0255487
0	0.0606004		3.1	0.250542		3.1	0.116286		3.1	0.107376		3.1	0.0498147		3.1	0.0498147		3.1	-0.00507055		3.1	0.075218
0.8	0.243966		3.1	0.0491957		1.7	-0.102157		2.3	0.207225		3.1	0.0617558		3.1	0.0617558		1.7	-0.0648707		2.3	0.112266
0.8	-0.0708283		2.3	0.178392		2.3	-0.0541749		2.3	0.0383376		2.3	0.00349847		2.3	0.00349847		2.3	-0.0575224		2.3	-0.024932
0.8	0.0948962		2.3	-0.0534121		3.1	-0.0663389		3	-0.0125315		2.3	0.0517501		2.3	0.0517501		3.1	0.00350138		3	0.0524579
0.8	0.0314949		3.1	0.0664043		0.8	0.0400456		3	-0.100311		2.3	0.0397735		2.3	0.0397735		0.8	-0.0816157		3	0.0571541
0.8	-0.0653542		3.1	0.0587979		0.8	-0.0727326		3.1	-0.204089		3.1	0.109908		3.1	0.109908		0.8	0.196011		3.1	-0.06929
0.8	-0.0837221		0	0.128807		0	0.105121		3.1	0.0971111		3.1	0.0561897		3.1	0.0561897		0	-0.147723		3.1	0.0913384
0	0.316821		0	0.122513		1.7	-0.0402476		0	0.260837		0	0.161937		0	0.161937		1.7	-0.0982042		0	0.175537
1.7	-0.0173324		1.5	-0.000101262		1.1	-0.0102685		0	0.0420815		0	0.0676791		0	0.0676791		1.1	-0.00145891		0	0.185297
1.7	0.0908245		1.5	-0.137811		1.1	0.126163		3	0.122769		0	0.182724		0	0.182724		1.1	0.168378		3	0.229311
1.7	-0.0839031		1.7	0.0836118		1.7	-0.0792154		3	-0.0639466		0	0.0296081		0	0.0296081		1.7	0.0371164		3	-0.0284515
1.1	-0.052978		1.7	0.218937		1.1	0.0859928		3	0.00490256		0.8	0.124826		0.8	0.124826		1.1	0.124358		3	0.053928
1.1	0.137021		0.8	0.0277528		1.1	-0.113811		3	-0.127271		0.8	0.0798301		0.8	0.0798301		1.1	-0.189799		3	-0.0514206
1.7	-0.0022832		1.7	0.020572		0	0.245331		0	0.0538537		0.8	-0.0295941		0.8	-0.0295941		0	0.14528		0	0.155465
1.7	-0.0010054		1.7	0.156849		2.3	0.0337411		2.3	-0.0837273		0.8	0.0875582		0.8	0.0875582		2.3	-0.116579		2.3	-0.0945056
1.7	0.046613		0.8	0.118101		3	0.15348		2.3	-0.137798		0.8	0.163044		0.8	0.163044		3	-0.213665		2.3	0.105366
1.1	0.0248091		0	0.241649		3	-0.0690369		0	0.18518		0.8	0.089733		0.8	0.089733		3	-0.0612668		0	0.0868744
1.1	0.0817852		2.3	0.116896		3.1	-0.116423		0	0.133387		0	0.270149		0	0.270149		3.1	-0.0650606		0	0.154572
0	0.0273164		2.3	-0.0661385		3.1	-0.0308289		0.8	0.146585		1.7	-0.00492055		1.7	-0.00492055		3.1	-0.201706		0.8	0.187337
2.3	-0.161597		3.1	0.0115047		2.3	-0.00617115		0.8	-0.100116		1.7	0.0517228		1.7	0.0517228		2.3	-0.00144552		0.8	0.175999
2.3	-0.0357939		3.1	-0.00678031		3	0.0239459		0.8	-0.0473478		1.7	0.0116473		1.7	0.0116473		3	-0.271895		0.8	0.114037
2.3	-0.0989865		3.1	-0.189162		3	-0.0641045		0.8	-0.0443223		1.1	0.114762		1.1	0.114762		3	-0.0588994		0.8	-0.0416802
3	-0.1004		2.3	0.0499976		3.1	-0.182517		0	0.273095		1.1	-0.0860384		1.1	-0.0860384		3.1	-0.0679884		0	0.227742
3	-0.0310589		2.3	-0.147942		3.1	-0.0841135		2.3	-0.0344111		1.7	-0.105364		1.7	-0.105364		3.1	-0.19334		2.3	-0.119989
3.1	0.00126241		3.1	0.220127		0	0.500734		2.3	0.0308612		1.7	0.071628		1.7	0.071628		0	0.622776		2.3	-0.0161977
3.1	0.0621737		3.1	-0.00316221		3.1	0.0794667		3	-0.0403129		1.7	-0.0533138		1.7	-0.0533138		3.1	-0.139252		3	-0.11176
2.3	-0.189903		3.1	-0.0482836		0	0.333575		3	0.079531		1.1	0.206712		1.1	0.206712		0	0.0121336		3	-0.0738752
2.3	0.159754		0	0.300272		1.7	-0.0340875		2.3	-0.0460659		1.1	0.0279079		1.1	0.0279079		1.7	-0.0044444		2.3	-0.00699739
2.3	0.059727		0.8	0.0918871		1.7	-0.0168189		2.3	-0.0131866		0	0.296373		0	0.296373		1.7	-0.0232109		2.3	-0.0122539
3	0.0673768		1.1	0.104338		1.7	0.183881		3	0.068035		2.3	0.180814		2.3	0.180814		1.7	0.0158534		3	-0.0216968
3	0.00677747		0.8	0.0346996		1.7	0.013147		3	0.187256		2.3	-0.158862		2.3	-0.158862		1.7	-0.0467388		3	-0.0856681
3.1	0.0764467		3	-0.02139		0	0.0373164		0	0.248082		2.3	-0.0324047		2.3	-0.0324047		0	0.119752		0	0.147034
3.1	0.00551798		3.1	0.0932462		2.3	-0.0585225		0	0.256332		3	-0.0826985		3	-0.0826985		2.3	-0.0649764		0	0.388358
0	0.379571		3.1	0.0702439		2.3	-0.00516526		0.8	-0.0801685		3	0.0467443		3	0.0467443		2.3	-0.141942		0.8	0.0618921
2.3	-0.016329		0.8	0.0509889		3.1	0.0748882		0.8	0.0136494		3.1	-0.0137185		3.1	-0.0137185		3.1	0.0207918		0.8	0.046789
2.3	0.0204209		1.5	0.195667		3.1	-0.0478965		0.8	-0.0229888		3.1	-0.0953715		3.1	-0.0953715		3.1	0.0277514		0.8	0.0136196
2.3	-0.130185		1.7	-0.0623316		2.3	-0.0973644		0.8	0.0371974		2.3	0.036084		2.3	0.036084		2.3	-0.0521056		0.8	0.108048
3	-0.024992		2.3	0.178109		2.3	-0.0899224		0	0.159018		2.3	0.0276834		2.3	0.0276834		2.3	-0.0206016		0	0.136986
3	0.0753038		0	0.272931		3.1	0.132362		2.3	0.0304374		2.3	0.0431407		2.3	0.0431407		3.1	0.0269966		2.3	-0.0336504
3.1	0.0594553		0.8	0.258307		3.1	-0.0598292		2.3	-0.0887817		3	0.109095		3	0.109095		3.1	0.00264949		2.3	-0.0405043
3.1	-0.0236113		1.1	0.0749721		0	0.477525		3	0.0129071		3	0.0875939		3	0.0875939		0	0.314502		3	-0.0206494
0	0.0991358		3	0.0678629		0	0.207128		3	0.18105		3.1	-0.0393475		3.1	-0.0393475		0	0.286633		3	-0.0813219
0	0.0877075		0.8	0.490739		0	0.0705176		2.3	-0.107166		3.1	0.0852438		3.1	0.0852438		0	0.0618378		2.3	-0.0316128
0	0.432368		0	0.585789		0	0.0429063		2.3	-0.0830683		0	0.335252		0	0.335252		0	0.0364142		2.3	0.0184891
0.8	0.286299		0.8	0.1884		1.1	-0.0524684		3	-0.0574195		2.3	0.0761772		2.3	0.0761772		1.1	-0.0661856		3	-0.0599614
0.8	0.0573905		1.1	0.136111		1.1	-0.00978986		3	-0.110992		2.3	-0.0394957		2.3	-0.0394957		1.1	-0.086217		3	0.0151028
1.7	0.0393164		3	-0.040116		1.1	0.0392447		0	0.144336		2.3	0.101549		2.3	0.101549		1.1	-0.0333587		0	0.119227
1.7	-0.0649859		0.8	-0.130333		1.1	-0.138619		0	0.209093		3	0.131111		3	0.131111		1.1	0.0804583		0	0.265819
1.1	0.104782		0	0.280035		1.1	-0.0926207		2.3	-0.0182638		3	0.0137793		3	0.0137793		1.1	-0.00686586		2.3	-0.0786198
1.7	0.0554351		0.8	0.130081		1.1	-0.010241		0	0.220612		3.1	0.0395972		3.1	0.0395972		1.1	-0.0460159		0	0.0779675
1.7	0.0803459		0	0.12751		0	0.184051		2.3	-0.0128702		3.1	-0.00326417		3.1	-0.00326417		0	0.076567		2.3	0.101533
1.1	0.18308		0.8	0.220268		3	-0.117689		2.3	-0.182088		0	0.177554		0	0.177554		3	0.067245		2.3	0.0616143
0	0.281954		3.1	0.0692174		3	0.201386		2.3	0.0157413		0	0.138353		0	0.138353		3	-0.0790348		2.3	0.0922139
1.7	0.186735		1.5	0.0290109		3	0.129008		2.3	-0.104566		0	0.31893		0	0.31893		3	0.0365875		2.3	0.0546374
1.7	0.0189863		0.8	0.19577		3.1	0.128064		0	0.0731774		0.8	0.196089		0.8	0.196089		3.1	-0.00508319		0	0.132912
1.1	0.109225		0.8	0.176459		3.1	0.126491		0	0.158619		0.8	0.190459		0.8	0.190459		3.1	-0.0280437		0	0.0602782
0	0.389111		0.8	-0.0231427		3	0.153779		2.3	0.0246068		1.7	0.059614		1.7	0.059614		3	-0.041972		2.3	0.0602132
0	0.0938113		0	0.036275		3	0.143365		2.3	0.0919747		1.7	0.0861191		1.7	0.0861191		3	-0.0269432		2.3	0.146772
2.3	0.0706749		0.8	-0.0505326		3	0.023378		2.3	0.166101		1.1	0.0729198		1.1	0.0729198		3	-0.0695803		2.3	0.0470568
2.3	0.0274629		3.1	0.108635		3.1	-0.0542109		2.3	-0.0214253		1.7	0.05736		1.7	0.05736		3.1	-0.0327129		2.3	0.201143
3	0.0984977		1.5	0.028223		3.1	-0.00853121		0	0.0753659		1.7	-0.0331657		1.7	-0.0331657		3.1	0.00861959		0	0.26116
3.1	-0.0471459		0.8	0.126473		0	0.37484		0	0.134623		1.1	0.0151832		1.1	0.0151832		0	0.335576		0	-0.0917815
3.1	-0.0583491		0.8	0.0665553		3	-0.0364898		1.5	0.0675576		0	0.0559429		0	0.0559429		3	-0.0863075		1.5	-0.0357859
3.1	0.0177937		0	0.127977		3	0.0648468		1.5	0.281589		1.7	-0.026752		1.7	-0.026752		3	0.0455975		1.5	0.00318083
2.3	-0.159578		1.1	0.0867432		3	0.0372681		1.5	0.00793202		1.7	-0.0373438		1.7	-0.0373438		3	-0.0489141		1.5	0.0404505
2.3	0.0217624		0.8	0.0621944		3.1	-0.0388895		1.5	0.0630385		1.1	0.0593296		1.1	0.0593296		3.1	0.0125867		1.5	-0.181332
3	-0.032914		0	0.291437		3.1	0.0234323		0	0.0276064		0	0.291813		0	0.291813		3.1	0.0708256		0	0.116702
3.1	-0.0268185		3.1	0.148059		0	0.215526		2.3	0.100021		0	0.0185368		0	0.0185368		0	0.0959146		2.3	0.0386602
3.1	0.0697708		1.7	0.0948642		0	0.0892298		2.3	0.113759		2.3	-0.00756783		2.3	-0.00756783		0	0.113814		2.3	-0.012045
3.1	0.00380234		1.1	0.273962		0	NaN		3.1	-0.07337		2.3	0.0869817		2.3	0.0869817		0	0.109226		3.1	0.0493594
0	0.293305		1.1	0.24639		0	NaN		3.1	-0.0412752		3	0.0705329		3	0.0705329		0	0.0211055		3.1	-0.261799
2.3	0.0204516		0.8	0.0342817		0	NaN		2.3	-0.0276507		3.1	-0.0556842		3.1	-0.0556842		0	-0.016365		2.3	-0.00301355
2.3	0.133527		0.8	0.148806		1.7	NaN		2.3	-0.130491		3.1	-0.0870302		3.1	-0.0870302		1.7	-0.138874		2.3	0.0642265
3	0.148121		1.1	0.248464		1.7	NaN		3.1	-0.0700847		3.1	0.0509016		3.1	0.0509016		1.7	-0.0145412		3.1	-0.00693957
3.1	-0.138323		0.8	0.161352		1.7	NaN		3.1	0.100751		2.3	-0.0179053		2.3	-0.0179053		1.7	0.0093522		3.1	-0.0909424
3.1	-0.0255944		0	0.132923		1.7	NaN		0	0.209372		2.3	0.0543692		2.3	0.0543692		1.7	0.0911163		0	0.141332
3.1	-0.020151		3.1	-0.0535326		1.7	NaN		0	0.206173		3	0.0445098		3	0.0445098		1.7	0.0258533		0	0.19063
0	0.201655		1.7	0.0704975		1.7	NaN		2.3	-0.11236		3.1	-0.0332683		3.1	-0.0332683		1.7	-0.0619146		2.3	-0.0950657
0	0.346183		1.1	0.320399		0	NaN		2.3	0.042338		3.1	-0.0177965		3.1	-0.0177965		0	0.0881408		2.3	-0.0281897
0	0.246918		1.1	0.295287		2.3	NaN		2.3	0.0966493		3.1	0.0175327		3.1	0.0175327		2.3	-0.060658		2.3	-0.000524813
1.7	0.111696		0.8	0.140742		2.3	NaN		2.3	0.148805		0	0.447147		0	0.447147		2.3	-0.0381745		2.3	0.0735679
1.7	-0.00874597		0.8	0.104198		2.3	NaN		0	0.408517		2.3	-0.0268517		2.3	-0.0268517		2.3	0.0294158		0	0.23815
1.7	-0.116269		0	0.328039		3.1	NaN		2.3	-0.00989567		2.3	0.103592		2.3	0.103592		3.1	-0.0101203		2.3	-0.018893
1.7	-0.00443639		3	0.00356295		3.1	NaN		2.3	0.0844944		3	0.0627146		3	0.0627146		3.1	-0.078623		2.3	-0.0738788
0	0.182013		3.1	0.149209		2.3	NaN		0	0.487786		3.1	-0.137376		3.1	-0.137376		2.3	0.084817		0	0.261054
2.3	-0.0164473		3.1	0.0521165		2.3	NaN		0	0.341253		3.1	-0.026451		3.1	-0.026451		2.3	0.0659815		0	0.113203
2.3	-0.188382		0	0.455161		2.3	NaN		0	-0.0918151		3.1	-0.0265391		3.1	-0.0265391		2.3	-0.0128551		0	0.0202324
3.1	0.163201		2.3	0.377059		3.1	NaN		0	0.137796		0	0.742033		0	0.742033		3.1	-0.0478611		0	0.16571
3.1	0.213607		3	0.393905		3.1	NaN		0	-0.0848162		0	0.422619		0	0.422619		3.1	0.121311		0	0.0429063
2.3	0.127073		3	-0.0746425		0	NaN		2.3	0.0600262		0	0.161347		0	0.161347		0	0.140367		2.3	-0.176291
2.3	0.096947		3.1	0.181271		0	0.070675		2.3	-0.0726088		1.7	0.120257		1.7	0.120257		0	0.0690616		2.3	-0.0456422
3.1	0.114648		3.1	0.082388		1.7	0.0174638		2.3	0.0177023		1.7	0.0148329		1.7	0.0148329		1.7	-0.0328242		2.3	-0.143171
3.1	-0.0530625		3.1	0.173104		1.7	-0.147666		2.3	-0.132595		1.7	-0.0335578		1.7	-0.0335578		1.7	-0.0274284		2.3	-0.0636559
0	0.153698		3.1	0.0595075		1.7	0.0154193		2.3	0.0508265		1.7	-0.0827671		1.7	-0.0827671		1.7	-0.110438		2.3	0.0300313
2.3	0.0984526		3	0.0631138		1.7	-0.0235729		2.3	0.00643408		0	0.139122		0	0.139122		1.7	-0.00890796		2.3	-0.0906638
2.3	-0.106651		3.1	0.138427		0	0.0830529		0	0.166852		2.3	0.00444257		2.3	0.00444257		0	0.148374		0	0.174861
3.1	0.0980095		3.1	0.186335		2.3	0.118208		2.3	-0.0712645		2.3	-0.039468		2.3	-0.039468		2.3	-0.0301617		2.3	0.0150053
3.1	-0.0552216		0	0.183336		2.3	-0.0376086		2.3	0.0436371		3.1	-0.0916818		3.1	-0.0916818		2.3	-0.0692824		2.3	-0.0180319
0	0.114458		2.3	0.414182		3.1	-0.159439		2.3	0.150799		3.1	0.0447075		3.1	0.0447075		3.1	0.0560476		2.3	0.0303863
0	0.189542		3	0.510117		3.1	0.00899574		0	0.313284		2.3	0.0120605		2.3	0.0120605		3.1	0.0496935		0	0.0190432
0	0.142608		3	0.0297724		2.3	0.149321		0	0.0336487		2.3	0.0187748		2.3	0.0187748		2.3	-0.124143		0	0.0532915
1.7	0.126824		3.1	0.18767		2.3	0.0783436		0	0.373364		3.1	-0.0422182		3.1	-0.0422182		2.3	0.0116289		0	0.246691
1.7	0.0781904		3.1	0.0368156		3.1	-0.0311238		3	0.0395693		3.1	-0.0569333		3.1	-0.0569333		3.1	-0.0276733		3	-0.102274
1.7	0.0293163		3.1	0.207934		3.1	-0.10489		3	-0.0220294		0	0.166011		0	0.166011		3.1	-0.077166		3	-0.0333729
1.7	-0.00911155		3.1	0.245611		0	0.160644		3.1	-0.0681284		2.3	0.0315086		2.3	0.0315086		0	0.325432		3.1	-0.0361354
0	0.323984		0	0.500913		2.3	-0.0617972		3.1	-0.130028		2.3	-0.013804		2.3	-0.013804		2.3	0.0216738		3.1	-0.0338959
2.3	0.160906		3	-0.0143359		2.3	0.0277027		3.1	-0.00544453		3.1	0.0189759		3.1	0.0189759		2.3	0.0791816		3.1	-0.0128496
2.3	0.0849383		3.1	0.0300353		3.1	-0.301045		3.1	0.0440897		3.1	-0.0157251		3.1	-0.0157251		3.1	-0.0822459		3.1	0.00468139
3.1	-0.0904829		3.1	0.0196335		3.1	-0.0634953		3.1	0.00266071		0	0.460281		0	0.460281		3.1	-0.0293385		3.1	-0.0363094
3.1	0.0411209		0	0.867801		0	0.168619		3.1	-0.0564682		0	0.0202876		0	0.0202876		0	0.149936		3.1	-0.0400795
2.3	0.0785283		2.3	0.110466		0	-0.0109991		0	0.116755		0	0.18296		0	0.18296		0	0.0877226		0	0.066168
2.3	-0.00507674		3	-0.0227406		1.7	-0.0453192		3.1	-0.149122		1.7	0.0835608		1.7	0.0835608		1.7	0.0542403		3.1	0.0666505
3.1	-0.0187521		3	-0.0305153		2.3	0.189934		3.1	0.0273991		1.7	0.074893		1.7	0.074893		2.3	-0.123754		3.1	0.0089521
3.1	0.0265085		3.1	0.0552734		3.1	0.0469371		3.1	0.105427		1.7	-0.0711254		1.7	-0.0711254		3.1	-0.0344628		3.1	0.137654
0	0.508823		3.1	0.104024		3.1	-6.84616e-17		0	0.0815177		1.7	0.0529595		1.7	0.0529595		3.1	-0.128029		0	0.032311
0	NaN		3.1	0.0791886		1.7	0.221867		0	-0.0178567		0	0.0467768		0	0.0467768		1.7	-0.0310984		0	-0.0668223
1.7	NaN		3.1	-0.124944		2.3	0.149866		3.1	-0.039338		2.3	-0.06939		2.3	-0.06939		2.3	0.0379645		3.1	-0.110876
1.7	NaN		0	0.370394		3.1	-0.0460839		3.1	-0.0778846		2.3	-0.0467548		2.3	-0.0467548		3.1	-0.053189		3.1	-0.035832
1.7	NaN		0	0.123536		3.1	0.164664		3.1	0.0143865		3.1	0.00685002		3.1	0.00685002		3.1	-0.000588404		3.1	0.144687
1.7	NaN		1.1	0.0337258		0	0.464787		0	-0.0509358		3.1	-0.00361793		3.1	-0.00361793		0	0.0321306		0	0.0413318
0	NaN		3	0.00112931		1.1	-0.0717879		0	0.11395		2.3	-0.140129		2.3	-0.140129		1.1	0.0831593		0	0.0394755
2.3	NaN		3.1	0.0381895		1.1	-0.082449		0	-0.0132757		2.3	-0.0652065		2.3	-0.0652065		1.1	0.126341		0	-0.0526625
2.3	NaN		0.8	-0.0853164		1.1	-0.00736059		0	0.144743		3.1	0.0756675		3.1	0.0756675		1.1	0.15389		0	0.25137
3.1	NaN		1.7	0.176563		1.1	-0.0154698		0	0.0768877		3.1	0.0584105		3.1	0.0584105		1.1	0.123266		0	0.0649056
3.1	NaN		1.1	0.0339387		0	0.194427		0	-0.0318065		0	0.560652		0	0.560652		0	0.359855		0	0.0298238
2.3	NaN		2.3	-0.0713049		3	0.0422669		0	0.11773		0	0.109244		0	0.109244		3	0.0743174		0	0.0964147
2.3	NaN		3	0.164326		3	0.042574		0	0.261766		1.7	-0.00202146		1.7	-0.00202146		3	0.0804213		0	0.172162
3.1	NaN		3.1	-0.0382445		3.1	0.00119814		0	0.138614		1.7	0.0222512		1.7	0.0222512		3.1	-0.0436194		0	0.198481
3.1	NaN		0.8	-0.0825311		3.1	0.229408		2.3	0.132003		1.7	0.102865		1.7	0.102865		3.1	-0.0728443		2.3	-0.0462619
0	NaN		1.7	-0.0532075		3	-0.0261493		2.3	-0.0510241		1.7	0.076682		1.7	0.076682		3	0.0089107		2.3	-0.131905
0	0.228746		1.1	0.00303826		3	0.0122026		2.3	0.156238		0	0.289201		0	0.289201		3	-0.0396416		2.3	0.0452728
3.1	-0.076503		2.3	0.0879177		3.1	0.124531		2.3	0.0287579		2.3	-0.0704518		2.3	-0.0704518		3.1	-0.0964256		2.3	-0.0309896
3.1	0.0656397		3	-0.00700633		3.1	0.198578		2.3	-0.139845		2.3	-0.0605014		2.3	-0.0605014		3.1	-0.0984283		2.3	-0.0920765
3.1	-0.07417		3.1	-0.088383		0	0.236382		2.3	-0.0799422		3.1	0.146736		3.1	0.146736		0	0.34847		2.3	0.0676132
3.1	-0.0823748		2.3	0.143207		0	1		0	0.354354		3.1	0.00693708		3.1	0.00693708		0	1		0	0.240963
0	0.30772		3	-0.020098		3.1	-0.117455		2.3	0.133356		2.3	0.13418		2.3	0.13418		3.1	-0.0626945		2.3	-0.00535634
3.1	-0.0248715		3.1	-0.143246		3.1	-0.117455		2.3	0.0761187		2.3	0.129279		2.3	0.129279		3.1	-0.0626945		2.3	-0.0261316
3.1	-0.0185163		0	0.306104		3.1	0.0140745		2.3	0.00462347		3.1	0.0952908		3.1	0.0952908		3.1	-0.00632496		2.3	-0.00922024
0	0.528686		1.1	0.0869246		2.3	-0.0618718		0	0.229136		3.1	0.162971		3.1	0.162971		2.3	-0.0563461		0	0.261702
0	0.407424		3	0.0266363		1.7	0.0402936		0	0.153885		0	0.247136		0	0.247136		1.7	-0.0321974		0	0.173575
0	0.376596		3.1	-0.0700147		2.3	-0.0554354		0	0.266123		0	-0.0142028		0	-0.0142028		2.3	0.0150979		0	0.0084188
3.1	0.262204		1.1	0.0351772		3.1	0.0857128		0	0.197969		3.1	0.258405		3.1	0.258405		3.1	-0.0738904		0	0.134486
3.1	0.209995		3	0.0476691		2.3	-0.0348896		0	0.0366598		3.1	0.0961991		3.1	0.0961991		2.3	-0.0401909		0	0.0475676
3.1	0.0750476		3.1	0.0809687		0	-0.0502569		0	0.26848		3.1	0.234696		3.1	0.234696		0	0.139909		0	NaN
3.1	0.156364		0	0.311269		0.8	-0.00829594		0	0.189006		3.1	0.130201		3.1	0.130201		0.8	0.197027		0	NaN
0	0.256108		1.1	0.144103		0.8	-0.112232		0	0.134679		0	0.524758		0	0.524758		0.8	0.0624271		0	NaN
			1.1	0.103488		0.8	0.211791		0	0.219225		3.1	0.0655734		3.1	0.0655734		0.8	0.0216124		0	NaN
			1.1	-0.00880743		0.8	-0.152333		0	0.1778		3.1	0.10059		3.1	0.10059		0.8	0.100983		0	NaN
			1.1	0.125779		0	0.197443		0	0.166874		0	0.169667		0	0.169667		0	0.119727		0	NaN
			0	0.369203		1.7	-0.0459002		2.3	-0.0457307		0	0.175594		0	0.175594		1.7	0.0195255		2.3	NaN
			3	-0.0635526		1.7	-0.0278355		2.3	-0.0784362								1.7	0.00932837		2.3	NaN
			3	0.056751		1.1	0.0291874		2.3	0.129479								1.1	-0.0268679		2.3	NaN
			3.1	0.0614595		1.1	0.0944692		2.3	0.00894833								1.1	0.05051		2.3	NaN
			3.1	-0.0660499		1.7	-0.0988784		2.3	-0.0321959								1.7	0.0251435		2.3	NaN
			3	-0.137485		1.7	0.00235321		2.3	-0.0404543								1.7	0.114671		2.3	NaN
			3	0.0223353		1.1	0.225168		2.3	0.0436104								1.1	0.163931		2.3	NaN
			3.1	-0.0214423		1.1	0.176759		2.3	0.129364								1.1	0.00979871		2.3	NaN
			3.1	0.0346328		0	0.366295		0	0.0705031								0	0.0936751		0	NaN
			0	0.352243		2.3	-0.15626		2.3	-0.0396393								2.3	0.0288612		2.3	NaN
			1.1	0.217628		2.3	-6.59298e-05		2.3	-0.0703115								2.3	-0.0303999		2.3	NaN
			1.1	-0.0615088		3	-0.143166		2.3	0.00709775								3	-0.00199429		2.3	NaN
			0	0.0827478		3	-0.0401838		2.3	0.00170027								3	0.126338		2.3	NaN
			3	0.153132		3.1	-0.185051		0	0.0312257								3.1	0.0107617		0	NaN
			3.1	0.032285		3.1	-0.240931		0	0.291377								3.1	-0.0960389		0	NaN
			3.1	0.153297		2.3	-0.0582237		2.3	-0.189184								2.3	-0.117735		2.3	NaN
			1.1	-0.0381587		2.3	-0.0237497		2.3	0.055522								2.3	-0.106859		2.3	NaN
			3	0.210754		3	-0.0576286		2.3	-0.0253202								3	-0.00420568		2.3	NaN
			3.1	0.0506134		3	0.0189394		2.3	-0.0836334								3	0.0459218		2.3	NaN
			3	0.226477		3.1	-0.0593963		0	0.0411411								3.1	-0.0583919		0	NaN
			3.1	0.130208		3.1	-0.0763616		0	0.0492101								3.1	-0.0693455		0	NaN
			0	0.308081		0	0.415723		0	-0.081167								0	0.456888		0	NaN
			3.1	0.0301476		2.3	-0.0876358		2.3	-0.111851								2.3	-0.0286553		2.3	-0.0691849
			1.1	0.0269409		2.3	-0.0717424		0	0.280022								2.3	0.000981803		0	0.24707
			3	-0.136605		3	-0.0391752		0	0.17461								3	0.0659571		0	0.321763
			3.1	-0.00987751		3	-0.00805056		0	0.198933								3	0.0811102		0	0.188734
			3	-0.156471		3.1	-0.0697898		0	0.0866983								3.1	0.0158208		0	0.0042152
			3.1	-0.169303		3.1	-0.0396409		0	0.0422364								3.1	-0.0491077		0	-0.0458221
			0	0.39072		0	0.367525		0	7.78762e-17								0	0.221119		0	0.0418896
			1.1	0.0678876		0	0.227277		0.8	-0.124088								0	0.234007		0.8	0.413138
			3	-0.1157		3.1	-0.0990374		0.8	-0.14669								3.1	-0.0353135		0.8	0.203847
			3.1	-0.172625		1.7	-0.10034		0.8	-0.0642097								1.7	-0.0214717		0.8	0.26758
			1.1	0.143719		1.7	-0.133624		0.8	0.0962105								1.7	-0.0536723		0.8	0.100926
			1.7	0.0835152		0	0.351255		0.8	0.0744468								0	0.1963		0.8	0.220883
			1.7	0.00422811		2.3	0.153373		0.8	0.00239515								2.3	-0.0860697		0.8	0.167341
			0	0.442402		3.1	-0.00184509		0.8	-0.103154								3.1	0.103273		0.8	0.177143
			2.3	-0.0556417		3.1	0.0332439		0.8	0.042122								3.1	-0.0155222		0.8	-0.100616
			3.1	-0.155632		0	0.295453		0	0.224927								0	0.257121		0	0.331412
			3.1	-0.144735		0	0.140917		0.8	0.14684								0	0.0572707		0.8	0.223336
			2.3	-0.0546953		0	0.236533		0.8	0.0850792								0	0.197794		0.8	-0.0190901
			3.1	0.0274578		0.8	-0.0315155		0.8	0.0163925								0.8	0.033193		0.8	0.0291216
			3.1	-0.0115771		0.8	0.0802166		0.8	0.25403								0.8	0.077365		0.8	0.0877067
			0	0.538991		0.8	0.100616		0	-0.0124955								0.8	-0.00121576		0	0.192679
			0	0.653766		0.8	0.204204		0	0.24664								0.8	0.100788		0	0.188057
			3	0.181645		0.8	0.254836		2.3	-0.016052								0.8	0.130123		2.3	0.104623
			3	-0.0967078		0.8	0.0328631		2.3	-0.0190233								0.8	0.0865953		2.3	-0.0527676
			0	0.330337		0	0.224251		2.3	-0.0436034								0	0.189802		2.3	0.127773
			1.1	-0.00523324		0.8	0.0410676		2.3	-0.0469476								0.8	0.134824		2.3	0.114535
			3	0.0323418		0.8	0.0114982		3	-0.0700083								0.8	0.164012		3	0.0899409
			3.1	-0.0406956		0.8	-0.0879044		3	0.032101								0.8	0.0290341		3	0.118779
			1.1	-0.0323498		0	0.20959		3	0.0699979								0	0.0641591		3	-0.00133873
			3	-0.0305257		0	0.0947232		2.3	-0.0297263								0	0.105699		2.3	0.306097
			3.1	-0.0242996		1.7	0.0214419		2.3	0.0672853								1.7	0.021313		2.3	0.0787895
			3.1	0.273284		1.7	0.09411		2.3	0.276246								1.7	0.0641884		2.3	0.13165
			0	0.0883554		1.7	-0.0669146		2.3	0.0515093								1.7	0.00975272		2.3	-0.0158536
			3.1	0.196301		1.1	-0.0301382		3	0.0337649								1.1	0.0700577		3	0.320899
			3.1	0.00115298		1.1	-0.00303491		3	0.0398297								1.1	0.0793812		3	0.174827
			3.1	0.0863502		1.1	-0.0420276		3	0.0831046								1.1	-0.0153025		3	0.104625
			3.1	-0.00259884		1.7	-0.00535362		0	0.121233								1.7	-0.0538652		0	0.0381685
			0	0.407088		1.7	-0.0634838		2.3	-0.0697853								1.7	0.0322537		2.3	0.217103
			3.1	0.0068975		1.7	-0.0790917		2.3	0.0857715								1.7	0.0540878		2.3	0.16904
			0	-0.0253919		1.1	-0.116474		2.3	-0.0402345								1.1	0.102747		2.3	0.145154
			0.8	0.302688		1.1	0.139211		2.3	-0.163361								1.1	0.0066895		2.3	-0.0487431
			0.8	0.0501675		1.1	0.110482		3	0.103167								1.1	-0.012076		3	0.269444
			0.8	-0.137012		0	0.356733		3	0.0209189								0	0.121532		3	0.269343
			0.8	-0.0939744		2.3	0.0677394		3	-0.0371003								2.3	-0.0662638		3	0.0494436
			0	0.111828		2.3	-0.0268952		0	0.257596								2.3	-0.089653		0	0.197654
			0.8	-0.00488218		2.3	-0.0350803		0	0.258941								2.3	-0.0682724		0	0.379339
			0.8	0.164161		3	0.0444104		1.7	0.00986362								3	-0.00990504		1.7	0.009075
			0	0.0782347		3	0.0567166		0	0.114692								3	-0.0833517		0	0.118703
			0	-0.000481456		3	-0.00423064		0	0.166067								3	-0.00467473		0	-0.117276
			1.7	-0.133876		3.1	0.0352609		0	0.323008								3.1	0.00486244		0	-0.0657507
			1.7	-0.0914927		3.1	0.0818297		0.8	-0.0189412								3.1	0.027071		0.8	0.158735
			1.1	0.0123489		2.3	0.0768283		0.8	0.0248864								2.3	-0.0640831		0.8	0.284661
			1.1	-0.134678		2.3	0.0377138		0.8	0.0837315								2.3	-0.105593		0.8	0.0614453
			1.1	-0.182507		2.3	-0.0724575		0.8	0.0208798								2.3	0.0715705		0.8	-0.00895729
			1.7	-0.182209		3	-0.0259226		0.8	0.0288167								3	0.0388116		0.8	0.1122
			1.7	0.0330996		3	0.117508		0.8	0.0913806								3	0.0412503		0.8	0.0673928
			1.1	-0.00836513		3	-0.0960078		0	0.0879763								3	0.0288593		0	0.0893946
			1.1	-0.0712199		3.1	0.045953		0.8	-0.0545595								3.1	0.0521349		0.8	0.207944
			1.1	0.0294249		3.1	0.12409		0.8	-0.0334148								3.1	-0.0159591		0.8	0.0120097
			0	0.0541251		0	0.516059		0.8	-0.00823953								0	0.182514		0.8	-0.0666755
			1.7	0.0477926		2.3	0.184142		0	0.0883704								2.3	-0.0051398		0	0.180589
			1.7	-0.0237101		2.3	0.112231		0	0.115923								2.3	-0.10266		0	-0.0404728
			1.1	-0.0646577		2.3	-0.126062		2.3	0.130756								2.3	-0.025295		2.3	0.0650512
			1.1	0.0296823		3	-0.0972428		2.3	-0.151254								3	-0.0172217		2.3	-0.0763475
			1.1	0.0349694		3	0.0772817		3	0.0347583								3	0.00728576		3	-0.0309323
			0	0.188905		3	-0.0393487		3	0.12648								3	0.0760889		3	0.125176
			0	-0.00278331		3.1	0.0622852		0	0.221765								3.1	-0.00791524		0	0.0596154
			2.3	0.0937248		3.1	0.165681		0	0.356153								3.1	0.0376137		0	NaN
			2.3	-0.0884317		0	0.384499		0	0.272275								0	0.234845		0	0.159616
			3	-0.066684		0	0.386499		0	0.354948								0	0.204799		0	0.230598
			3	0.154063		1.7	-0.106112		0	0.352749								1.7	0.191502		0	0.360254
			3	-0.0809427		2.3	-0.0480341		3	0.223818								2.3	0.148704		3	0.00604689
			3.1	-0.288513		3.1	-0.0227059		3	0.00721251								3.1	0.0540598		3	0.0572082
			3.1	0.00373103		0	0.513377		3	0.212451								0	0.398158		3	0.17108
			3.1	-0.0918379		1.7	-0.0630443		3	0.146274								1.7	-0.0931198		3	0.0960909
			2.3	0.18194		1.7	0.00432871		3	0.121379								1.7	-0.0316756		3	0.112674
			2.3	0.00424138		2.3	-0.0720561		3	0.18338								2.3	0.00553129		3	0.152776
			3	0.165603		2.3	-0.0715952		0	-0.0716732								2.3	0.00996211		0	0.167693
			3	0.0362603		3.1	-0.103904		3	-0.021606								3.1	-0.0684204		3	0.0933571
			3	0.254542		2.3	-0.00216567		3	-0.00574792								2.3	0.0238932		3	0.114734
			3.1	-0.14552		2.3	0.135958		3	0.0214245								2.3	0.0377017		3	0.0842437
			3.1	-0.00157028		0	0.275422		0	0.133518								0	0.171319		0	0.0800536
			3.1	-0.114695		0.8	0.152367		0	-0.0283972								0.8	0.156358		0	0.225582
			0	0.186935		0.8	0.025516		0	0.207657								0.8	0.0180127		0	NaN
			0.8	-0.0229914		0.8	0.0675141		0.8	0.215407								0.8	0.0376177		0.8	NaN
			2.3	0.0311605		0.8	-0.0162053		0.8	0.259722								0.8	0.0368307		0.8	NaN
			3	-0.000822563		0	0.201365		0.8	0.207585								0	-0.063716		0.8	NaN
			3.1	-0.0894701		0.8	-0.0644462		0.8	0.0981442								0.8	0.139923		0.8	NaN
			2.3	0.128126		0.8	-0.0323954		0	0.283947								0.8	-0.0134737		0	NaN
			0	0.362691		0	0.101495		0.8	0.0359376								0	0.287994		0.8	NaN
			1.1	0.126324		0	0.167043		0.8	0.176396								0	0.0423597		0.8	NaN
			1.1	-0.0717393		2.3	-0.0027375		0	0.207098								2.3	-0.100858		0	NaN
			1.1	0.116526		2.3	-0.053777		0	0.266542								2.3	-0.081207		0	NaN
			1.1	-0.0646623		3	-0.102307		2.3	0.285956								3	-0.0468083		2.3	NaN
			0	0.517526		3	-0.0627284		2.3	0.0872506								3	-0.0444112		2.3	NaN
			3	0.00228514		3	-0.220157		3	-0.010255								3	0.0609463		3	NaN
			3	0.0924424		2.3	-0.0420437		3	0.132585								2.3	-0.178123		3	NaN
			3.1	-0.0964739		2.3	0.0222902		3	0.136472								2.3	-0.13287		3	NaN
			3.1	-0.120188		3	-0.0388215		2.3	-0.120593								3	0.015984		2.3	NaN
			3	-0.132899		3	-0.121199		2.3	0.0440721								3	-0.0632536		2.3	NaN
			3	-0.048276		3	-0.100917		3	-0.0938395								3	0.0446165		3	NaN
			3.1	-0.118877		0	0.476792		3	-0.171995								0	0.149146		3	NaN
			3.1	-0.124773		2.3	-0.0178948		3	0.109426								2.3	-0.0647976		3	NaN
			0	0.410278		2.3	-0.110237		0	0.151137								2.3	-0.00167563		0	NaN
			3	0.109042		3	-0.00719653		2.3	0.258602								3	-0.0427673		2.3	NaN
			3	0.0630282		3	-0.079342		2.3	0.00560136								3	-0.0459657		2.3	NaN
			3.1	-0.0940258		3	-0.0858149		3	-0.0651858								3	0.0695014		3	NaN
			3.1	-0.0430119		0	0.554342		3	0.105936								0	0.251235		3	NaN
			0	0.375786		0	0.500967		3	0.063509								0	0.25683		3	NaN
			0	0.186589		3.1	0.198138		0	0.0910649								3.1	-0.0446225		0	NaN
			2.3	-0.013631		3.1	-0.019187		0	0.190411								3.1	0.0627428		0	NaN
			1.7	-0.0587307		3.1	-0.02624		2.3	0.081761								3.1	-0.0818625		2.3	0.0472952
			2.3	0.0723344		3.1	-0.0187233		2.3	0.0676715								3.1	-0.0620214		2.3	-0.0671263
			3.1	0.0249366		3.1	0.0548727		2.3	0.0456656								3.1	-0.0245143		2.3	-0.00952705
			1.7	0.0326792		3.1	0.112862		3.1	-0.142128								3.1	-0.0111215		3.1	0.0134263
			2.3	-0.0483378		3.1	0.0802573		0	-0.0299639								3.1	-0.0166229		0	0.0302827
			3.1	-0.236022		3.1	0.149304		0.8	0.113003								3.1	0.0078804		0.8	-0.0272812
						3.1	-0.0456581		0.8	0.170329								3.1	0.0111259		0.8	-0.103707
						3.1	0.0448343		1.7	0.268068								3.1	0.0754034		1.7	-0.0434678
						3.1	-0.0490961		1.7	-0.0902363								3.1	0.100837		1.7	0.088087
						3.1	-0.157151		1.1	0.0198982								3.1	-0.0852794		1.1	-0.0234294
						3.1	-0.12155		1.7	0.0291664								3.1	-0.0566533		1.7	0.00193105
						3.1	-0.0415754		1.7	-0.175607								3.1	0.0645512		1.7	-0.00768322
						3.1	0.0879725		1.1	0.111155								3.1	-0.0264887		1.1	0.17775
						3.1	0.0309951		0	0.158557								3.1	0.0771441		0	-0.019791
						0	0.190462		2.3	0.0708989								0	0.0206058		2.3	0.104187
						3.1	0.0969026		2.3	-0.0753326								3.1	0.053807		2.3	0.14131
						3.1	0.0480149		3	0.0620067								3.1	0.139318		3	0.130224
						3.1	-0.139283		3.1	-0.0555245								3.1	-0.0748396		3.1	0.163156
						3.1	-0.170572		3.1	-0.171029								3.1	-0.0711381		3.1	0.0999884
						3.1	-0.0591114		2.3	-0.0924125								3.1	0.0164572		2.3	0.0297201
						3.1	0.104335		2.3	-0.0684734								3.1	0.0147303		2.3	-0.0118521
						3.1	0.127282		3	-0.21977								3.1	0.0243198		3	0.0731762
						3.1	-0.0038944		3.1	0.161213								3.1	-0.00811495		3.1	0.122881
						0	0.353621		3.1	-0.0750834								0	-0.0604947		3.1	0.0267439
						0	0.20562		0	0.0416229								0	0.00786396		0	0.423781
						1.7	0.114076		0	0.27554								1.7	0.0386571		0	0.2128
						2.3	0.0845048		0	0.146883								2.3	-0.024663		0	0.0370009
						3.1	-0.0342426		0	0.0813895								3.1	0.111095		0	0.0866483
						2.3	-0.0568579		0.8	0.0325304								2.3	0.0154311		0.8	0.131304
						2.3	0.0295131		0.8	0.227287								2.3	0.0238003		0.8	0.115027
						2.3	-0.128232		0.8	-0.0679636								2.3	0.0664838		0.8	0.119286
						2.3	-0.201299		0.8	0.112621								2.3	-0.02647		0.8	0.0364827
						0	0.170492		0.8	0.0894034								0	0.248915		0.8	-0.0266135
						2.3	-0.134937		0.8	0.015311								2.3	-0.0702376		0.8	0.047859
						2.3	NaN		0	0.161316								2.3	-0.0519588		0	0.134512
						2.3	0.0696675		1.5	-0.103369								2.3	0.115623		1.5	0.132451
						2.3	-0.00817942		1.5	0.0309906								2.3	0.151043		1.5	0.0624435
						2.3	-0.126529		1.5	0.0153652								2.3	0.0556147		1.5	-0.0601773
						2.3	0.01322		0.8	0.114288								2.3	-0.0346109		0.8	0.107288
						2.3	-0.211196		0.8	-0.171452								2.3	NaN		0.8	0.0985223
						2.3	0.144571		1.5	0.0896435								2.3	-0.110764		1.5	-0.0556788
						2.3	0.1821		1.5	-0.0273041								2.3	-0.202765		1.5	0.00890133
						2.3	-0.0733491		1.5	0.210675								2.3	0.00362976		1.5	0.0448382
						0	0.474766		0.8	0.116554								0	0.469011		0.8	0.0538986
						2.3	-0.0321203		0.8	0.00963063								2.3	-0.0840778		0.8	-0.166201
						2.3	-0.00330501		0	-0.162058								2.3	-0.0718571		0	-0.0289004
						2.3	0.105701		1.7	0.0258964								2.3	0.0612133		1.7	0.0247724
									1.7	-0.0937239											1.7	0.154065
									1.7	0.264785											1.7	0.0810128
									1.1	-0.0600844											1.1	0.15175
									1.1	0.0254107											1.1	0.0947876
									0.8	-0.0201026											0.8	0.0239534
									0.8	0.256911											0.8	-0.00269419
									1.7	-0.0268448											1.7	-0.0381643
									1.7	0.0980645											1.7	-0.0244052
									1.7	0.0127363											1.7	0.219531
									1.1	0.101637											1.1	0.150681
									1.1	-0.0298636											1.1	0.0425569
									0.8	0.10601											0.8	0.0394103
									0.8	0.0139894											0.8	0.0467567
									0	0.0215087											0	0.0836846
									2.3	-0.0591671											2.3	-0.0362749
									2.3	0.0118081											2.3	0.0351087
									2.3	0.0444403											2.3	0.0696648
									3	0.0209005											3	-0.00075732
									3	-0.0704317											3	-0.0342765
									3.1	0.0997711											3.1	0.0743332
									3.1	-0.0219742											3.1	-0.00513018
									3.1	0.0985031											3.1	-0.0993692
									3.1	-0.13419											3.1	0.0334412
									2.3	0.00195251											2.3	-0.00480649
									2.3	0.0490373											2.3	-0.0136884
									2.3	-0.167524											2.3	-0.00260033
									3	0.00329163											3	-0.0567736
									3	-0.0738725											3	-0.0139212
									3.1	0.0705256											3.1	0.00641113
									3.1	-0.00372307											3.1	-0.0676884
									3.1	-0.0363819											3.1	-0.06335
									3.1	0.0619775											3.1	-0.0785796
									0	0.182395											0	0.156136
									3.1	-0.141919											3.1	0.0112903
									3.1	-0.0987309											3.1	0.032595
									3.1	-0.055353											3.1	-0.106922
									3.1	0.0813784											3.1	-0.0220684
									3.1	-0.0445721											3.1	0.0832013
									3.1	0.0462677											3.1	0.144255
									3.1	-0.0946141											3.1	0.0857106
									3.1	-0.100953											3.1	-0.0614475
									3.1	0.219405											3.1	-0.133284
									3.1	0.166549											3.1	0.0319193
									3.1	-0.11944											3.1	-0.106404
									3.1	0.00721156											3.1	0.0275028
									3.1	0.0151463											3.1	-0.0527623
									3.1	1.82035e-18											3.1	-0.104129
									3.1	0.0671492											3.1	0.0059055
									3.1	-0.0566565											3.1	-0.0633926
									3.1	-0.0897245											3.1	0.235831
									3.1	0.221074											3.1	0.0134308
									3.1	-0.0875746											3.1	-0.129871
									3.1	0.186068											3.1	-0.0056528
									3.1	-0.154534											3.1	0.0487903
									3.1	0.180697											3.1	0.115249
									0	0.0412696											0	0.138896
									0	0.153902											0	-0.0989028
									1.1	0.0365854											1.1	0.105775
									1.1	0.109691											1.1	0.0380637
									3	0.116533											3	0.0960097
									3	0.122306											3	0.163042
									3.1	0.102406											3.1	-0.054048
									3	-0.0961183											3	0.151509
									3	0.0609896											3	0.0509928
									3.1	0.000982676											3.1	-0.127825
									0	0.682261											0	0.671265
									0	0.171041											0	0.171041
									1.5	0.0509442											1.5	0.0509442
									1.5	0.15457											1.5	0.15457
									1.5	0.144557											1.5	0.144557
									1.5	0.384012											1.5	0.384012
									0	0.199281											0	0.199281
									1.7	-0.097391											1.7	-0.097391
									1.7	-0.0345676											1.7	-0.0345676
									0.8	0.000114905											0.8	0.000114905
									0.8	-0.0876528											0.8	-0.0876528
									1.7	0.190638											1.7	0.190638
									1.7	0.126637											1.7	0.126637
									0.8	0.326586											0.8	0.326586
									0.8	0.168516											0.8	0.168516
									0	-0.0708522											0	-0.0708522
									2.3	0.27422											2.3	0.27422
									2.3	0.272262											2.3	0.272262
									3.1	0.283991											3.1	0.283991
									3.1	0.0125065											3.1	0.0125065
									3.1	0.15799											3.1	0.15799
									3.1	0.0871646											3.1	0.0871646
									2.3	0.10674											2.3	0.10674
									2.3	0.309732											2.3	0.309732
									3.1	-0.110087											3.1	-0.110087
									3.1	0.0889778											3.1	0.0889778
									3.1	0.165678											3.1	0.165678
									3.1	-0.123725											3.1	-0.123725
									0	0.45361											0	0.45361
									0	0.280192											0	NaN
									0.8	0.117568											0.8	NaN
									0.8	0.127438											0.8	NaN
									0.8	0.0844265											0.8	NaN
									0.8	-0.0360564											0.8	NaN
									0	0.113931											0	NaN
									2.3	0.151198											2.3	NaN
									2.3	-0.109273											2.3	NaN
									3	-0.0426832											3	NaN
									3	0.0482665											3	NaN
									2.3	0.163965											2.3	NaN
									2.3	-0.0979636											2.3	NaN
									3	-0.091303											3	NaN
									3	0.00597469											3	NaN
									0	0.494655											0	NaN

## Sheet: figure6i
passive						active
	phase1	phase2	phase3	phase4			phase1	phase2	phase3	phase4
	-0.069839	0.376596	0.286924	0.0328704			0.173121	0.186563	-0.0221961	0.228489
	0.129865	0.256108	0.114494	0.398322			0.149185	0.275113	0.0303357	0.225486
	0.223264	0.203782	0.147248	0.508083			0.0661641	0.330432	0.0802417	0.329939
	0.103259	-0.0159683	0.200817	NaN			0.384752	0.0695685	-0.0274712	-0.0479143
	0.293664	0.634731	0.406118	NaN			0.131092	0.323419	0.660542	-0.186953
	0.225336	0.127903	0.449889	NaN			0.195624	0.0922041	0.16849	-0.00334833
	0.113836	0.45015	NaN	NaN			0.369215	0.30732	0.132207	0.319054
	0.155476	0.232724	NaN	NaN			0.176867	0.233801	0.326562	0.111431
	0.234401	0.351057	0.362165	NaN			0.0281384	0.202213	0.433557	0.266213
	0.32526	0.483007	0.0126588	NaN			0.269115	0.348356	0.165356	0.0173278
	0.24853	0.211211	0.202716	NaN			0.377973	0.224989	0.194037	0.481562
	-0.0111149	0.504435	0.328012	NaN			0.170604	0.454825	0.408327	0.206337
	0.186031	0.419822	0.272728	NaN			0.118089	0.319257	0.138391	0.368162
	0.381473	0.352385	0.0462778	0.43616			0.392173	0.419203	0.0751732	0.175903
	0.15134	0.340064	0.275442	0.515766			0.217625	0.263936	0.178715	0.365823
	0.139583	0.603564	0.315363	0.449922			0.145866	0.394801	0.565245	0.17012
	0.240732	0.341373	0.167847	0.21564			0.148586	0.392314	0.215689	0.211604
	0.0667374	0.328484	0.295605	-0.0609928			0.170199	0.398587	0.235168	0.00580773
	0.20837	0.219108	0.378125	0.220025			0.131581	0.18547	0.162351	0.069897
	0.298232	0.535893	0.619385	0.202716			0.346937	0.314931	0.111573	0.162332
	0.216219	0.345757	0.257489	0.0207896			0.294413	0.258374	-0.047476	0.11007
	0.438747	0.342732	0.4208	0.00447473			0.205752	0.209114	0.106412	0.212677
	0.178779	0.262864	0.197285	-0.0766156			0.362087	0.200248	0.359794	0.0463481
	0.0379924	0.157682	0.0612791	0.0433851			0.0558434	0.21026	0.212683	-0.00948355
	0.125072	0.177512	0.0890895	-0.0278672			0.0728631	0.268198	0.173906	-0.0420248
	0.398685	0.535707	0.177648	-0.0230009			0.319343	0.402157	0.0632294	-0.0977317
	0.367893	0.288105	0.111071	0.0155412			0.391087	0.089408	0.0847589	0.101615
	0.402684	-0.0456401	0.252386	0.0480167			0.333642	0.0661786	0.401605	0.0929612
	0.0282717	0.344843	0.235308	0.0222825			0.15353	0.176293	0.216768	-0.0283538
	0.309186	0.206847	0.371767	0.122555			0.278215	0.00748106	0.217693	0.00849728
	0.252568	0.327679	0.159589	0.402343			0.215947	0.0487167	0.127452	0.0906258
	0.184548	0.499171	0.353199	0.604711			0.0747059	0.488319	0.42108	0.0331462
	0.234702	0.0129999	0.25424	0.0540194			0.352847	0.272735	0.241673	-0.0467652
	0.549498	0.149056	0.257264	0.0795743			0.252395	0.29986	0.227056	-0.0039123
	0.420123	0.347465	0.246621	-0.165342			0.348602	0.146594	0.159917	0.0436849
	0.384157	0.282635	0.221246	0.112752			0.15921	0.274464	0.315974	-0.0294859
	0.479232	0.351258	0.130994	0.168239			0.283553	0.254217	0.082505	-0.0107568
	0.155468	0.216744	0.195701	0.347011			0.148041	0.333601	0.0676436	0.0730927
	0.210466	0.29235	0.0309314	0.0214626			0.0842747	0.113472	0.112335	-0.0218276
	0.33027	0.434349	0.030775	0.479591			0.320345	0.484433	-0.000369309	0.238464
	0.15768	0.26537	0.129476	0.6553			0.107868	0.189868	0.0489527	0.484196
	0.131254	0.336647	0.528798	0.280533			0.130224	0.32917	0.47933	0.147947
	0.367303	0.431283	0.234357	-0.0225984			0.0765451	0.232997	0.17842	-0.0436881
	0.200377	0.144339	0.133828	0.0224765			-0.00463521	0.427971	0.239416	-0.0594442
	0.184121	0.134991	0.354036	0.0434612			0.0108364	0.102763	0.164189	-0.0488944
	0.555888	0.159401	0.000967875	-0.0213313			0.365411	0.0609339	0.155587	-0.243123
	0.0851452	0.325278	0.327744	0.103289			0.0993723	0.0622462	0.0392631	0.0748331
	0.235968	0.306606	0.0263675	-0.0241757			0.0325456	0.22203	0.110284	0.0810696
	0.23135	0.382031	0.163113	0.287935			0.330536	0.258277	0.379799	0.230826
	0.0168112	0.0410493	0.418188	0.382656			0.192576	0.192447	0.119733	-0.00216151
	0.197007	0.390359	0.633749	0.404312			0.0656537	0.168072	0.438002	0.144288
	0.174615	0.118918	-0.0924735	0.741906			-0.0261159	0.0654092	0.113291	0.189976
	0.115649	0.0301942	0.111681	0.0865061			0.257344	-0.00960951	0.142959	-0.418624
	0.0689147	-0.12163	0.0702522	0.200621			-0.0915519	0.0428016	0.130042	-0.0633947
	0.350257	0.39672	0.0153159	0.943953			0.162166	0.176749	0.04664	0.568576
	0.140572	0.611792	0.367215	-0.137854			0.0615473	0.433596	0.524664	0.105787
	0.276637	0.206554	0.384629	0.260837			0.0707573	0.181467	0.184585	0.175537
	0.256666	0.412174	0.265926	0.0420815			0.340925	0.0171833	0.14528	0.185297
	0.402982	0.366021	0.306681	0.0538537			0.172888	0.301113	0.291058	0.155465
	0.12433	0.472727	0.0455464	0.18518			0.135016	0.492264	-0.0426865	0.0868744
	0.269039	0.40244	0.46998	0.133387			0.242959	0.18446	0.126259	0.154572
	0.112802	0.0716123	0.105121	0.273095			0.213776	0.0719954	-0.147723	0.227742
	-0.040529	0.380236	0.245331	0.248082			0.202462	0.214136	0.14528	0.147034
	0.156459	0.128807	0.500734	0.256332			0.113969	0.349329	0.622776	0.388358
	0.0759061	0.122513	0.333575	0.159018			0.0447195	0.0960761	0.0121336	0.136986
	0.0662648	0.241649	0.0373164	0.144336			0.0408617	0.16928	0.119752	0.119227
	0.132936	0.300272	0.477525	0.209093			0.150195	0.269461	0.314502	0.265819
	0.436539	0.272931	0.207128	0.220612			0.0223346	0.0235912	0.286633	0.0779675
	0.0183469	0.585789	0.0705176	0.0731774			0.0534545	0.549575	0.0618378	0.132912
	0.247336	0.280035	0.0429063	0.158619			0.130826	-0.00263731	0.0364142	0.0602782
	0.0507241	0.12751	0.184051	0.0753659			0.063514	0.102745	0.076567	0.26116
	0.0730338	0.036275	0.37484	0.134623			0.0157054	0.204124	0.335576	-0.0917815
	0.187026	0.127977	0.215526	0.0276064			0.0845837	-0.0447378	0.0959146	0.116702
	0.348872	0.291437	0.0892298	0.209372			0.156476	0.197007	0.113814	0.141332
	0.166075	0.132923	NaN	0.206173			0.00503715	0.0555764	0.109226	0.19063
	0.00744025	0.328039	NaN	0.408517			0.0718102	0.337452	0.0211055	0.23815
	0.330298	0.455161	NaN	0.487786			0.158872	0.191708	-0.016365	0.261054
	0.128327	0.183336	NaN	0.341253			0.0955333	0.157734	0.0881408	0.113203
	0.31823	0.500913	NaN	-0.0918151			0.334777	0.482216	0.140367	0.0202324
	0.415563	0.867801	0.070675	0.137796			0.0322975	0.871983	0.0690616	0.16571
	0.160441	0.370394	0.0830529	-0.0848162			0.0372128	0.222103	0.148374	0.0429063
	0.425929	0.123536	0.160644	0.166852			0.196526	0.148522	0.325432	0.174861
	0.273049	0.306104	0.168619	0.313284			0.161937	0.476378	0.149936	0.0190432
	0.149951	0.311269	-0.0109991	0.0336487			0.0676791	0.228563	0.0877226	0.0532915
	0.149064	0.369203	0.464787	0.373364			0.182724	0.251854	0.0321306	0.246691
	0.0606004	0.352243	0.194427	0.116755			0.0296081	0.335057	0.359855	0.066168
	0.316821	0.0827478	0.236382	0.0815177			0.270149	0.108133	0.34847	0.032311
	0.0273164	0.308081	1	-0.0178567			0.296373	0.408014	1	-0.0668223
	0.379571	0.39072	-0.0502569	-0.0509358			0.335252	0.151786	0.139909	0.0413318
	0.0991358	0.442402	0.197443	0.11395			0.177554	0.157031	0.119727	0.0394755
	0.0877075	0.538991	0.366295	-0.0132757			0.138353	0.241553	0.0936751	-0.0526625
	0.432368	0.653766	0.415723	0.144743			0.31893	-0.00954722	0.456888	0.25137
	0.281954	0.330337	0.367525	0.0768877			0.0559429	0.175357	0.221119	0.0649056
	0.389111	0.0883554	0.227277	-0.0318065			0.291813	0.132291	0.234007	0.0298238
	0.0938113	0.407088	0.351255	0.11773			0.0185368	0.245279	0.1963	0.0964147
	0.293305	-0.0253919	0.295453	0.261766			0.447147	0.111272	0.257121	0.172162
	0.201655	0.111828	0.140917	0.138614			0.742033	-0.0247356	0.0572707	0.198481
	0.346183	0.0782347	0.236533	0.354354			0.422619	0.0372266	0.197794	0.240963
	0.246918	-0.000481456	0.224251	0.229136			0.161347	0.0531579	0.189802	0.261702
	0.182013	0.0541251	0.20959	0.153885			0.139122	0.194848	0.0641591	0.173575
	0.153698	0.188905	0.0947232	0.266123			0.166011	-0.00419361	0.105699	0.0084188
	0.114458	-0.00278331	0.356733	0.197969			0.460281	0.0352592	0.121532	0.134486
	0.189542	0.186935	0.516059	0.0366598			0.0202876	0.221374	0.182514	0.0475676
	0.142608	0.362691	0.384499	0.26848			0.18296	0.202453	0.234845	NaN
	0.323984	0.517526	0.386499	0.189006			0.0467768	0.480086	0.204799	NaN
	0.508823	0.410278	0.513377	0.134679			0.560652	0.320952	0.398158	NaN
	NaN	0.375786	0.275422	0.219225			0.109244	0.324626	0.171319	NaN
	NaN	0.186589	0.201365	0.1778			0.289201	0.154426	-0.063716	NaN
	NaN	NaN	0.101495	0.166874			0.247136	NaN	0.287994	NaN
	0.228746	NaN	0.167043	0.0705031			-0.0142028	NaN	0.0423597	NaN
	0.30772	NaN	0.476792	0.0312257			0.524758	NaN	0.149146	NaN
	0.528686	NaN	0.554342	0.291377			0.169667	NaN	0.251235	NaN
	0.407424	NaN	0.500967	0.0411411			0.175594	NaN	0.25683	NaN
	NaN	NaN	0.190462	0.0492101			NaN	NaN	0.0206058	NaN
	NaN	NaN	0.353621	-0.081167			NaN	NaN	-0.0604947	NaN
	NaN	NaN	0.20562	0.280022			NaN	NaN	0.00786396	0.24707
	NaN	NaN	0.170492	0.17461			NaN	NaN	0.248915	0.321763
	NaN	NaN	0.474766	0.198933			NaN	NaN	0.469011	0.188734
	NaN	NaN	NaN	0.0866983			NaN	NaN	NaN	0.0042152
	NaN	NaN	NaN	0.0422364			NaN	NaN	NaN	-0.0458221
	NaN	NaN	NaN	7.78762e-17			NaN	NaN	NaN	0.0418896
	NaN	NaN	NaN	0.224927			NaN	NaN	NaN	0.331412
	NaN	NaN	NaN	-0.0124955			NaN	NaN	NaN	0.192679
	NaN	NaN	NaN	0.24664			NaN	NaN	NaN	0.188057
	NaN	NaN	NaN	0.121233			NaN	NaN	NaN	0.0381685
	NaN	NaN	NaN	0.257596			NaN	NaN	NaN	0.197654
	NaN	NaN	NaN	0.258941			NaN	NaN	NaN	0.379339
	NaN	NaN	NaN	0.114692			NaN	NaN	NaN	0.118703
	NaN	NaN	NaN	0.166067			NaN	NaN	NaN	-0.117276
	NaN	NaN	NaN	0.323008			NaN	NaN	NaN	-0.0657507
	NaN	NaN	NaN	0.0879763			NaN	NaN	NaN	0.0893946
	NaN	NaN	NaN	0.0883704			NaN	NaN	NaN	0.180589
	NaN	NaN	NaN	0.115923			NaN	NaN	NaN	-0.0404728
	NaN	NaN	NaN	0.221765			NaN	NaN	NaN	0.0596154
	NaN	NaN	NaN	0.356153			NaN	NaN	NaN	NaN
	NaN	NaN	NaN	0.272275			NaN	NaN	NaN	0.159616
	NaN	NaN	NaN	0.354948			NaN	NaN	NaN	0.230598
	NaN	NaN	NaN	0.352749			NaN	NaN	NaN	0.360254
	NaN	NaN	NaN	-0.0716732			NaN	NaN	NaN	0.167693
	NaN	NaN	NaN	0.133518			NaN	NaN	NaN	0.0800536
	NaN	NaN	NaN	-0.0283972			NaN	NaN	NaN	0.225582
	NaN	NaN	NaN	0.207657			NaN	NaN	NaN	NaN
	NaN	NaN	NaN	0.283947			NaN	NaN	NaN	NaN
	NaN	NaN	NaN	0.207098			NaN	NaN	NaN	NaN
	NaN	NaN	NaN	0.266542			NaN	NaN	NaN	NaN
	NaN	NaN	NaN	0.151137			NaN	NaN	NaN	NaN
	NaN	NaN	NaN	0.0910649			NaN	NaN	NaN	NaN
	NaN	NaN	NaN	0.190411			NaN	NaN	NaN	NaN
	NaN	NaN	NaN	-0.0299639			NaN	NaN	NaN	0.0302827
	NaN	NaN	NaN	0.158557			NaN	NaN	NaN	-0.019791
	NaN	NaN	NaN	0.0416229			NaN	NaN	NaN	0.423781
	NaN	NaN	NaN	0.27554			NaN	NaN	NaN	0.2128
	NaN	NaN	NaN	0.146883			NaN	NaN	NaN	0.0370009
	NaN	NaN	NaN	0.0813895			NaN	NaN	NaN	0.0866483
	NaN	NaN	NaN	0.161316			NaN	NaN	NaN	0.134512
	NaN	NaN	NaN	-0.162058			NaN	NaN	NaN	-0.0289004
	NaN	NaN	NaN	0.0215087			NaN	NaN	NaN	0.0836846
	NaN	NaN	NaN	0.182395			NaN	NaN	NaN	0.156136
	NaN	NaN	NaN	0.0412696			NaN	NaN	NaN	0.138896
	NaN	NaN	NaN	0.153902			NaN	NaN	NaN	-0.0989028
	NaN	NaN	NaN	0.682261			NaN	NaN	NaN	0.671265
	NaN	NaN	NaN	0.171041			NaN	NaN	NaN	0.171041
	NaN	NaN	NaN	0.199281			NaN	NaN	NaN	0.199281
	NaN	NaN	NaN	-0.0708522			NaN	NaN	NaN	-0.0708522
	NaN	NaN	NaN	0.45361			NaN	NaN	NaN	0.45361
	NaN	NaN	NaN	0.280192			NaN	NaN	NaN	NaN
	NaN	NaN	NaN	0.113931			NaN	NaN	NaN	NaN
	NaN	NaN	NaN	0.494655			NaN	NaN	NaN	NaN
	NaN	NaN	NaN	NaN			NaN	NaN	NaN	NaN
	NaN	NaN	NaN	NaN			NaN	NaN	NaN	NaN
