# Supplementary material for: Prefrontal cortical plasticity during learning of cognitive tasks
Source: Nat Commun. 2022 Jan 10;13:90. doi: 10.1038/s41467-021-27695-6 (PMC8748623; doi:10.1038/s41467-021-27695-6)
Supplement: Supplementary file 4 — Source Data [file 41467_2021_27695_MOESM4_ESM.zip › Source Data/Figure 7.xlsx]

## Sheet: figure7a
Alpha_Mean
Phase1	-2.67867	-1.19187	-0.479249	-0.00160195	0.462625	0.802661	0.894355	0.568807	-0.737446	-2.50217	-3.46891	-4.33739	-5.63818	-7.20407	-8.52995	-9.05476	-9.09744	-9.18329	-9.27206	-9.35968	-9.45213	-9.47619	-9.55922	-9.37922	-8.5185	-6.06198	-4.28324	-3.5289	-3.06089	-2.78464	-2.71703	-2.82178	-3.23285	-4.68666	-6.7669	-7.89127	-8.12928	-8.14482	-7.66047	-5.35963	-4.05973	-3.02079	-2.52286	-2.28173	-2.22591	-2.16611	-2.16368	-2.81014	-4.3364
Phase2	-6.53248	-5.16066	-4.49926	-2.81481	0.144809	0.788259	1.38881	1.59055	1.23956	0.460871	-0.0116475	-0.640179	-2.76846	-5.3095	-7.59385	-9.18111	-9.57646	-9.81033	-9.78582	-9.6184	-9.46322	-9.34469	-9.2274	-8.87208	-8.12285	-5.65654	-3.7058	-2.60777	-1.93188	-1.61019	-1.51455	-1.69053	-2.15956	-3.5999	-5.53499	-7.22536	-8.37792	-8.4685	-8.23397	-7.35386	-6.46122	-5.78941	-5.32811	-4.93442	-4.85741	-4.74906	-4.64314	-5.11509	-6.19375
Phase3	-6.12756	-5.80752	-5.5593	-3.41555	-0.35918	0.540635	1.2876	1.81354	2.06426	2.1041	2.01713	1.51658	-0.35119	-1.67207	-3.45457	-4.52375	-5.03246	-5.34312	-5.49697	-5.5037	-5.56306	-5.70335	-5.90846	-5.7295	-4.60473	-3.29445	-1.93551	-0.935067	-0.297267	0.133305	0.353712	0.247455	-0.431609	-1.5225	-2.9227	-3.93072	-4.53828	-4.9463	-5.2793	-4.49413	-2.79809	-1.68422	-0.831202	-0.231763	0.115736	0.276245	0.236053	-0.129894	-1.23472
Phase4	-6.2128	-5.94085	-5.89496	-3.50252	-0.130532	0.600685	1.32588	1.81417	2.05136	2.02539	1.90906	1.48591	-0.731308	-2.21379	-3.99644	-4.89492	-5.41938	-5.6025	-5.64416	-5.66228	-5.70268	-5.7907	-5.95999	-5.65806	-4.06504	-0.784742	0.839135	1.91659	2.58983	2.92502	2.98958	2.68286	1.85176	-0.478673	-2.20027	-3.52822	-4.32095	-4.76818	-5.41205	-5.76218	-5.84694	-5.94827	-6.16744	-6.27154	-6.33681	-6.1875	-5.5376	-4.88745	-4.04042
Alpha_Std
Phase1	0.158385	0.12223	0.108535	0.0959033	0.0754601	0.0603668	0.0637414	0.0789951	0.123823	0.195305	0.22784	0.244412	0.263197	0.26629	0.247296	0.239412	0.235913	0.230539	0.222718	0.221717	0.226694	0.225137	0.226443	0.233746	0.262597	0.304511	0.33084	0.342824	0.342629	0.346177	0.345978	0.338968	0.325229	0.293233	0.263836	0.268684	0.285412	0.29378	0.30399	0.403603	0.453767	0.48171	0.490663	0.496428	0.495847	0.487916	0.475139	0.425656	0.356141
Phase2	0.228305	0.254445	0.267771	0.182185	0.0605157	0.0325529	0.0325522	0.0597006	0.108657	0.183711	0.218178	0.239932	0.229386	0.263812	0.253411	0.242239	0.22865	0.221795	0.21432	0.210076	0.205504	0.206485	0.207115	0.200338	0.209692	0.20362	0.202772	0.208298	0.219771	0.231235	0.235091	0.239805	0.238304	0.227657	0.218764	0.22677	0.252229	0.262046	0.265714	0.282322	0.276648	0.266752	0.257067	0.24861	0.238366	0.224681	0.211019	0.220309	0.250107
Phase3	0.133789	0.142488	0.145811	0.0939814	0.0612026	0.0263145	0.0274525	0.0342382	0.04715	0.0638538	0.0706931	0.072041	0.0950865	0.11342	0.142416	0.14961	0.139077	0.140192	0.141829	0.139412	0.135437	0.136108	0.13714	0.13546	0.162797	0.190288	0.189929	0.188557	0.191567	0.194239	0.194923	0.195395	0.190714	0.183953	0.188596	0.196275	0.193414	0.182265	0.175355	0.177614	0.173909	0.166958	0.16302	0.160627	0.160269	0.161177	0.162319	0.163606	0.155733
Phase4	0.18688	0.1945	0.206149	0.129259	0.0854313	0.037572	0.0370831	0.044105	0.0626814	0.0888399	0.102433	0.101174	0.138162	0.155383	0.184307	0.180776	0.16926	0.167414	0.179468	0.189331	0.196245	0.195545	0.192626	0.173213	0.145505	0.213243	0.244857	0.261576	0.273162	0.273501	0.266534	0.25429	0.252968	0.187467	0.184325	0.190863	0.202524	0.199968	0.191687	0.193155	0.204898	0.220332	0.242182	0.260296	0.280341	0.304881	0.322893	0.347187	0.356133
Beta_Mean
Phase1	-0.237167	-0.232097	-0.287807	-0.107756	-0.0441057	-0.0376911	0.0368437	-0.0357098	-0.298034	-0.375694	-0.349327	-0.446094	-0.516388	-0.420847	-0.395106	-0.238504	-0.0991312	-0.0259817	0.0444917	0.132865	0.11248	0.065556	0.11323	0.143983	0.348205	0.693538	0.773834	0.68628	0.580801	0.563163	0.419719	0.285716	-0.0134353	-0.443786	-0.742127	-0.764239	-0.686348	-0.705545	-0.539912	-0.0873205	0.0642396	0.0623438	0.086122	0.103401	0.0425843	-0.0806429	-0.248843	-0.769374	-1.0811
Phase2	-3.18016	-3.14491	-3.01795	-0.794483	0.388999	0.765185	0.906477	0.866547	0.786947	0.682897	0.514563	-0.558376	-2.50292	-3.51264	-3.49649	-3.30876	-3.15807	-3.05922	-3.01711	-3.03198	-3.04569	-3.08071	-3.15565	-3.18762	-3.07187	-2.30039	-2.29804	-2.36135	-2.4135	-2.44659	-2.45876	-2.56546	-2.83192	-3.59651	-4.07425	-4.09126	-4.08802	-4.09055	-4.18419	-4.02702	-3.94484	-4.03089	-4.10611	-4.13249	-4.17372	-4.29417	-4.40203	-4.66286	-4.91799
Phase3	-2.2711	-2.2975	-2.24749	-0.849801	0.2914	0.676898	0.767933	0.775232	0.709043	0.621175	0.465906	-0.581791	-1.99316	-2.87413	-2.94987	-2.90321	-2.83288	-2.84532	-2.85823	-2.8982	-2.91273	-2.95974	-3.04155	-2.89001	-2.53825	-2.37144	-2.43236	-2.57088	-2.69078	-2.79068	-2.95161	-3.25297	-3.8282	-4.29483	-4.08104	-3.81509	-3.69757	-3.65892	-3.61397	-3.30005	-3.02548	-2.9963	-3.1316	-3.47358	-3.6088	-3.66421	-3.77362	-4.197	-4.58878
Phase4	-2.87924	-2.90061	-2.84113	-1.40618	0.300741	0.810454	0.95209	0.981477	0.940663	0.887125	0.744206	-0.29362	-2.02654	-3.23691	-3.47644	-3.34393	-3.22523	-3.18765	-3.23831	-3.31028	-3.28987	-3.42055	-3.50096	-3.44654	-2.68277	-2.52461	-2.5561	-2.64014	-2.83552	-2.99286	-3.13606	-3.47533	-4.37367	-5.17568	-4.92213	-4.65653	-4.49682	-4.42136	-4.40856	-4.35246	-4.34589	-4.35188	-4.37847	-4.56011	-4.63577	-4.66873	-4.63112	-4.60991	-4.62274
Beta_Std
Phase1	0.0923944	0.0823697	0.0740611	0.054846	0.0463262	0.0473153	0.0481227	0.0550293	0.0883795	0.104786	0.109156	0.114608	0.124583	0.137827	0.145824	0.149346	0.151271	0.153374	0.155046	0.15621	0.159809	0.1539	0.150064	0.144432	0.147116	0.158153	0.172668	0.174472	0.177471	0.174201	0.172025	0.175784	0.179005	0.165041	0.158567	0.154593	0.151517	0.152107	0.155347	0.168767	0.174761	0.179542	0.188085	0.187489	0.184238	0.188454	0.185033	0.173116	0.173865
Phase2	0.16159	0.16279	0.153744	0.0718156	0.028496	0.0393839	0.0440799	0.0509596	0.0607989	0.0687218	0.0699727	0.0775469	0.136286	0.193537	0.203817	0.200565	0.20213	0.203598	0.203995	0.205539	0.202315	0.200414	0.195117	0.192945	0.193256	0.163167	0.163403	0.16149	0.162437	0.159632	0.157888	0.157822	0.157989	0.172849	0.193984	0.192253	0.191	0.192929	0.199533	0.206037	0.21059	0.213481	0.217364	0.219049	0.220015	0.220002	0.218489	0.210656	0.208354
Phase3	0.0881645	0.0863573	0.0799816	0.0601831	0.0263795	0.0279652	0.0287196	0.0357299	0.0406527	0.046394	0.0510524	0.0664695	0.0818794	0.101491	0.11154	0.113591	0.112533	0.112734	0.11395	0.114282	0.111679	0.112192	0.112103	0.110622	0.112328	0.115563	0.117131	0.121984	0.125354	0.12681	0.129272	0.134163	0.139101	0.149639	0.141393	0.130196	0.12615	0.123323	0.121623	0.12645	0.126256	0.12718	0.129762	0.140789	0.14546	0.145109	0.145299	0.145185	0.152778
Phase4	0.14005	0.136085	0.1292	0.0885173	0.031276	0.0300466	0.0363117	0.0441515	0.0544525	0.0564048	0.0593494	0.0867926	0.115017	0.157649	0.174299	0.17746	0.178643	0.175916	0.173725	0.168289	0.170125	0.173503	0.169167	0.168214	0.152685	0.152267	0.153226	0.156485	0.160405	0.162095	0.167367	0.174507	0.185139	0.212132	0.20157	0.192162	0.189698	0.184209	0.184531	0.183093	0.180425	0.18285	0.186422	0.19697	0.197062	0.203425	0.20786	0.215993	0.221363
Gamma_Mean
Phase1	-0.234444	-0.189068	-0.16583	-0.142702	-0.173186	-0.118658	-0.107226	-0.105223	-0.103793	-0.0899974	-0.0918594	-0.132185	-0.142924	-0.147239	-0.0965721	-0.0742248	-0.0955517	-0.149093	-0.200851	-0.195524	-0.204002	-0.231856	-0.259019	-0.203523	-0.126545	-0.107127	-0.0830726	-0.049882	0.00707405	0.0210233	0.042324	-0.00891558	-0.0730517	-0.0484003	-0.0372308	-0.0692866	-0.084256	-0.100782	-0.0613154	0.00561986	0.00643239	0.00867575	0.0279821	0.0666725	0.0422805	0.0519136	0.110776	0.00317936	0.0767848
Phase2	-0.499103	-0.51097	-0.439251	0.02874	0.109202	0.0880389	0.0179123	-0.0385638	-0.105056	-0.151023	-0.229377	-0.685464	-0.914456	-0.86641	-0.794954	-0.729166	-0.7606	-0.738475	-0.694916	-0.718318	-0.719833	-0.700767	-0.732671	-0.704332	-0.639997	-0.532096	-0.585873	-0.618023	-0.629968	-0.703113	-0.746947	-0.814085	-0.927704	-1.11477	-1.09539	-1.03858	-1.06973	-1.04854	-0.969817	-0.941006	-0.936751	-0.963165	-1.01834	-0.994582	-0.946592	-0.975574	-1.0123	-1.05134	-1.06169
Phase3	-0.524578	-0.52008	-0.462103	-0.0367481	0.0299585	0.0508857	0.0386898	-0.000479689	-0.0276352	-0.0148223	-0.0546674	-0.437929	-0.623009	-0.653391	-0.633435	-0.597335	-0.574516	-0.614951	-0.632116	-0.64433	-0.655645	-0.677135	-0.702849	-0.543325	-0.512107	-0.515723	-0.57704	-0.618424	-0.669773	-0.701573	-0.779697	-0.959235	-1.16848	-1.14318	-1.04914	-0.9996	-0.999274	-1.00547	-0.937276	-0.796101	-0.786281	-0.829994	-0.93247	-0.947333	-0.936158	-0.946673	-0.946311	-1.13427	-1.14709
Phase4	-0.492272	-0.507602	-0.475487	-0.0273193	0.0908008	0.0741627	-0.000855602	-0.0329955	-0.0568676	-0.0539196	-0.0545034	-0.437719	-0.672648	-0.707256	-0.66036	-0.613085	-0.60176	-0.621898	-0.605397	-0.638371	-0.65519	-0.733247	-0.749467	-0.431415	-0.318425	-0.339329	-0.436209	-0.52147	-0.597351	-0.632233	-0.703989	-0.935326	-1.30196	-1.26923	-1.12144	-1.06779	-1.05343	-1.09439	-1.04182	-1.01328	-0.936433	-0.965202	-1.01125	-1.00202	-0.981087	-0.955169	-0.914819	-0.961391	-1.01931
Gamma_Std
Phase1	0.0691915	0.0564046	0.0479229	0.0375595	0.0352701	0.0359569	0.0405505	0.0454613	0.0519643	0.0616856	0.072129	0.0774191	0.0847351	0.0898914	0.0905739	0.0959866	0.10122	0.103864	0.101253	0.0996692	0.0998351	0.100456	0.0987868	0.0941274	0.0926234	0.0902842	0.0917392	0.0982726	0.0986333	0.0983724	0.100035	0.101657	0.104324	0.107297	0.110202	0.110343	0.107564	0.109055	0.106343	0.106825	0.110733	0.108301	0.105727	0.103499	0.103962	0.104952	0.105624	0.106155	0.0999454
Phase2	0.0636803	0.0554892	0.0460701	0.0344755	0.029175	0.028315	0.0309512	0.0393233	0.0478336	0.0559622	0.065281	0.0774617	0.0857419	0.0878081	0.0904796	0.0907864	0.094658	0.0961999	0.0956098	0.097003	0.0937301	0.0884639	0.0899742	0.0922378	0.0976583	0.098962	0.0987189	0.0967039	0.098799	0.0982373	0.0974952	0.0930639	0.0919001	0.0932968	0.095288	0.0932451	0.0944065	0.0924731	0.0942731	0.097908	0.0999287	0.0995146	0.100004	0.0978503	0.0979762	0.0975523	0.0997161	0.0955503	0.0938727
Phase3	0.0517041	0.044611	0.0387302	0.0274315	0.023464	0.024008	0.0254291	0.0297415	0.0355212	0.0425441	0.0502033	0.0596761	0.0664823	0.0694412	0.0728893	0.0746414	0.0769663	0.0794848	0.0807061	0.0798899	0.0786113	0.0781243	0.0781144	0.0765256	0.0759527	0.0749507	0.0744525	0.0738103	0.0733335	0.0723913	0.0731235	0.0740551	0.0779986	0.0779012	0.0773179	0.0759855	0.0791575	0.0799232	0.0820311	0.0829422	0.08352	0.0832363	0.0839402	0.0845524	0.0836962	0.0827307	0.0800264	0.07984	0.0816477
Phase4	0.0668136	0.0617733	0.0498594	0.0345674	0.0330423	0.0336474	0.0368957	0.0400007	0.0453871	0.0613834	0.0710153	0.0832752	0.0965672	0.104168	0.106759	0.107675	0.107336	0.105355	0.105932	0.107041	0.104797	0.103883	0.0994362	0.0989425	0.100838	0.101704	0.103516	0.10688	0.105711	0.104299	0.107628	0.109228	0.10984	0.108775	0.105345	0.105157	0.106489	0.106431	0.107101	0.104656	0.102103	0.101309	0.100393	0.100629	0.100541	0.100623	0.0980362	0.104853	0.109349
TimePoints	0.252	0.302	0.352	0.402	0.452	0.502	0.552	0.602	0.652	0.702	0.752	0.802	0.852	0.902	0.952	1.002	1.052	1.102	1.152	1.202	1.252	1.302	1.352	1.402	1.452	1.502	1.552	1.602	1.652	1.702	1.752	1.802	1.852	1.902	1.952	2.002	2.052	2.102	2.152	2.202	2.252	2.302	2.352	2.402	2.452	2.502	2.552	2.602	2.652
[truncated: 22 more columns]

## Sheet: figure7b
Alpha_Mean
Pre_Phase	-3.56628	-2.39486	-1.66194	-0.765783	0.0485825	0.938764	1.36102	1.23977	0.510461	-0.205274	-0.759633	-1.63754	-3.00109	-4.77525	-6.22699	-6.71225	-6.88257	-6.99759	-7.25745	-7.59202	-7.72428	-7.793	-7.77174	-3.84207	0.983863	3.20825	4.59413	5.14869	5.36623	5.41365	5.26036	4.87776	2.39366	-0.179521	-4.41336	-6.70279	-6.98231	-6.81726	-6.82553	-6.83889	-6.58498	-6.55766	-7.2592	-7.87383	-8.18709	-8.91302	-9.21196	-9.50284	-9.46481
Phase1	-3.46789	-2.28162	-1.5588	-0.722091	0.0363244	0.744359	1.21411	1.14903	0.364548	-0.623325	-1.29945	-2.01855	-3.34728	-5.27801	-7.39644	-8.1386	-8.21707	-8.18376	-8.22925	-8.33113	-8.45895	-8.58222	-8.5477	-5.94292	-1.19385	1.76162	3.19542	3.80842	4.15295	4.27542	4.19321	3.79254	1.54983	-1.29021	-4.90963	-6.91439	-8.2132	-8.71701	-8.77644	-8.93603	-9.01537	-8.92956	-9.24806	-9.5832	-9.62169	-9.92799	-9.99082	-10.0802	-10.0809
Phase2	-4.66039	-3.6094	-3.12537	-1.95386	-0.256224	0.594631	1.32334	1.40645	0.844897	-0.118302	-0.677551	-1.33597	-2.85969	-5.45818	-7.39945	-8.3554	-8.28198	-8.004	-7.7562	-7.57961	-7.39619	-7.30373	-7.19852	-6.14993	-3.08921	-0.897355	0.247271	1.01803	1.50373	1.71923	1.73008	1.44712	-0.793247	-3.15754	-4.95849	-6.32898	-7.51021	-7.65613	-7.90801	-8.15812	-8.30145	-8.26887	-8.41443	-8.62774	-8.92289	-9.24916	-9.46055	-9.56365	-9.63367
Phase3	-6.35888	-5.83057	-5.47977	-3.57461	-0.490185	0.559069	1.49925	1.98081	1.98176	1.73941	1.55455	1.09817	-0.45977	-2.58226	-4.2658	-5.69912	-6.16186	-6.03844	-5.87033	-5.59025	-5.40007	-5.22316	-5.14497	-4.15272	-1.943	0.382188	1.88473	2.85655	3.41335	3.62879	3.60673	3.24524	1.38783	-1.03574	-3.6041	-5.49154	-6.66599	-7.26367	-7.38782	-7.30023	-7.26179	-7.2818	-7.3637	-7.77727	-7.96341	-8.0893	-8.38089	-8.51844	-8.58517
Phase4	-6.23072	-5.8791	-5.50776	-3.7114	-0.280989	0.628659	1.48296	2.04437	2.18987	2.08399	1.86746	1.32904	-0.416913	-2.42039	-4.46773	-6.22717	-6.67206	-6.49249	-6.21504	-6.1264	-6.00482	-5.90147	-5.91145	-4.35764	-1.66068	1.09411	3.13448	4.33081	4.9832	5.23994	5.20827	4.78549	3.00688	0.545496	-2.45513	-4.77956	-6.31344	-6.85409	-7.24444	-7.48176	-7.62527	-7.88328	-7.92994	-8.39511	-8.39239	-8.5842	-8.93968	-9.22238	-9.27329
Alpha_Std
Pre_Phase	0.443298	0.30563	0.294113	0.234442	0.217053	0.119339	0.0943121	0.126504	0.254736	0.342083	0.449209	0.54752	0.604089	0.519328	0.524072	0.508318	0.48271	0.508076	0.571007	0.61115	0.626658	0.62181	0.551979	0.516448	0.785957	0.709355	0.708758	0.631095	0.60288	0.591948	0.594498	0.60502	0.512654	0.515554	0.359254	0.370157	0.557257	0.604185	0.632341	0.624087	0.603274	0.591702	0.559137	0.538204	0.551419	0.64041	0.665878	0.825957	0.79141
Phase1	0.255524	0.249819	0.230385	0.159819	0.125076	0.0614372	0.0576808	0.0882342	0.15674	0.236408	0.28321	0.308107	0.338196	0.314558	0.269369	0.279063	0.276105	0.285368	0.288493	0.294122	0.294348	0.303276	0.316894	0.287337	0.379039	0.358838	0.348567	0.334013	0.319796	0.312097	0.30772	0.307703	0.330967	0.355773	0.290962	0.264179	0.302939	0.345823	0.333347	0.345881	0.333461	0.3388	0.335172	0.326187	0.312134	0.319283	0.32909	0.337913	0.354236
Phase2	0.262599	0.301728	0.322812	0.216708	0.096657	0.0544859	0.0370722	0.077808	0.147422	0.239087	0.281908	0.316444	0.328777	0.353314	0.313184	0.304768	0.290737	0.28702	0.281669	0.267849	0.265418	0.264353	0.262268	0.289291	0.351516	0.319475	0.303015	0.289433	0.280637	0.275598	0.275142	0.271956	0.27353	0.264022	0.248426	0.273613	0.337795	0.332712	0.312385	0.296772	0.296659	0.291874	0.296991	0.292279	0.283369	0.285783	0.297401	0.311706	0.316751
Phase3	0.237938	0.260397	0.267898	0.165059	0.0651899	0.0501743	0.0273184	0.0534804	0.0884372	0.123665	0.139777	0.160477	0.15299	0.194485	0.180601	0.18904	0.199617	0.193742	0.193034	0.195082	0.199453	0.202817	0.207589	0.225205	0.279676	0.227773	0.18786	0.16591	0.156178	0.152272	0.15212	0.152835	0.160188	0.160329	0.176665	0.193551	0.233927	0.264877	0.259858	0.235734	0.221421	0.209443	0.200308	0.190344	0.193921	0.20013	0.228215	0.248728	0.258709
Phase4	0.28459	0.266701	0.253436	0.16265	0.0984786	0.0681618	0.043303	0.0595533	0.0783779	0.0883961	0.100285	0.127174	0.142543	0.20733	0.192454	0.212532	0.257197	0.285834	0.286446	0.28903	0.270682	0.261708	0.264141	0.199659	0.408909	0.339127	0.267657	0.239816	0.225845	0.222005	0.220756	0.22301	0.220387	0.201507	0.210212	0.243226	0.305332	0.299337	0.28513	0.272551	0.275816	0.292978	0.291906	0.29568	0.303293	0.327698	0.349544	0.358122	0.36184
Beta_Mean
Pre_Phase	-0.574527	-0.790923	-0.788058	-0.0638016	0.0640767	-0.0648886	0.114717	0.149592	0.146561	0.254909	0.247894	0.12373	-0.00131305	0.12338	-0.0304437	0.0316407	0.0979203	-0.107587	-0.196759	-0.307917	-0.482257	-0.437127	-0.220237	0.333287	0.684042	0.94875	1.27705	1.26824	1.1858	1.21577	0.875573	0.403509	-0.0376185	0.0577672	0.144658	0.464362	0.652627	0.706133	0.877891	0.929243	0.826835	0.645597	0.284855	0.123845	-0.148886	-0.183068	-0.23983	0.0883674	0.112984
Phase1	-1.04785	-1.03081	-1.05907	-0.110185	0.180944	0.280312	0.252615	0.247744	0.159388	0.111537	0.0284756	-0.548879	-1.16108	-1.11377	-0.967312	-0.684353	-0.646124	-0.521773	-0.470553	-0.507267	-0.574942	-0.717748	-0.85824	-0.564049	0.111898	0.264771	0.336932	0.352085	0.267116	0.150236	0.0388805	-0.414629	-1.23251	-1.44252	-1.34393	-1.16602	-1.03637	-0.91095	-0.8106	-0.814166	-0.832697	-1.00999	-1.18315	-1.31204	-1.34257	-1.39499	-1.33138	-1.33283	-1.22004
Phase2	-2.11517	-1.95408	-1.79342	-0.341726	0.401895	0.581048	0.613542	0.53986	0.41548	0.282324	0.115926	-0.70829	-2.09913	-2.5478	-2.53702	-2.37727	-2.32297	-2.27122	-2.35575	-2.40997	-2.51861	-2.52819	-2.46659	-2.20229	-1.74721	-1.60974	-1.59765	-1.60311	-1.68972	-1.80059	-1.98981	-2.37974	-3.16536	-3.38583	-3.2875	-3.1416	-2.98323	-2.97762	-2.89089	-2.7972	-2.69861	-2.70417	-2.67395	-2.75273	-2.74775	-2.76081	-2.79013	-2.80267	-2.76367
Phase3	-2.84054	-2.86866	-2.80523	-0.680555	0.448226	0.80668	0.913704	0.88393	0.78867	0.676899	0.508424	-0.618095	-2.73201	-3.48852	-3.56741	-3.46265	-3.32651	-3.29389	-3.21013	-3.1717	-3.23467	-3.25758	-3.34732	-3.02236	-2.56855	-2.28961	-2.32231	-2.42971	-2.57209	-2.7312	-2.87507	-3.16943	-3.96581	-4.18062	-3.93257	-3.56275	-3.42251	-3.29981	-3.15954	-3.10571	-3.11771	-3.12972	-3.2052	-3.40466	-3.45958	-3.43191	-3.44914	-3.39383	-3.3404
Phase4	-2.59052	-2.63675	-2.59783	-0.744569	0.37169	0.711694	0.809245	0.838557	0.783419	0.714417	0.548339	-0.479909	-2.4991	-3.17467	-3.19148	-3.09323	-2.94825	-2.69526	-2.60424	-2.63401	-2.64763	-2.60185	-2.58606	-2.10569	-1.487	-1.33397	-1.45546	-1.5876	-1.67811	-1.85152	-2.14128	-2.65511	-3.72771	-4.05912	-3.78785	-3.43195	-3.27416	-3.10462	-2.92396	-2.92344	-2.81873	-2.92279	-2.99078	-3.09445	-3.04799	-3.06238	-3.09398	-2.97275	-2.86536
Beta_Std
Pre_Phase	0.346694	0.273652	0.216627	0.109559	0.131919	0.188365	0.139397	0.194101	0.220709	0.213531	0.242694	0.257478	0.370644	0.42369	0.430483	0.39235	0.395332	0.396539	0.385462	0.386831	0.329007	0.248811	0.223354	0.307046	0.290894	0.308699	0.317411	0.31112	0.344199	0.307497	0.320083	0.308107	0.36239	0.381218	0.390334	0.399558	0.428397	0.425986	0.435034	0.413138	0.382256	0.399127	0.458844	0.520188	0.524281	0.523047	0.491614	0.485591	0.505269
Phase1	0.197767	0.181529	0.16843	0.0828444	0.0742213	0.076071	0.0798522	0.087702	0.110024	0.127609	0.13688	0.171231	0.235485	0.241735	0.240538	0.238444	0.233611	0.242737	0.243045	0.262596	0.24277	0.242304	0.251223	0.246845	0.241253	0.242951	0.233983	0.235844	0.246681	0.26013	0.261616	0.249284	0.26689	0.266117	0.262052	0.252778	0.251943	0.244134	0.23803	0.240714	0.234992	0.250616	0.256929	0.262398	0.270328	0.274941	0.27719	0.288787	0.283906
Phase2	0.180442	0.174967	0.168719	0.0826898	0.0356768	0.0470837	0.0577771	0.0680712	0.0785308	0.0821506	0.0875461	0.0949214	0.131656	0.18214	0.183709	0.181729	0.18122	0.184861	0.184741	0.185811	0.198198	0.201696	0.198956	0.191157	0.184445	0.187855	0.186864	0.192739	0.193299	0.19575	0.196322	0.199081	0.22039	0.233755	0.224163	0.212848	0.202495	0.199496	0.194544	0.185514	0.186724	0.178451	0.172438	0.177005	0.176122	0.181214	0.190395	0.190946	0.187496
Phase3	0.147584	0.139791	0.132031	0.095126	0.0371085	0.0364091	0.0421506	0.0552755	0.0675447	0.0766695	0.078977	0.0939548	0.137417	0.168329	0.172331	0.16685	0.166461	0.165067	0.157251	0.153641	0.15068	0.147582	0.152199	0.145058	0.143787	0.143516	0.151346	0.15776	0.165789	0.16745	0.166748	0.170709	0.182097	0.187341	0.173662	0.159087	0.156245	0.153338	0.149721	0.148122	0.150384	0.149058	0.154676	0.155646	0.15978	0.160715	0.160865	0.163353	0.161238
Phase4	0.201945	0.203958	0.19376	0.126015	0.0640383	0.0538078	0.0657326	0.0767274	0.0894387	0.0980057	0.108914	0.125532	0.231493	0.234351	0.239018	0.243171	0.226468	0.215813	0.219822	0.230999	0.215897	0.207589	0.199824	0.206007	0.216831	0.214922	0.216146	0.225819	0.235451	0.23861	0.238644	0.233351	0.207024	0.199657	0.196121	0.198687	0.210835	0.224971	0.215537	0.224068	0.224072	0.230331	0.232189	0.226684	0.221299	0.20983	0.213925	0.20789	0.218409
Gamma_Mean
Pre_Phase	0.0702174	-0.131242	-0.165872	-0.183132	-0.0990349	-0.172169	-0.184528	-0.196443	-0.270974	-0.112223	0.0119069	-0.107716	-0.27891	-0.194768	-0.13721	-0.0696565	-0.0462732	-0.128989	-0.190748	-0.130838	-0.0281715	-0.0511126	-0.088512	-0.0723727	-0.233952	-0.3327	-0.407577	-0.376717	-0.413953	-0.390101	-0.359272	-0.429878	-0.529839	-0.102731	0.312032	0.334365	0.37593	0.161565	-0.0400548	-0.170272	-0.278528	-0.453177	-1.15731	-1.14544	-0.950691	-0.730118	-0.289534	-0.0699267	0.0477093
Phase1	-0.175511	-0.173113	-0.256759	-0.159922	-0.0943699	-0.0760044	-0.0444513	-0.0246117	-0.119026	-0.201488	-0.218201	-0.309984	-0.355801	-0.382128	-0.382023	-0.414498	-0.397175	-0.428318	-0.455466	-0.432597	-0.460768	-0.482572	-0.490873	-0.301613	-0.258384	-0.266039	-0.292556	-0.329116	-0.387387	-0.477063	-0.541048	-0.716408	-0.889388	-0.780702	-0.614501	-0.605412	-0.564319	-0.596648	-0.569734	-0.554696	-0.494721	-0.536217	-0.711099	-0.730396	-0.802785	-0.798612	-0.74286	-0.722881	-0.746923
Phase2	-0.127344	-0.1196	-0.145961	-0.0125331	-0.0144843	-0.0393369	-0.116288	-0.210301	-0.261355	-0.298991	-0.341399	-0.575112	-0.639596	-0.653761	-0.61411	-0.559317	-0.529271	-0.571977	-0.551457	-0.632994	-0.659365	-0.676038	-0.686057	-0.559732	-0.653292	-0.700572	-0.765413	-0.834882	-0.873339	-0.992871	-1.02735	-1.14096	-1.20225	-1.11135	-1.04967	-1.00837	-0.983109	-0.962841	-0.983744	-1.04935	-1.01359	-1.06252	-1.07231	-1.04562	-1.11185	-1.13443	-1.11364	-1.0726	-1.04072
Phase3	-0.486769	-0.46409	-0.446291	-0.047587	0.0723206	0.0822652	0.0324315	-0.013139	-0.0767551	-0.127107	-0.207175	-0.577965	-0.783674	-0.815723	-0.793881	-0.755512	-0.765435	-0.767503	-0.740995	-0.742987	-0.804605	-0.882791	-0.93139	-0.760751	-0.773917	-0.81441	-0.950971	-1.06057	-1.11338	-1.14548	-1.26882	-1.45453	-1.59742	-1.43978	-1.29055	-1.1571	-1.1468	-1.0939	-1.00128	-0.925025	-0.841386	-0.868576	-0.931118	-0.938644	-0.886769	-0.858651	-0.905488	-0.931649	-1.02015
Phase4	-0.340508	-0.352448	-0.368426	-0.0725706	0.0434383	0.0306275	0.0324866	-0.0434189	-0.174915	-0.156074	-0.158909	-0.485269	-0.727554	-0.675343	-0.721157	-0.686685	-0.597394	-0.511881	-0.55101	-0.583714	-0.613418	-0.650275	-0.649328	-0.503692	-0.510202	-0.654828	-0.798558	-0.766369	-0.801763	-0.905641	-1.00438	-1.16433	-1.22651	-1.15419	-1.0196	-1.00713	-0.954398	-0.939749	-0.931203	-0.885304	-0.915764	-0.897558	-0.922782	-0.82617	-0.899649	-0.889004	-0.829789	-0.753134	-0.74687
Gamma_Std
Pre_Phase	0.211068	0.199559	0.160237	0.137219	0.0930708	0.117073	0.110312	0.149487	0.197323	0.242542	0.29003	0.297006	0.326307	0.31464	0.329588	0.34974	0.304944	0.283054	0.256288	0.242093	0.252555	0.255954	0.300787	0.330549	0.362839	0.360083	0.365255	0.346366	0.305652	0.341167	0.316683	0.302466	0.25985	0.223594	0.311152	0.359147	0.362976	0.378212	0.392347	0.377365	0.393065	0.389938	0.320717	0.278049	0.28674	0.287897	0.289136	0.341582	0.349421
Phase1	0.115337	0.0933621	0.0811236	0.0570372	0.0451825	0.058138	0.0726055	0.067936	0.083905	0.0930578	0.100402	0.114213	0.12881	0.147136	0.151115	0.151528	0.140041	0.14193	0.158201	0.162307	0.157861	0.158482	0.161036	0.171953	0.176919	0.181541	0.181614	0.182776	0.181619	0.178372	0.177187	0.17824	0.178208	0.178398	0.17941	0.181518	0.190475	0.196796	0.195444	0.194215	0.188766	0.186892	0.183576	0.179936	0.180583	0.177766	0.184346	0.183684	0.178219
Phase2	0.0762977	0.0630115	0.0500524	0.0349444	0.0400951	0.0403016	0.0417474	0.0469205	0.0548421	0.0687081	0.081377	0.103308	0.115054	0.11935	0.119558	0.119189	0.118623	0.116931	0.114583	0.112885	0.115031	0.117966	0.117094	0.115759	0.118239	0.11902	0.12122	0.128992	0.138658	0.140413	0.142967	0.143291	0.145512	0.143325	0.13968	0.138543	0.139432	0.138564	0.138525	0.138513	0.139562	0.138905	0.139796	0.14152	0.141945	0.149984	0.151628	0.154296	0.156642
Phase3	0.0743019	0.0646119	0.0516672	0.0345952	0.0301273	0.0323634	0.0388795	0.044009	0.0559405	0.062106	0.0654256	0.0779932	0.0901802	0.100096	0.10832	0.109869	0.111223	0.112176	0.116801	0.119663	0.116441	0.119081	0.116682	0.114113	0.111964	0.113735	0.115789	0.115506	0.119382	0.120794	0.125273	0.125476	0.122531	0.117378	0.110294	0.110128	0.112351	0.116571	0.117413	0.117437	0.11921	0.12471	0.128086	0.1274	0.127626	0.124933	0.125165	0.12283	0.124084
Phase4	0.0994867	0.0868123	0.081619	0.0720812	0.0618861	0.0553886	0.0562133	0.0786738	0.0934997	0.095844	0.107576	0.120889	0.132933	0.153333	0.152547	0.152413	0.15078	0.156486	0.173098	0.177408	0.177347	0.166065	0.174374	0.185777	0.188486	0.196619	0.204084	0.194478	0.187382	0.19343	0.184523	0.165623	0.17189	0.165851	0.168377	0.165839	0.176426	0.175968	0.17504	0.179694	0.178854	0.183012	0.173253	0.168716	0.165615	0.1568	0.158104	0.161671	0.165795
TimePoints	0.252	0.302	0.352	0.402	0.452	0.502	0.552	0.602	0.652	0.702	0.752	0.802	0.852	0.902	0.952	1.002	1.052	1.102	1.152	1.202	1.252	1.302	1.352	1.402	1.452	1.502	1.552	1.602	1.652	1.702	1.752	1.802	1.852	1.902	1.952	2.002	2.052	2.102	2.152	2.202	2.252	2.302	2.352	2.402	2.452	2.502	2.552	2.602	2.652
[truncated: 72 more columns]
