# Supplementary material for: Prefrontal cortical plasticity during learning of cognitive tasks
Source: Nat Commun. 2022 Jan 10;13:90. doi: 10.1038/s41467-021-27695-6 (PMC8748623; doi:10.1038/s41467-021-27695-6)
Supplement: Supplementary file 4 — Source Data [file 41467_2021_27695_MOESM4_ESM.zip › Source Data/Figure S1.xlsx]

## Sheet: figures1a
x	-0.975	-0.925	-0.875	-0.825	-0.775	-0.725	-0.675	-0.625	-0.575	-0.525	-0.475	-0.425	-0.375	-0.325	-0.275	-0.225	-0.175	-0.125	-0.075	-0.025	0.025	0.075	0.125	0.175	0.225	0.275	0.325	0.375	0.425	0.475	0.525	0.575	0.625	0.675	0.725	0.775	0.825	0.875	0.925	0.975	1.025	1.075	1.125	1.175	1.225	1.275	1.325	1.375	1.425
y	-0.424029	0.251149	0.861577	1.25968	1.39077	1.26406	0.944624	0.548997	0.152446	-0.161785	-0.320607	-0.450304	-0.569238	-0.591863	-0.576043	-0.594185	-0.701169	-0.838468	-0.928349	-0.977331	-1.09447	-1.27987	-1.44693	-1.50613	-1.44502	-1.29409	-1.08993	-0.935884	-0.879505	-0.805591	-0.648624	-0.472959	-0.254837	0.0394001	0.300269	0.528989	0.833365	1.2486	1.6776	2.00878	2.1777	2.18098	2.08352	1.91498	1.77485	1.88575	2.15218	2.37305	2.58488
	-1.58427	-0.813844	-0.112317	0.607608	1.13494	1.48972	1.61867	1.47266	1.21776	0.978332	0.702262	0.333734	-0.0756293	-0.451336	-0.767706	-1.00461	-1.19642	-1.34782	-1.42808	-1.4654	-1.52171	-1.65907	-1.84785	-1.93376	-1.74506	-1.27767	-0.741146	-0.336301	-0.0679025	0.197871	0.516588	0.802321	1.0382	1.34148	1.76404	2.19517	2.49039	2.57877	2.48443	2.39638	2.49318	2.73324	2.93792	3.04887	3.14745	3.23883	3.29626	3.36052	3.52164
	-1.32083	-0.472138	0.203578	0.728381	0.934732	0.878574	0.670836	0.42111	0.18225	-0.0529077	-0.180033	-0.286179	-0.471496	-0.613415	-0.623423	-0.469817	-0.245358	-0.100072	0.0111745	0.203888	0.689386	1.63775	2.74067	3.51514	3.81445	3.68029	3.21043	2.55246	1.91725	1.55039	1.32101	1.19573	1.31088	1.60237	1.92293	2.33511	3.1149	4.08262	4.63859	4.70906	4.37807	3.75213	3.13623	2.72911	2.55903	2.72417	3.22967	4.00649	5.02028
	-2.3435	-1.887	-1.5721	-1.0365	-0.484668	-0.158224	-0.0611703	-0.217366	-0.332513	-0.19896	-0.0444241	0.0827223	0.190264	0.331558	0.443992	0.617895	0.991007	1.39162	1.80905	2.72246	4.6426	7.46735	10.1573	11.2673	10.5335	8.97179	7.55474	6.40046	5.37725	4.35767	3.24741	2.67473	2.95158	3.50389	3.62894	3.34106	2.91285	2.46355	2.0748	1.79247	1.57485	1.37341	1.22379	1.42469	1.99039	2.52343	2.98016	3.19884	3.17244
[truncated: 31 more columns]

## Sheet: figures1b
x	-0.975	-0.925	-0.875	-0.825	-0.775	-0.725	-0.675	-0.625	-0.575	-0.525	-0.475	-0.425	-0.375	-0.325	-0.275	-0.225	-0.175	-0.125	-0.075	-0.025	0.025	0.075	0.125	0.175	0.225	0.275	0.325	0.375	0.425	0.475	0.525	0.575	0.625	0.675	0.725	0.775	0.825	0.875	0.925	0.975	1.025	1.075	1.125	1.175	1.225	1.275	1.325	1.375	1.425
y	1.43962	0.836666	0.370984	0.129359	0.0733247	0.0529962	-0.0145772	-0.142202	-0.195363	-0.178364	-0.0543837	0.0360907	-0.0742308	-0.171431	-0.175528	-0.242648	-0.377766	-0.31483	-0.174343	-0.255633	-0.197122	0.290808	0.694611	0.910494	1.10916	0.908634	0.497244	0.245327	0.045829	0.00986877	0.0160197	-0.115821	-0.295961	-0.259269	0.0216543	0.308762	0.448292	0.371622	0.388595	0.597242	0.682097	0.796962	1.03538	1.2173	1.53482	1.68825	1.44	1.36598	1.32182
	0.391266	1.8674	1.62924	0.566312	-0.200684	-0.325913	-0.290954	-0.330286	-0.195315	-0.160249	-0.492927	-0.912959	-1.07067	-0.839716	-0.633255	-0.469137	-0.172062	0.172535	0.296948	0.555719	1.00621	1.35599	1.64909	1.67533	1.49898	1.2645	1.55223	2.22158	2.51513	2.2232	2.08143	2.34432	2.4682	2.30668	2.15292	2.31834	3.13095	3.57056	3.1006	2.48932	1.735	0.947985	0.498454	0.397403	0.11211	-0.437789	-0.951965	-1.28217	-1.32829
	0.112035	1.79093	1.51708	0.362135	-0.224529	-0.309193	-0.330756	-0.329769	-0.437875	-0.52199	-0.478206	-0.29895	-0.15073	-0.312357	-0.598268	-0.601265	-0.398388	-0.108435	0.0688332	0.21488	1.20062	3.07671	3.81467	2.74738	1.45162	0.699624	0.342147	0.329522	0.582305	0.852594	0.938471	0.916859	0.783264	0.685909	1.01578	1.53134	2.12293	2.65444	2.32451	1.35223	0.596056	0.311127	0.281886	0.190856	-0.0631117	-0.272246	-0.564367	-0.725464	-0.559943
	0.249208	1.11313	0.90514	0.256479	-0.586186	-1.04316	-0.565947	-0.104342	-0.0836088	0.39395	0.94889	0.484775	0.0450077	-0.0771177	-0.283588	-0.256719	-0.0270491	-0.0605021	-0.483491	-0.263799	1.46535	3.25687	3.33432	2.75698	2.4927	2.00425	1.52352	1.3177	0.929109	0.385159	-0.059004	-0.433041	-0.175323	0.707617	0.990997	0.624262	0.468758	0.675027	0.717375	0.508295	0.552536	0.701012	0.523197	0.356146	0.389138	0.245202	0.00916636	-0.282288	-0.650271
[truncated: 31 more columns]

## Sheet: figures1c
x	-0.975	-0.925	-0.875	-0.825	-0.775	-0.725	-0.675	-0.625	-0.575	-0.525	-0.475	-0.425	-0.375	-0.325	-0.275	-0.225	-0.175	-0.125	-0.075	-0.025	0.025	0.075	0.125	0.175	0.225	0.275	0.325	0.375	0.425	0.475	0.525	0.575	0.625	0.675	0.725	0.775	0.825	0.875	0.925	0.975	1.025	1.075	1.125	1.175	1.225	1.275	1.325	1.375	1.425
y	0.513129	0.897943	0.838523	0.586942	0.457029	0.607704	0.75183	0.530438	0.161733	-0.229009	-0.549296	-0.656527	-0.475396	-0.402334	-0.274029	-0.192595	-0.50753	-0.815016	-0.664742	-0.141396	0.61975	1.17726	1.10974	0.669807	0.605707	0.976972	1.19643	1.43037	1.53799	1.08266	0.308794	-0.31543	-0.539433	-0.436964	-0.405837	-0.450801	-0.295365	-0.149186	0.070451	0.27455	0.0624338	0.0810005	0.551062	1.22796	1.75672	1.70098	1.29135	0.799744	0.314781
	1.62258	1.71115	1.81959	1.64425	1.31985	1.06725	0.687651	0.383895	0.238841	-0.0343175	-0.685031	-1.50938	-1.78683	-1.38641	-0.960753	-0.834174	-0.76826	-0.803811	-0.728483	-0.39173	0.309782	1.88865	4.41129	6.69416	8.02406	8.19931	7.42083	5.85141	3.93721	2.23777	1.1156	0.530373	0.0817369	-0.253469	-0.515227	-0.520562	-0.221499	-0.189172	-0.495796	-0.374707	0.213876	0.596235	0.689563	0.244762	-0.642991	-1.18548	-1.00881	-0.589527	-0.45249
	0.734309	1.6143	1.77714	1.54793	1.36003	1.51916	1.73234	1.70302	1.29785	0.963429	0.679763	0.195041	-0.368717	-0.982992	-1.62954	-2.03824	-2.44176	-2.85314	-2.83442	-2.323	-1.3157	0.30545	2.70533	5.11274	6.28161	6.50214	5.76525	4.1249	2.12188	0.142855	-1.44225	-2.21238	-2.29638	-1.97937	-1.70191	-1.46182	-1.06842	-0.698085	-0.741779	-1.0215	-1.18331	-1.31523	-1.32591	-1.31185	-1.39348	-1.58889	-1.65056	-1.41476	-1.38555
	-0.130126	0.528419	1.12478	1.39721	1.33914	1.17323	0.904595	0.708757	0.617211	0.477016	0.233557	-0.19471	-0.597438	-0.839089	-1.04426	-1.24475	-1.30605	-1.23691	-1.16278	-0.93119	-0.0273137	1.81241	4.04459	5.61833	6.2383	6.32216	5.98871	5.12104	3.91623	2.55291	1.02464	-0.235106	-0.905328	-1.34124	-1.56425	-1.4136	-0.918977	-0.595863	-0.712886	-0.938736	-1.22833	-1.40664	-1.39327	-1.2198	-1.00823	-1.00272	-1.09838	-1.15948	-1.25834
	-1.06552	-0.715455	-0.296281	0.223761	0.652752	0.945678	0.944561	0.912984	0.854546	0.765558	0.675718	0.391479	-0.177283	-0.702646	-0.895887	-0.72206	-0.522478	-0.596518	-0.596125	-0.150911	0.967816	3.06233	5.79116	7.80918	8.52714	8.37108	7.67743	6.72949	5.50335	4.18743	3.22646	2.49736	1.73033	1.0777	0.794001	0.981682	1.14677	1.02427	1.09193	1.3515	0.918787	0.449524	0.356945	0.383702	0.373647	0.302303	0.233992	0.280398	0.237114
[truncated: 71 more columns]

## Sheet: figures1d
x	-0.975	-0.925	-0.875	-0.825	-0.775	-0.725	-0.675	-0.625	-0.575	-0.525	-0.475	-0.425	-0.375	-0.325	-0.275	-0.225	-0.175	-0.125	-0.075	-0.025	0.025	0.075	0.125	0.175	0.225	0.275	0.325	0.375	0.425	0.475	0.525	0.575	0.625	0.675	0.725	0.775	0.825	0.875	0.925	0.975	1.025	1.075	1.125	1.175	1.225	1.275	1.325	1.375	1.425
y	0.404633	0.629561	0.663666	0.284412	-0.119033	-0.295727	-0.380124	-0.324482	-0.477159	-0.514386	-0.112532	0.156209	-0.0886833	-0.573811	-0.312743	0.289712	0.274437	0.133415	0.373361	1.30235	2.1153	2.39735	2.97049	3.5636	2.83157	1.59531	1.30904	1.5273	1.34019	0.642404	-0.116227	-0.176207	0.329081	0.851496	1.23271	1.52844	2.06661	2.00013	1.26012	1.16391	1.26673	0.506725	-0.223588	-0.0970265	0.636761	1.54475	2.00868	1.66874	0.897371
	0.750402	-0.471025	-0.896674	-0.795324	-0.394477	0.075959	0.304607	0.190294	-0.103901	-0.34655	-0.205567	0.119964	-0.109134	-0.388283	-0.171797	0.478985	0.829682	0.782891	0.834862	1.34795	5.13911	12.2772	16.179	15.1077	12.9585	10.8605	8.72094	7.56504	7.86133	8.04547	6.90321	5.32946	3.57362	1.80506	0.886203	0.940536	1.24153	1.06749	0.718997	0.844419	1.27465	1.44564	1.63982	2.06967	2.1385	2.25011	2.25628	1.73982	1.58625
	0.894908	0.0502403	-0.761776	-1.02884	-1.47283	-1.57022	-0.80678	-0.243157	-0.386275	-0.648142	-0.571077	-0.0961789	0.252156	0.318475	0.262978	0.562837	0.869938	1.04339	1.74617	3.14822	6.33215	9.79862	10.1446	8.57691	7.47263	5.79052	3.68132	2.47044	2.26419	1.99843	1.02791	0.988281	1.54708	1.21728	0.156426	-0.12701	0.331858	0.217462	-0.0311344	0.613124	1.2098	0.602959	-0.123571	-0.168683	-0.033018	-0.233431	-0.123484	0.566413	1.30158
	-0.534391	-0.75588	-1.41441	-2.14566	-2.11983	-1.78202	-1.47181	-0.900407	-0.433899	0.0909523	0.982776	1.38018	1.12264	0.708343	0.491674	0.735308	1.43329	1.89127	2.05482	3.11098	6.83703	11.2361	12.112	9.97732	6.95561	4.59752	3.10861	2.20517	1.88352	1.7457	1.38	0.789425	0.316289	0.181908	-0.312529	-0.77015	-0.851184	-0.730073	-0.385644	0.169361	0.513127	0.216153	-0.113016	0.238249	0.79847	0.789044	0.678782	0.44537	-0.0443819
	-0.180678	-0.0811615	-0.138	-0.471763	-0.77283	-0.747996	-0.730649	-1.00738	-1.16856	-0.631211	-0.534375	-1.30761	-0.926789	0.19299	0.577801	1.08481	1.6455	1.83809	1.82043	1.37506	2.37478	4.6258	4.81412	3.63365	3.32757	3.16254	2.74751	1.88669	1.04632	0.477156	-0.453322	-1.26338	-1.0613	-0.584601	-0.780243	-1.55816	-1.8082	-1.52298	-1.28019	-0.907469	0.281132	1.55242	1.83989	1.42849	1.2299	1.06724	0.544827	-0.33964	-1.22842
[truncated: 71 more columns]
