# Supplementary material for: Prefrontal cortical plasticity during learning of cognitive tasks
Source: Nat Commun. 2022 Jan 10;13:90. doi: 10.1038/s41467-021-27695-6 (PMC8748623; doi:10.1038/s41467-021-27695-6)
Supplement: Supplementary file 4 — Source Data [file 41467_2021_27695_MOESM4_ESM.zip › Source Data/Figure S10.xlsx]

## Sheet: figure10a
S9_a
			Phase1	Phase2	Phase3	Phase4
			-0.0946596	0.0130949	0.038164	0.0600137
			-0.102706	0.0127436	0.040504	0.062995
			-0.105467	0.0144976	0.0436666	0.0676504
			-0.10807	0.0111103	0.0411001	0.0675643
			-0.105686	0.00803227	0.0398826	0.0698008
			-0.0998711	0.00797835	0.0440646	0.0683725
			-0.100396	0.00649787	0.0445919	0.065099
			-0.0998427	0.00554146	0.0424994	0.0631143
			-0.102587	0.004734	0.0420995	0.0616992
			-0.103069	0.00553056	0.0452698	0.0640783
			-0.101928	0.00568989	0.046358	0.0648513
			-0.108942	0.0052023	0.0445595	0.0641128
			-0.112984	0.00892598	0.0473053	0.0643891
			-0.115219	0.00965819	0.0475102	0.0667
			-0.115449	0.00803916	0.0446355	0.0697389
			-0.112634	0.0102391	0.0453001	0.0683778
			-0.111	0.0101249	0.0463381	0.0685481
			-0.105985	0.00606667	0.046915	0.068539
			-0.106223	0.00374783	0.0465191	0.0660307
			-0.109172	0.0047092	0.0455975	0.0670599
			-0.108234	0.00294338	0.0463118	0.0648241
			-0.111378	-0.00135417	0.0486772	0.0618153
			-0.115466	-0.00138931	0.0503671	0.0620508
			-0.114472	-0.00111081	0.0511173	0.0612485
			-0.112069	-0.00138552	0.0549135	0.063315
			-0.118565	0.000587877	0.0577739	0.0634486
			-0.123744	-0.000645719	0.0581031	0.0615853
			-0.118459	-0.00139592	0.0589134	0.0641612
			-0.118599	0.000746628	0.0573959	0.0676478
			-0.119325	-0.00191954	0.0552985	0.067565
			-0.111684	-0.00159781	0.053491	0.0617491
			-0.104659	0.00537124	0.053813	0.0601349
			-0.10752	0.00517337	0.0559586	0.0628435
			-0.11463	0.0025715	0.0536902	0.0618527
			-0.113258	0.00560233	0.0531115	0.063032
			-0.11335	0.00511492	0.0544476	0.0634332
			-0.114598	0.00224182	0.053455	0.0640158
			-0.113657	0.00220536	0.0553062	0.0640658
			-0.116946	0.00197074	0.0560152	0.0594726
			-0.108531	0.00123202	0.0559831	0.0621412
			-0.0962427	-0.000427638	0.0568686	0.0652391
			-0.0950615	-0.00206776	0.0541449	0.0620616
			-0.0928275	-0.000780621	0.0548418	0.0605222
			-0.0903668	0.00105781	0.0588802	0.0595152
			-0.0879129	0.000637919	0.0613166	0.0616608
			-0.0870143	0.000612157	0.0633771	0.0634995
			-0.0919062	0.00300398	0.0615303	0.0625746
			-0.0910917	0.00394014	0.0605062	0.0633981
			-0.0907444	0.00398918	0.0623815	0.0646646
			-0.100226	0.00691853	0.0612013	0.0682023
			-0.104595	0.00937857	0.0610852	0.0711594
			-0.102852	0.0109614	0.0609267	0.0701903
			-0.106213	0.0116797	0.0595372	0.0663901
			-0.107499	0.00857833	0.0612736	0.0627367
			-0.104808	0.00584838	0.0617471	0.062278
			-0.107778	0.00340604	0.0617314	0.0600408
			-0.111483	-0.000400115	0.0633982	0.0577592
			-0.110124	0.000159206	0.0643011	0.0567068
			-0.109919	0.00152135	0.0661936	0.0576096
			-0.111964	6.76159e-05	0.0664681	0.0632967
			-0.106533	0.00207366	0.0635553	0.0625961
			-0.0983937	0.00544913	0.0623806	0.0594567
			-0.103101	0.00642442	0.0640531	0.0610101
			-0.110557	0.00595243	0.0638284	0.0591239
			-0.11408	0.00443899	0.0604966	0.0584314
			-0.118536	0.00721585	0.0589232	0.0612729
			-0.116568	0.00949529	0.0585932	0.0630229
			-0.115932	0.00627252	0.0586203	0.0598539
			-0.12052	0.00618208	0.059182	0.0533656
			-0.124969	0.00404797	0.0562424	0.0545378
			-0.132556	0.00132971	0.0534337	0.0595764
			-0.132865	0.00774298	0.0525635	0.0611796
			-0.127615	0.0100518	0.0493829	0.0612873
			-0.129005	0.00543748	0.0482167	0.0610583
			-0.130586	0.00273639	0.050514	0.06261
			-0.132068	0.0010432	0.0507936	0.0628426
			-0.135012	-0.00196279	0.0486005	0.0611429
			-0.130931	-0.00656104	0.0474424	0.0606702
			-0.126298	-0.00607009	0.0486991	0.0604519
			-0.128732	-0.00538131	0.0476343	0.0604954
			-0.129331	-0.0077769	0.0437796	0.0609498
			-0.128307	-0.00472569	0.0444837	0.0627042
			-0.122123	-0.00478754	0.0472499	0.0629868
			-0.113633	-0.00596467	0.047858	0.0624109
			-0.120137	-0.00212466	0.0494151	0.0643795
			-0.124324	-0.0034173	0.0481874	0.0632541
			-0.122617	-0.00623223	0.0451531	0.0620035
			-0.130748	-0.00834004	0.0458495	0.061451
			-0.136224	-0.0105604	0.0437789	0.0593898
			-0.13846	-0.00811518	0.0403447	0.0629325
			-0.133675	-0.00601644	0.0417685	0.0612749
			-0.123965	-0.00562119	0.0400592	0.0554632
			-0.125811	-0.00362925	0.0377859	0.0577881
			-0.12736	-0.0027451	0.0428623	0.0541744
			-0.127405	-0.00833834	0.0442144	0.0489501
			-0.130988	-0.0150028	0.0391082	0.0494514
			-0.130289	-0.013081	0.037466	0.0448169
			-0.128616	-0.0125546	0.0392331	0.0434859
			-0.126498	-0.0147505	0.0406537	0.0450108
			-0.121933	-0.0106832	0.0397678	0.044406
			-0.119708	-0.0112734	0.0390604	0.0497987
			-0.121726	-0.0151041	0.0395211	0.052983
			-0.118431	-0.0140332	0.0376423	0.0503466
			-0.115979	-0.0141952	0.0373817	0.0490504
			-0.123339	-0.0136319	0.0385435	0.0496828
			-0.122126	-0.0156505	0.0354618	0.0542909
			-0.11986	-0.0197111	0.0328597	0.0572513
			-0.125877	-0.0166095	0.0350555	0.0564614
			-0.126668	-0.0155145	0.0371133	0.0608202
			-0.128955	-0.0174969	0.0381702	0.0652176
			-0.130047	-0.01726	0.0415778	0.0646309
			-0.1299	-0.0178387	0.042647	0.063721
			-0.13376	-0.0151537	0.0400387	0.0620248
			-0.129499	-0.0152625	0.0385806	0.0617575
			-0.127876	-0.0209226	0.0393709	0.0608265
			-0.136759	-0.0204481	0.0411073	0.0572036
			-0.140441	-0.017334	0.0371768	0.0591209
			-0.135109	-0.0175116	0.0320434	0.0591232
			-0.132555	-0.0173809	0.0343017	0.0528586
			-0.135541	-0.0166742	0.0363526	0.0526669
			-0.131358	-0.0146645	0.0380772	0.0527149
			-0.128579	-0.0121511	0.0395077	0.0494968
			-0.13231	-0.0132508	0.0360001	0.0492772
			-0.13021	-0.0155432	0.0344579	0.0467559
			-0.133204	-0.0159084	0.0349033	0.0457797
			-0.138691	-0.0150777	0.0342589	0.0488996
			-0.137716	-0.0133499	0.0339022	0.0512926
			-0.142909	-0.0138068	0.0343814	0.0536513
			-0.148707	-0.0142671	0.0370012	0.0515898
			-0.146284	-0.0124598	0.0381879	0.0521735
			-0.143171	-0.0152342	0.0375935	0.056607
			-0.143859	-0.0188895	0.0374457	0.0540674
			-0.142205	-0.0165932	0.0390453	0.0556683
			-0.140559	-0.0143473	0.0410564	0.0570414
			-0.146089	-0.0155957	0.0379902	0.051177
			-0.140447	-0.0163652	0.0382593	0.0541816
			-0.129216	-0.014911	0.0420156	0.0565682
			-0.131785	-0.0165615	0.0378209	0.0509282
			-0.123374	-0.0217319	0.0351436	0.0485337
			-0.110146	-0.0217183	0.0357612	0.0473266
			-0.114962	-0.0182962	0.0349514	0.0453785
			-0.1159	-0.0167054	0.0386454	0.0443543
			-0.113227	-0.0144784	0.039352	0.0449454
			-0.116259	-0.014059	0.0366867	0.0440421
			-0.11212	-0.013133	0.0373792	0.0418744
			-0.108551	-0.00687085	0.0369797	0.0442266
			-0.112471	-0.00268055	0.0380555	0.044026
			-0.11429	-0.00212927	0.0368415	0.0411602
			-0.110679	-0.00290881	0.032297	0.0460764
			-0.104697	-0.00382968	0.0351048	0.0536953
			-0.101085	-0.000787375	0.0378003	0.0548274
			-0.0957846	-0.00283562	0.0378243	0.0515266
			-0.0867237	-0.00905793	0.0402526	0.0484185
			-0.0795856	-0.00739383	0.0418594	0.0455702
			-0.0727331	-0.00780295	0.0451964	0.0458027
			-0.0716607	-0.0134473	0.0461688	0.0490171
			-0.0756008	-0.0150821	0.0456936	0.0503325
			-0.0738881	-0.0155107	0.0449771	0.0507783
			-0.0770512	-0.0179966	0.0392429	0.0485217
			-0.0819533	-0.0215379	0.0400127	0.0454313
			-0.0774026	-0.0213864	0.0404264	0.0475314
			-0.0784813	-0.0190307	0.0358721	0.0473547
			-0.0841541	-0.0199091	0.0389787	0.0432721
			-0.0847018	-0.0183396	0.0395505	0.0435832
			-0.0815688	-0.0167532	0.0395241	0.0449171
			-0.0758557	-0.0176176	0.0408949	0.0442445
			-0.078078	-0.0151734	0.0387249	0.0439527
			-0.0820948	-0.0164078	0.0416056	0.0422813
			-0.0735069	-0.0185344	0.03988	0.0415818
			-0.0629706	-0.0142078	0.0402119	0.0414839
			-0.06185	-0.0149772	0.0470743	0.0393645
			-0.0652479	-0.0195168	0.0442231	0.0401904
			-0.061692	-0.016681	0.0459944	0.0398365
			-0.0572332	-0.0118533	0.0477991	0.0375926
			-0.0608499	-0.0118336	0.0426994	0.0397204
			-0.0592443	-0.0138479	0.0464971	0.0380002
			-0.0535756	-0.0141141	0.0449415	0.036426
			-0.055687	-0.0134265	0.0404707	0.0398623
			-0.0554618	-0.0119892	0.0446732	0.0349637
			-0.0493151	-0.0105582	0.0441851	0.0301092
			-0.0509335	-0.0121904	0.0397215	0.0342343
			-0.052209	-0.0125967	0.0360418	0.0362696
			-0.0481026	-0.0108828	0.0364176	0.0356061
			-0.0597559	-0.013045	0.0386329	0.035807
			-0.0658844	-0.0152292	0.0356022	0.0369551
			-0.0492739	-0.0142825	0.0347281	0.0337919
			-0.0463506	-0.013099	0.037251	0.0275255
			-0.0501228	-0.00963688	0.0403065	0.0303723
			-0.0443405	-0.00431332	0.043026	0.0324995
			-0.0471268	-0.00219828	0.0428629	0.027841
			-0.0504169	-0.00490011	0.042732	0.0251367
			-0.0515043	-0.00751661	0.0401539	0.0160597
			-0.0573241	-0.00492194	0.0371518	0.00667878
			-0.0573229	-0.00293191	0.0377027	0.0101714
			-0.049654	-0.0048703	0.0386427	0.0142287
			-0.0424042	-0.00357231	0.0405517	0.00978494
			-0.0411337	-0.00102563	0.0398282	0.00425623
			-0.0382222	-0.00171427	0.0371712	0.00390743
			-0.0335067	-0.00281973	0.0344053	0.00410884
			-0.0335733	-0.00174937	0.0296046	0.00310265
			-0.0278021	0.00285702	0.0303362	0.00235237
			-0.0215368	0.00414139	0.0316265	0.00053778
			-0.016377	0.00224244	0.0288981	0.00309059
			-0.00464088	0.0066272	0.0293814	0.00598932
			-0.00211874	0.0118829	0.0260208	0.00430997
			-0.00102469	0.016578	0.0222004	0.00422726
			0.00739533	0.0235699	0.0249258	0.00394972
			0.0134822	0.024918	0.0248229	0.00390215
			0.0245513	0.0259355	0.0252728	0.00459789
			0.035226	0.0331381	0.0268223	0.00399168
			0.0481919	0.0364232	0.0242447	0.00637608
			0.0643998	0.0351363	0.0246775	0.00754023
			0.0698622	0.0345665	0.0271803	0.00250554
			0.0821333	0.0340386	0.0288661	-0.00281977
			0.091725	0.0372327	0.0301437	-0.00247281
			0.0859522	0.0406746	0.0304956	-0.000734101
			0.0935796	0.0413307	0.0321907	-0.0032779
			0.103267	0.0426694	0.033031	-0.00481356
			0.103203	0.040634	0.0363778	-0.00543163
			0.11067	0.0402831	0.0385955	-0.00732032
			0.11918	0.0429534	0.0332254	-0.00708234
			0.121335	0.0437614	0.033606	-0.00915561
			0.118856	0.0456855	0.0351622	-0.0119281
			0.119472	0.0446953	0.0289	-0.0121783
			0.131202	0.0467089	0.027602	-0.0140796
			0.143511	0.0496475	0.0281481	-0.0132851
			0.149872	0.046637	0.0254494	-0.0120817
			0.155327	0.0491233	0.0253763	-0.012717
			0.160781	0.0472635	0.0235647	-0.0076598
			0.164994	0.0445499	0.0208489	-0.00645089
			0.167291	0.0534833	0.024393	-0.0112092
			0.172041	0.056936	0.0283836	-0.00875494
			0.184389	0.0588716	0.0292876	-0.00330438
			0.19513	0.0622437	0.0333883	0.000636714
			0.198022	0.060179	0.0368759	0.00273524
			0.204115	0.0627332	0.0377385	0.00178274
			0.212024	0.0647454	0.0396881	0.00552349
			0.211171	0.0618353	0.0394296	0.0126205
			0.210034	0.0622218	0.0408647	0.0168717
			0.217137	0.064246	0.0418863	0.0196382
			0.225428	0.0625583	0.0383909	0.0200436
			0.232295	0.0609091	0.040712	0.0194923
			0.238531	0.0640031	0.0413402	0.0201792
			0.237426	0.0659387	0.0355005	0.0206225
			0.236298	0.0667786	0.0355366	0.0220987
			0.245716	0.0676179	0.0340553	0.0235346
			0.25376	0.0659748	0.030512	0.0218427
			0.256802	0.0662539	0.0338175	0.0211276
			0.25912	0.0656568	0.0350472	0.0234216
			0.260198	0.0657181	0.0342597	0.0240325
			0.267732	0.0673345	0.0361188	0.023659
			0.273912	0.0642803	0.0372722	0.0245674
			0.274309	0.0643584	0.0383751	0.0252328
			0.279511	0.0648171	0.0367834	0.0265332
			0.282154	0.0617084	0.034237	0.0285331
			0.285821	0.0646854	0.0376526	0.0287758
			0.29191	0.0660703	0.0421411	0.0302248
			0.289763	0.0623017	0.0410529	0.036261
			0.293419	0.0623894	0.0389795	0.0393997
			0.300603	0.065695	0.0397803	0.0378089
			0.302299	0.067353	0.0388654	0.039658
			0.304524	0.0648515	0.0360502	0.040806
			0.300949	0.0636613	0.035512	0.0379468
			0.298414	0.0644221	0.0388874	0.0367944
			0.299974	0.0627097	0.0420729	0.0381522
			0.301325	0.06342	0.0398563	0.0420728
			0.305454	0.0646653	0.0406671	0.0454379
			0.300639	0.0635503	0.046248	0.0454723
			0.297219	0.0654336	0.0458516	0.0435782
			0.302343	0.0670295	0.0428838	0.0422156
			0.298131	0.0649001	0.0434942	0.0455869
			0.298483	0.0630012	0.0443022	0.0485341
			0.306825	0.0631069	0.0445073	0.0484451
			0.302459	0.0664404	0.0475926	0.049229
			0.29684	0.0705058	0.0509159	0.0480246
			0.305284	0.0709346	0.0517299	0.0477935
			0.311999	0.0708437	0.0526948	0.0511932
			0.305753	0.0701908	0.050734	0.0557711
			0.302712	0.068153	0.0475873	0.058344
			0.304088	0.0691954	0.0483803	0.05554
			0.29827	0.0679646	0.0474537	0.0557807
			0.296453	0.0597656	0.0412023	0.0566804
			0.298474	0.0473391	0.0341032	0.0474299
			0.291894	0.0329902	0.0276434	0.0403455
			0.283931	0.0247316	0.021552	0.0430206
			0.279	0.026272	0.0252474	0.0509452
			0.278145	0.0344914	0.0398518	0.0661332
			0.285015	0.0414727	0.0554033	0.0803824
			0.285816	0.0385255	0.0644351	0.0816808
			0.281221	0.0303052	0.0557349	0.0699156
			0.282005	0.0143104	0.0367092	0.0520072
			0.272197	-0.0105793	0.016276	0.0361729
			0.261804	-0.0275479	-0.00531269	0.023177
			0.263135	-0.0362903	-0.0119116	0.0173655
			0.254463	-0.0405191	-0.0110216	0.0231446
			0.249098	-0.0342442	-0.00940844	0.0335732
			0.253126	-0.0204977	0.00652292	0.0508562
			0.253066	0.00432572	0.0301951	0.073454
			0.262611	0.0442531	0.061611	0.0956802
			0.267931	0.0934023	0.0972781	0.122679
			0.26632	0.146377	0.128127	0.14847
			0.282461	0.194307	0.15977	0.171268
			0.29799	0.236412	0.185495	0.190479
			0.302184	0.272213	0.202227	0.19739
			0.309528	0.291049	0.209973	0.196947
			0.314717	0.294333	0.204842	0.186354
			0.313037	0.284819	0.192261	0.16884
			0.30938	0.264675	0.173869	0.155382
			0.301372	0.243222	0.155439	0.136819
			0.287723	0.217773	0.137217	0.115565
			0.27541	0.188029	0.111772	0.0928607
			0.259152	0.15694	0.0822771	0.0617454
			0.238264	0.119013	0.0480239	0.0294213
			0.229441	0.0773884	0.00711723	-0.00852283
			0.22259	0.0337299	-0.0374177	-0.0555559
			0.206346	-0.0121003	-0.0815786	-0.103182
			0.188475	-0.0549351	-0.125282	-0.148399
			0.170212	-0.0951604	-0.168995	-0.187704
			0.16226	-0.129484	-0.202274	-0.220501
			0.152448	-0.156974	-0.226796	-0.243089
			0.13187	-0.177693	-0.246229	-0.247686
			0.128129	-0.186569	-0.249153	-0.23991
			0.125159	-0.19136	-0.242766	-0.226832
			0.112508	-0.19368	-0.235602	-0.206143
			0.117161	-0.188368	-0.219131	-0.179903
			0.12921	-0.18349	-0.197758	-0.154306
			0.13488	-0.179205	-0.179471	-0.129403
			0.136741	-0.172525	-0.160881	-0.103115
			0.140986	-0.166636	-0.142344	-0.0797024
			0.148567	-0.157807	-0.127304	-0.0631789
			0.149767	-0.145104	-0.114147	-0.0489534
			0.153073	-0.135381	-0.101322	-0.0344299
			0.158256	-0.128602	-0.0899826	-0.0199653
			0.160337	-0.118357	-0.0800541	-0.00901148
			0.167284	-0.108887	-0.0714185	-0.00881308
			0.165659	-0.103289	-0.066365	-0.010836
			0.161841	-0.0960866	-0.0640778	-0.00995611
			0.172984	-0.0918324	-0.0631074	-0.0123062
			0.176282	-0.0911689	-0.0654832	-0.0140756
			0.171544	-0.089323	-0.0683855	-0.0211956
			0.174302	-0.08868	-0.0714202	-0.0343875
			0.171399	-0.0879985	-0.0781127	-0.0446391
			0.166262	-0.087934	-0.0851824	-0.0601636
			0.165361	-0.0884775	-0.0948977	-0.0773248
			0.162459	-0.0861366	-0.108327	-0.0863749
			0.164996	-0.0848006	-0.116677	-0.0919555
			0.169063	-0.0860465	-0.121538	-0.096131
			0.166199	-0.0832816	-0.124738	-0.100419
			0.16266	-0.0742776	-0.121883	-0.0981434
			0.161919	-0.0683333	-0.118058	-0.0843347
			0.164166	-0.0646532	-0.113627	-0.0720155
			0.165629	-0.0526269	-0.102903	-0.0628589
			0.165262	-0.0423413	-0.0911084	-0.0475405
			0.166508	-0.0393397	-0.0808035	-0.029865
			0.169137	-0.03033	-0.0636588	-0.0143785
			0.173241	-0.0177729	-0.0443577	0.00252833
			0.17347	-0.00924791	-0.0342465	0.0216392
			0.173306	-0.000589563	-0.0209141	0.0392438
			0.17759	0.00731931	0.000891928	0.0517029
			0.174028	0.0137145	0.0156291	0.0624172
			0.171989	0.0225847	0.0278464	0.076102
			0.175305	0.026466	0.0411984	0.0850197
			0.167577	0.0270242	0.0474081	0.0882456
			0.169433	0.0381932	0.0540606	0.0930657
			0.180901	0.0472434	0.0627063	0.0956372
			0.173654	0.0462428	0.0668607	0.095148
			0.165524	0.0504158	0.0676085	0.0920183
			0.169149	0.0552002	0.065509	0.0868428
			0.171839	0.0548557	0.0639481	0.0831299
			0.174063	0.0554558	0.0641575	0.077402
			0.176307	0.05466	0.0645241	0.0726008
			0.177428	0.0526132	0.0639696	0.067735
			0.177706	0.0529472	0.0578379	0.0636383
			0.173241	0.0550455	0.0510239	0.0684885
			0.163556	0.0557434	0.0503394	0.0677503
			0.159511	0.0563562	0.0501138	0.0642936
			0.162785	0.0572374	0.0478785	0.0710811
			0.165125	0.0515594	0.0475146	0.071202
			0.168302	0.0460638	0.0493849	0.0697905
			0.162011	0.0487051	0.0495868	0.0745082
			0.148536	0.0505238	0.0479993	0.0742353
			0.143881	0.0478774	0.0490857	0.0767524
			0.135582	0.0438301	0.0500748	0.0776367
			0.126696	0.0408552	0.0493487	0.0705278
			0.121748	0.0395748	0.0505323	0.0677652
			0.114878	0.0369461	0.0502878	0.0652335
			0.118152	0.0341257	0.0463926	0.0606697
			0.114151	0.0297393	0.0420359	0.0580048
			0.104682	0.0213971	0.0390737	0.0540583
			0.113902	0.0152282	0.0358791	0.0515915
			0.113741	0.0126617	0.0301785	0.0461792
			0.102934	0.0082356	0.0243268	0.0389882
			0.101319	0.00212197	0.0201408	0.0364964
			0.0958133	0.000151106	0.0181328	0.0314643
			0.0945258	0.000873955	0.0148359	0.0289509
			0.0940566	-0.00302517	0.00638152	0.0284032
			0.081412	-0.00703721	0.00208399	0.0211581
			0.0800207	-0.00842266	0.00168594	0.0173911
			0.0840108	-0.0110596	-0.00360923	0.0145109
			0.0738874	-0.00935993	-0.00669387	0.009272
			0.067	-0.00926366	-0.0083574	0.0104131
			0.0678152	-0.0157457	-0.0106587	0.0122317
			0.0652516	-0.0167296	-0.0082527	0.0118338
			0.0568485	-0.0176124	-0.0119246	0.0112394
			0.0518173	-0.0218329	-0.018826	0.00762136
			0.0551646	-0.0214664	-0.0175854	0.00138484
			0.0526715	-0.0215976	-0.0177461	-0.00382031
			0.0497372	-0.0228847	-0.01865	-0.00670046
			0.0489363	-0.0249715	-0.0184079	-0.0112485
			0.0447901	-0.0270171	-0.0225831	-0.0163678
			0.0499513	-0.0275415	-0.0262495	-0.0195739
			0.0465739	-0.0330268	-0.0316812	-0.0232937
			0.0362572	-0.03661	-0.0365493	-0.0265316
			0.0379341	-0.0362139	-0.0376147	-0.027326
			0.0296389	-0.0375605	-0.0426464	-0.0268397
			0.0264546	-0.0363858	-0.0436678	-0.0273748
			0.0386679	-0.0369377	-0.0435583	-0.0301543
			0.0381356	-0.0381841	-0.0512264	-0.0344095
			0.0320328	-0.0382453	-0.0529179	-0.03659
			0.0288673	-0.0410401	-0.0524663	-0.0390136
			0.0318771	-0.0382708	-0.0557969	-0.0444439
			0.0362177	-0.0352293	-0.0545395	-0.0452141
			0.0266136	-0.0370647	-0.052562	-0.0447038
			0.0246518	-0.0335517	-0.0493354	-0.0489002
			0.0294136	-0.0315911	-0.0470446	-0.0494959
			0.0207589	-0.0315094	-0.0480323	-0.0438252
			0.0207541	-0.0249358	-0.0449744	-0.0386995
			0.023593	-0.0242545	-0.0457322	-0.0406905
			0.0135474	-0.0278332	-0.04886	-0.0452925
			0.0141736	-0.0242519	-0.0450911	-0.0457596
			0.0183346	-0.0215028	-0.0422049	-0.0455893
			0.0160443	-0.0189457	-0.0395941	-0.0448644
			0.0242987	-0.0142874	-0.0372239	-0.043072
			0.031223	-0.010828	-0.0381878	-0.0421186
			0.0224678	-0.00547708	-0.0361594	-0.0396316
			0.00902245	-0.00552369	-0.0354023	-0.0372803
			0.00826081	-0.0067844	-0.0379379	-0.0378572
			0.0146704	-0.00389421	-0.03884	-0.0383428
			0.0084797	-0.00916538	-0.0395904	-0.0384464
			0.00575627	-0.0115291	-0.0373003	-0.0390216
			0.0115568	-0.00597203	-0.0340048	-0.0391281
			0.00758128	-0.00671312	-0.0341954	-0.040482
			0.00379085	-0.00706325	-0.032782	-0.0396014
			0.000169483	-0.000967049	-0.0297991	-0.0362925
			-0.00358989	0.00428915	-0.0280096	-0.0376636
			0.0047436	0.00343473	-0.0274605	-0.0399181
			0.00917059	0.00207246	-0.0268365	-0.0387031
			0.00739678	0.00557512	-0.0237727	-0.0376176
			0.0101618	0.00905331	-0.0228337	-0.0378509
			0.00722866	0.0122872	-0.0252432	-0.0386989
			0.0057566	0.0133026	-0.0262564	-0.0425166
			0.00922728	0.0119723	-0.0252358	-0.0466407
			0.00218578	0.0132647	-0.0240732	-0.0417701
			-0.00460268	0.0137721	-0.0269489	-0.0371928
			0.0013808	0.0122122	-0.0294597	-0.0402478
			0.0089377	0.00986847	-0.026383	-0.040125
			0.00754016	0.00890232	-0.0249427	-0.0419186
			0.00277347	0.0107527	-0.0254431	-0.0440938
			0.0062129	0.0124465	-0.026852	-0.041845
			0.011692	0.0124813	-0.0307328	-0.0466498
			0.00742707	0.0103313	-0.0310559	-0.0489682
			-0.0024184	0.0114521	-0.028628	-0.0461701
			-0.00402936	0.0143018	-0.0253493	-0.0510591
			-0.00221746	0.0133894	-0.0217027	-0.0546729
			-0.0109742	0.0145785	-0.0214646	-0.0531521
			-0.0147411	0.0146161	-0.0223252	-0.0515306
			-0.0120398	0.0121856	-0.0243498	-0.0490611
			-0.0148826	0.0134624	-0.027807	-0.0497525
			-0.0141823	0.0151744	-0.0294627	-0.05389
			-0.0182973	0.0136572	-0.0285989	-0.0559921
			-0.0226502	0.0103355	-0.0278983	-0.056248
			-0.0160972	0.014491	-0.0299625	-0.0565921
			-0.0158189	0.0199799	-0.0280024	-0.0570578
			-0.0165092	0.0152094	-0.0234292	-0.0571762
			-0.0141461	0.015696	-0.0215447	-0.0559017
			-0.0174585	0.018168	-0.0173193	-0.0586979
			-0.0183659	0.011752	-0.0161116	-0.0626999
			-0.017667	0.0121375	-0.0195711	-0.0592377
			-0.0164739	0.015862	-0.0230291	-0.0580218
			-0.0116644	0.0157117	-0.0274714	-0.0581411
			-0.00888522	0.0176698	-0.0288704	-0.0551499
			-0.00968731	0.0152505	-0.027639	-0.0603063
			-0.00956997	0.0118313	-0.0258695	-0.0632727
			-0.0102392	0.0133486	-0.025668	-0.0580941
			-0.0146781	0.0125125	-0.028527	-0.0614751
			-0.0136798	0.0118257	-0.0292989	-0.0675853
			-0.0138556	0.0142711	-0.0294529	-0.0665733
			-0.024258	0.0151305	-0.0304508	-0.0691352
			-0.0289848	0.0122852	-0.0316071	-0.0709975
			-0.029481	0.00846248	-0.0325472	-0.0656619
			-0.034602	0.00975203	-0.0314712	-0.0670917
			-0.0410213	0.0122498	-0.0327445	-0.0684615
			-0.0392403	0.0100004	-0.0347795	-0.0643532
			-0.0278788	0.00863434	-0.0352172	-0.0691925
			-0.0298814	0.0107902	-0.0377747	-0.0698292
			-0.0343309	0.011874	-0.0400914	-0.06603
			-0.0311857	0.0100418	-0.0396416	-0.0705706
			-0.040149	0.0094748	-0.0373217	-0.0671205
			-0.0410528	0.0112706	-0.0362801	-0.0630217
			-0.0336716	0.0120738	-0.0368511	-0.0664484
			-0.0341759	0.0126254	-0.0367358	-0.0659682
			-0.033377	0.011805	-0.0378279	-0.072674
			-0.0378572	0.00863887	-0.0397986	-0.0784063
			-0.0366935	0.00475441	-0.0412306	-0.0734787
			-0.0317619	0.00220161	-0.0411225	-0.0769706
			-0.0418778	0.00556424	-0.0405896	-0.0812868
			-0.047743	0.00888009	-0.0437116	-0.0765195
			-0.0469155	0.00659747	-0.0461267	-0.0762499
			-0.0486372	0.00402421	-0.0445813	-0.0825481
			-0.0488669	0.000202315	-0.0437495	-0.0869614
			-0.0530856	-0.00282826	-0.0421522	-0.0846839
			-0.0565781	-0.00239579	-0.0394405	-0.0830741
			-0.0551378	-0.00290044	-0.0416408	-0.086903
			-0.0561777	-0.00392016	-0.0445488	-0.088247
			-0.0583519	-0.00630567	-0.0427711	-0.0898028
			-0.0598627	-0.00840562	-0.0437545	-0.0941619
			-0.0645398	-0.00961416	-0.0478355	-0.0929471
			-0.0670433	-0.0127313	-0.0492324	-0.0896759
			-0.063972	-0.00996178	-0.0513722	-0.0921221
			-0.0605317	-0.00578319	-0.0529458	-0.0942952
			-0.0545501	-0.00896665	-0.052248	-0.0909785
			-0.0495289	-0.011498	-0.0552348	-0.0884061
			-0.0480649	-0.0142635	-0.0578531	-0.0894919
			-0.0450256	-0.0173374	-0.0551895	-0.0901153
			-0.0460544	-0.0164488	-0.0516089	-0.0900259
			-0.0520977	-0.0173494	-0.0492146	-0.090442
			-0.0559789	-0.0176691	-0.0507686	-0.0903531
			-0.0533764	-0.0148563	-0.0546979	-0.0898571
			-0.057239	-0.0129909	-0.0558175	-0.0914451
			-0.0752087	-0.0121657	-0.0562497	-0.0945696
			-0.0823732	-0.0127928	-0.0558472	-0.0942282
			-0.0800185	-0.0142626	-0.0549597	-0.0939348
			-0.080128	-0.0156286	-0.0547697	-0.098573
			-0.0791492	-0.0154663	-0.0531411	-0.101195
			-0.0865827	-0.0143823	-0.0548379	-0.101721
			-0.087744	-0.0150874	-0.0571711	-0.106253
			-0.0800966	-0.0158738	-0.0543857	-0.111264
			-0.0831694	-0.0188787	-0.0550305	-0.113722
			-0.0858766	-0.0220987	-0.0582854	-0.112495
			-0.0857979	-0.0199904	-0.0578018	-0.10902
			-0.0860869	-0.0183982	-0.0579828	-0.106789
			-0.0833485	-0.0176683	-0.0601382	-0.103814
			-0.082297	-0.0177918	-0.0621437	-0.105364
			-0.0815413	-0.0208488	-0.0598959	-0.108116
			-0.0821404	-0.0174609	-0.0558098	-0.101931
			-0.0868302	-0.0149667	-0.0576679	-0.102457
			-0.0912306	-0.0199638	-0.0579699	-0.110156
			-0.0866581	-0.0190385	-0.0564687	-0.109405
			-0.0803792	-0.0186975	-0.0606796	-0.109791
			-0.0861538	-0.0223001	-0.0612547	-0.111306
			-0.0919757	-0.0216689	-0.0593662	-0.108048
			-0.0896297	-0.0234592	-0.0620871	-0.109307
			-0.0868142	-0.0224062	-0.0636386	-0.112295
			-0.0903294	-0.0174739	-0.0644924	-0.112349
			-0.0940772	-0.0184818	-0.0647451	-0.114967
			-0.0888154	-0.0197247	-0.0640009	-0.118346
			-0.0910229	-0.0199102	-0.0655925	-0.117636
			-0.0985236	-0.0188946	-0.0647613	-0.116794
			-0.096663	-0.0179597	-0.0621156	-0.119351
			-0.100806	-0.0204125	-0.0612135	-0.121795
			-0.106991	-0.0197932	-0.059527	-0.121771
			-0.101657	-0.0218163	-0.0582039	-0.12032
			-0.0929894	-0.025878	-0.0574667	-0.120159
			-0.089053	-0.0255063	-0.0599015	-0.120988
			-0.0928187	-0.0275983	-0.0643012	-0.120671
			-0.0955233	-0.0270501	-0.0613935	-0.122897
			-0.0928184	-0.0260668	-0.058986	-0.125563
			-0.0957884	-0.0291886	-0.0625758	-0.122879
			-0.101792	-0.0283122	-0.0602008	-0.120831
			-0.101488	-0.0279406	-0.0585566	-0.121595
			-0.104039	-0.0279248	-0.0649659	-0.121477
			-0.109807	-0.0282362	-0.0651391	-0.122592
			-0.107633	-0.0293652	-0.0622364	-0.122194
			-0.107871	-0.0247105	-0.0657875	-0.120281
			-0.109068	-0.0235374	-0.0652642	-0.121226
			-0.100634	-0.023375	-0.0635712	-0.120619
			-0.0953382	-0.0189378	-0.0681666	-0.121206
			-0.0947706	-0.0224095	-0.06906	-0.125405
			-0.0968941	-0.027888	-0.0669918	-0.123903
			-0.0994282	-0.0275946	-0.0668662	-0.120413
			-0.0935451	-0.0274797	-0.0668175	-0.123082
			-0.0938903	-0.0296848	-0.0679379	-0.127371
			-0.0995028	-0.0305511	-0.0647264	-0.129817
			-0.092915	-0.0296959	-0.0611152	-0.131373
			-0.0893849	-0.0313955	-0.0649682	-0.13124
			-0.0963662	-0.0303354	-0.0638924	-0.130215
			-0.0961969	-0.0291291	-0.059537	-0.13076
			-0.0921678	-0.0330246	-0.0611987	-0.12939
			-0.0944628	-0.0308467	-0.0610381	-0.125555
			-0.0906519	-0.027214	-0.0610138	-0.12518
			-0.0816559	-0.0307168	-0.0614026	-0.128602
			-0.0865102	-0.0350996	-0.0605573	-0.132067
			-0.100301	-0.0365944	-0.0645686	-0.130851
			-0.103809	-0.0359106	-0.0650647	-0.128507
			-0.096851	-0.0377491	-0.0627107	-0.12874
			-0.0950452	-0.0375092	-0.0643783	-0.125223
			-0.0978243	-0.034327	-0.0646595	-0.123514
			-0.0963579	-0.0341626	-0.0663948	-0.125178
			-0.0975402	-0.0305885	-0.067994	-0.123079
			-0.0988714	-0.0307603	-0.0676302	-0.124025
			-0.0971966	-0.0373	-0.0710326	-0.126878
			-0.0990546	-0.0402197	-0.07218	-0.126497
			-0.100426	-0.0438973	-0.0678098	-0.126845
			-0.102039	-0.0422438	-0.0655735	-0.1279
			-0.101109	-0.0378552	-0.0675867	-0.128494
			-0.0949986	-0.0402167	-0.0688176	-0.127766
			-0.0958735	-0.0379899	-0.07144	-0.128836
			-0.101685	-0.0362397	-0.07403	-0.132368
			-0.108743	-0.0401904	-0.0693389	-0.131846
			-0.117276	-0.0423443	-0.0680532	-0.130015
			-0.11734	-0.0428405	-0.0697471	-0.131544
			-0.112022	-0.0402798	-0.0647203	-0.132861
			-0.112215	-0.0413252	-0.0617357	-0.132789
			-0.115563	-0.0435515	-0.0608085	-0.132036
			-0.111255	-0.0408947	-0.0614011	-0.128606
			-0.102935	-0.042829	-0.0629726	-0.124978
			-0.102798	-0.0427666	-0.060532	-0.123878
			-0.103536	-0.0394084	-0.0628432	-0.125063
			-0.100694	-0.0424915	-0.0651518	-0.128015
			-0.103977	-0.0452678	-0.0634188	-0.125905
			-0.109938	-0.0433665	-0.067005	-0.123875
			-0.109846	-0.0374413	-0.068648	-0.125467
			-0.111737	-0.0335951	-0.0673918	-0.119019
			-0.117498	-0.0367176	-0.0683964	-0.118013
			-0.116325	-0.0405938	-0.0663977	-0.125067
			-0.11676	-0.0431862	-0.0653771	-0.125092
			-0.118958	-0.0431784	-0.0671083	-0.129369
			-0.11467	-0.0430904	-0.0638712	-0.132941
			-0.117189	-0.0450906	-0.0591618	-0.131017
			-0.118937	-0.0430909	-0.0584381	-0.132718
			-0.114217	-0.0415023	-0.0573416	-0.128395
			-0.11871	-0.044215	-0.0559441	-0.125936
			-0.11975	-0.0458329	-0.0571141	-0.12734
			-0.112692	-0.0467802	-0.0588734	-0.122003
			-0.113425	-0.047181	-0.0596282	-0.123575
			-0.114894	-0.0435543	-0.0613884	-0.126556
			-0.112137	-0.0404985	-0.0650636	-0.12234
			-0.111346	-0.0427219	-0.0631491	-0.12315
			-0.109331	-0.0445248	-0.0589578	-0.124626
			-0.107546	-0.0441603	-0.0624214	-0.12324
			-0.109916	-0.0428661	-0.0651103	-0.123898
			-0.11387	-0.0413605	-0.0647177	-0.124002
			-0.113867	-0.0416749	-0.0634621	-0.123586
			-0.107068	-0.0407517	-0.0589209	-0.124319
			-0.105256	-0.0413469	-0.0584391	-0.125687
			-0.107479	-0.040432	-0.0586971	-0.127457
			-0.104246	-0.0340365	-0.0565604	-0.126259
			-0.104938	-0.0343085	-0.0563345	-0.12075
			-0.1056	-0.0373498	-0.0521319	-0.118803
			-0.104355	-0.0357389	-0.0488507	-0.120475
			-0.106678	-0.0352998	-0.050337	-0.118915
			-0.106884	-0.0354569	-0.0493538	-0.116549
			-0.113371	-0.0366808	-0.0482937	-0.112811
			-0.117515	-0.0362851	-0.0468061	-0.110592
			-0.109131	-0.0332554	-0.0456843	-0.113132
			-0.107963	-0.0333199	-0.0482678	-0.110114
			-0.110478	-0.0346776	-0.047097	-0.104842
			-0.107611	-0.0356208	-0.0437587	-0.10573
			-0.106606	-0.0346928	-0.0448463	-0.106255
			-0.104241	-0.0333897	-0.0469801	-0.105652
			-0.101321	-0.0337588	-0.0479374	-0.107502
			-0.10075	-0.0303681	-0.047166	-0.108995
			-0.0973153	-0.0305153	-0.0471651	-0.106962
			-0.0952904	-0.0372876	-0.0500703	-0.102156
			-0.0983186	-0.0384715	-0.0524977	-0.0997254
			-0.0974038	-0.0369673	-0.0533054	-0.103475
			-0.0953455	-0.0369214	-0.0502722	-0.105955
			-0.0983241	-0.0377072	-0.0442965	-0.101037
			-0.100737	-0.0402658	-0.0410726	-0.100396
			-0.104983	-0.0383583	-0.0404101	-0.105452
			-0.109763	-0.036719	-0.041619	-0.103644
			-0.109616	-0.0377169	-0.0424496	-0.0995691
			-0.109257	-0.0349725	-0.0410448	-0.0981492
			-0.10907	-0.0344392	-0.0421795	-0.0961975
			-0.107086	-0.0331469	-0.0445618	-0.0952241
			-0.0989231	-0.0282183	-0.0455635	-0.0927086
			-0.0884156	-0.0282416	-0.0461799	-0.0890073
			-0.0875378	-0.0281079	-0.043591	-0.0886967
			-0.087506	-0.0255372	-0.0410548	-0.0895142
			-0.0860031	-0.0274927	-0.0400603	-0.0894079
			-0.0886382	-0.0297482	-0.036325	-0.0892419
			-0.0866954	-0.0275665	-0.035313	-0.0884398
			-0.0867159	-0.0255147	-0.0348732	-0.088399
			-0.0916841	-0.0258703	-0.0313376	-0.0898192
			-0.0902873	-0.0260907	-0.0364705	-0.0878686
			-0.0896086	-0.0276501	-0.0424447	-0.0841492
			-0.0945395	-0.0310844	-0.0384819	-0.0842218
			-0.0952087	-0.0302136	-0.0392908	-0.0857261
			-0.0915077	-0.0262912	-0.0426215	-0.0869134
			-0.0897004	-0.0269745	-0.0389071	-0.0886628
			-0.0900471	-0.0279158	-0.0378985	-0.0899555
			-0.0904949	-0.0260248	-0.0394885	-0.0864155
			-0.0887562	-0.0270342	-0.0365692	-0.0819993
			-0.089522	-0.0285642	-0.0320213	-0.0857023
			-0.0928332	-0.0300286	-0.0292719	-0.088338
			-0.0903731	-0.0311441	-0.0267252	-0.0856284
			-0.0910418	-0.027746	-0.0241865	-0.0851437
			-0.093843	-0.0254766	-0.0247481	-0.0854224
			-0.0880862	-0.0239409	-0.0256513	-0.0839087
			-0.0859813	-0.0217924	-0.023229	-0.0792411
			-0.087584	-0.0246019	-0.0197492	-0.0761697
			-0.0836915	-0.0249682	-0.0192544	-0.074315
			-0.0775633	-0.0218364	-0.0212597	-0.0701804
			-0.0714217	-0.0232427	-0.0200209	-0.0710162
			-0.0705275	-0.0232074	-0.0178085	-0.068588
			-0.0739024	-0.020794	-0.0166876	-0.0626711
			-0.072987	-0.0233441	-0.0150276	-0.0643829
			-0.0709533	-0.0251111	-0.0185605	-0.0633309
			-0.0756339	-0.0220892	-0.0217525	-0.0627706
			-0.0810378	-0.022131	-0.0198244	-0.0663735
			-0.0814927	-0.023717	-0.020938	-0.0647166
			-0.0800955	-0.0210638	-0.020445	-0.0650159
			-0.0735553	-0.0200786	-0.0169082	-0.0638833
			-0.0679778	-0.0227921	-0.0163705	-0.0588982
			-0.0684816	-0.0229464	-0.0146658	-0.0598244
			-0.0680716	-0.0193032	-0.0121092	-0.0583523
			-0.0689267	-0.0151732	-0.0108839	-0.0553338
			-0.0703576	-0.0152472	-0.0107532	-0.0565502
			-0.0777961	-0.0176847	-0.0108084	-0.0542051
			-0.0844789	-0.0168177	-0.0078018	-0.0531796
			-0.0715759	-0.0172528	-0.00721702	-0.0544888
			-0.0645975	-0.0183527	-0.00910066	-0.0512453
			-0.0694166	-0.0164386	-0.00715277	-0.0484391
			-0.0627265	-0.0169049	-0.00611115	-0.0482763
			-0.0589541	-0.0138641	-0.00489022	-0.0483541
			-0.059035	-0.00850819	0.000157877	-0.0483666
			-0.0547948	-0.0105224	0.000614848	-0.0485587
			-0.0568446	-0.00984039	-0.00385251	-0.0449645
			-0.0606521	-0.00605584	-0.00393034	-0.0388748
			-0.061667	-0.006429	-0.000220487	-0.0411569
			-0.0619618	-0.00673067	0.00360597	-0.0424871
			-0.0621437	-0.00800398	0.00503816	-0.0378867
			-0.0622262	-0.00999584	0.0023292	-0.0407275
			-0.0587088	-0.0119533	0.0032137	-0.043219
			-0.0554862	-0.0117441	0.00485515	-0.0416911
			-0.05754	-0.00714471	0.00251098	-0.0392547
			-0.0626894	-0.00605439	0.00753225	-0.0321837
			-0.0655188	-0.00614253	0.0124637	-0.0293795
			-0.0653566	-0.00546075	0.0104922	-0.0283634
			-0.064428	-0.00871684	0.0136995	-0.023656
			-0.059097	-0.00907657	0.0169214	-0.0219152
			-0.0561075	-0.00715908	0.0158839	-0.0242447
			-0.0589064	-0.00709469	0.0155705	-0.0280039
			-0.0581852	-0.00709365	0.0145298	-0.0260211
			-0.0593763	-0.00759196	0.014861	-0.0229519
			-0.0586912	-0.00645803	0.0158103	-0.0244212
			-0.0495839	-0.00537588	0.0166661	-0.0217412
			-0.0509888	-0.00534208	0.0191807	-0.0183477
			-0.0585916	-0.00365318	0.0192247	-0.0159748
			-0.0546152	-0.00127553	0.0181537	-0.0138287
			-0.049061	-0.000259912	0.019914	-0.015429
			-0.0464315	-0.000151544	0.023116	-0.0136558
			-0.0439613	0.00251797	0.025221	-0.0126284
			-0.0445248	0.00301284	0.0253715	-0.014212
			-0.0437553	0.00123183	0.026462	-0.0108269
			-0.0403631	0.00248192	0.0278093	-0.0111305
			-0.0379077	-0.000496263	0.0269336	-0.0121476
			-0.0374421	-0.00461314	0.026148	-0.00695933
			-0.0375291	-0.00511884	0.0289015	-0.00578553
			-0.0391579	-0.00493732	0.0337124	-0.00600777
			-0.0406275	-0.000509556	0.0328394	-0.00173948
			-0.0326816	0.00310543	0.0316243	0.00116075
			-0.0294456	0.00404909	0.0356155	0.00110068
			-0.0417617	0.00454523	0.0347453	0.00435056
			-0.0472594	0.00382494	0.0359253	0.0107823
			-0.0464964	0.00785413	0.0401785	0.010333
			-0.0469145	0.00848197	0.03597	0.00893079
			-0.0409648	0.00297183	0.0357719	0.0123494
			-0.0400847	0.00485237	0.0372054	0.0112867
			-0.0434056	0.00524411	0.033042	0.0126278
			-0.0437292	0.0014117	0.036571	0.0181764
			-0.048428	0.00616247	0.0406653	0.0221279
			-0.0483773	0.00843295	0.0404149	0.0276885
			-0.0421183	0.00538792	0.0413006	0.0271865
			-0.0368396	0.00762607	0.0406553	0.0262263
			-0.0280686	0.00651358	0.0415213	0.0297955
			-0.0275532	0.00295498	0.040857	0.0272543
			-0.0327519	0.00517116	0.0404541	0.0274243
			-0.0258225	0.00744236	0.0440715	0.0293506
			-0.0216788	0.00871391	0.0458826	0.0294588
			-0.0235328	0.00994757	0.0482261	0.0343734
			-0.0224606	0.0102756	0.046176	0.0342578
			-0.0258743	0.0113704	0.0428251	0.0365455
			-0.0243364	0.011802	0.0471568	0.0433204
			-0.0216644	0.0108086	0.0478053	0.0407675
			-0.0254843	0.0104713	0.0466533	0.0416549
			-0.0230493	0.00972271	0.0447979	0.0434289
			-0.0267211	0.0025062	0.0364763	0.0367195
			-0.036371	-0.00985186	0.0311129	0.034372
			-0.0429097	-0.0167936	0.0260564	0.0360884
			-0.054571	-0.0160534	0.0250493	0.0404092
			-0.0536038	-0.0146307	0.032404	0.0476951
			-0.0479344	-0.0185481	0.0295514	0.0501089
			-0.0569574	-0.0278512	0.0209473	0.0428062
			-0.0612371	-0.0386523	0.0156983	0.0227096
			-0.0655224	-0.0469536	0.00793882	0.0063228
			-0.0689588	-0.0484858	0.00648221	0.0115619
			-0.0594434	-0.0459018	0.0153412	0.0268228
			-0.0547523	-0.0417546	0.0350879	0.0443206
			-0.0504114	-0.0276701	0.0627537	0.0701325
			-0.0389028	-0.00668753	0.083817	0.0991098
			-0.0264745	0.00669436	0.100313	0.119645
			-0.00993546	0.0162709	0.114574	0.13212
			0.00386818	0.0301417	0.123569	0.142178
			0.0169881	0.0406359	0.129175	0.148213
			0.031114	0.0445122	0.127326	0.156443
			0.0366586	0.0481221	0.125166	0.169718
			0.0422277	0.0539545	0.128928	0.177507
			0.0500892	0.0584149	0.136519	0.185712
			0.0480787	0.0591924	0.145796	0.19743
			0.0425083	0.0616592	0.148265	0.20316
			0.0408828	0.0618882	0.150649	0.20793
			0.0288631	0.0554289	0.153988	0.210757
			0.0132429	0.053535	0.150459	0.205711
			0.0122939	0.0529053	0.147049	0.196008
			0.00626724	0.0484076	0.138342	0.182588
			-0.0105082	0.0435356	0.126075	0.169889
			-0.0221399	0.032541	0.115341	0.155784
			-0.0328745	0.0223357	0.0987588	0.138687
			-0.041053	0.0152416	0.0869649	0.131237
			-0.0478209	0.00660718	0.0778772	0.13016
			-0.05923	0.00101986	0.0671198	0.125821
			-0.0651929	-0.00893387	0.063953	0.123614
			-0.0667843	-0.01677	0.0573879	0.125453
			-0.0757202	-0.0148777	0.0508883	0.129856
			-0.0854445	-0.0156853	0.0526685	0.139376
			-0.0817951	-0.0164044	0.0523257	0.158367
			-0.074274	-0.0180168	0.0528816	0.184521
			-0.0744533	-0.0245725	0.0576457	0.208742
			-0.073786	-0.029007	0.0694676	0.232269
			-0.0738962	-0.0341226	0.0864718	0.257759
			-0.0717203	-0.0411082	0.0987412	0.283068
			-0.0620069	-0.0486116	0.118019	0.307994
			-0.062881	-0.054986	0.140285	0.326584
			-0.0703979	-0.0555657	0.15072	0.337215
			-0.0680694	-0.0510775	0.166722	0.346004
			-0.0662902	-0.0385635	0.183613	0.352641
			-0.0678357	-0.0184005	0.185688	0.353511
			-0.0570956	0.00469652	0.187514	0.35377
			-0.0374367	0.0308182	0.18628	0.355609
			-0.0264493	0.0533416	0.177503	0.351
			-0.0212748	0.0690249	0.171329	0.346544
			-0.0160696	0.081566	0.160836	0.344898
			-0.00880143	0.0869599	0.150864	0.340266
			0.00479698	0.0872601	0.147686	0.340808
			0.0114306	0.0879132	0.14088	0.337675
			0.00950963	0.0796894	0.136586	0.329584
			0.0086576	0.0663973	0.134383	0.33117
			0.00846876	0.0628253	0.127539	0.332313
			0.0137245	0.0564571	0.124625	0.332373
			0.0177436	0.0437635	0.120342	0.335701
			0.016487	0.0386466	0.113841	0.337294
			0.0194384	0.0327024	0.115985	0.343168
			0.0251329	0.0263884	0.118677	0.348196
			0.0292243	0.0255115	0.118734	0.348414
			0.0345397	0.0242207	0.122987	0.35187
			0.0474659	0.0290647	0.1287	0.353076
			0.0579088	0.0341032	0.133912	0.347288
			0.0632578	0.0350413	0.139773	0.343975
			0.0792588	0.044904	0.146275	0.345098
			0.09348	0.0575103	0.150766	0.343026
			0.0996186	0.0680006	0.152627	0.33969
			0.107628	0.0806476	0.155996	0.336094
			0.117611	0.0940543	0.160093	0.33019
			0.132435	0.106392	0.16041	0.327444
			0.140243	0.113064	0.155193	0.326957
			0.142649	0.118878	0.150514	0.326434
			0.149616	0.124929	0.149635	0.325111
			0.152377	0.126471	0.146956	0.32174
			0.159087	0.13216	0.145981	0.321573
			0.165394	0.139738	0.144248	0.321337
			0.165932	0.144196	0.135979	0.318531
			0.171868	0.149917	0.134848	0.316847
			0.171145	0.152227	0.139823	0.31537
			0.170234	0.153732	0.138658	0.320139
			0.178159	0.156707	0.138008	0.324334
			0.182558	0.155472	0.139899	0.318514
			0.190879	0.15597	0.139462	0.317184
			0.194751	0.155391	0.139016	0.318869
			0.188118	0.149603	0.139967	0.314275
			0.189974	0.14885	0.140177	0.312105
			0.192253	0.148128	0.138352	0.310613
			0.19131	0.143578	0.136698	0.305697
			0.192643	0.14519	0.135077	0.304413
			0.188839	0.149202	0.133369	0.30396
			0.188819	0.15032	0.133576	0.300012
			0.189828	0.151332	0.13168	0.298598
			0.188087	0.152446	0.128947	0.29499
			0.194702	0.152971	0.128948	0.287516
			0.195879	0.15228	0.127545	0.286955
			0.18895	0.151158	0.126246	0.285889
			0.185957	0.148621	0.12419	0.281746
			0.183967	0.143129	0.119732	0.282696
			0.183106	0.136649	0.119296	0.280176
			0.179828	0.131403	0.118102	0.273842
			0.173692	0.128142	0.114294	0.270275
			0.171133	0.124466	0.115435	0.26572
			0.171736	0.121241	0.115112	0.259624
			0.166502	0.118447	0.113153	0.255005
			0.155386	0.111543	0.113983	0.249224
			0.159151	0.10721	0.108442	0.240008
			0.164776	0.109235	0.102946	0.234111
			0.150514	0.10783	0.105253	0.228766
			0.141007	0.102508	0.103322	0.219613
			0.145149	0.0974294	0.097883	0.215896
			0.149387	0.0897823	0.0966034	0.212202
			0.149366	0.0838228	0.0950405	0.202362
			0.144317	0.0850819	0.0895384	0.195941
			0.135688	0.0847854	0.0840119	0.193737
			0.1257	0.0784246	0.0806459	0.19037
			0.12274	0.073889	0.074516	0.185821
			0.123292	0.0705305	0.0701615	0.182553
			0.123733	0.0645129	0.0721527	0.178246
			0.123619	0.0598754	0.0713423	0.172401
			0.11287	0.0560092	0.0683061	0.167358
			0.108164	0.050318	0.0664038	0.160483
			0.112541	0.0461511	0.0625491	0.156719
			0.108333	0.0420792	0.060623	0.154141
			0.105679	0.0356489	0.0605527	0.146002
			0.102865	0.0315924	0.0596739	0.143446
			0.0992711	0.0291691	0.061393	0.143598
			0.10384	0.0256442	0.0609108	0.136382
			0.10418	0.0235447	0.053718	0.129216
			0.098144	0.0210033	0.0493733	0.124685
			0.0934009	0.0172298	0.0498305	0.121737
			0.0925969	0.0148435	0.04746	0.119231
			0.0904288	0.0145071	0.0443124	0.11549
			0.0812809	0.0152161	0.0438777	0.111757
			0.0768307	0.0141418	0.042004	0.109101
			0.076676	0.0144314	0.037716	0.109843
			0.0767191	0.0159057	0.0363964	0.110065
			0.080726	0.0116683	0.0349542	0.108461
			0.0749727	0.00676098	0.0323263	0.104988
			0.0660207	0.00573054	0.0359179	0.0976405
			0.0688841	0.00580824	0.0379819	0.0960398
			0.0691855	0.00779152	0.0362884	0.0973117
			0.0674776	0.00840385	0.0377674	0.0928933
			0.0688711	0.00699245	0.0383805	0.0892827
			0.0668357	0.00855981	0.0419551	0.087307
			0.0677216	0.0109092	0.0451099	0.0842693
			0.0706163	0.0112976	0.0399632	0.0797744
			0.0731938	0.00974516	0.0373469	0.0774229
			0.0754289	0.00793061	0.0375729	0.0786691
			0.0700304	0.00958319	0.0332982	0.0765236
			0.0638664	0.0112112	0.0307035	0.0726931
			0.0596766	0.0111776	0.0312038	0.0703905
			0.0557998	0.0135004	0.0290507	0.0691645
			0.0639413	0.0167667	0.0285311	0.0673589
			0.0728175	0.0186815	0.0297923	0.0627002
			0.0626704	0.0173351	0.0269889	0.0617095
			0.0541727	0.0161272	0.0285041	0.0597434
			0.0636126	0.0183599	0.0311513	0.0510929
			0.0684716	0.0178652	0.0257517	0.0470321
			0.0660913	0.016731	0.023763	0.0453627
			0.0687835	0.0174963	0.0263014	0.0406396
			0.0688722	0.0174918	0.0273028	0.0392609
			0.067385	0.0178396	0.0287078	0.0395942
			0.0636952	0.0161499	0.0272236	0.0354543
			0.0580961	0.0186403	0.0233322	0.0269895
			0.0614979	0.0225087	0.020814	0.0224354
			0.0677122	0.0176003	0.0174435	0.0221718
			0.0727634	0.0193811	0.0138672	0.0187984
			0.0732843	0.0252201	0.0148751	0.0177718
			0.0670053	0.0236069	0.0150506	0.0164053
			0.0664658	0.0257606	0.0102372	0.00798099
			0.0667828	0.025057	0.00896969	0.00202221
			0.0620738	0.0211861	0.00919313	-0.00248903
			0.0583752	0.0223014	0.006835	-0.00746682
			0.0559623	0.0192055	0.0052349	-0.00590238
			0.0581685	0.018342	0.00238286	-0.00567408
			0.0636448	0.0212968	0.00021336	-0.0126119
			0.0645496	0.0201527	-0.000479032	-0.0188126
			0.0590273	0.0218284	0.000652515	-0.0215268
			0.0559879	0.0243987	0.00424163	-0.0239972
			0.0590759	0.0272829	0.00332538	-0.0265905
			0.0591805	0.0325647	0.000633732	-0.0298566
			0.0599585	0.0315195	-0.00101408	-0.034282
			0.0629958	0.0291506	-0.00241834	-0.0360471
			0.0575767	0.0322284	-0.000649531	-0.037158
			0.0518005	0.0340033	-0.00409776	-0.0422952
			0.0587965	0.0342643	-0.00954505	-0.0456773
			0.0661308	0.0361478	-0.00701259	-0.047583
			0.0608657	0.0379031	-0.00591816	-0.0537532
			0.0582418	0.039525	-0.00736458	-0.0559836
			0.0631507	0.0408564	-0.006151	-0.0570282
			0.0640261	0.0412693	-0.00408243	-0.0644037
			0.0674399	0.0429943	-0.00298993	-0.0643885
			0.0711443	0.0431927	-0.00667823	-0.064334
			0.0676373	0.0391318	-0.00910931	-0.075068
			0.0651354	0.0370381	-0.00885204	-0.0761075
			0.0679631	0.0376542	-0.0138301	-0.0712208
			0.0730804	0.0385701	-0.0152555	-0.0756733
			0.0708637	0.0404612	-0.0110223	-0.0804465
			0.0669709	0.04113	-0.0127975	-0.081582
			0.0705297	0.0422414	-0.0166467	-0.0801369
			0.0714905	0.043249	-0.0153256	-0.0777571
			0.0738778	0.0435452	-0.0124501	-0.0785459
			0.0764213	0.0458094	-0.0104969	-0.0818534
			0.0720882	0.0438298	-0.0104872	-0.0855888
			0.0728014	0.0407645	-0.0131721	-0.0883904
			0.0752326	0.0439274	-0.013326	-0.0937335
			0.0739144	0.0460211	-0.0117198	-0.100715
			0.0723364	0.0456151	-0.0141293	-0.103482
			0.0692354	0.0456324	-0.0165381	-0.104043
			0.0701253	0.0457962	-0.0160094	-0.105724
			0.0721874	0.0451234	-0.0169737	-0.108998
			0.0710314	0.0423369	-0.0196353	-0.109645
			0.0709486	0.0449228	-0.017361	-0.108513
			0.0696255	0.0501482	-0.0146775	-0.111731
			0.069814	0.0475679	-0.0201793	-0.111322
			0.0707226	0.0469019	-0.0239751	-0.109089
			0.0672294	0.0514816	-0.0251629	-0.114054
			0.0676488	0.0510177	-0.0288485	-0.112466
			0.0681257	0.0487822	-0.0287305	-0.107013
			0.0665427	0.0474072	-0.031019	-0.112775
			0.0721633	0.0451065	-0.0340177	-0.115736
			0.0715119	0.0456021	-0.0301258	-0.11348
			0.0701979	0.047509	-0.0294847	-0.117556
			0.0802327	0.0491188	-0.0295048	-0.117586
			0.0785873	0.0502508	-0.0239778	-0.114802
			0.0753598	0.0513869	-0.021466	-0.120374
			0.0819139	0.0539768	-0.0234467	-0.124763
			0.0795127	0.0525538	-0.0273113	-0.12318
			0.0835024	0.0497018	-0.0319116	-0.124586
			0.0891102	0.0492378	-0.0341022	-0.128295
			0.076866	0.0476879	-0.0365605	-0.125766
			0.0711655	0.048023	-0.0390612	-0.122543
			0.0700678	0.0460502	-0.0366945	-0.125943
			0.0612375	0.0440215	-0.0355042	-0.126007
			0.063209	0.0477463	-0.0370086	-0.122134
			0.0689925	0.0466605	-0.0348037	-0.123137
			0.0655872	0.0441299	-0.0342842	-0.125255
			0.0635361	0.0442086	-0.0358433	-0.125049
			0.0659898	0.0433701	-0.0339872	-0.126446
			0.067987	0.04498	-0.0341887	-0.130135
			0.0663246	0.0429673	-0.0373452	-0.129037
			0.0656393	0.0386201	-0.039558	-0.126251
			0.0716435	0.0359963	-0.0411605	-0.130551
			0.0743874	0.0347239	-0.0419044	-0.132333
			0.0685115	0.0387152	-0.0431826	-0.131059
			0.0623544	0.0375254	-0.043381	-0.134699
			0.0592338	0.0333874	-0.041221	-0.133258
			0.0615832	0.0366392	-0.0419677	-0.1287
			0.0639625	0.0367273	-0.0443803	-0.131755
			0.0559412	0.0335242	-0.04611	-0.136464
			0.0526162	0.0325214	-0.0497512	-0.138368
			0.0557865	0.0326848	-0.0523513	-0.137801
			0.0480815	0.0324467	-0.0529016	-0.134904
			0.047981	0.0303582	-0.0538073	-0.134739
			0.0546175	0.0333086	-0.0534002	-0.135934
			0.0485797	0.0369255	-0.0510911	-0.13102
			0.0484428	0.0361595	-0.048342	-0.125443
			0.0496282	0.037871	-0.0477889	-0.12751
			0.0424785	0.0372134	-0.049567	-0.128062
			0.0429611	0.0348688	-0.0500642	-0.125422
			0.0427869	0.0356058	-0.0522691	-0.129795
			0.0403979	0.0334704	-0.0572518	-0.130859
			0.0439529	0.029954	-0.0571212	-0.125416
			0.0442955	0.0284388	-0.053367	-0.125521
			0.0430984	0.0276041	-0.0501617	-0.123258
			0.0464884	0.0255422	-0.0434979	-0.117937
			0.0487626	0.0216932	-0.0371463	-0.117738
			0.0447383	0.0198949	-0.0354628	-0.115617
			0.0414021	0.0193574	-0.0346074	-0.112071
			0.0449039	0.0171018	-0.0333978	-0.111765
			0.0462461	0.0157588	-0.0315164	-0.11316
			0.0435027	0.0156113	-0.0319734	-0.115164
			0.0427827	0.0134151	-0.0374878	-0.114582
			0.041933	0.0108396	-0.0420823	-0.113322
			0.0413406	0.00992812	-0.0446284	-0.11707
			0.0403239	0.00815855	-0.0476632	-0.120499
			0.0355668	0.0078954	-0.0483786	-0.117307
			0.0327766	0.0118723	-0.0479207	-0.114902
			0.0320208	0.0148315	-0.0497564	-0.113057
			0.0288292	0.0130421	-0.0489425	-0.107789
			0.0290142	0.0101766	-0.0422035	-0.106827
			0.0307225	0.0121695	-0.0379882	-0.105068
			0.0281753	0.0159656	-0.0373862	-0.100579
			0.0264142	0.0153176	-0.0360278	-0.10293
			0.0259067	0.0157665	-0.0384395	-0.105818
			0.0253569	0.0197436	-0.0408509	-0.105077
			0.0253288	0.0194746	-0.0404772	-0.105528
			0.0248055	0.0163671	-0.0419041	-0.108005
			0.0260865	0.0189756	-0.0405521	-0.109996
			0.031595	0.0243215	-0.0399136	-0.110713
			0.0390301	0.0250896	-0.0437689	-0.112677
			0.037237	0.0267779	-0.0456105	-0.111287
			0.0325918	0.0307086	-0.047589	-0.107325
			0.0388432	0.0290195	-0.0460368	-0.107156
			0.0423157	0.0256661	-0.0402705	-0.107012
			0.0405511	0.0234475	-0.0423037	-0.104047
			0.0390012	0.0205272	-0.0453566	-0.0977385
			0.0361566	0.0214399	-0.0431292	-0.0944281
			0.0384566	0.023018	-0.0434326	-0.0975888
			0.0381066	0.0217961	-0.0432448	-0.0966476
			0.0319657	0.0225189	-0.0406281	-0.095846
			0.0268939	0.024604	-0.040162	-0.0983326
			0.0233817	0.0245629	-0.041399	-0.095912
			0.0224537	0.0233973	-0.0410845	-0.0957899
			0.0233996	0.0221089	-0.0399463	-0.0974204
			0.0310191	0.0183612	-0.0418563	-0.0954203
			0.0308943	0.0151921	-0.0438299	-0.0949687
			0.0167024	0.0154063	-0.0448418	-0.0962717
			0.0132277	0.0122186	-0.0452227	-0.100421
			0.00675392	0.00737137	-0.0441473	-0.100921
			-0.00175371	0.00719008	-0.0474782	-0.097858
			0.0131528	0.00932658	-0.0507217	-0.102338
			0.019433	0.0125872	-0.0507816	-0.103319
			0.014742	0.0145579	-0.052521	-0.100119
			0.0246041	0.0135886	-0.0522785	-0.101718
			0.026969	0.012195	-0.0522138	-0.101305
			0.0243228	0.0113186	-0.0536801	-0.102572
			0.0306089	0.0104819	-0.0543898	-0.101953
			0.0330124	0.00771161	-0.0548775	-0.0953206
			0.0330153	0.00564439	-0.0530847	-0.0946289
			0.0331129	0.00466369	-0.0523118	-0.0952492
			0.0333145	0.00168244	-0.0522961	-0.093572
			0.0352949	0.00263828	-0.0527577	-0.0944524
			0.0313885	0.00624343	-0.0551034	-0.0932262
			0.0225139	0.00523656	-0.0539473	-0.0932181
			0.0166751	0.00541345	-0.052322	-0.0978098
			0.0177675	0.00982361	-0.0503444	-0.0995434
			0.0204812	0.0106507	-0.0464516	-0.0977068
			0.0184474	0.0101724	-0.0484274	-0.0972752
			0.0183532	0.0152452	-0.0509029	-0.0970053
			0.0215546	0.0174891	-0.0480957	-0.0953986
			0.0250533	0.0138862	-0.047002	-0.0943717
			0.0266794	0.0129695	-0.0463763	-0.0917353
			0.0224766	0.0141757	-0.0437537	-0.0879181
			0.0233326	0.0143196	-0.0440133	-0.0869846
			0.0251545	0.0137836	-0.0446808	-0.0893181
			0.0172411	0.012356	-0.0437544	-0.0919541
			0.0160632	0.00840358	-0.0453171	-0.0895404
			0.0172599	0.00344906	-0.0456174	-0.0884717
			0.0140074	0.000526294	-0.044867	-0.0930495
			0.0190458	-0.00247258	-0.0474074	-0.0930953
			0.0206657	-0.00371411	-0.0469514	-0.090224
			0.0159881	-0.00383514	-0.0457451	-0.0869589
			0.0127872	-0.00610918	-0.0490809	-0.0836931
			0.00972	-0.00498387	-0.0481883	-0.0833625
			0.0141312	-0.00333843	-0.0451054	-0.0802834
			0.0102561	-0.00479729	-0.0469343	-0.0821662
			-0.00108214	-0.00495543	-0.0482069	-0.0877347
			0.00395732	-0.00907055	-0.0489912	-0.0825945
			0.00164905	-0.0144939	-0.0487773	-0.079581
			-0.00481347	-0.0118386	-0.0459041	-0.0828697
			0.00402948	-0.00825097	-0.0470218	-0.0822507
			-0.000441529	-0.0080163	-0.0467363	-0.0810001
			-0.00794321	-0.00959074	-0.0426343	-0.0775344
			-0.00451521	-0.0128335	-0.0436695	-0.0748899
			-0.0077058	-0.0130265	-0.0439624	-0.0789139
			-0.00827289	-0.0146322	-0.043098	-0.0805786
			-0.00391137	-0.018476	-0.046436	-0.0790008
			-0.00335152	-0.0192659	-0.0452948	-0.0780247
			-0.013429	-0.0231647	-0.0423674	-0.0751057
			-0.022836	-0.0276231	-0.0440395	-0.0763934
			-0.018935	-0.0286169	-0.045753	-0.0783332
			-0.0261103	-0.0307942	-0.0475793	-0.0739085
			-0.0332754	-0.0334453	-0.0485418	-0.0730661
			-0.0299646	-0.0355884	-0.0489407	-0.0735567
			-0.0352424	-0.037465	-0.0483593	-0.0727813
			-0.0319704	-0.0402137	-0.0439446	-0.0752418
			-0.026734	-0.0392554	-0.0423739	-0.0747334
			-0.0257642	-0.0361612	-0.0418137	-0.0742561
			-0.0207864	-0.0383732	-0.0392601	-0.0739101
			-0.0289069	-0.0364438	-0.0401219	-0.0716109
			-0.0294328	-0.0338354	-0.0402052	-0.0719319
			-0.0230707	-0.0351861	-0.0403481	-0.0704555
			-0.0332007	-0.0316891	-0.0412618	-0.0682703
			-0.0330411	-0.0335757	-0.0403686	-0.0637923
			-0.0283189	-0.0387933	-0.0432429	-0.0582349
			-0.0375807	-0.0395792	-0.0456596	-0.0581054
			-0.0416899	-0.0449326	-0.046795	-0.0567053
			-0.0409224	-0.0509143	-0.0504478	-0.0584941
			-0.0434095	-0.0536448	-0.0511282	-0.0607078
			-0.0446529	-0.0544743	-0.0510929	-0.0568304
			-0.0459799	-0.0560137	-0.0542937	-0.0590166
			-0.0523179	-0.0631612	-0.0603332	-0.0597527
			-0.0617967	-0.0709164	-0.0673025	-0.0553032
			-0.0644457	-0.0785539	-0.0736108	-0.054823
			-0.063783	-0.083669	-0.0767116	-0.0523764
			-0.0698246	-0.081923	-0.0699655	-0.0491299
			-0.0685552	-0.0809239	-0.0577687	-0.0482046
			-0.0633311	-0.0788623	-0.0419202	-0.0474889
			-0.0728685	-0.0734819	-0.0248164	-0.0467368
			-0.0707277	-0.0698094	-0.0169065	-0.0451025
			-0.0531598	-0.0636276	-0.00866934	-0.045237
			-0.0492897	-0.0562819	0.00220162	-0.0448267
			-0.0436222	-0.0491913	0.0085334	-0.0421206
			-0.0346625	-0.0402998	0.0149131	-0.040606
			-0.0351175	-0.0375579	0.021032	-0.0376021
			-0.0296283	-0.0357189	0.0308436	-0.0328422
			-0.0278259	-0.0308523	0.0411119	-0.0309396
			-0.0327993	-0.0340999	0.0459937	-0.0306926
			-0.0300994	-0.0349502	0.0502591	-0.0296145
			-0.0352207	-0.0310889	0.0500121	-0.0299891
			-0.0451639	-0.0367751	0.048183	-0.0305996
			-0.047608	-0.0400836	0.0450636	-0.0297413
			-0.0568688	-0.0396378	0.0377855	-0.0312366
			-0.063506	-0.045019	0.0355999	-0.0317584
			-0.0605543	-0.045726	0.0332801	-0.0322909
			-0.0648981	-0.0459069	0.0277518	-0.0370146
			-0.0696887	-0.0528826	0.0232467	-0.0340549
			-0.072787	-0.0598345	0.0166579	-0.0290818
			-0.0787803	-0.0674747	0.0116248	-0.0334115
			-0.0813799	-0.0738458	0.00836725	-0.0337319
			-0.0902436	-0.0794177	0.00583813	-0.0321435
			-0.101022	-0.0865759	0.00371394	-0.0337391
			-0.104998	-0.0866446	0.00122641	-0.0323078
			-0.10984	-0.0849617	0.00318414	-0.0323983
			-0.110768	-0.0876138	0.0049997	-0.0308813
			-0.111452	-0.0853641	0.00656116	-0.0271485
			-0.109233	-0.0809144	0.0124429	-0.0262605
			-0.101689	-0.0766803	0.0187128	-0.0215522
			-0.106285	-0.0700216	0.0267005	-0.0176971
			-0.105985	-0.0655077	0.0348945	-0.0218924
			-0.101509	-0.0617012	0.0427189	-0.0236947
			-0.111062	-0.0571683	0.0509178	-0.0216786
			-0.107184	-0.053904	0.057414	-0.0210524
			-0.102121	-0.052261	0.0674143	-0.0168837
			-0.109221	-0.050868	0.074726	-0.0161206
			-0.0979553	-0.0478421	0.0785317	-0.0201119
			-0.0863163	-0.0465839	0.0870277	-0.0173903
			-0.0853019	-0.0450534	0.0903803	-0.0155558
			-0.0801318	-0.0430498	0.0937717	-0.0163176
			-0.0774648	-0.0462182	0.102106	-0.0164416
			-0.0718962	-0.0481556	0.103614	-0.0180132
			-0.0699478	-0.0453543	0.105248	-0.0150462
			-0.0716213	-0.0416267	0.105941	-0.0143359
			-0.0634382	-0.0354096	0.101975	-0.0142417
			-0.0622497	-0.0306734	0.0995711	-0.00914675
			-0.0640754	-0.0327096	0.0949845	-0.010704
			-0.0598449	-0.0321492	0.0967351	-0.0138591
			-0.0585329	-0.0268501	0.0975123	-0.0139164
			-0.0539185	-0.0262108	0.0860659	-0.0150235
			-0.0510778	-0.0232909	0.0855324	-0.0137966
			-0.0499743	-0.0198854	0.0903002	-0.0132004
			-0.0441967	-0.024757	0.0879199	-0.0151143
			-0.0384038	-0.0245891	0.0901983	-0.0160995
			-0.034355	-0.018912	0.0909613	-0.0146875
			-0.0355439	-0.0172038	0.0934928	-0.0138251
			-0.0267583	-0.0169991	0.0981798	-0.0140513
			-0.0146754	-0.0168092	0.0962215	-0.0112919
			-0.0195644	-0.01408	0.101198	-0.00896736
			-0.0187399	-0.0114801	0.106612	-0.00970985
			-0.0170444	-0.0144989	0.107595	-0.0112987
			-0.0205654	-0.0192811	0.114723	-0.0122206
			-0.0119491	-0.0202999	0.115375	-0.0131416
			-0.00927188	-0.0199945	0.113788	-0.0141068
			-0.00908777	-0.0220787	0.116766	-0.0114152
			-0.00212774	-0.0231178	0.117678	-0.0100864
			-0.00577015	-0.0249897	0.121484	-0.0118359
			-0.00877631	-0.0285874	0.120753	-0.00948385
			-0.00367078	-0.0316596	0.11936	-0.00605605
			-0.0052936	-0.0388455	0.121467	-0.0070338
			-0.00711852	-0.0434872	0.118176	-0.010795
			0.00171791	-0.0441311	0.121447	-0.0119235
			0.00757769	-0.0495329	0.120576	-0.0115365
			0.00689735	-0.051318	0.110571	-0.0110844
			0.00958946	-0.050168	0.112647	-0.00950234
			0.0104285	-0.0545363	0.112757	-0.0114325
			0.0139921	-0.0567946	0.10893	-0.00921799
			0.0204829	-0.0563611	0.112489	-0.00546064
			0.0182357	-0.0566476	0.111902	-0.0105682
			0.0189841	-0.0573893	0.111806	-0.00922755
			0.0233402	-0.0632554	0.113716	-0.00472812
			0.0214698	-0.0683455	0.112247	-0.00765583
			0.0184389	-0.068161	0.113546	-0.00662367
			0.0125233	-0.0703837	0.112603	-0.00334237
			0.01082	-0.0728185	0.108698	-0.00296588
			0.0132415	-0.0742493	0.107167	-0.00401029
			0.0072686	-0.0766714	0.104342	-0.00405138
			0.00789106	-0.0750604	0.102705	-0.00424566
			0.0123659	-0.0748849	0.103789	-0.00812846
			0.00601053	-0.0790435	0.100743	-0.00839886
			0.00674523	-0.0821243	0.0943372	-0.00906935
			0.0114104	-0.0854854	0.0922427	-0.0127321
			0.00678744	-0.0860216	0.0931586	-0.0100027
			0.00354431	-0.0843852	0.0916325	-0.00873979
			0.0028222	-0.0838988	0.0907015	-0.00940538
			0.00320736	-0.0808327	0.0920757	-0.00615093
			0.006677	-0.0778964	0.0920671	-0.00693368
			0.00879496	-0.0763698	0.0904983	-0.0104939
			0.00934466	-0.0767598	0.088667	-0.0103407
			0.00594446	-0.0799005	0.0857382	-0.0103174
			-0.00300529	-0.0831038	0.0831719	-0.014259
			-0.00709257	-0.0875431	0.0823021	-0.0121951
			-0.00674791	-0.0879515	0.0817408	-0.00445862
			-0.0110203	-0.0885587	0.0837474	-0.00554871
			-0.0134447	-0.0958928	0.0830617	-0.00664621
			-0.0148861	-0.096436	0.0748983	-0.0037351
			-0.0162904	-0.0944744	0.0724085	-0.00695909
			-0.0100674	-0.0979041	0.0737688	-0.00767954
			-0.0120397	-0.0973716	0.0687994	-0.00449936
			-0.021307	-0.0970076	0.0661283	-0.00537076
			-0.0210134	-0.0976338	0.0656967	-0.00734214
			-0.0242964	-0.0949989	0.0637258	-0.00617511
			-0.0313546	-0.0952815	0.0624541	-0.00341192
			-0.0307537	-0.0953496	0.0592412	-0.00490979
			-0.0270094	-0.0923849	0.0570035	-0.00827149
			-0.0274877	-0.0932959	0.0551553	-0.0100175
			-0.0347531	-0.0961153	0.051761	-0.0111995
			-0.0356342	-0.0948737	0.0504881	-0.00956174
			-0.0345243	-0.0932491	0.0472816	-0.00841527
			-0.0412488	-0.097172	0.0425603	-0.0106579
			-0.0409244	-0.102841	0.0413111	-0.0137349
			-0.0430403	-0.103827	0.0403105	-0.0128686
			-0.0522934	-0.103802	0.0339936	-0.00794032
			-0.0524163	-0.106172	0.0255582	-0.00753246
			-0.0524651	-0.106837	0.0237866	-0.0100881
			-0.0568857	-0.107838	0.0212546	-0.0105615
			-0.0615599	-0.112418	0.0159592	-0.00987036
			-0.0630836	-0.112823	0.0172028	-0.00918455
			-0.0585334	-0.108075	0.0133415	-0.00971508
			-0.0622686	-0.108473	0.00438886	-0.00793652
			-0.0668044	-0.111358	0.00150352	-0.00738904
			-0.0605599	-0.108955	-0.00154772	-0.0100151
			-0.0638429	-0.105952	-0.00409238	-0.0104272
			-0.0740596	-0.104571	-0.00861593	-0.010582
			-0.0728069	-0.102397	-0.0163304	-0.010475
			-0.0643859	-0.0999732	-0.0156998	-0.0129526
			-0.0575141	-0.0983667	-0.0142459	-0.0171031
			-0.0590124	-0.100513	-0.0196027	-0.0188206
			-0.0697326	-0.103969	-0.0231688	-0.0205644
			-0.0798401	-0.104431	-0.0270195	-0.0162329
			-0.0850719	-0.105507	-0.033661	-0.01306
			-0.0886425	-0.108941	-0.0354922	-0.0167772
			-0.0882332	-0.111882	-0.0381446	-0.0170919
			-0.0854023	-0.112532	-0.0485866	-0.0197309
			-0.0861262	-0.112472	-0.0549853	-0.0207166
			-0.0865209	-0.113219	-0.0557696	-0.0169349
			-0.0899764	-0.1132	-0.0588493	-0.0173404
			-0.0985239	-0.114322	-0.0630804	-0.0166244
			-0.102014	-0.117842	-0.0709313	-0.0171477
			-0.104674	-0.119171	-0.0795144	-0.0162128
			-0.106253	-0.117495	-0.0828981	-0.012514
			-0.103185	-0.116831	-0.0856395	-0.0163739
			-0.10683	-0.117481	-0.0894998	-0.0175406
			-0.111841	-0.119016	-0.0942572	-0.0155714
			-0.115047	-0.122004	-0.101226	-0.0160105
			-0.122944	-0.124435	-0.107548	-0.0128857
			-0.123012	-0.127396	-0.110078	-0.0111156
			-0.119071	-0.130075	-0.110501	-0.00954736
			-0.12174	-0.130977	-0.11502	-0.00822564
			-0.122893	-0.133111	-0.122816	-0.0102726
			-0.129549	-0.134189	-0.126328	-0.0105046
			-0.136954	-0.136106	-0.127216	-0.0109635
			-0.129945	-0.140262	-0.130373	-0.011089
			-0.127709	-0.14291	-0.136131	-0.00980041
			-0.135334	-0.147615	-0.143164	-0.00925349
			-0.139325	-0.150444	-0.14663	-0.00948051
			-0.144587	-0.151432	-0.148518	-0.0120706
			-0.148902	-0.156721	-0.153927	-0.0118771
			-0.152072	-0.157232	-0.15833	-0.0110388
			-0.15841	-0.152697	-0.162096	-0.0149989
			-0.15949	-0.151551	-0.167606	-0.0154235
			-0.155511	-0.152484	-0.170885	-0.0130202
			-0.153964	-0.152895	-0.174179	-0.0134174
			-0.156637	-0.153258	-0.176699	-0.0129007
			-0.15985	-0.153752	-0.176371	-0.0120005
			-0.165266	-0.15036	-0.180362	-0.0126496
			-0.169067	-0.148869	-0.183434	-0.0135588
			-0.160326	-0.154971	-0.181401	-0.0144826
			-0.158414	-0.15633	-0.185674	-0.0118913
			-0.164795	-0.154418	-0.191789	-0.00513001
			-0.161843	-0.15865	-0.19276	0.000943021
			-0.16623	-0.160762	-0.194402	0.00425632
			-0.170502	-0.159083	-0.196954	0.00340494
			-0.169021	-0.15968	-0.201654	0.00352953
			-0.176167	-0.160837	-0.206029	0.00702346
			-0.177825	-0.158819	-0.206856	0.00759396
			-0.178059	-0.154434	-0.210499	0.0102056
			-0.178534	-0.155003	-0.212766	0.0121443
			-0.173204	-0.159012	-0.210441	0.00644405
			-0.177985	-0.159205	-0.212263	0.0043254
			-0.185505	-0.161063	-0.217	0.00708359
			-0.18638	-0.164417	-0.219184	0.00733009
			-0.18121	-0.163561	-0.220247	0.00348495
			-0.176807	-0.162747	-0.222103	-0.00191324
			-0.184978	-0.161117	-0.223136	-0.00152099
			-0.186986	-0.159024	-0.223735	0.00145554
			-0.181299	-0.162565	-0.227009	0.00109495
			-0.182545	-0.166439	-0.228552	0.000348469
			-0.181012	-0.166625	-0.229578	0.00114355
			-0.183398	-0.168583	-0.234843	0.00139748
			-0.190906	-0.172186	-0.234256	0.000411582
			-0.189478	-0.174139	-0.231248	0.00140771
			-0.18941	-0.175247	-0.235076	0.00185489
			-0.19527	-0.174807	-0.235603	0.00204785
			-0.193041	-0.173264	-0.235953	0.00534593
			-0.183108	-0.174213	-0.242077	0.00684293
			-0.181725	-0.175056	-0.244663	0.00827969
			-0.186839	-0.174001	-0.243496	0.00902832
			-0.184785	-0.174076	-0.244118	0.00866757
			-0.186005	-0.173982	-0.247149	0.0138323
			-0.190273	-0.173757	-0.245486	0.0172573
			-0.184559	-0.173129	-0.241271	0.0175175
			-0.183786	-0.170885	-0.245681	0.018733
			-0.189522	-0.170774	-0.249205	0.018198
			-0.186446	-0.172456	-0.248062	0.0202183
			-0.184955	-0.174899	-0.251171	0.0225741
			-0.190673	-0.17588	-0.251341	0.0224576
			-0.189698	-0.172649	-0.246639	0.0220825
			-0.184477	-0.173798	-0.247386	0.0185501
			-0.185295	-0.177793	-0.251812	0.0144789
			-0.185339	-0.177187	-0.251984	0.01436
			-0.183418	-0.178254	-0.255348	0.0162944
			-0.183996	-0.178318	-0.262522	0.0151156
			-0.184835	-0.173796	-0.261354	0.0123599
			-0.189116	-0.171301	-0.260006	0.012513
			-0.189596	-0.172455	-0.261895	0.0132638
			-0.188169	-0.174125	-0.260854	0.0153517
			-0.194266	-0.172027	-0.261445	0.0189148
			-0.188332	-0.172488	-0.260715	0.021905
			-0.180367	-0.176672	-0.26046	0.0244022
			-0.186911	-0.175983	-0.262522	0.0225712
			-0.186348	-0.178936	-0.263401	0.01806
			-0.188468	-0.183786	-0.26737	0.0187186
			-0.191869	-0.181234	-0.26861	0.0213784
			-0.184825	-0.178301	-0.266514	0.0207532
			-0.192262	-0.176122	-0.267227	0.022546
			-0.198136	-0.176035	-0.266907	0.0235338
			-0.19532	-0.177706	-0.267479	0.0214308
			-0.198405	-0.178278	-0.270539	0.025185
			-0.188729	-0.180956	-0.272854	0.0275289
			-0.183108	-0.181056	-0.272586	0.0250116
			-0.185055	-0.180085	-0.273179	0.0242837
			-0.178009	-0.181246	-0.275702	0.0236264
			-0.178097	-0.17949	-0.27435	0.0246658
			-0.182739	-0.178042	-0.275603	0.0243711
			-0.194058	-0.181245	-0.279246	0.0213239
			-0.202768	-0.186555	-0.27952	0.0214592
			-0.196302	-0.186608	-0.281784	0.0250706
			-0.195625	-0.184605	-0.282008	0.0269491
			-0.193757	-0.187719	-0.28248	0.0223555
			-0.189463	-0.188614	-0.283789	0.0207121
			-0.190215	-0.187498	-0.281829	0.0234051
			-0.189643	-0.18616	-0.288641	0.0202929
			-0.194451	-0.182665	-0.296113	0.017103
			-0.194337	-0.183515	-0.293739	0.0163055
			-0.1919	-0.184503	-0.290821	0.013955
			-0.196115	-0.182202	-0.284381	0.0123804
			-0.197897	-0.180873	-0.275361	0.0110607
			-0.200463	-0.177829	-0.269347	0.00623138
			-0.198539	-0.176457	-0.261206	0.0058384
			-0.196635	-0.17747	-0.253379	0.0151805
			-0.196549	-0.174682	-0.252408	0.0175673
			-0.188211	-0.173301	-0.255241	0.0148156
			-0.187911	-0.174566	-0.258302	0.0155218
			-0.189959	-0.173239	-0.261635	0.0127548
			-0.187663	-0.173785	-0.26307	0.013954
			-0.190451	-0.174968	-0.264391	0.0143383
			-0.182127	-0.171873	-0.265584	0.0110038
			-0.176338	-0.169226	-0.263556	0.0152551
			-0.182802	-0.16749	-0.263493	0.0164093
			-0.177088	-0.165028	-0.262588	0.0127498
			-0.172477	-0.163969	-0.255745	0.0131088
			-0.172749	-0.162747	-0.249441	0.0154509
			-0.167039	-0.160238	-0.246309	0.0153133
			-0.168871	-0.157926	-0.247074	0.0127812
			-0.170199	-0.156918	-0.249148	0.0120533
			-0.167544	-0.157289	-0.248504	0.00930469
			-0.166779	-0.15621	-0.248324	0.00863179
			-0.163861	-0.151447	-0.250469	0.00973698
			-0.166909	-0.148107	-0.255275	0.00647803
			-0.165863	-0.14788	-0.257609	0.00805655
			-0.160534	-0.143341	-0.25761	0.00819379
			-0.164312	-0.138098	-0.261376	0.00602315
			-0.159409	-0.137698	-0.259717	0.00899702
			-0.148407	-0.134924	-0.252745	0.00651614
			-0.145557	-0.130666	-0.247367	0.00374882
			-0.142408	-0.128668	-0.240495	0.00590587
			-0.136088	-0.126237	-0.237507	0.00468826
			-0.136286	-0.12729	-0.235097	0.00107945
			-0.146977	-0.129595	-0.228349	-0.000495188
			-0.146718	-0.126801	-0.225709	0.00103001
			-0.141222	-0.124382	-0.224814	0.00190192
			-0.15056	-0.122313	-0.220629	-0.000259499
			-0.147377	-0.11864	-0.216324	-0.0048859
			-0.136153	-0.117858	-0.216559	-0.00631753
			-0.13856	-0.116994	-0.218643	-0.00370934
			-0.137568	-0.114478	-0.21761	-0.00391422
			-0.140817	-0.111386	-0.218357	-0.00372721
			-0.148459	-0.110022	-0.219517	-0.00680404
			-0.144327	-0.111866	-0.220683	-0.0118727
			-0.145047	-0.108502	-0.223588	-0.0113575
			-0.145587	-0.104377	-0.219961	-0.0136666
			-0.135345	-0.103987	-0.2162	-0.0121603
			-0.134755	-0.0984612	-0.215783	-0.00922869
			-0.135619	-0.09355	-0.209765	-0.0164324
			-0.128502	-0.0910839	-0.204828	-0.0189886
			-0.129148	-0.0864315	-0.202576	-0.0173674
			-0.130862	-0.0841404	-0.199314	-0.0159121
			-0.125006	-0.0816401	-0.198724	-0.0140051
			-0.114877	-0.0768616	-0.196527	-0.0185197
			-0.111362	-0.0727008	-0.189898	-0.0171712
			-0.116774	-0.068003	-0.18311	-0.0114942
			-0.109668	-0.063594	-0.181491	-0.0137322
			-0.102725	-0.0641979	-0.182188	-0.0154924
			-0.107227	-0.0665507	-0.177879	-0.0149712
			-0.102635	-0.0639487	-0.17542	-0.0163655
			-0.095937	-0.0612538	-0.173594	-0.0181529
			-0.091566	-0.0586499	-0.170014	-0.0173218
			-0.0911339	-0.0531095	-0.175932	-0.0157954
			-0.0952939	-0.0504073	-0.177215	-0.0172051
			-0.091617	-0.0513288	-0.167727	-0.0189166
			-0.0915803	-0.0529344	-0.166923	-0.0209208
			-0.0918272	-0.0509145	-0.168725	-0.0231047
			-0.0856517	-0.0467826	-0.167532	-0.0227242
			-0.0872373	-0.0456815	-0.168283	-0.0194854
			-0.0891694	-0.0423355	-0.16722	-0.0213792
			-0.0833695	-0.0367195	-0.166545	-0.030664
			-0.0725218	-0.0337573	-0.162686	-0.0304996
			-0.0660036	-0.0342413	-0.156945	-0.024033
			-0.0669384	-0.0369592	-0.156888	-0.0248148
			-0.0667037	-0.0384384	-0.157341	-0.0251359
			-0.0706224	-0.0399112	-0.157723	-0.0243315
			-0.0728178	-0.0426966	-0.156138	-0.0252986
			-0.0672758	-0.045605	-0.153846	-0.0249156
			-0.0673083	-0.0441685	-0.15495	-0.0229061
			-0.0708856	-0.0422426	-0.152431	-0.020492
			-0.0707153	-0.0503242	-0.151501	-0.0228913
			-0.0758385	-0.055652	-0.151796	-0.0264
			-0.0887632	-0.0546344	-0.150107	-0.0252185
			-0.0892278	-0.0574048	-0.154653	-0.0243162
			-0.0813261	-0.0571609	-0.154962	-0.0232668
			-0.0826433	-0.0585794	-0.153861	-0.0207932
			-0.0778899	-0.0600369	-0.159498	-0.021102
			-0.0732876	-0.0558486	-0.159663	-0.0220252
			-0.0759502	-0.0578102	-0.160834	-0.02334
			-0.071385	-0.0577843	-0.162388	-0.0277116
			-0.073996	-0.0557975	-0.159207	-0.0284094
			-0.0783475	-0.0611346	-0.163208	-0.0262167
			-0.0749492	-0.0614266	-0.163641	-0.0264765
			-0.082807	-0.0618685	-0.158403	-0.0244282
			-0.0859018	-0.0667377	-0.160595	-0.0231771
			-0.0737443	-0.0658615	-0.158273	-0.0252223
			-0.0714698	-0.0659764	-0.15147	-0.0275084
			-0.0778052	-0.0698708	-0.149768	-0.0305208
			-0.0773006	-0.0727482	-0.146972	-0.0292924
			-0.0769446	-0.0751148	-0.14574	-0.0268743
			-0.0820408	-0.0787001	-0.146737	-0.0280938
			-0.0855699	-0.0823941	-0.144095	-0.028044
			-0.0881299	-0.0815744	-0.140586	-0.0287049
			-0.0926746	-0.0820021	-0.137145	-0.0302569
			-0.0947001	-0.0818839	-0.134085	-0.0289216
			-0.0874321	-0.0737793	-0.132377	-0.0264869
			-0.0818386	-0.070807	-0.13183	-0.0265519
			-0.0906092	-0.0705956	-0.131965	-0.0320116
			-0.0914956	-0.0668022	-0.128537	-0.0366648
			-0.0844629	-0.0718071	-0.124339	-0.0334528
			-0.0895572	-0.0775158	-0.125184	-0.0297352
			-0.0922607	-0.0834636	-0.127261	-0.032128
			-0.099974	-0.103414	-0.130028	-0.0352394
			-0.119251	-0.12493	-0.139407	-0.0345485
			-0.126649	-0.13614	-0.150237	-0.0322799
			-0.123382	-0.134484	-0.148708	-0.0320653
			-0.108953	-0.12098	-0.137007	-0.0335592
			-0.0968113	-0.114321	-0.131195	-0.03495
			-0.113375	-0.129259	-0.134038	-0.0379132
			-0.141892	-0.162847	-0.141387	-0.0386776
			-0.179432	-0.200736	-0.15527	-0.0364023
			-0.222664	-0.21795	-0.1633	-0.0382449
			-0.232423	-0.19954	-0.15396	-0.0387713
			-0.206265	-0.152187	-0.13757	-0.037508
			-0.154901	-0.0844334	-0.112778	-0.0400424
			-0.0826259	-0.00842813	-0.0814577	-0.0385491
			-0.0128174	0.055483	-0.0654028	-0.0368991
			0.0483023	0.102259	-0.0596584	-0.036811
			0.0907918	0.136065	-0.0485944	-0.0311002
			0.100928	0.15497	-0.0331056	-0.0300846
			0.0968272	0.162299	-0.0105065	-0.0326997
			0.0859598	0.161587	0.0161994	-0.0294925
			0.0615697	0.151713	0.0395089	-0.0264283
			0.0314658	0.134904	0.0567692	-0.0269423
			0.00265634	0.116721	0.0654866	-0.0295745
			-0.0278648	0.10744	0.0729532	-0.0303436
			-0.0597065	0.111264	0.0830546	-0.0288011
			-0.0817008	0.121875	0.0906167	-0.0286682
			-0.091232	0.136116	0.0970021	-0.0282179
			-0.0983254	0.147714	0.100513	-0.0259646
			-0.106832	0.149743	0.100267	-0.0230677
			-0.112175	0.145341	0.0964234	-0.023881
			-0.114666	0.134657	0.0836846	-0.0258396
			-0.12554	0.115181	0.070396	-0.0254254
			-0.142791	0.0903437	0.0584289	-0.0273438
			-0.152443	0.0641389	0.0396236	-0.0270982
			-0.159096	0.0392201	0.0241525	-0.0275708
			-0.163393	0.0160302	0.0101672	-0.0318827
			-0.155008	-0.00557852	-0.00592817	-0.0316912
			-0.143081	-0.0171911	-0.00897054	-0.0331787
			-0.132065	-0.0129966	-0.00554618	-0.0336405
			-0.118989	-0.00162834	0.00168297	-0.0284849
			-0.111107	0.0139356	0.022434	-0.0269223
			-0.0971269	0.0373819	0.0479274	-0.0249475
			-0.0728932	0.0688598	0.0799118	-0.020688
			-0.0560365	0.103048	0.113821	-0.01522
			-0.0450051	0.129214	0.139612	-0.0116368
			-0.0379829	0.153943	0.169127	-0.0155428
			-0.0406373	0.181425	0.196332	-0.0152422
			-0.0468187	0.202066	0.218778	-0.00993581
			-0.0480402	0.222091	0.243909	-0.00768361
			-0.0443383	0.24046	0.26189	-0.00571387
			-0.0393443	0.253696	0.279876	-0.00591158
			-0.0252367	0.267674	0.299114	-0.00678118
			-0.0108312	0.277732	0.310841	-0.0052263
			-0.00538484	0.285985	0.319368	-0.00296025
			0.0132937	0.291762	0.32206	-0.00296296
			0.0347321	0.290067	0.324589	-0.00377752
			0.0464949	0.287747	0.326686	7.24412e-05
			0.0692849	0.288677	0.322689	-0.000101466
			0.0911299	0.293714	0.31983	-0.00486422
			0.10659	0.295188	0.315125	-0.00611358
			0.127888	0.2924	0.316831	-0.00907065
			0.144255	0.297405	0.326044	-0.00707301
			0.157314	0.303078	0.327655	0.00169958
			0.170647	0.308289	0.332158	0.0054997
			0.182757	0.319839	0.340895	0.00522874
			0.200363	0.329768	0.350628	0.00365195
			0.218306	0.34232	0.366767	0.00341011
			0.236642	0.357124	0.379024	0.00492001
			0.254661	0.366641	0.392216	0.0079631
			0.263636	0.382204	0.408503	0.0140222
			0.273146	0.399488	0.420594	0.0168769
			0.284255	0.4087	0.439034	0.0173697
			0.291984	0.4218	0.456298	0.0178189
			0.309161	0.437963	0.466319	0.0176991
			0.331403	0.449812	0.481479	0.0200894
			0.345161	0.461538	0.494815	0.0191527
			0.353127	0.472663	0.503348	0.016037
			0.360945	0.482898	0.51389	0.0182682
			0.374271	0.493634	0.52265	0.0217163
			0.387911	0.502385	0.529212	0.0219106
			0.392996	0.50789	0.535808	0.0177285
			0.396196	0.509221	0.542698	0.0131789
			0.40283	0.511215	0.545922	0.0116812
			0.410298	0.517421	0.54256	0.0112439
			0.417091	0.518632	0.540654	0.0129304
			0.420401	0.514768	0.541218	0.0131939
			0.41593	0.513418	0.540758	0.0119338
			0.409627	0.508016	0.541231	0.0144815
			0.408603	0.498386	0.539087	0.0168899
			0.404613	0.495559	0.535768	0.0200233
			0.397859	0.495475	0.534619	0.0241092
			0.389209	0.489249	0.531957	0.0236025
			0.374717	0.481318	0.527145	0.0251877
			0.375818	0.475899	0.520362	0.0290989
			0.386414	0.467853	0.515446	0.0268539
			0.379007	0.45555	0.513688	0.0267769
			0.37215	0.446081	0.509135	0.0329361
			0.369834	0.439964	0.502681	0.0325841
			0.360164	0.430576	0.497893	0.027677
			0.352501	0.420887	0.496816	0.0281297
			0.341484	0.413805	0.496372	0.0298984
			0.334683	0.403664	0.4915	0.0310142
			0.331704	0.393337	0.485285	0.0339588
			0.316115	0.385091	0.478878	0.0364147
			0.308008	0.373547	0.472032	0.0366783
			0.310026	0.363396	0.464854	0.0362761
			0.312595	0.355809	0.458804	0.0346778
			0.313329	0.346252	0.454456	0.030846
			0.29984	0.338269	0.443797	0.0300661
			0.29631	0.329524	0.431585	0.0300766
			0.301762	0.320182	0.424542	0.0261543
			0.290369	0.313465	0.4175	0.0250843
			0.285989	0.306201	0.41218	0.0255687
			0.284635	0.302274	0.40611	0.0248423
			0.275016	0.296121	0.398665	0.0248319
			0.281574	0.284186	0.391404	0.0228585
			0.290196	0.280279	0.382121	0.0235796
			0.284507	0.278841	0.378126	0.0274498
			0.280846	0.273116	0.372966	0.0284307
			0.280253	0.271477	0.362467	0.0269562
			0.274959	0.270563	0.356025	0.0237278
			0.272696	0.267183	0.347936	0.0243089
			0.277719	0.265224	0.342948	0.0285862
			0.279092	0.265888	0.345686	0.0279756
			0.279341	0.266311	0.345223	0.0265937
			0.282396	0.26379	0.343064	0.027868
			0.279435	0.262511	0.34036	0.0273758
			0.278902	0.263576	0.337673	0.0256421
			0.283089	0.264239	0.338649	0.022934
			0.283949	0.263622	0.339237	0.0205707
			0.285447	0.261971	0.337899	0.0203738
			0.281755	0.266647	0.338457	0.0199713
			0.2774	0.277276	0.343683	0.0198103
			0.285777	0.282593	0.34734	0.0196771
			0.28997	0.284342	0.348714	0.0199604
			0.284241	0.28789	0.353252	0.0229049
			0.290126	0.292993	0.354695	0.0244672
			0.29985	0.30067	0.35561	0.025321
			0.300785	0.306325	0.359641	0.0262945
			0.309644	0.308747	0.362295	0.0246255
			0.316059	0.313216	0.367873	0.025752
			0.312237	0.319215	0.371793	0.0263462
			0.322252	0.322926	0.371807	0.0237633
			0.327455	0.324865	0.378219	0.0259322
			0.32002	0.330626	0.385258	0.0286631
			0.324668	0.335028	0.386308	0.0286317
			0.327822	0.33322	0.389122	0.0273277
			0.330174	0.336571	0.390672	0.0252207
			0.333921	0.342692	0.388781	0.0282983
			0.329356	0.345043	0.396599	0.0322598
			0.339947	0.348523	0.405637	0.0317071
			0.353392	0.348441	0.404279	0.0315734
			0.346565	0.347121	0.403537	0.0314325
			0.339268	0.350025	0.401445	0.0307951
			0.342991	0.349086	0.402514	0.0307586
			0.349176	0.34665	0.410287	0.0296705
			0.338115	0.34818	0.410194	0.030723
			0.324965	0.350574	0.412416	0.0345666
			0.332278	0.353304	0.415888	0.0363446
			0.336894	0.354064	0.411015	0.0343098
			0.343075	0.354763	0.412782	0.0306646
			0.351927	0.357827	0.414001	0.0321397
			0.349465	0.357406	0.410758	0.0382897
			0.356771	0.35701	0.413089	0.0403925
			0.360278	0.359352	0.411941	0.0390352
			0.351303	0.357299	0.410533	0.0352731
			0.351434	0.35466	0.41403	0.0322197
			0.354295	0.357186	0.41287	0.0357822
			0.356879	0.360548	0.409213	0.0354003
			0.349839	0.359107	0.407909	0.0330249
			0.343313	0.353598	0.406805	0.0387998
			0.355992	0.351586	0.405689	0.0385811
			0.356744	0.353216	0.405333	0.0343543
			0.349515	0.354242	0.405638	0.0358409
			0.354948	0.356563	0.403498	0.0328666
			0.357821	0.356976	0.400484	0.031343
			0.361016	0.353889	0.401146	0.0348048
			0.361345	0.35299	0.397489	0.0323392
			0.353117	0.351944	0.390862	0.0291613
			0.353058	0.349661	0.391319	0.0298664
			0.359631	0.348645	0.389346	0.0298601
			0.358462	0.345568	0.383081	0.0268798
			0.354787	0.344825	0.381146	0.025551
			0.357575	0.348054	0.380417	0.0297586
			0.3598	0.348118	0.378761	0.0296455
			0.360052	0.345623	0.374537	0.0259596
			0.360176	0.341227	0.370023	0.0263423
			0.353709	0.339539	0.369655	0.0260251
			0.349517	0.340865	0.368469	0.0263317
			0.356591	0.337161	0.365958	0.0270762
			0.36292	0.337308	0.364765	0.0269547
			0.360156	0.340614	0.36253	0.0284376
			0.355981	0.337762	0.357365	0.027361
			0.361355	0.336171	0.351177	0.0252491
			0.366616	0.333138	0.350223	0.024201
			0.355448	0.32781	0.351682	0.0231894
			0.350133	0.325941	0.34613	0.02079
			0.361387	0.323113	0.341051	0.0193541
			0.361511	0.322373	0.342958	0.0238101
			0.356417	0.322384	0.339682	0.0217674
			0.354899	0.317689	0.333996	0.0163875
			0.351686	0.31634	0.334831	0.0203052
			0.357616	0.316803	0.332118	0.0219531
			0.355428	0.311743	0.326567	0.0232065
			0.347431	0.310392	0.324712	0.0242276
			0.356419	0.313995	0.3228	0.0186572
			0.356203	0.31133	0.319291	0.0164048
			0.347582	0.307864	0.314578	0.0152253
			0.350571	0.308072	0.313266	0.0156534
			0.350335	0.304827	0.312282	0.0187268
			0.346964	0.301503	0.308106	0.0146757
			0.341642	0.299065	0.308442	0.0119874
			0.337566	0.291197	0.306168	0.0135885
			0.344763	0.283466	0.297793	0.0105434
			0.345706	0.282606	0.294894	0.0073506
			0.339901	0.281537	0.294667	0.00740548
			0.340132	0.27694	0.291159	0.00853003
			0.341332	0.274648	0.288414	0.0104238
			0.345698	0.272334	0.286403	0.0110765
			0.343911	0.2688	0.279645	0.0098337
			0.333309	0.267439	0.274927	0.0105468
			0.3334	0.264118	0.277759	0.0124944
			0.333369	0.258077	0.277374	0.0114776
			0.328417	0.256315	0.275617	0.0112323
			0.335051	0.258719	0.274873	0.0125764
			0.332699	0.256967	0.269762	0.0115011
			0.322811	0.253376	0.267189	0.00980086
			0.332405	0.252235	0.262158	0.00795061
			0.334828	0.247377	0.253422	0.00789534
			0.324036	0.243335	0.25481	0.0102857
			0.318569	0.24324	0.257327	0.0107794
			0.307649	0.24025	0.25155	0.0105302
			0.30817	0.237647	0.246747	0.00756069
			0.313176	0.238307	0.246579	0.00369863
			0.302695	0.238618	0.244913	0.00599786
			0.302949	0.23524	0.240645	0.00810585
			0.301288	0.232252	0.23966	0.00762751
			0.295235	0.232888	0.236907	0.0077116
			0.302811	0.2292	0.2308	0.00634581
			0.299851	0.225331	0.228629	0.00559893
			0.297172	0.225447	0.225424	0.00622228
			0.301817	0.223188	0.22098	0.00588769
			0.298368	0.222071	0.219588	0.00401302
			0.299516	0.220321	0.21849	0.00449321
			0.299485	0.214689	0.218262	0.00589217
			0.298856	0.210556	0.217399	0.00394178
			0.298338	0.210396	0.213391	0.00730379
			0.286501	0.211513	0.209483	0.0112772
			0.280948	0.20988	0.207186	0.00690678
			0.27788	0.21059	0.202907	0.00462612
			0.273631	0.209845	0.198611	0.00450391
			0.282084	0.204539	0.198162	0.00254561
			0.283872	0.208147	0.198343	-0.000309228
			0.280308	0.211285	0.198254	-0.0033816
			0.287399	0.207473	0.195819	0.000362647
			0.291341	0.207521	0.191902	0.00445518
			0.287015	0.204993	0.190961	0.00109144
			0.279778	0.201444	0.188338	-0.00101085
			0.276674	0.201523	0.184363	-0.00203572
			0.282609	0.201906	0.18169	-0.00685937
			0.286802	0.203936	0.178117	-0.00819169
			0.283236	0.201532	0.174251	-0.00425122
			0.280262	0.197566	0.168941	-0.00379652
			0.280773	0.199366	0.164734	-0.00319837
			0.279229	0.199159	0.164154	0.00406951
			0.276997	0.193474	0.162712	0.00556917
			0.272763	0.188046	0.160493	-0.00095938
			0.265115	0.18807	0.159995	0.000750987
			0.265433	0.190987	0.158856	0.00494914
			0.268592	0.191635	0.155219	0.000861015
			0.270536	0.191152	0.151176	-0.000770402
			0.282797	0.190474	0.150156	-0.000235265
			0.291566	0.189938	0.150058	-0.000681133
			0.290219	0.189819	0.147006	0.00183197
			0.2886	0.188551	0.144603	0.000215459
			0.282458	0.184211	0.141871	-0.00018152
			0.281941	0.18005	0.13658	0.00454261
			0.286362	0.181316	0.134257	0.00422463
			0.280553	0.181234	0.133047	0.00178439
			0.27987	0.179529	0.130819	-0.00119364
			0.285136	0.183907	0.12845	-0.00198609
			0.279663	0.184608	0.125604	0.00240514
			0.274563	0.18034	0.124237	0.00296394
			0.275259	0.180903	0.120992	0.00169907
			0.27284	0.180838	0.119108	-0.000143356
			0.275566	0.180194	0.120194	-0.00394895
			0.283067	0.181918	0.116375	-0.00378801
			0.280174	0.178529	0.114553	-0.00560094
			0.2789	0.173641	0.116034	-0.00735673
			0.284691	0.173495	0.110085	-0.00201643
			0.278732	0.173591	0.104213	0.000273447
			0.271673	0.174513	0.105978	-0.00138968
			0.277611	0.175592	0.104967	0.000709119
			0.285021	0.171589	0.0999872	0.00463219
			0.285207	0.169618	0.0992905	0.00670338
			0.280723	0.170405	0.0977563	0.00951372
			0.279303	0.16604	0.0940854	0.0117
			0.278772	0.164647	0.093598	0.00826919
			0.274829	0.166368	0.092107	0.00984013
			0.271834	0.163955	0.0887927	0.0151498
			0.271398	0.163169	0.0852658	0.0124307
			0.273222	0.161693	0.0831827	0.0128432
			0.276384	0.15966	0.0837387	0.0156393
			0.275978	0.162046	0.0811874	0.0148917
			0.271515	0.160268	0.0798757	0.0175452
			0.274262	0.156416	0.0825737	0.0187401
			0.282051	0.158947	0.0789155	0.0177268
			0.286299	0.161113	0.0726829	0.0158108
			0.289668	0.159361	0.0705444	0.0120907
			0.285795	0.158206	0.0685096	0.0118584
			0.284815	0.157834	0.0682464	0.0135517
			0.289818	0.156278	0.0687769	0.0134124
			0.283151	0.155289	0.0655354	0.0106356
			0.277282	0.154484	0.0636514	0.0114323
			0.270454	0.148464	0.0658462	0.0148956
			0.261152	0.142708	0.0645433	0.0116401
			0.270001	0.144186	0.0589775	0.0126278
			0.278559	0.143869	0.0573409	0.021619
			0.275451	0.140912	0.0590635	0.0262396
			0.276205	0.142365	0.0599308	0.0275609
			0.279089	0.144191	0.0580698	0.0279728
			0.27765	0.14387	0.0530116	0.0285172
			0.275478	0.143037	0.0532448	0.0309596
			0.277719	0.141823	0.0560359	0.0298299
			0.280259	0.14048	0.0527819	0.0269167
			0.283913	0.140734	0.0505264	0.0295351
			0.285447	0.141547	0.0482375	0.0334788
			0.277726	0.139917	0.0438789	0.036114
			0.272813	0.140105	0.0418966	0.0384096
			0.271643	0.13987	0.0397861	0.0349811
			0.27344	0.134901	0.0393007	0.0314694
			0.279978	0.131605	0.0385388	0.0305609
			0.27502	0.128196	0.0348557	0.0251236
			0.268097	0.123289	0.0314558	0.0237389
			0.268978	0.121537	0.0283371	0.0264475
			0.264363	0.121	0.0281646	0.0234049
			0.261265	0.120423	0.0285696	0.020807
			0.262445	0.118205	0.0264475	0.0203594
			0.262513	0.114528	0.0248404	0.0185169
			0.263222	0.114223	0.0238236	0.0195938
			0.263755	0.117434	0.0230898	0.0224068
			0.268968	0.118008	0.0208322	0.0199673
			0.273274	0.114691	0.0197357	0.0151562
			0.273241	0.115093	0.0217537	0.0151287
			0.274417	0.117315	0.0204191	0.0165324
			0.272969	0.116426	0.018177	0.0181978
			0.27434	0.115981	0.0200333	0.0226603
			0.274456	0.115512	0.0212816	0.0239522
			0.26768	0.115645	0.0188321	0.0246659
			0.267154	0.116849	0.0155659	0.0315078
			0.26899	0.116595	0.0123512	0.0357797
			0.263144	0.113779	0.00938105	0.0342951
			0.255445	0.109293	0.00962117	0.0338486
			0.257262	0.109839	0.0100591	0.0344596
			0.262131	0.111474	0.00855898	0.0351026
			0.26177	0.110348	0.00800062	0.0349145
			0.265206	0.114134	0.00748447	0.0343132
			0.2681	0.115408	0.00856258	0.0336436
			0.269611	0.111776	0.0100104	0.0311376
			0.266782	0.110841	0.00732897	0.0304365
			0.260288	0.105729	0.00323643	0.0277576
			0.259821	0.0998249	0.000395693	0.0227492
			0.248307	0.10119	0.000783877	0.0246575
			0.244868	0.101075	0.00161982	0.0249179
			0.254457	0.0994264	0.00011883	0.0227929
			0.245756	0.100998	0.00453606	0.0268254
			0.247762	0.0973852	0.0088162	0.0277989
			0.253846	0.0921894	0.00281153	0.0272592
			0.238985	0.0909284	-0.00415929	0.0310616
			0.232825	0.0824653	-0.0117188	0.0343499
			0.237002	0.0759777	-0.0187584	0.0377073
			0.242142	0.0797481	-0.0166844	0.0389348
			0.245482	0.0804591	-0.016156	0.0376886
			0.242732	0.0817124	-0.0176215	0.0374351
			0.243635	0.0833697	-0.0101678	0.0377145
			0.249852	0.0816995	-0.00442768	0.0414939
			0.257409	0.0818273	-0.0061251	0.0455989
			0.265866	0.0781303	-0.00713509	0.0470272
			0.270221	0.0748838	-0.00729702	0.0504909
			0.261871	0.0713549	-0.0101924	0.0523528
			0.250736	0.062949	-0.0165098	0.0519665
			0.244397	0.0561939	-0.0238579	0.0520687
			0.232396	0.0426105	-0.0304155	0.0482982
			0.222941	0.0274175	-0.0387118	0.0448139
			0.215138	0.015831	-0.0473987	0.0460939
			0.20082	-0.00372376	-0.0514046	0.0449903
			0.192521	-0.0190088	-0.0570262	0.0407698
			0.188487	-0.027648	-0.0703114	0.0414567
			0.181742	-0.0419632	-0.0830412	0.0443873
			0.173086	-0.0590001	-0.0945797	0.0428063
			0.162956	-0.0766613	-0.106496	0.0438109
			0.152219	-0.0928742	-0.114799	0.0472329
			0.138863	-0.108136	-0.128288	0.0450518
			0.125267	-0.124869	-0.147033	0.0461683
			0.112497	-0.141835	-0.163317	0.0497161
			0.102164	-0.161333	-0.181573	0.0454848
			0.0920171	-0.180767	-0.198493	0.0413262
			0.0808785	-0.196145	-0.213805	0.0392081
			0.0749012	-0.212866	-0.232661	0.0385609
			0.0612047	-0.234489	-0.249266	0.0412227
			0.0450207	-0.254373	-0.265856	0.0385904
			0.0372927	-0.270423	-0.285437	0.0375601
			0.0183798	-0.289636	-0.302789	0.0416524
			0.00191098	-0.311187	-0.318848	0.0388819
			-0.0043205	-0.331996	-0.335352	0.0361764
			-0.0160097	-0.353727	-0.350514	0.0397435
			-0.0215232	-0.374861	-0.364462	0.0440645
			-0.0298216	-0.3937	-0.382208	0.0445976
			-0.0448789	-0.410569	-0.401121	0.0411202
			-0.0567012	-0.430499	-0.415649	0.0411989
			-0.0757692	-0.454748	-0.432964	0.0389965
			-0.0930518	-0.474727	-0.451512	0.0339154
			-0.112098	-0.49095	-0.467349	0.037405
			-0.138105	-0.510236	-0.486275	0.038967
			-0.153374	-0.532366	-0.504719	0.037599
			-0.174557	-0.55335	-0.521461	0.0376737
			-0.207265	-0.572095	-0.541153	0.0308039
			-0.230221	-0.591905	-0.561414	0.0268369
			-0.250603	-0.609395	-0.578232	0.0257755
			-0.278125	-0.624052	-0.594672	0.0235848
			-0.30132	-0.642647	-0.614838	0.0278634
			-0.316409	-0.660314	-0.632566	0.0299417
			-0.336422	-0.673569	-0.648419	0.0303716
			-0.361427	-0.686876	-0.667482	0.0311399
			-0.388192	-0.699514	-0.682998	0.0297459
			-0.415774	-0.712212	-0.693035	0.0317928
			-0.43774	-0.726056	-0.705058	0.0290831
			-0.46342	-0.738152	-0.722924	0.0274805
			-0.486034	-0.750759	-0.74066	0.0324867
			-0.505228	-0.764815	-0.756457	0.0294189
			-0.536923	-0.773813	-0.771366	0.0266158
			-0.55291	-0.779983	-0.778484	0.0309168
			-0.554959	-0.788457	-0.78555	0.0326661
			-0.570032	-0.79545	-0.797561	0.030506
			-0.579727	-0.801151	-0.804345	0.0250868
			-0.587202	-0.808677	-0.80841	0.0205133
			-0.603447	-0.818955	-0.81216	0.0213036
			-0.615124	-0.828533	-0.8172	0.0218734
			-0.621525	-0.833584	-0.827034	0.0190798
			-0.630836	-0.841202	-0.835629	0.0179619
			-0.64827	-0.851154	-0.841516	0.0152187
			-0.661266	-0.857375	-0.846561	0.0114438
			-0.663268	-0.864782	-0.852066	0.0145596
			-0.671052	-0.873296	-0.857763	0.0148494
			-0.684329	-0.883922	-0.860841	0.0101597
[truncated: 2 more rows]

## Sheet: figure10b
S9_b
		Pre_Phase	Phase1	Phase2	Phase3	Phase4
		-0.129792	-0.0617149	0.0301283	0.0437107	-0.0140762
		-0.142567	-0.0676214	0.0261934	0.0425886	-0.0188683
		-0.171837	-0.0577143	0.0255165	0.046565	-0.0311899
		-0.170754	-0.0691948	0.0249356	0.0433756	-0.0285548
		-0.167782	-0.0634837	0.0178428	0.0360133	-0.0350428
		-0.173013	-0.0596417	0.0182728	0.0390186	-0.0412684
		-0.170792	-0.0702509	0.0211498	0.0427681	-0.0323131
		-0.170069	-0.0537392	0.0169315	0.0391588	-0.0403352
		-0.151735	-0.0587917	0.0155059	0.0466649	-0.038317
		-0.129638	-0.0725618	0.0218923	0.0544191	-0.0221224
		-0.126968	-0.0622165	0.0193072	0.0486313	-0.0262744
		-0.139093	-0.0702945	0.0184856	0.0491938	-0.0255237
		-0.151477	-0.0800015	0.0264532	0.0578286	-0.0172408
		-0.130646	-0.0802623	0.0233466	0.0610725	-0.0189811
		-0.118403	-0.0821706	0.0209156	0.0610961	-0.0175921
		-0.140002	-0.0792783	0.0225969	0.0622178	-0.0139962
		-0.149028	-0.0763212	0.0207277	0.0602915	-0.0194545
		-0.159053	-0.0669948	0.0210643	0.061571	-0.0226564
		-0.165462	-0.0631147	0.0195248	0.0691295	-0.0166818
		-0.155518	-0.0719214	0.0211231	0.0689133	-0.0184795
		-0.151201	-0.0786348	0.0221681	0.0667442	-0.0176914
		-0.143795	-0.0762577	0.0145506	0.0671178	-0.0106881
		-0.140061	-0.0719437	0.0109568	0.0633	-0.0171946
		-0.140969	-0.0839118	0.0134724	0.0640032	-0.0177215
		-0.136362	-0.0923381	0.015234	0.0659237	-0.011905
		-0.128138	-0.0934043	0.0165234	0.0633731	-0.0150564
		-0.119816	-0.100945	0.0200343	0.0613118	-0.0143182
		-0.118608	-0.0896826	0.0174479	0.0602572	-0.0120343
		-0.11111	-0.0837995	0.0041779	0.0591263	-0.00984897
		-0.11672	-0.0989176	0.00298364	0.0573708	-0.00941006
		-0.122723	-0.099546	0.0110671	0.0603371	-0.0144115
		-0.103198	-0.0967862	0.00524486	0.0643414	-0.0167115
		-0.117924	-0.0988806	-0.0001111	0.064971	-0.0138924
		-0.121145	-0.0981592	0.0018023	0.0675935	-0.00583638
		-0.0824562	-0.101267	0.00182084	0.0681794	-0.00421554
		-0.09161	-0.0995675	0.00705547	0.0693998	-0.00583423
		-0.108468	-0.090208	0.0143203	0.071698	-0.000443402
		-0.108228	-0.0869221	0.0162588	0.0636703	-0.00179786
		-0.121521	-0.0986116	0.0142023	0.056291	-0.00190599
		-0.100451	-0.109077	0.0109807	0.060976	0.0041135
		-0.0780757	-0.108215	0.0148635	0.0602179	0.00732806
		-0.0939979	-0.112946	0.0222091	0.0554837	0.0102378
		-0.094944	-0.1168	0.0199507	0.0645763	0.00652036
		-0.0848449	-0.10983	0.0131239	0.0704428	0.00357812
		-0.100033	-0.100369	0.00819875	0.0686218	0.00718479
		-0.108088	-0.0966353	0.00318348	0.0713638	0.0101232
		-0.0897628	-0.1002	0.00577867	0.0645567	0.0147419
		-0.0812962	-0.0938799	0.0125778	0.0564404	0.0176475
		-0.0847655	-0.0941153	0.0165437	0.0614386	0.0184714
		-0.0941868	-0.111666	0.0230888	0.0624603	0.017378
		-0.104547	-0.113892	0.024749	0.0554602	0.0162583
		-0.0947337	-0.112499	0.0199292	0.0542636	0.0202054
		-0.106915	-0.112536	0.0118824	0.0563602	0.0223784
		-0.141925	-0.11142	0.0043529	0.0545711	0.0244586
		-0.131744	-0.118296	0.0117456	0.0603245	0.025334
		-0.107465	-0.108332	0.0215982	0.0658651	0.0212471
		-0.116698	-0.111366	0.0245053	0.0611249	0.020453
		-0.124652	-0.129755	0.0224985	0.0608958	0.0206749
		-0.114868	-0.118899	0.0101585	0.0597812	0.0215252
		-0.1031	-0.118694	0.0135029	0.061052	0.0218313
		-0.0903545	-0.13082	0.0271944	0.0658732	0.01571
		-0.084945	-0.124797	0.0233566	0.0623211	0.0113926
		-0.0948294	-0.118467	0.0233208	0.0675147	0.0103988
		-0.103044	-0.118006	0.0200588	0.070717	0.0102279
		-0.0970608	-0.126565	0.00769811	0.0629504	0.0153571
		-0.0864103	-0.126511	0.0153418	0.0629474	0.0208593
		-0.0852083	-0.116932	0.0209709	0.0635551	0.0178055
		-0.0810218	-0.122973	0.0138675	0.0670453	0.0127496
		-0.0654065	-0.127597	0.0154928	0.0663178	0.0168582
		-0.0647448	-0.12092	0.0162857	0.0567849	0.0207523
		-0.0681619	-0.113486	0.0196956	0.0602944	0.0208983
		-0.0637186	-0.116957	0.0248495	0.0612959	0.0217822
		-0.0762127	-0.127725	0.0167801	0.0535399	0.0204921
		-0.0821762	-0.129842	0.0137216	0.05323	0.0285334
		-0.0752385	-0.136949	0.0158454	0.0522352	0.0370483
		-0.0831554	-0.137881	0.0110531	0.0529846	0.0344711
		-0.0926622	-0.12596	0.0157634	0.0592053	0.0360339
		-0.106475	-0.130173	0.0191449	0.0589181	0.0334957
		-0.116639	-0.137593	0.00939662	0.0544656	0.0301538
		-0.113763	-0.137855	0.00873288	0.0601132	0.0346753
		-0.125776	-0.136655	0.00864561	0.0647325	0.0363006
		-0.119228	-0.13728	0.00248796	0.0555131	0.0397259
		-0.0979065	-0.143953	0.00990997	0.0548274	0.0318677
		-0.116095	-0.136243	0.0198757	0.0616737	0.0243313
		-0.135525	-0.129647	0.0219302	0.0583322	0.0362827
		-0.142121	-0.138673	0.0206713	0.0566165	0.0350084
		-0.139854	-0.138739	0.0198087	0.0598179	0.0276611
		-0.120826	-0.135539	0.021446	0.0599915	0.0246981
		-0.129	-0.130202	0.0197721	0.0616113	0.0217958
		-0.135875	-0.123351	0.0232382	0.0686574	0.0300363
		-0.124461	-0.126549	0.023586	0.0683556	0.0217024
		-0.135106	-0.130839	0.0188544	0.0619387	0.0204473
		-0.139715	-0.132475	0.0286345	0.063441	0.0431254
		-0.142269	-0.12777	0.0311143	0.0612532	0.0370784
		-0.14718	-0.12476	0.02504	0.0626468	0.0326498
		-0.130953	-0.128089	0.0209736	0.0701753	0.0482488
		-0.127268	-0.122016	0.0143237	0.0608531	0.0501484
		-0.126583	-0.123061	0.0246332	0.0555808	0.0512252
		-0.118385	-0.136466	0.0310972	0.0607394	0.0459427
		-0.140671	-0.138383	0.0226291	0.0581884	0.0407472
		-0.156157	-0.139179	0.0230636	0.0594667	0.0483999
		-0.126968	-0.14756	0.0226069	0.0611752	0.0452822
		-0.108657	-0.153828	0.0221281	0.0608101	0.0421936
		-0.119597	-0.15648	0.0247108	0.0619626	0.0474187
		-0.118427	-0.145557	0.0232927	0.0598907	0.0462293
		-0.119606	-0.134318	0.0256367	0.0657004	0.0418344
		-0.121414	-0.141449	0.0319973	0.0645157	0.0417808
		-0.105783	-0.141903	0.0284308	0.0481404	0.0442745
		-0.108282	-0.136977	0.01772	0.0480771	0.041232
		-0.0974301	-0.140836	0.0237487	0.055199	0.0434772
		-0.0685435	-0.138197	0.0310837	0.0544163	0.0520959
		-0.0796521	-0.135758	0.0244609	0.0619879	0.0495228
		-0.0929495	-0.131013	0.0239444	0.0690729	0.0461365
		-0.101489	-0.123936	0.024125	0.0688832	0.0539255
		-0.125283	-0.131785	0.0253382	0.0700078	0.0630464
		-0.12379	-0.128525	0.0284515	0.067127	0.0585499
		-0.104969	-0.11324	0.0178475	0.0611796	0.0528444
		-0.0970792	-0.113585	0.00628328	0.0569652	0.0652376
		-0.0989469	-0.118217	0.00270517	0.0532186	0.0689684
		-0.0989144	-0.120922	-0.000933541	0.052827	0.0553223
		-0.0870495	-0.118997	0.00186702	0.054585	0.0468493
		-0.074802	-0.11794	0.0125144	0.0526336	0.0424926
		-0.0911176	-0.124483	0.0104864	0.0471395	0.0437486
		-0.121719	-0.120458	0.00405282	0.0455928	0.0505972
		-0.112433	-0.119071	0.0142501	0.0506994	0.0524705
		-0.108314	-0.118131	0.0213538	0.0554665	0.0468234
		-0.133152	-0.107412	0.0244326	0.059744	0.0423271
		-0.117225	-0.116364	0.0297298	0.0678911	0.0506016
		-0.09924	-0.119065	0.0281482	0.0758684	0.0531503
		-0.101318	-0.108963	0.0315491	0.0761335	0.0437427
		-0.0837942	-0.118316	0.0332277	0.068127	0.0487632
		-0.0776404	-0.119907	0.0325297	0.0610387	0.053684
		-0.081541	-0.112753	0.034463	0.061363	0.0492511
		-0.0633851	-0.103314	0.0270752	0.0675059	0.0558117
		-0.0416631	-0.0856104	0.0272136	0.0696104	0.0595835
		-0.0706082	-0.081409	0.0301197	0.0629705	0.061923
		-0.106576	-0.0770771	0.0236802	0.0621092	0.0724942
		-0.0880934	-0.0698607	0.0236582	0.0689081	0.0727158
		-0.0896444	-0.0720204	0.020985	0.0683368	0.0689237
		-0.0837734	-0.0683197	0.0189569	0.0638481	0.0674138
		-0.0666388	-0.0632211	0.0233817	0.0664251	0.0693647
		-0.110958	-0.0570109	0.0208676	0.0673241	0.0779867
		-0.104151	-0.0474126	0.0226485	0.062228	0.0741105
		-0.0726189	-0.0457297	0.0273202	0.0664411	0.0740353
		-0.087356	-0.0447267	0.0248714	0.0711535	0.0859186
		-0.0576248	-0.0407971	0.0260455	0.0653858	0.079533
		-0.0542982	-0.0361431	0.0275909	0.0676443	0.0700254
		-0.0898478	-0.0339036	0.0252152	0.0722108	0.0675836
		-0.0838879	-0.043411	0.0268742	0.0677154	0.0627684
		-0.0852537	-0.0486531	0.0302439	0.0682659	0.062218
		-0.0829301	-0.0472281	0.0291078	0.0761216	0.0559877
		-0.0701988	-0.0503347	0.0243233	0.0822298	0.0516997
		-0.073721	-0.0390103	0.0257036	0.0789505	0.0570992
		-0.0694006	-0.034752	0.0337153	0.0718546	0.0556693
		-0.0642559	-0.0460058	0.0291823	0.0775583	0.057591
		-0.0605463	-0.0383592	0.0225894	0.0870796	0.0643451
		-0.0572905	-0.0336441	0.0309203	0.0796157	0.0600202
		-0.0548465	-0.0272043	0.0278742	0.0694685	0.0593756
		-0.0659298	-0.0145819	0.0175405	0.0754399	0.0696468
		-0.100412	-0.0217066	0.0219444	0.0794612	0.0712726
		-0.0989353	-0.0175224	0.024952	0.0777441	0.068189
		-0.0751146	-0.0162117	0.0278782	0.0825755	0.0749801
		-0.0755497	-0.0200083	0.0345823	0.0823334	0.0810934
		-0.0690915	-0.00210341	0.0364608	0.0802157	0.0822815
		-0.0583953	-0.00209156	0.0384325	0.080924	0.0856957
		-0.0513719	0.000613116	0.0357549	0.0757712	0.0902693
		-0.0540472	0.0122018	0.0357657	0.0761903	0.09428
		-0.0613922	0.00227944	0.044679	0.0798482	0.0928293
		-0.0446941	0.00689908	0.0462671	0.0774529	0.0843572
		-0.034943	0.0118723	0.044244	0.0770379	0.0790759
		-0.0212811	0.00406309	0.0426756	0.0768711	0.0852539
		0.000345244	0.0101332	0.0423236	0.0779579	0.0911583
		-0.0250428	0.0180131	0.0483034	0.0816256	0.0895277
		-0.0472874	0.024396	0.0486412	0.0819528	0.0977773
		-0.0312318	0.0276921	0.0462555	0.0802789	0.104021
		-0.00620424	0.0276376	0.0491894	0.0764737	0.0941989
		0.0228294	0.027244	0.051941	0.0763268	0.0937176
		0.0215174	0.0209113	0.0530296	0.0801717	0.0956697
		-0.00150818	0.0295109	0.0484684	0.0766675	0.088178
		-0.00951458	0.0412445	0.0441093	0.0725148	0.0880516
		-0.00930494	0.0257287	0.0425803	0.0710172	0.0865102
		-0.00648367	0.0171702	0.0407984	0.0673926	0.0824112
		-0.00758166	0.022987	0.0482881	0.0700693	0.0870713
		-0.00287577	0.0136894	0.0526599	0.0749834	0.08902
		-0.00828189	0.0162166	0.0461893	0.0751537	0.0865763
		-0.0287831	0.0315948	0.0498443	0.0782841	0.0896979
		-0.00204924	0.0294484	0.0554177	0.0809042	0.0975045
		0.0300036	0.024545	0.050547	0.0746558	0.0988275
		0.0119518	0.0139035	0.0572568	0.0675677	0.0921249
		0.0198821	0.00104322	0.0724308	0.0711066	0.0920774
		0.0513863	0.0104884	0.0687333	0.0790832	0.0957931
		0.0494945	0.0196694	0.054884	0.0799618	0.0939966
		0.0443837	0.0136549	0.0525621	0.0783735	0.0940045
		0.0486797	0.00887954	0.055267	0.078073	0.0959927
		0.0414026	0.0172373	0.0489433	0.0744102	0.0956999
		0.0264069	0.0296241	0.0445129	0.071893	0.0945139
		0.0269418	0.0304177	0.0553218	0.0743317	0.0939957
		0.0522119	0.0300479	0.0646177	0.0752574	0.0939986
		0.0744088	0.0308536	0.0609435	0.0756735	0.0946473
		0.0849324	0.0391266	0.0569265	0.0802743	0.104015
		0.0952837	0.058115	0.0611004	0.0800183	0.112857
		0.0965786	0.0592706	0.0629058	0.073011	0.105155
		0.0960148	0.0578118	0.0540096	0.0721356	0.103037
		0.11858	0.0717522	0.0513096	0.0749891	0.114245
		0.141677	0.0774843	0.0551743	0.0724064	0.115498
		0.132447	0.0836468	0.0552681	0.0700559	0.111852
		0.137632	0.0940019	0.0600245	0.0723861	0.11237
		0.161494	0.0929467	0.0634558	0.0772058	0.111729
		0.159906	0.0990173	0.0666212	0.0846323	0.113905
		0.175989	0.117729	0.0704722	0.0913463	0.120624
		0.200466	0.134961	0.0635911	0.0920837	0.125373
		0.204278	0.153169	0.0636721	0.0901356	0.126604
		0.218396	0.158913	0.0740894	0.0931002	0.12942
		0.223331	0.155862	0.0753775	0.0999155	0.131557
		0.24258	0.166287	0.0690659	0.103133	0.131821
		0.270114	0.173432	0.0658539	0.103971	0.133097
		0.264563	0.176643	0.0692593	0.107641	0.131169
		0.28026	0.184163	0.0706987	0.11122	0.130604
		0.289714	0.187885	0.0705028	0.11303	0.133275
		0.279262	0.195762	0.0696153	0.112839	0.131752
		0.303145	0.195607	0.0591521	0.107141	0.126542
		0.311807	0.196868	0.0532593	0.102076	0.122048
		0.293307	0.222381	0.0540361	0.103044	0.123386
		0.288891	0.234809	0.0423376	0.103685	0.125282
		0.309564	0.226373	0.0334044	0.103531	0.125862
		0.335034	0.230172	0.0386605	0.104332	0.133297
		0.338139	0.237095	0.036307	0.10364	0.140102
		0.348069	0.234208	0.0280715	0.102069	0.139665
		0.356962	0.239722	0.0265418	0.103491	0.136545
		0.343657	0.251246	0.0216621	0.107068	0.136565
		0.334915	0.251255	0.018062	0.102488	0.137434
		0.347639	0.253663	0.0250634	0.0961957	0.12978
		0.385381	0.254391	0.0291565	0.0951497	0.125704
		0.408489	0.24485	0.0250531	0.0888397	0.132999
		0.406221	0.249354	0.0206094	0.0867153	0.136472
		0.413766	0.254732	0.0207995	0.0874915	0.135382
		0.423084	0.242885	0.0190213	0.0835893	0.135505
		0.430518	0.241985	0.00777887	0.0901466	0.141837
		0.449727	0.260133	0.00762569	0.0974896	0.152381
		0.470027	0.262603	0.0184825	0.1001	0.152139
		0.472488	0.258594	0.0124877	0.105011	0.153173
		0.470792	0.283384	0.0152902	0.102738	0.161841
		0.471018	0.291863	0.0354569	0.101438	0.162725
		0.46884	0.278429	0.033158	0.10497	0.166784
		0.492442	0.286271	0.0295219	0.105743	0.172049
		0.505541	0.286677	0.0338135	0.104623	0.172394
		0.484043	0.287798	0.0214165	0.0983731	0.177358
		0.478085	0.301303	0.0223347	0.0965601	0.175224
		0.472912	0.306141	0.0295123	0.103388	0.17041
		0.464721	0.320209	0.0206995	0.103853	0.16554
		0.473252	0.326495	0.0239236	0.0993545	0.155545
		0.481303	0.322423	0.0248287	0.0995993	0.160806
		0.500727	0.32872	0.0133661	0.103237	0.17104
		0.516059	0.326494	0.0140541	0.10452	0.172449
		0.493902	0.328581	0.0164059	0.102646	0.173036
		0.48031	0.342737	0.0144917	0.102545	0.174089
		0.523392	0.340965	0.0160668	0.104349	0.184748
		0.559023	0.331203	0.0162709	0.105311	0.188265
		0.540603	0.336383	0.0202782	0.102404	0.177005
		0.530229	0.337727	0.030841	0.0956962	0.176275
		0.521545	0.325421	0.0346195	0.0949294	0.174316
		0.492681	0.325916	0.0306039	0.0996099	0.166467
		0.489734	0.331695	0.0307108	0.0993513	0.168369
		0.49725	0.337685	0.0368191	0.0965757	0.170022
		0.497079	0.351254	0.0415565	0.0950195	0.171862
		0.498552	0.354302	0.040323	0.0940076	0.177028
		0.506429	0.36097	0.0364576	0.0956286	0.180056
		0.521181	0.370779	0.0322837	0.0982562	0.183682
		0.501601	0.362572	0.0339583	0.0986001	0.183794
		0.48148	0.356602	0.0392188	0.0987743	0.186811
		0.50499	0.356385	0.0356295	0.101421	0.193133
		0.497779	0.355472	0.035645	0.100617	0.186321
		0.470089	0.356731	0.0361754	0.0985623	0.185686
		0.47547	0.356358	0.030243	0.100214	0.196811
		0.468794	0.358867	0.0358643	0.097398	0.193182
		0.452896	0.353878	0.0362738	0.103822	0.195303
		0.449764	0.340508	0.0361697	0.116224	0.210078
		0.459806	0.337576	0.0518086	0.109	0.205406
		0.477319	0.339302	0.0525528	0.107705	0.199637
		0.452421	0.342364	0.0490029	0.114061	0.204912
		0.43142	0.345815	0.0509486	0.10423	0.193569
		0.44605	0.330272	0.0374528	0.097145	0.18002
		0.435004	0.308709	0.0254022	0.0883573	0.17454
		0.434589	0.300649	0.0169392	0.074	0.158566
		0.427138	0.294087	0.0066712	0.0716828	0.155696
		0.386809	0.296208	0.0100406	0.0748407	0.174962
		0.393516	0.303633	0.0190755	0.0853633	0.193282
		0.402546	0.301578	0.0235056	0.1026	0.217062
		0.387784	0.298068	0.0248693	0.105467	0.231364
		0.394753	0.286529	0.0178595	0.090962	0.216807
		0.371872	0.277559	-0.00234429	0.074437	0.197334
		0.339692	0.275476	-0.0299885	0.0537684	0.177361
		0.3465	0.264156	-0.0535316	0.0224018	0.150105
		0.339176	0.256866	-0.0628306	0.00303455	0.131488
		0.319913	0.252016	-0.056223	0.00506106	0.129948
		0.330159	0.252465	-0.0446523	0.0126982	0.136693
		0.346004	0.261843	-0.0233154	0.0303933	0.146506
		0.35353	0.271369	0.0199394	0.0676958	0.173619
		0.370044	0.291318	0.0755596	0.115452	0.218998
		0.380794	0.306237	0.132347	0.161407	0.258521
		0.376758	0.320142	0.182563	0.206834	0.286517
		0.377667	0.343137	0.231125	0.258187	0.31293
		0.394733	0.348808	0.278025	0.303024	0.333338
		0.414092	0.347093	0.304432	0.327637	0.341649
		0.413453	0.348463	0.315842	0.340726	0.34528
		0.420353	0.345656	0.312477	0.339196	0.340471
		0.433348	0.335883	0.289656	0.319205	0.322961
		0.406211	0.323525	0.265104	0.29986	0.310392
		0.369419	0.322622	0.239549	0.276607	0.296753
		0.342894	0.307708	0.213366	0.245591	0.272645
		0.319585	0.275239	0.18126	0.214972	0.251797
		0.304417	0.260597	0.137323	0.1687	0.22047
		0.274622	0.249994	0.0975431	0.115646	0.177038
		0.256058	0.224531	0.0510723	0.0671874	0.133803
		0.244283	0.193958	-0.00667023	0.0096129	0.0760851
		0.201312	0.168033	-0.0569691	-0.0472225	0.016901
		0.178879	0.151826	-0.097886	-0.100494	-0.034303
		0.18279	0.137001	-0.131921	-0.154939	-0.0870628
		0.172777	0.114685	-0.160391	-0.202404	-0.126799
		0.159544	0.0946102	-0.178126	-0.238574	-0.157303
		0.153287	0.0924488	-0.195177	-0.255235	-0.178723
		0.163154	0.0935199	-0.210544	-0.261236	-0.183539
		0.174992	0.0739296	-0.204537	-0.262876	-0.183437
		0.180159	0.0616548	-0.202614	-0.250456	-0.168456
		0.198859	0.0774708	-0.200872	-0.235691	-0.143227
		0.209874	0.0839647	-0.177032	-0.220333	-0.118817
		0.219224	0.0816727	-0.16004	-0.19516	-0.0872884
		0.241151	0.0967244	-0.151128	-0.16648	-0.0634304
		0.234691	0.10345	-0.143555	-0.141923	-0.0411276
		0.225164	0.0986585	-0.134896	-0.123583	-0.0125007
		0.232189	0.103257	-0.117144	-0.0978285	0.00531246
		0.212327	0.107018	-0.106486	-0.0696261	0.0232788
		0.199008	0.113662	-0.0892288	-0.0584328	0.0452204
		0.216945	0.122246	-0.0692794	-0.0450212	0.0639907
		0.227086	0.12086	-0.0644867	-0.0257416	0.0779207
		0.232929	0.129158	-0.0487454	-0.0199142	0.0825562
		0.23496	0.143508	-0.0344724	-0.0133466	0.0934848
		0.213802	0.145104	-0.0307521	-0.00679231	0.105675
		0.207897	0.14659	-0.0254667	-0.0093615	0.10301
		0.231106	0.144328	-0.0317771	-0.00548496	0.0951685
		0.229945	0.139879	-0.0279012	-0.0078262	0.0830374
		0.216413	0.145503	-0.0134304	-0.0192548	0.070755
		0.208702	0.145117	-0.0195671	-0.0250093	0.0571022
		0.189462	0.146566	-0.0243155	-0.041746	0.0345344
		0.190475	0.155591	-0.0123271	-0.0566408	0.0159697
		0.197539	0.153382	-0.00782451	-0.0604977	0.000329821
		0.191287	0.146974	-0.0124242	-0.072097	-0.00950474
		0.183548	0.145597	-0.00213578	-0.0724238	-0.00834692
		0.158545	0.160243	0.022026	-0.0653226	-0.0113593
		0.152623	0.175777	0.0385383	-0.0656604	-0.00816591
		0.161218	0.162142	0.0444853	-0.0578541	0.0050326
		0.145217	0.158462	0.0502438	-0.0468192	0.0141797
		0.137299	0.17219	0.0649605	-0.0326206	0.0281535
		0.150868	0.162487	0.0844614	-0.0138996	0.0502298
		0.165955	0.161195	0.0966997	0.00148032	0.0756105
		0.160833	0.177102	0.102395	0.0198538	0.0964194
		0.171184	0.179611	0.107885	0.0422466	0.112934
		0.200564	0.189617	0.117876	0.0678829	0.144868
		0.190196	0.196703	0.13119	0.0895719	0.177954
		0.200058	0.18868	0.143382	0.105308	0.193074
		0.221666	0.196709	0.154626	0.122279	0.209525
		0.193433	0.205559	0.158286	0.134892	0.223459
		0.186304	0.199632	0.155241	0.148358	0.225747
		0.191032	0.190499	0.160969	0.163641	0.233534
		0.180954	0.180192	0.171787	0.175698	0.244992
		0.184124	0.176348	0.177906	0.183994	0.253962
		0.184836	0.185896	0.181433	0.182986	0.256862
		0.189741	0.198239	0.180933	0.187881	0.251085
		0.192195	0.189475	0.18032	0.196221	0.253928
		0.182858	0.179144	0.179598	0.193194	0.257852
		0.164798	0.180087	0.178927	0.19074	0.248803
		0.144112	0.16925	0.186377	0.188498	0.241904
		0.139945	0.16827	0.187766	0.188463	0.238653
		0.13367	0.166224	0.181419	0.188997	0.23711
		0.142852	0.152774	0.184489	0.182582	0.235094
		0.162495	0.160743	0.188055	0.181856	0.223636
		0.155871	0.15949	0.184624	0.180161	0.21871
		0.161198	0.146292	0.178864	0.177361	0.227441
		0.160613	0.150389	0.174919	0.184089	0.230881
		0.156548	0.147289	0.17385	0.182965	0.230179
		0.171271	0.137065	0.170762	0.176447	0.231666
		0.135294	0.137515	0.166825	0.180594	0.22418
		0.110422	0.134716	0.163638	0.183207	0.216614
		0.1341	0.125267	0.162153	0.177908	0.215522
		0.115625	0.128493	0.154273	0.17558	0.204861
		0.110301	0.135496	0.136957	0.169297	0.195896
		0.129442	0.12975	0.12938	0.157277	0.190809
		0.113194	0.125323	0.128409	0.150884	0.178536
		0.118782	0.126914	0.122875	0.133571	0.174525
		0.129685	0.128492	0.11219	0.109974	0.167439
		0.106729	0.117923	0.100156	0.104597	0.152041
		0.1051	0.0987124	0.101884	0.0985524	0.143675
		0.115418	0.10062	0.0977208	0.0841321	0.129281
		0.0977393	0.105525	0.0838009	0.0768792	0.117624
		0.085367	0.092608	0.0818441	0.0713271	0.115993
		0.0927658	0.0927052	0.0695353	0.0605313	0.106263
		0.0817588	0.0995857	0.0603039	0.0515197	0.0931564
		0.0669866	0.0862349	0.0669951	0.0495392	0.0811181
		0.071854	0.0746269	0.0610842	0.0411991	0.0720481
		0.0658807	0.0737103	0.0564187	0.0240803	0.0683304
		0.0602192	0.0628507	0.0494308	0.015167	0.0596492
		0.0674737	0.0557259	0.0332925	0.0119928	0.0474621
		0.0534918	0.065655	0.0274595	0.00603728	0.0396724
		0.0260075	0.0725656	0.0262807	-0.00076692	0.0328471
		0.011702	0.0706921	0.029175	-0.00534525	0.0220231
		0.00829495	0.0740561	0.0229476	-0.00925174	0.0138014
		0.0144031	0.0755726	0.0114456	-0.0150795	0.0105718
		0.0227955	0.0592581	0.0185525	-0.0177651	0.000765251
		0.0166425	0.052985	0.0218105	-0.0224864	-0.0126994
		0.00571195	0.0646361	0.0140668	-0.0320553	-0.0168064
		0.00145388	0.0565799	0.00606174	-0.0376202	-0.0184038
		-0.00237052	0.0449011	0.00101614	-0.0432109	-0.025065
		0.0106561	0.0412318	0.00228996	-0.0466603	-0.0262351
		0.0318764	0.0288349	-0.00245924	-0.0482041	-0.0295506
		0.0234388	0.0294301	-0.00707593	-0.0569985	-0.0404256
		6.20123e-05	0.0364302	-0.00730515	-0.062071	-0.0372373
		-0.009964	0.0375228	-0.0101262	-0.0647115	-0.032639
		-0.0019276	0.0450866	-0.00951513	-0.0721788	-0.0404879
		0.00598152	0.045499	-0.00851497	-0.0721263	-0.0452878
		-0.00941674	0.0436442	-0.00728955	-0.0697472	-0.050083
		-0.0162914	0.0479397	-0.00120701	-0.0727483	-0.0493935
		-0.00814233	0.0445583	0.00320196	-0.0760111	-0.0435649
		-0.0215971	0.0420937	-0.00600958	-0.0784876	-0.0464582
		-0.0298855	0.0438781	-0.0181396	-0.0787586	-0.0488085
		-0.017126	0.03665	-0.0137057	-0.0823248	-0.0518135
		-0.0130676	0.0289431	-0.0105153	-0.087288	-0.0549352
		-0.0157909	0.0334875	-0.0132339	-0.0886466	-0.0494268
		-0.017481	0.0349115	-0.00797961	-0.0877056	-0.0453057
		-0.0142217	0.0265808	-0.00554215	-0.0797003	-0.0481052
		-0.00367992	0.0206892	-0.00556713	-0.0780499	-0.0539357
		-0.0132401	0.00789203	-0.00308392	-0.0802574	-0.0509655
		-0.0295785	-0.00497649	-0.000713722	-0.0707061	-0.0431192
		-0.0145887	-0.00468147	0.00294188	-0.0667054	-0.0459694
		-0.0196693	-0.00781394	0.00399018	-0.0643198	-0.0448908
		-0.0468166	-0.00633208	0.00705025	-0.0636129	-0.0420712
		-0.0363193	0.00178685	0.0083358	-0.0734808	-0.0507429
		-0.0350212	0.00660575	-0.00149628	-0.0680557	-0.0551318
		-0.0395077	0.0199826	0.000478596	-0.063049	-0.0555211
		-0.0224187	0.0211972	0.017413	-0.0738626	-0.0546615
		-0.0271847	0.0126942	0.020512	-0.0745583	-0.0481973
		-0.020838	0.0213824	0.0183008	-0.0721523	-0.0447305
		-0.0120938	0.0221606	0.0221366	-0.0698408	-0.0425248
		-0.0265949	0.015811	0.0197167	-0.0629046	-0.0409482
		-0.0230613	0.0144675	0.0166646	-0.0611059	-0.0396155
		-0.0190675	0.00437527	0.0167846	-0.0611155	-0.03605
		-0.0177849	0.00580704	0.0211079	-0.0643215	-0.0382468
		-0.0263167	0.0236926	0.0264417	-0.0631908	-0.0398127
		-0.044258	0.0300414	0.0188475	-0.0531142	-0.0400838
		-0.0433692	0.0205369	0.0154083	-0.0538297	-0.0461589
		-0.0733702	0.0110902	0.0245273	-0.058399	-0.0461093
		-0.0954775	0.00681471	0.0272341	-0.0535505	-0.0454124
		-0.0643206	7.20615e-05	0.0227879	-0.0503765	-0.0489793
		-0.0732168	-0.00854092	0.0171589	-0.0452937	-0.0455454
		-0.0965257	-0.012882	0.0173424	-0.0383382	-0.0452138
		-0.0666941	-0.00252135	0.0182061	-0.045089	-0.0460513
		-0.0504966	0.00606233	0.014737	-0.0520352	-0.0416705
		-0.0646878	-0.00748117	0.0161589	-0.0488151	-0.047788
		-0.0593553	-0.0109973	0.0131751	-0.0509952	-0.0571191
		-0.0576698	-0.00446385	0.0126652	-0.0534802	-0.0545655
		-0.0720363	0.000818159	0.02264	-0.0541052	-0.0468056
		-0.0654225	0.0181399	0.0228584	-0.0592071	-0.043827
		-0.0579378	0.0127778	0.0193017	-0.0582473	-0.0447528
		-0.0610328	-0.000257121	0.0170935	-0.0564235	-0.0448314
		-0.0657736	0.00929456	0.0132864	-0.0597414	-0.0465741
		-0.0841606	0.00139084	0.0170572	-0.0637653	-0.0434858
		-0.0802729	-0.00562519	0.0172739	-0.0678537	-0.0394491
		-0.0540147	0.00139383	0.0127447	-0.061525	-0.0456051
		-0.0410913	-0.00473279	0.0123039	-0.0527641	-0.0495668
		-0.0393131	0.00025366	0.0121873	-0.0552396	-0.0544371
		-0.0498369	0.00555923	0.0143311	-0.0537782	-0.059387
		-0.0531714	-0.00107672	0.014625	-0.0458706	-0.0541977
		-0.0488048	0.00305747	0.0118723	-0.0443569	-0.0576211
		-0.0468532	6.82033e-05	0.0113426	-0.0462157	-0.0609597
		-0.035392	-0.00665729	0.0124354	-0.0448602	-0.0527515
		-0.038417	-0.00798739	0.0119625	-0.0436142	-0.0547732
		-0.0582236	-0.0126363	0.00245911	-0.0452723	-0.0563201
		-0.0682086	-0.0125305	-0.00589203	-0.0432606	-0.0504952
		-0.0617258	-0.0170536	-0.00438341	-0.0387112	-0.0544957
		-0.0570427	-0.0186673	-0.00503649	-0.0400176	-0.0547601
		-0.0555919	-0.0184133	-0.00126808	-0.0427703	-0.051349
		-0.0420312	-0.0325654	0.0147405	-0.0436675	-0.0630191
		-0.0604612	-0.0360198	0.026784	-0.0460757	-0.0720531
		-0.0877333	-0.0329213	0.0213952	-0.0487412	-0.0668693
		-0.0775868	-0.0319456	0.0121626	-0.0499949	-0.0605673
		-0.0778557	-0.0228088	0.0158216	-0.0494252	-0.0571156
		-0.0678971	-0.0245614	0.0146287	-0.0532169	-0.0563106
		-0.0596563	-0.0251571	0.00634155	-0.06018	-0.0569491
		-0.0903142	-0.0158512	0.00588032	-0.0579037	-0.0607041
		-0.0940032	-0.0193665	-0.000269622	-0.0540238	-0.0673435
		-0.0899802	-0.0233296	-0.00539779	-0.0559231	-0.07336
		-0.098607	-0.0212294	-0.00262677	-0.0585346	-0.0784607
		-0.0845066	-0.0280554	-0.00512136	-0.0609568	-0.0773654
		-0.0830897	-0.038335	-0.00371053	-0.0561253	-0.0767338
		-0.0824894	-0.038644	-0.00330846	-0.0524849	-0.082135
		-0.0721312	-0.0390198	-0.00608368	-0.0565038	-0.0840485
		-0.0936044	-0.0563963	-0.000594172	-0.053891	-0.0849725
		-0.114785	-0.0661907	-0.00308744	-0.0505693	-0.0867259
		-0.118752	-0.0579476	-0.00825111	-0.0479174	-0.0877852
		-0.136242	-0.0609731	-0.00207315	-0.0442505	-0.0902048
		-0.145297	-0.0723101	-0.00273306	-0.0533643	-0.0896522
		-0.135329	-0.0804646	-0.00909823	-0.062332	-0.09208
		-0.130457	-0.080483	-0.00518746	-0.0626007	-0.103767
		-0.116235	-0.0730107	0.000918348	-0.066261	-0.11011
		-0.10306	-0.0776679	-0.00863995	-0.0682029	-0.105941
		-0.129362	-0.0801916	-0.024027	-0.0699704	-0.107204
		-0.149134	-0.0677384	-0.021322	-0.0762523	-0.111315
		-0.143978	-0.0633207	-0.0188985	-0.0786523	-0.106183
		-0.168302	-0.0684648	-0.0280117	-0.0838632	-0.101665
		-0.176758	-0.0701317	-0.0234555	-0.089489	-0.101803
		-0.147314	-0.0685573	-0.018857	-0.0865402	-0.103675
		-0.150772	-0.065223	-0.0236131	-0.0909379	-0.109907
		-0.160067	-0.0589593	-0.0187796	-0.0952266	-0.110048
		-0.153883	-0.0621326	-0.0173943	-0.0893466	-0.105802
		-0.158075	-0.0701013	-0.0206994	-0.0887092	-0.11142
		-0.141985	-0.0623455	-0.0215028	-0.0863769	-0.11972
		-0.133552	-0.0624979	-0.0288305	-0.0838706	-0.124831
		-0.156429	-0.0823743	-0.0341188	-0.0848206	-0.125579
		-0.166381	-0.0927266	-0.0364898	-0.0810868	-0.121723
		-0.175085	-0.0935483	-0.035258	-0.0871227	-0.120935
		-0.194041	-0.0980272	-0.030497	-0.0884208	-0.116889
		-0.202323	-0.100332	-0.0339266	-0.0773312	-0.11711
		-0.188976	-0.100866	-0.0367128	-0.0859208	-0.12752
		-0.16285	-0.100155	-0.0409592	-0.0989285	-0.125326
		-0.155614	-0.0943393	-0.0459774	-0.103171	-0.120037
		-0.154413	-0.099565	-0.0427926	-0.1124	-0.122948
		-0.149804	-0.106332	-0.0481378	-0.110878	-0.12636
		-0.161648	-0.0970924	-0.0536405	-0.10921	-0.137346
		-0.169391	-0.0932634	-0.0508273	-0.117255	-0.14537
		-0.16229	-0.0859474	-0.0523309	-0.112629	-0.143745
		-0.149088	-0.0787516	-0.0513542	-0.112101	-0.140384
		-0.148051	-0.085924	-0.0487663	-0.115387	-0.139242
		-0.158911	-0.0820143	-0.0498058	-0.100311	-0.143483
		-0.152612	-0.0868171	-0.0578561	-0.0953551	-0.141301
		-0.15516	-0.0975408	-0.0690226	-0.102601	-0.135545
		-0.173366	-0.0880854	-0.066291	-0.0967789	-0.135251
		-0.184721	-0.0886741	-0.0594452	-0.0935495	-0.135446
		-0.194174	-0.0942976	-0.058676	-0.100073	-0.138868
		-0.194109	-0.0892988	-0.0607251	-0.104944	-0.140196
		-0.202457	-0.0881238	-0.068062	-0.110163	-0.136423
		-0.212472	-0.0946791	-0.0671937	-0.116363	-0.131619
		-0.203103	-0.103697	-0.0591117	-0.116962	-0.129102
		-0.187212	-0.106034	-0.062297	-0.11341	-0.133063
		-0.16655	-0.110101	-0.0671515	-0.117375	-0.133928
		-0.171645	-0.123008	-0.0643856	-0.124617	-0.133747
		-0.188064	-0.128337	-0.0639523	-0.122963	-0.1378
		-0.181176	-0.116041	-0.0667918	-0.12215	-0.141331
		-0.177389	-0.115697	-0.0680568	-0.128689	-0.146894
		-0.175865	-0.130042	-0.067877	-0.132132	-0.144128
		-0.190508	-0.115874	-0.0679795	-0.128594	-0.135384
		-0.222085	-0.10625	-0.0705597	-0.12568	-0.135913
		-0.225665	-0.119452	-0.0718582	-0.123532	-0.136314
		-0.210501	-0.114266	-0.0706402	-0.116284	-0.128823
		-0.204175	-0.114392	-0.0754177	-0.112751	-0.120333
		-0.213093	-0.128875	-0.0793341	-0.109347	-0.123127
		-0.218734	-0.137724	-0.0738402	-0.102024	-0.128467
		-0.207158	-0.137914	-0.0736325	-0.108663	-0.122874
		-0.209683	-0.135133	-0.0791325	-0.113363	-0.125443
		-0.211194	-0.144101	-0.0795839	-0.103932	-0.1347
		-0.187073	-0.13803	-0.0782886	-0.104074	-0.136135
		-0.191122	-0.127412	-0.0759458	-0.109979	-0.137601
		-0.199236	-0.137047	-0.0762835	-0.111998	-0.139292
		-0.169576	-0.132296	-0.0740677	-0.117566	-0.143966
		-0.171115	-0.125999	-0.0682358	-0.123059	-0.15114
		-0.184015	-0.125043	-0.0733284	-0.121063	-0.149557
		-0.180697	-0.118077	-0.0710142	-0.120496	-0.144071
		-0.205303	-0.126714	-0.0675378	-0.12695	-0.146074
		-0.222368	-0.128162	-0.0810119	-0.128725	-0.153074
		-0.233988	-0.122204	-0.0785091	-0.132159	-0.153092
		-0.241522	-0.13783	-0.0754731	-0.136139	-0.148912
		-0.221935	-0.148133	-0.0840173	-0.131411	-0.15141
		-0.21816	-0.140588	-0.0818013	-0.135595	-0.1532
		-0.205585	-0.141674	-0.0901127	-0.139439	-0.150875
		-0.181446	-0.15142	-0.0874741	-0.133649	-0.152592
		-0.184678	-0.148731	-0.0711964	-0.132202	-0.150458
		-0.186406	-0.145243	-0.0814709	-0.127271	-0.146388
		-0.182823	-0.156603	-0.0862527	-0.125325	-0.15404
		-0.178322	-0.16434	-0.0775251	-0.129345	-0.156792
		-0.176588	-0.156854	-0.0806418	-0.12511	-0.154132
		-0.178417	-0.14381	-0.0855745	-0.1211	-0.159685
		-0.177623	-0.14243	-0.082421	-0.118605	-0.158576
		-0.192511	-0.147369	-0.0765141	-0.113967	-0.15844
		-0.202511	-0.139864	-0.0801767	-0.114958	-0.157057
		-0.209093	-0.133515	-0.0829466	-0.119255	-0.145188
		-0.22684	-0.13636	-0.0847891	-0.12073	-0.152218
		-0.225761	-0.137306	-0.0868862	-0.124212	-0.159126
		-0.214667	-0.14045	-0.0787047	-0.133412	-0.147803
		-0.204846	-0.147611	-0.0851472	-0.134279	-0.148074
		-0.198595	-0.149689	-0.0910508	-0.125918	-0.150584
		-0.204188	-0.151035	-0.0821633	-0.127122	-0.146665
		-0.203967	-0.158817	-0.0887199	-0.130398	-0.145398
		-0.193414	-0.156661	-0.0911088	-0.123516	-0.146445
		-0.179092	-0.14365	-0.0864356	-0.119947	-0.148667
		-0.172189	-0.142667	-0.0911718	-0.120676	-0.144172
		-0.178162	-0.15113	-0.0895294	-0.119312	-0.140759
		-0.183584	-0.156061	-0.0856111	-0.121951	-0.141829
		-0.186682	-0.153424	-0.0850366	-0.121926	-0.142274
		-0.192161	-0.148169	-0.0873883	-0.12225	-0.146793
		-0.193132	-0.149581	-0.0914284	-0.127591	-0.14908
		-0.189089	-0.149051	-0.0908885	-0.126993	-0.150778
		-0.197051	-0.149764	-0.0903095	-0.130869	-0.156497
		-0.197336	-0.158889	-0.0928956	-0.130195	-0.157078
		-0.185288	-0.15582	-0.0950121	-0.121447	-0.157282
		-0.201662	-0.145848	-0.0921679	-0.125856	-0.169106
		-0.216788	-0.146174	-0.0969535	-0.119981	-0.177404
		-0.215324	-0.146905	-0.106648	-0.111567	-0.170918
		-0.215511	-0.146683	-0.101824	-0.118158	-0.16971
		-0.204802	-0.149105	-0.101765	-0.114278	-0.167391
		-0.205861	-0.156276	-0.108837	-0.117183	-0.15759
		-0.203476	-0.160005	-0.105932	-0.122322	-0.161131
		-0.195101	-0.149693	-0.101323	-0.11313	-0.162995
		-0.204411	-0.147734	-0.0958117	-0.120431	-0.15763
		-0.189385	-0.156646	-0.0937019	-0.126516	-0.159842
		-0.18242	-0.158588	-0.095443	-0.119176	-0.159589
		-0.203946	-0.16363	-0.0903927	-0.127618	-0.16085
		-0.193566	-0.171169	-0.0900476	-0.131415	-0.166654
		-0.178025	-0.173544	-0.099939	-0.122021	-0.168192
		-0.185542	-0.178597	-0.0970043	-0.125794	-0.165703
		-0.178573	-0.185183	-0.0818253	-0.130722	-0.157526
		-0.160895	-0.182408	-0.0839377	-0.13	-0.1582
		-0.170113	-0.173127	-0.0938818	-0.133896	-0.167773
		-0.188536	-0.166414	-0.0965064	-0.132474	-0.164276
		-0.188467	-0.16356	-0.100607	-0.130382	-0.165246
		-0.183363	-0.167419	-0.0967551	-0.13529	-0.17577
		-0.17052	-0.160551	-0.0927479	-0.139749	-0.173405
		-0.162007	-0.14628	-0.0993053	-0.141079	-0.176978
		-0.165764	-0.157624	-0.103508	-0.139106	-0.184825
		-0.175605	-0.166602	-0.102143	-0.141151	-0.174147
		-0.202973	-0.160633	-0.0950389	-0.142324	-0.169246
		-0.208535	-0.162903	-0.0946742	-0.135854	-0.17187
		-0.19826	-0.152026	-0.0971247	-0.134276	-0.166866
		-0.203196	-0.142032	-0.0841492	-0.135012	-0.166186
		-0.18701	-0.152957	-0.0816998	-0.133983	-0.162908
		-0.190801	-0.158102	-0.0944659	-0.136791	-0.159645
		-0.218765	-0.158513	-0.0953297	-0.142129	-0.166929
		-0.213577	-0.166394	-0.095629	-0.145845	-0.171868
		-0.211379	-0.180389	-0.102349	-0.145394	-0.176514
		-0.202914	-0.188266	-0.0987715	-0.145298	-0.182453
		-0.1968	-0.18637	-0.0917795	-0.140907	-0.185184
		-0.219125	-0.187428	-0.0948202	-0.136031	-0.191971
		-0.205877	-0.176687	-0.0970474	-0.140438	-0.196502
		-0.195914	-0.161296	-0.0929647	-0.139601	-0.192145
		-0.208688	-0.163979	-0.0936281	-0.136064	-0.192209
		-0.195988	-0.164745	-0.0956214	-0.136399	-0.201314
		-0.198413	-0.164777	-0.0949145	-0.134092	-0.202266
		-0.197437	-0.167136	-0.0992071	-0.135547	-0.194964
		-0.182873	-0.155202	-0.0976708	-0.136422	-0.19066
		-0.184915	-0.147881	-0.0887484	-0.135173	-0.1829
		-0.188788	-0.149202	-0.0956738	-0.136148	-0.182389
		-0.211119	-0.143823	-0.105677	-0.132002	-0.190509
		-0.216784	-0.145214	-0.0984519	-0.127313	-0.185831
		-0.195356	-0.157795	-0.0947208	-0.1311	-0.183495
		-0.19798	-0.170538	-0.102444	-0.13737	-0.187068
		-0.201259	-0.17486	-0.105457	-0.131774	-0.175023
		-0.207632	-0.165863	-0.0972836	-0.121551	-0.163706
		-0.215291	-0.15959	-0.0951356	-0.123009	-0.162295
		-0.202026	-0.15811	-0.105669	-0.121507	-0.155261
		-0.203671	-0.147061	-0.100532	-0.115245	-0.150657
		-0.210033	-0.139358	-0.0961119	-0.119791	-0.15405
		-0.209517	-0.136675	-0.107293	-0.120812	-0.155808
		-0.228204	-0.132769	-0.0973435	-0.117592	-0.15887
		-0.243566	-0.129653	-0.0947647	-0.125558	-0.162014
		-0.235121	-0.118815	-0.113624	-0.129508	-0.163502
		-0.219425	-0.12048	-0.108089	-0.127122	-0.169334
		-0.209729	-0.135436	-0.0992097	-0.132499	-0.172885
		-0.201629	-0.133692	-0.105446	-0.134537	-0.172121
		-0.188199	-0.131039	-0.103799	-0.129347	-0.172983
		-0.187995	-0.132976	-0.0969655	-0.127093	-0.179631
		-0.209416	-0.129933	-0.0960832	-0.126073	-0.182629
		-0.20947	-0.132431	-0.100708	-0.121228	-0.167223
		-0.192606	-0.129002	-0.101938	-0.120208	-0.163047
		-0.195485	-0.122325	-0.104246	-0.128182	-0.176325
		-0.181027	-0.124902	-0.105835	-0.130061	-0.170854
		-0.173504	-0.120384	-0.0969236	-0.128248	-0.16676
		-0.194591	-0.118311	-0.0957803	-0.130284	-0.176979
		-0.173825	-0.130557	-0.0989043	-0.127611	-0.178927
		-0.157814	-0.13504	-0.0960376	-0.128555	-0.176376
		-0.16952	-0.131956	-0.101945	-0.128169	-0.170613
		-0.161735	-0.134462	-0.104091	-0.121253	-0.166296
		-0.178252	-0.134958	-0.0999996	-0.12034	-0.16486
		-0.188389	-0.126414	-0.103799	-0.117749	-0.156457
		-0.176566	-0.12196	-0.103157	-0.114135	-0.152761
		-0.183458	-0.125795	-0.102077	-0.113818	-0.150963
		-0.159567	-0.120095	-0.100675	-0.111036	-0.145345
		-0.143708	-0.119238	-0.0851514	-0.109153	-0.148059
		-0.178257	-0.128831	-0.0835029	-0.111637	-0.149745
		-0.192086	-0.12679	-0.098351	-0.119408	-0.14963
		-0.187038	-0.13074	-0.100112	-0.123069	-0.155381
		-0.190454	-0.137372	-0.100984	-0.119621	-0.159211
		-0.192332	-0.131487	-0.0964337	-0.114415	-0.164397
		-0.180806	-0.126357	-0.0870604	-0.107597	-0.164592
		-0.153074	-0.111832	-0.0954447	-0.104807	-0.159925
		-0.142202	-0.100823	-0.0930273	-0.104538	-0.163505
		-0.135543	-0.102006	-0.0829884	-0.105681	-0.157384
		-0.107256	-0.0948312	-0.0859299	-0.103849	-0.148221
		-0.0961129	-0.0986762	-0.0835069	-0.0993532	-0.155734
		-0.102874	-0.110739	-0.0841711	-0.105739	-0.157385
		-0.102034	-0.116403	-0.0835308	-0.108997	-0.14961
		-0.106998	-0.126273	-0.0833619	-0.105142	-0.14374
		-0.115468	-0.12302	-0.0922242	-0.105424	-0.142252
		-0.110237	-0.118309	-0.0844477	-0.102905	-0.148345
		-0.100125	-0.126746	-0.075131	-0.102115	-0.14618
		-0.102329	-0.113768	-0.076331	-0.102573	-0.137139
		-0.109677	-0.0873713	-0.0795761	-0.102141	-0.135926
		-0.115473	-0.083807	-0.0855826	-0.101503	-0.134137
		-0.124493	-0.0989967	-0.0807619	-0.0975984	-0.130493
		-0.112312	-0.107329	-0.0800892	-0.0973789	-0.131629
		-0.0939774	-0.111842	-0.0842449	-0.0934822	-0.133937
		-0.114712	-0.119734	-0.0787873	-0.0936011	-0.130336
		-0.12381	-0.112264	-0.0761695	-0.100722	-0.126207
		-0.107559	-0.114895	-0.0702602	-0.0924847	-0.128715
		-0.11825	-0.130353	-0.0654112	-0.0889889	-0.130473
		-0.121405	-0.125986	-0.0675383	-0.0956227	-0.131924
		-0.116741	-0.127652	-0.0647263	-0.090625	-0.128568
		-0.123629	-0.124665	-0.0623162	-0.0840149	-0.121378
		-0.105726	-0.114838	-0.0627208	-0.082929	-0.125804
		-0.0986142	-0.125332	-0.0597476	-0.085495	-0.130318
		-0.113174	-0.123188	-0.0574243	-0.0835797	-0.134061
		-0.11976	-0.119578	-0.0666799	-0.0809759	-0.135215
		-0.143568	-0.11257	-0.0686198	-0.0870887	-0.119916
		-0.152744	-0.0877908	-0.0591245	-0.0865012	-0.117385
		-0.137422	-0.0913231	-0.0707418	-0.0854224	-0.128192
		-0.150574	-0.0907467	-0.0742656	-0.0873931	-0.128364
		-0.148137	-0.0790554	-0.0610403	-0.0814204	-0.125391
		-0.128371	-0.092599	-0.0659164	-0.0813415	-0.117323
		-0.148603	-0.0895491	-0.0597245	-0.0859022	-0.113613
		-0.144575	-0.0853361	-0.0514795	-0.0924366	-0.112721
		-0.125495	-0.100061	-0.0672811	-0.0985059	-0.10006
		-0.135408	-0.107938	-0.0710543	-0.0913375	-0.100045
		-0.100532	-0.118131	-0.0611441	-0.08926	-0.111129
		-0.0791939	-0.111571	-0.0547882	-0.0946516	-0.105905
		-0.100846	-0.0932995	-0.0558235	-0.0960203	-0.0961429
		-0.0781069	-0.0962751	-0.0619558	-0.0968987	-0.102373
		-0.0693255	-0.106426	-0.0573827	-0.0871759	-0.111857
		-0.0835214	-0.112883	-0.0527695	-0.0818885	-0.106926
		-0.0771792	-0.109021	-0.0552029	-0.0877344	-0.100767
		-0.0642844	-0.101759	-0.0546155	-0.0828106	-0.100384
		-0.0384086	-0.102909	-0.0569938	-0.08018	-0.0976752
		-0.0506356	-0.0999201	-0.0580692	-0.0830758	-0.0941538
		-0.0736805	-0.0920992	-0.0513771	-0.0807022	-0.0927036
		-0.0659689	-0.0820736	-0.0500495	-0.0796862	-0.0996832
		-0.0825417	-0.0809063	-0.0570907	-0.0786531	-0.106484
		-0.092126	-0.0870071	-0.0552604	-0.0780657	-0.1024
		-0.088102	-0.081028	-0.0473821	-0.074784	-0.102323
		-0.0854305	-0.0810105	-0.0491216	-0.0701594	-0.104531
		-0.0646745	-0.0842416	-0.0478673	-0.0690601	-0.100963
		-0.0552797	-0.0807037	-0.0397464	-0.063459	-0.102395
		-0.058341	-0.090963	-0.0389264	-0.061213	-0.0972692
		-0.0732227	-0.0898729	-0.0442372	-0.0636733	-0.075792
		-0.0821041	-0.065853	-0.0468118	-0.0609902	-0.0655144
		-0.073358	-0.0585572	-0.0425864	-0.0589201	-0.0694571
		-0.0776227	-0.0678149	-0.0422162	-0.0607593	-0.0641584
		-0.0709097	-0.0709901	-0.0454126	-0.0656871	-0.0648406
		-0.0623922	-0.0747834	-0.0438323	-0.0679649	-0.0750489
		-0.0671195	-0.0813481	-0.0442521	-0.0685449	-0.0667272
		-0.0609072	-0.0833954	-0.0422333	-0.0723488	-0.0609388
		-0.0522468	-0.0888179	-0.0417771	-0.0719789	-0.0786644
		-0.032235	-0.0918484	-0.0463291	-0.0741828	-0.0883963
		-0.0224983	-0.0920819	-0.0457502	-0.0814049	-0.0835873
		-0.0343187	-0.0943016	-0.0480241	-0.0791579	-0.0844551
		-0.0178902	-0.0831207	-0.0459651	-0.0714636	-0.0857103
		0.00123848	-0.0750678	-0.0392949	-0.0668739	-0.0771745
		-0.012193	-0.070061	-0.0415773	-0.0612773	-0.0692322
		-0.00867927	-0.0583324	-0.0393283	-0.0550167	-0.0698835
		0.0144429	-0.0621256	-0.0382518	-0.0519019	-0.0673206
		0.00714702	-0.0531169	-0.0442526	-0.0478462	-0.0599454
		-0.00109362	-0.0395833	-0.0442162	-0.0439915	-0.0615582
		0.0104609	-0.0592164	-0.0411491	-0.0440427	-0.0647049
		0.00217052	-0.0688612	-0.038963	-0.0390936	-0.0595576
		-0.012398	-0.0620706	-0.0387583	-0.0335383	-0.0584603
		-0.0190416	-0.0637477	-0.0346675	-0.0378856	-0.0607099
		-0.026677	-0.0649015	-0.0301272	-0.0371314	-0.0563295
		-0.028147	-0.0677458	-0.0275655	-0.0287636	-0.0498904
		-0.027472	-0.0712947	-0.0192451	-0.0288478	-0.0444872
		-0.0304175	-0.0686792	-0.0270128	-0.028528	-0.037128
		-0.0308102	-0.0610383	-0.040303	-0.0248272	-0.0250363
		-0.0155443	-0.0633444	-0.0338121	-0.0299707	-0.0217645
		-0.0203382	-0.071556	-0.0349505	-0.0335177	-0.0307313
		-0.0475019	-0.0632095	-0.0414689	-0.0333555	-0.0249835
		-0.03445	-0.0579526	-0.0370412	-0.0361478	-0.0208387
		-0.0166048	-0.0600884	-0.0378839	-0.0320802	-0.0346887
		-0.0126983	-0.0575416	-0.0393238	-0.024447	-0.0366115
		0.00728232	-0.0615666	-0.0332674	-0.021989	-0.0409863
		0.00986848	-0.0560337	-0.0305144	-0.0256953	-0.0477516
		0.00304222	-0.0503915	-0.0298572	-0.0328951	-0.0332319
		-0.00313783	-0.0603108	-0.0270844	-0.0336136	-0.0307798
		-0.00561272	-0.0579521	-0.0291754	-0.0339572	-0.0350056
		0.00841579	-0.0526782	-0.0317473	-0.0406473	-0.0298285
		-0.0111971	-0.0543587	-0.0327965	-0.0471912	-0.0415462
		-0.0470329	-0.0646403	-0.0443563	-0.0580836	-0.0504643
		-0.0599259	-0.0885838	-0.0538008	-0.0676601	-0.0461922
		-0.0804017	-0.0865727	-0.0530816	-0.0663674	-0.042033
		-0.0878448	-0.0723285	-0.0623213	-0.0616981	-0.0351439
		-0.0766673	-0.08051	-0.0766748	-0.0576997	-0.0432145
		-0.0834516	-0.0881433	-0.088516	-0.0628729	-0.0601786
		-0.100053	-0.0992668	-0.104521	-0.0786857	-0.0724914
		-0.105226	-0.112803	-0.116173	-0.0936187	-0.0867005
		-0.102279	-0.12326	-0.126171	-0.105529	-0.0910685
		-0.113365	-0.138317	-0.131302	-0.103745	-0.0872602
		-0.109142	-0.133247	-0.123223	-0.0891191	-0.0707911
		-0.0674706	-0.120671	-0.116794	-0.0742072	-0.037104
		-0.0410933	-0.114286	-0.101877	-0.0497318	-0.0115711
		-0.0218229	-0.0964103	-0.0770288	-0.0213919	0.0136992
		0.0160429	-0.079907	-0.0615247	0.00341897	0.0469233
		0.0509134	-0.0546279	-0.0347912	0.0277569	0.0714155
		0.0966991	-0.0173484	4.32014e-05	0.0426946	0.0948341
		0.131211	0.00189518	0.0169362	0.0652979	0.118829
		0.118136	0.012072	0.0294234	0.0950348	0.138526
		0.126556	0.0290169	0.0459736	0.106483	0.159494
		0.178682	0.0449038	0.0604981	0.12207	0.177766
		0.187183	0.0513608	0.067528	0.139086	0.188769
		0.164108	0.0507634	0.0641594	0.133004	0.195663
		0.15014	0.0438154	0.058431	0.131671	0.202194
		0.116531	0.0295278	0.0490657	0.132021	0.191995
		0.0909821	0.0211875	0.0398003	0.112694	0.165527
		0.0713876	0.0134642	0.0322775	0.097044	0.157521
		0.0412984	-0.00492651	0.0121784	0.0890509	0.15031
		0.0254534	-0.02892	-0.00532835	0.0752263	0.125115
		0.000149905	-0.0563067	-0.00946055	0.0534426	0.111747
		-0.0288361	-0.0759235	-0.0211614	0.0283204	0.0963418
		-0.0604595	-0.0921934	-0.0401671	0.0133209	0.071157
		-0.0883593	-0.113058	-0.0502596	-0.00306443	0.06216
		-0.0820383	-0.124516	-0.0527707	-0.0229541	0.0605434
		-0.0908874	-0.137308	-0.0594925	-0.0228674	0.0576895
		-0.110779	-0.153404	-0.0598805	-0.0225424	0.0579564
		-0.115045	-0.153501	-0.0502012	-0.0312173	0.0635929
		-0.121918	-0.143422	-0.0440018	-0.0228059	0.0758812
		-0.10592	-0.127096	-0.0299352	-0.0123851	0.0915742
		-0.0760615	-0.113032	-0.0199862	-0.00328032	0.111793
		-0.0469643	-0.100592	-0.0158436	0.0252852	0.135712
		-0.00846532	-0.0700905	0.00783909	0.0509097	0.167855
		0.0212996	-0.0497755	0.0271266	0.065626	0.19861
		0.0417808	-0.0474449	0.0414911	0.0850373	0.213722
		0.0614114	-0.0270603	0.0582345	0.100595	0.23221
		0.0647092	-0.00119662	0.0631944	0.116766	0.252764
		0.0593313	0.0233885	0.0746744	0.142963	0.264314
		0.0801341	0.0454068	0.0822299	0.162476	0.281499
		0.101323	0.0449961	0.084041	0.167043	0.297511
		0.094455	0.0455973	0.0923564	0.176906	0.300593
		0.0978779	0.0520799	0.0909414	0.192711	0.303688
		0.123388	0.0599053	0.0984627	0.192081	0.317346
		0.141573	0.0875634	0.113904	0.192738	0.325889
		0.136682	0.100726	0.114084	0.203873	0.317978
		0.148833	0.090851	0.114647	0.205943	0.314535
		0.187605	0.0943572	0.121547	0.207628	0.322147
		0.195136	0.104316	0.125925	0.211109	0.326727
		0.190181	0.115343	0.12933	0.216366	0.328851
		0.198388	0.123339	0.137758	0.221997	0.335885
		0.207332	0.12434	0.145054	0.21946	0.339949
		0.232717	0.136077	0.147663	0.222427	0.336804
		0.245223	0.141412	0.151676	0.225935	0.34288
		0.239025	0.13572	0.152558	0.22967	0.351726
		0.252359	0.146392	0.155139	0.239757	0.359344
		0.257849	0.160787	0.161268	0.24344	0.376889
		0.239747	0.168774	0.164595	0.25019	0.389766
		0.248305	0.17535	0.171442	0.255685	0.40529
		0.291493	0.181168	0.182825	0.256589	0.423448
		0.297744	0.198095	0.194093	0.265157	0.431096
		0.271703	0.213587	0.199697	0.272294	0.44739
		0.290204	0.221522	0.202686	0.283795	0.458993
		0.312537	0.225968	0.207627	0.296912	0.464133
		0.30714	0.219923	0.212651	0.301353	0.47649
		0.322443	0.229364	0.226478	0.308479	0.477482
		0.329796	0.240654	0.238354	0.31316	0.482994
		0.323693	0.238757	0.239066	0.315975	0.488832
		0.332124	0.262982	0.245841	0.32585	0.481433
		0.330875	0.276394	0.251641	0.333751	0.483574
		0.336963	0.266395	0.25294	0.339418	0.478299
		0.353871	0.27986	0.262645	0.348185	0.468827
		0.353694	0.286352	0.269943	0.354543	0.472381
		0.361871	0.282795	0.267572	0.353349	0.469592
		0.380604	0.287319	0.266154	0.352968	0.467848
		0.378695	0.281476	0.272895	0.36287	0.467179
		0.379446	0.282778	0.283706	0.370467	0.462201
		0.399305	0.289949	0.290594	0.367685	0.461529
		0.390847	0.293497	0.289257	0.368345	0.454468
		0.374191	0.302503	0.283632	0.371363	0.44858
		0.387821	0.299142	0.285534	0.366205	0.446465
		0.378365	0.288591	0.29113	0.361936	0.434775
		0.353817	0.285847	0.291827	0.365293	0.429173
		0.347359	0.285442	0.293684	0.36676	0.429917
		0.342677	0.289947	0.296836	0.361613	0.423532
		0.344707	0.299278	0.293646	0.355713	0.422668
		0.349391	0.308227	0.284865	0.355875	0.419985
		0.366397	0.307589	0.283348	0.358797	0.401996
		0.37994	0.304654	0.28342	0.353407	0.392181
		0.364956	0.30748	0.273807	0.346335	0.392019
		0.35066	0.300621	0.272922	0.347988	0.383788
		0.339321	0.298302	0.274366	0.347833	0.375027
		0.342411	0.303109	0.262471	0.34319	0.368564
		0.357442	0.292333	0.253945	0.342074	0.364425
		0.355238	0.286571	0.248822	0.340529	0.359787
		0.34813	0.287942	0.243551	0.331586	0.349758
		0.340872	0.2818	0.238456	0.322374	0.345806
		0.342692	0.278762	0.229113	0.321071	0.340508
		0.342239	0.269246	0.223214	0.315587	0.326117
		0.332169	0.262191	0.217036	0.307177	0.320344
		0.33053	0.267949	0.21632	0.308221	0.31978
		0.309992	0.264803	0.217239	0.306401	0.313725
		0.286301	0.265782	0.199605	0.300124	0.308579
		0.278297	0.269664	0.191988	0.296127	0.298505
		0.265413	0.257781	0.196725	0.28723	0.282091
		0.262962	0.250807	0.188292	0.276789	0.272482
		0.261517	0.248625	0.180158	0.26918	0.266623
		0.253378	0.242471	0.165483	0.263475	0.26294
		0.241595	0.233153	0.149271	0.260991	0.25796
		0.219258	0.220844	0.145644	0.256379	0.242438
		0.209438	0.217993	0.13885	0.244965	0.232901
		0.208825	0.210154	0.136167	0.234568	0.226733
		0.203637	0.197264	0.135208	0.233068	0.210436
		0.19543	0.201124	0.121923	0.228074	0.202747
		0.186033	0.208087	0.104009	0.215273	0.200763
		0.192823	0.204043	0.0965552	0.212444	0.193075
		0.204286	0.192108	0.0992719	0.211237	0.186977
		0.205769	0.185076	0.0885399	0.199169	0.178974
		0.194795	0.179486	0.0830008	0.192514	0.172339
		0.165726	0.170035	0.0889596	0.189624	0.1684
		0.161616	0.16809	0.0764895	0.184391	0.155884
		0.184587	0.157171	0.0709934	0.185573	0.145457
		0.177985	0.150575	0.0705569	0.182439	0.144935
		0.159272	0.159025	0.0601702	0.175187	0.13757
		0.157341	0.141645	0.0600136	0.174929	0.127386
		0.151882	0.120842	0.0488352	0.168805	0.124097
		0.142439	0.120961	0.033157	0.156862	0.115398
		0.140888	0.115305	0.0370341	0.148287	0.108734
		0.136477	0.107093	0.037457	0.144715	0.108984
		0.126678	0.0986399	0.0297265	0.147592	0.103594
		0.127167	0.0892546	0.0249202	0.14335	0.0978546
		0.11838	0.0900776	0.025598	0.137196	0.0875807
		0.0938332	0.0972121	0.0231321	0.139223	0.0796106
		0.0872417	0.0958628	0.0153789	0.133379	0.0838546
		0.0773506	0.0816021	0.0209333	0.126887	0.0739337
		0.0604562	0.0789636	0.0235049	0.125283	0.0629007
		0.0760174	0.0790108	0.0109999	0.120681	0.0710878
		0.0886338	0.0601949	0.0136198	0.123147	0.0753933
		0.0847913	0.0661511	0.0199297	0.122151	0.0747697
		0.095142	0.0828619	0.0126228	0.111368	0.0722835
		0.0915491	0.0609547	0.0131429	0.106618	0.0687428
		0.0779349	0.055888	0.0141178	0.106175	0.0702089
		0.074394	0.0822778	0.0125221	0.110616	0.0657679
		0.0724788	0.0792774	0.0173811	0.114313	0.0571912
		0.0823275	0.0632381	0.0145112	0.103888	0.052987
		0.0699411	0.0652886	0.0156747	0.0961301	0.0548786
		0.0606091	0.0582688	0.0196092	0.0983751	0.055526
		0.0941643	0.0390979	0.0101755	0.0950087	0.0475609
		0.0807502	0.0322982	0.0113919	0.0941132	0.0438947
		0.0496906	0.0278317	0.0193483	0.0982831	0.0401155
		0.0665093	0.0237114	0.0149627	0.0952428	0.0313681
		0.0725676	0.032537	0.0116942	0.0969647	0.0279133
		0.0717508	0.0322036	0.0142317	0.100013	0.0228
		0.0593306	0.023054	0.0171842	0.0916467	0.0226197
		0.0427693	0.0284329	0.0154865	0.088119	0.0276353
		0.0590204	0.0343644	0.0132746	0.0874948	0.0240494
		0.0649814	0.0317181	0.014673	0.0813808	0.0208281
		0.0687215	0.0325993	0.0115019	0.0789772	0.0146659
		0.0723092	0.0310939	0.0119819	0.0776605	0.00377248
		0.0544494	0.0276433	0.0178818	0.0739417	0.00283926
		0.0523316	0.0323289	0.0166079	0.0718857	0.0044652
		0.057619	0.0333714	0.0130949	0.0736867	0.00560699
		0.0636647	0.0369727	0.0106333	0.0733058	0.0148178
		0.0567406	0.0448816	0.00794504	0.0692806	0.0159187
		0.0287256	0.0339776	0.0106502	0.0699674	0.00916118
		0.0319743	0.0242777	0.0187452	0.0716101	0.0162129
		0.0396392	0.0301855	0.0195573	0.0710954	0.0168039
		0.0303669	0.0333844	0.0136	0.0676887	0.0084755
		0.0240032	0.0304223	0.0228445	0.0598937	0.0129932
		-0.00182674	0.0240442	0.0314831	0.0534396	0.00799823
		-0.0214018	0.0217657	0.0197832	0.0485181	0.00104863
		-0.0346087	0.0221302	0.0130888	0.0503958	0.00640705
		-0.0462986	0.0229244	0.0122027	0.0564995	0.00203714
		-0.0151532	0.0228605	0.0123003	0.0553944	-0.000247822
		0.0188457	0.0183866	0.0161956	0.0529039	-0.00221804
		0.0220474	0.0223281	0.00457766	0.0489081	-0.0165112
		0.00586747	0.0270826	-0.00487087	0.0433058	-0.0196482
		-0.00703976	0.0299874	0.0036425	0.040985	-0.0128102
		0.00994588	0.0373591	0.0080951	0.0386947	-0.0157019
		0.0183186	0.0337939	0.00735251	0.0402246	-0.0257151
		0.0177945	0.0334445	0.00507451	0.0401559	-0.0318992
		0.0108716	0.0376636	0.000647145	0.0364537	-0.0312554
		-0.0299434	0.0310471	0.00239564	0.0395197	-0.0278592
		-0.0384693	0.0315654	0.0106493	0.0405921	-0.0259639
		-0.0239148	0.0333319	0.0128668	0.042585	-0.0281783
		-0.0446308	0.0270617	0.00591301	0.0488964	-0.0321415
		-0.0437677	0.0178979	0.00377807	0.0426193	-0.0344928
		-0.0275504	0.00674383	0.00192352	0.0367001	-0.0336015
		-0.0348145	0.0136846	-0.00440559	0.035652	-0.0310795
		-0.0213197	0.0205351	-0.00253589	0.0263614	-0.0274105
		-0.000397379	0.0111224	0.00304354	0.024578	-0.0173442
		0.000259138	0.0202367	0.00684718	0.028866	-0.0119764
		0.00832507	0.0238832	0.00989056	0.0253636	-0.0198107
		0.00517503	0.00587894	0.00766908	0.0175243	-0.0226031
		-0.0151492	0.00743184	0.00554855	0.0157116	-0.0201817
		-0.0353865	0.0144419	0.00849969	0.0229119	-0.0238657
		-0.0627735	0.017347	0.0109341	0.0202339	-0.0268239
		-0.0751892	0.0258879	0.00922676	0.0189095	-0.0334867
		-0.0818275	0.0214813	0.00196738	0.0281345	-0.0427694
		-0.0834061	0.0177557	-0.00504917	0.0214884	-0.0387937
		-0.0571148	0.0212916	-0.00490694	0.0150646	-0.033825
		-0.042693	0.0196762	-0.00502918	0.0192598	-0.0360713
		-0.0497817	0.0210759	-0.00678911	0.0187967	-0.0317271
		-0.0566263	0.0253462	-0.00795268	0.0187189	-0.0320214
		-0.0540602	0.0275864	-0.00677101	0.0151834	-0.0377069
		-0.0544503	0.017512	-0.000662024	0.0148229	-0.0333003
		-0.0605539	0.00852822	-0.00369015	0.0164726	-0.0360772
		-0.0443365	0.0171946	-0.00419569	0.00941917	-0.0442582
		-0.0397148	0.0110675	0.00417838	0.0109335	-0.0423581
		-0.036057	0.000747819	-0.00312257	0.0131022	-0.0399671
		-0.0211304	0.00920215	-0.00427933	0.00731647	-0.0352436
		-0.042816	0.00763801	0.00897859	0.00605465	-0.0351525
		-0.0522466	0.00160792	0.0131871	0.00399927	-0.0398458
		-0.04299	-0.00125822	0.00979937	0.00917735	-0.036914
		-0.043497	-0.00292272	-0.00181986	0.0175199	-0.0408239
		-0.044644	0.00429616	-0.00329663	0.0143296	-0.0411637
		-0.0548714	-0.00063779	0.00713319	0.0160885	-0.0327861
		-0.0431395	-0.00371196	0.00611903	0.0167983	-0.0389047
		-0.0312906	0.00408315	0.00763336	0.00763114	-0.0449043
		-0.0285524	-0.00152503	0.0137721	0.00644877	-0.0432661
		-0.0201235	-0.000741417	0.0121766	0.00918766	-0.0448636
		-0.0281538	0.00328596	0.00749652	0.00763741	-0.0481913
		-0.0218889	0.00389165	0.00562029	0.00612634	-0.0545512
		-0.0359484	0.012717	0.00385993	0.0074666	-0.0524167
		-0.0568965	0.00676529	-0.00280731	0.0097344	-0.0449556
		-0.0382841	0.00784482	0.0016965	0.00509452	-0.0447951
		-0.0416214	0.0242149	0.00498472	-0.00181323	-0.0398982
		-0.0276348	0.021118	-0.0083138	0.000538817	-0.0408913
		-0.00744929	0.0165982	-0.00593078	0.00496836	-0.0511334
		-0.0131718	0.0126032	-0.00125982	-0.00354084	-0.0471607
		0.000438323	0.00323073	-0.00568908	-0.00909244	-0.040268
		-0.0284118	0.00298047	0.00748165	-0.00102384	-0.0383963
		-0.0401656	-0.00071551	0.0105013	-0.00277335	-0.0393925
		-0.00630345	-0.00195498	0.00365819	-0.00287715	-0.0481378
		-0.0138456	0.00188758	0.0160707	0.0070101	-0.0484437
		0.00234588	-0.00495334	0.0194086	0.00902127	-0.0500663
		0.0023786	-0.00480297	0.0124825	0.0114727	-0.0577889
		-0.0288322	0.013043	0.0148055	0.00652624	-0.0514912
		-0.0103111	0.0198599	0.0161455	-0.0012085	-0.0488508
		-0.0193446	0.00703252	0.0191096	0.00284576	-0.0477028
		-0.0383635	0.00446798	0.0215824	-5.72878e-05	-0.0384681
		-0.0227653	0.0116036	0.0164879	-0.00601701	-0.0411354
		-0.0285267	0.014271	0.0115033	-0.0111475	-0.0458713
		-0.0415085	0.0179489	0.00824755	-0.0122737	-0.0451588
		-0.0443975	0.00834793	0.00618335	-0.00605352	-0.0430574
		-0.044751	-0.00482156	0.00657417	-0.0136988	-0.0400763
		-0.06577	-0.00218597	0.0127797	-0.0166639	-0.0451828
		-0.0801297	-0.00437628	0.0184983	-0.00800065	-0.0472316
		-0.0339809	-0.00523228	0.0108575	-0.0163782	-0.0447244
		0.00138901	0.000726706	0.00283341	-0.0249215	-0.0471327
		-0.00361201	-0.00617944	0.00263782	-0.0225945	-0.0471126
		-1.32794e-06	-0.0109267	0.0019123	-0.0268215	-0.051178
		-0.0140599	-0.010832	0.00416491	-0.0303855	-0.0580698
		-0.0378993	-0.0184787	0.00624005	-0.0292843	-0.0506501
		-0.0228754	-0.0172852	0.0104632	-0.0304975	-0.0349876
		-0.00384572	-0.00647792	0.0196401	-0.0202107	-0.0266757
		-0.00829546	0.00439161	0.0164192	-0.00341366	-0.0279507
		-0.0121185	0.0129697	0.0078765	-0.000565821	-0.0317606
		-0.0245071	0.0111251	0.00514836	-0.0024616	-0.0273244
		-0.0388337	0.0067535	0.00100318	-0.00660804	-0.0224492
		-0.0369703	0.00669596	-0.00181823	-0.0162734	-0.0382176
		-0.0326957	0.00785154	-0.00651205	-0.0235996	-0.0508679
		-0.0166717	0.00767481	-0.00490096	-0.0252409	-0.0370823
		-0.00685781	0.00215335	0.00553318	-0.0192189	-0.0302009
		-0.0218638	0.00467937	0.00725108	-0.0193049	-0.0337918
		-0.0135802	0.0155136	0.0157542	-0.0217259	-0.0231839
		0.0195529	0.0219658	0.0256088	-0.00948993	-0.00906431
		0.0335029	0.0251424	0.016973	-0.00173532	-0.00784559
		0.0290523	0.021389	0.0185839	0.00170225	-0.0124324
		0.0225032	0.0307202	0.028335	0.010914	-0.00730354
		0.0234037	0.0520358	0.0260771	0.00843799	-0.00849773
		0.0415173	0.0504266	0.0303524	0.00390049	-0.0189961
		0.0524234	0.0480071	0.0373988	0.00865753	-0.0142729
		0.0442639	0.0538003	0.0341867	0.00866577	-0.012452
		0.0467208	0.0454364	0.0360653	0.0020456	-0.0197999
		0.0356242	0.0354856	0.0396746	-0.0034026	-0.0223012
		0.0125252	0.0302475	0.0354334	-0.00139433	-0.0242729
		0.0190578	0.0319192	0.0374253	0.00213443	-0.0216565
		0.0186555	0.0282367	0.0418138	0.00162612	-0.0230632
		0.0181796	0.0172661	0.0428444	0.00355736	-0.0205784
		0.0342899	0.031793	0.0475116	0.00697403	-0.00675812
		0.0275205	0.0455458	0.0494283	0.0134222	-0.00337904
		0.0227525	0.0363998	0.049179	0.0181493	-0.000226104
		0.0345294	0.0335438	0.0398785	0.014672	0.00277424
		0.0427233	0.03022	0.0265228	0.0136198	0.000381301
		0.0249974	0.0230888	0.0289703	0.0110985	0.00370192
		-0.00384072	0.0204006	0.0247253	0.00536435	-0.00501383
		0.0160739	0.0175765	0.0177112	0.00247971	-0.0154253
		0.0212347	0.0204305	0.023917	-0.00333355	-0.0117041
		-0.00520379	0.0208856	0.0200992	-0.00907519	-0.0135822
		0.0183093	0.0117019	0.0187191	-0.0209579	-0.0220866
		0.02437	0.00275844	0.0213156	-0.0360745	-0.0322504
		0.00693496	0.00246138	0.015408	-0.039331	-0.0361937
		0.0284805	0.00689822	0.0177884	-0.0434743	-0.0332138
		0.029708	0.00150685	0.0162202	-0.0455376	-0.0385077
		0.0229212	-0.00063431	0.00985184	-0.042402	-0.0437342
		0.0372899	0.00831384	0.011525	-0.0464029	-0.0464011
		0.0223855	0.00406603	0.0151969	-0.042022	-0.0464861
		0.00251302	-0.00362421	0.0206144	-0.0307227	-0.0319089
		-0.00249905	-0.000613836	0.0151365	-0.0269623	-0.0256587
		-0.0142707	-0.00246266	0.00924337	-0.0261358	-0.0361008
		-0.0104639	-0.00215849	0.0090915	-0.0273222	-0.0330744
		-0.00688139	0.00458162	-0.00667278	-0.0276635	-0.0211096
		-0.0123098	0.00119834	-0.0124016	-0.0284061	-0.0198289
		0.000355691	-0.00377595	-0.006119	-0.0296079	-0.0204461
		0.0020521	-0.00212528	-0.0124414	-0.0274773	-0.0159283
		-0.00441246	-0.0029122	-0.0152177	-0.029086	-0.0182285
		-0.000675234	0.00172011	-0.017291	-0.0335781	-0.0273771
		0.000712656	0.00866258	-0.0169194	-0.0340344	-0.0293597
		0.0024643	0.00683517	-0.00835247	-0.0325952	-0.0316168
		-0.0117296	0.00979558	-0.0135471	-0.03551	-0.0352678
		-0.0136881	0.01625	-0.0212218	-0.0374931	-0.0301886
		0.00569091	0.0174906	-0.0181038	-0.0377461	-0.0301175
		-0.00218716	0.0166688	-0.0172691	-0.0476371	-0.0326145
		-0.00301529	0.0125388	-0.0201199	-0.0512367	-0.0272608
		0.0172067	0.0165963	-0.0213989	-0.047987	-0.0252581
		0.0196764	0.0224628	-0.0199597	-0.0576647	-0.0304743
		0.0140797	0.0109206	-0.0190591	-0.0600286	-0.0372936
		0.0209934	0.00474102	-0.0128744	-0.053418	-0.0372121
		0.0296974	0.00942455	-0.004917	-0.0533902	-0.0415599
		0.0289152	0.0020435	-0.00514113	-0.0504123	-0.051528
		0.0355401	-0.00245752	-0.00358848	-0.0487187	-0.0447723
		0.0254529	0.00201414	-0.00466538	-0.0484873	-0.0436155
		0.00321726	-0.00036831	-0.00722722	-0.0454295	-0.0506747
		0.00267993	0.00217582	-0.00696162	-0.047575	-0.0422627
		-0.0088119	0.00780418	-0.0135391	-0.0522767	-0.035807
		-0.00570988	0.00442478	-0.0109902	-0.056008	-0.0260672
		-0.000307931	0.0109503	-0.00916584	-0.0544145	-0.015548
		-0.0297487	0.0262987	-0.0144846	-0.0490077	-0.0190658
		-0.028525	0.0295355	-0.00428564	-0.0508666	-0.0173358
		-0.0217342	0.0268806	-0.00608303	-0.0538546	-0.0175306
		-0.0248322	0.0216519	-0.0134492	-0.0500347	-0.0214414
		-0.0138046	0.0138442	-0.000150936	-0.0461632	-0.0167965
		-0.0307512	0.0198384	-0.000906426	-0.0473667	-0.0119403
		-0.0354143	0.0287632	-0.00747694	-0.0499814	-0.0069754
		-0.0192119	0.024546	0.00316924	-0.0513826	-0.00873782
		-0.0179584	0.0232725	0.00669845	-0.0542629	-0.0138011
		-0.0150459	0.0282191	-0.00128532	-0.0541784	-0.0128243
		-0.0151303	0.0327602	-0.00409337	-0.0496571	-0.0171073
		0.00304636	0.0357851	0.00238032	-0.0490533	-0.0242436
		0.0153454	0.0365014	0.00601024	-0.0509996	-0.025668
		-0.00500272	0.0346997	0.0064054	-0.0538823	-0.0211825
		-0.00434264	0.0217026	0.00980855	-0.0570953	-0.0173407
		-0.00190389	0.0143703	0.00483073	-0.0500196	-0.0177041
		-0.00865541	0.0213102	0.00275272	-0.0435504	-0.0150338
		0.00175293	0.0222693	0.0129422	-0.0520921	-0.00989854
		0.000538096	0.0229646	0.0129485	-0.0551076	-0.00612582
		-0.00836676	0.0184752	0.00390849	-0.0498903	-0.0095815
		-0.00861495	0.0116914	-0.000936238	-0.051549	-0.0141976
		-0.0122236	0.0177439	-0.00760701	-0.0482994	-0.0117594
		-0.0239717	0.0163389	-0.0145647	-0.0420167	-0.0160866
		-0.036086	0.0138947	-0.00926208	-0.0429301	-0.0234719
		-0.0340817	0.0220562	-0.00270731	-0.0436745	-0.0274207
		-0.0234771	0.0226884	-0.0108068	-0.0489532	-0.0335005
		-0.022	0.0159102	-0.0135253	-0.053679	-0.0398651
		-0.0289377	0.0139623	-0.00961524	-0.0487056	-0.0474817
		-0.0311939	0.0116944	-0.0203457	-0.0482895	-0.0484703
		-0.0379159	-0.0002717	-0.0275564	-0.0495585	-0.0469486
		-0.0406633	-0.00296118	-0.0222746	-0.0506691	-0.0471756
		-0.0279573	0.00288302	-0.0197601	-0.0620317	-0.0399952
		-0.042821	0.00137731	-0.0197232	-0.0668	-0.0393414
		-0.056086	-0.00457163	-0.0255468	-0.0645648	-0.044109
		-0.0297635	-0.0158544	-0.0286389	-0.0712412	-0.0424592
		-0.0234521	-0.0126676	-0.0234732	-0.0742927	-0.0403542
		-0.0346424	-0.0176738	-0.0268379	-0.0697385	-0.042596
		-0.0320369	-0.0389083	-0.0268963	-0.0697282	-0.0499739
		-0.0253408	-0.0251063	-0.0231612	-0.0746891	-0.0492159
		-0.0186965	-0.0216058	-0.0236333	-0.0757857	-0.045527
		-0.0143788	-0.0329839	-0.0148373	-0.0758196	-0.0472474
		-0.00729061	-0.015278	-0.0193862	-0.0837279	-0.040135
		-0.0130022	-0.0213343	-0.0272792	-0.0867536	-0.0367297
		-0.0215071	-0.0316531	-0.0172453	-0.0829556	-0.0376399
		-0.0111924	-0.0186882	-0.0215985	-0.0826402	-0.0333022
		-0.00913572	-0.025922	-0.0238898	-0.0830717	-0.0369007
		-0.0135606	-0.0342541	-0.0172539	-0.0884178	-0.0378456
		-0.0161734	-0.0295532	-0.025467	-0.0876631	-0.0348943
		-0.0287473	-0.0315287	-0.0294566	-0.0763474	-0.0372119
		-0.0313946	-0.037982	-0.0305071	-0.0744534	-0.0356082
		-0.00585406	-0.0356984	-0.0330059	-0.072193	-0.0372297
		0.00360954	-0.0280782	-0.0332969	-0.0672812	-0.0481806
		-0.0326769	-0.0255621	-0.0356067	-0.07462	-0.0593647
		-0.0465333	-0.0194092	-0.0349165	-0.077572	-0.060693
		-0.0319925	-0.0191977	-0.0425234	-0.0735947	-0.0588388
		-0.0394217	-0.0181026	-0.0490315	-0.0768024	-0.0606639
		-0.0400813	-0.0073597	-0.045222	-0.0769369	-0.0526786
		-0.0350546	-0.0191688	-0.0448788	-0.0745102	-0.0445912
		-0.0368861	-0.0356433	-0.0388265	-0.0774558	-0.0407222
		-0.0256014	-0.0354679	-0.0348966	-0.0760401	-0.0331833
		-0.017566	-0.0348353	-0.0377555	-0.071894	-0.0306894
		-0.0184101	-0.0304693	-0.0333171	-0.0707516	-0.024872
		-0.0238702	-0.0282611	-0.0341919	-0.067412	-0.0258011
		-0.0298707	-0.0293391	-0.0349054	-0.0620288	-0.0325156
		-0.0320279	-0.0262951	-0.0296303	-0.0617283	-0.0219642
		-0.0432922	-0.024262	-0.0337475	-0.0669348	-0.022318
		-0.0451762	-0.0266813	-0.0306974	-0.0661356	-0.0309022
		-0.0413861	-0.0341879	-0.0251072	-0.0632088	-0.0292351
		-0.0585175	-0.0378157	-0.0375376	-0.0664037	-0.0432233
		-0.0618951	-0.0352551	-0.0406064	-0.0665744	-0.0527958
		-0.0441424	-0.0341419	-0.0356421	-0.0669526	-0.0430545
		-0.0321406	-0.0347194	-0.0407781	-0.0668109	-0.0383115
		-0.022135	-0.0345727	-0.0413775	-0.0584628	-0.0318805
		-0.0250862	-0.0385416	-0.048404	-0.0558596	-0.0279809
		-0.0293602	-0.0423793	-0.0584295	-0.0606181	-0.0353831
		-0.0141711	-0.0323333	-0.050775	-0.0611578	-0.0371409
		-0.0187482	-0.0297093	-0.0431701	-0.0611778	-0.0316338
		-0.0466633	-0.0403689	-0.0442784	-0.0613222	-0.0259629
		-0.0551173	-0.0400003	-0.0439997	-0.0591548	-0.0283382
		-0.0507395	-0.0405393	-0.0359086	-0.0590509	-0.0406726
		-0.0511382	-0.0441178	-0.0307856	-0.0582402	-0.0460532
		-0.0600386	-0.0466705	-0.0363604	-0.0546255	-0.0451447
		-0.0718222	-0.0472782	-0.0329951	-0.0516472	-0.0467452
		-0.0580887	-0.0329253	-0.0275247	-0.049483	-0.0428673
		-0.039457	-0.0307696	-0.0322172	-0.0518312	-0.0371295
		-0.0500941	-0.0425225	-0.0367388	-0.0514	-0.0352461
		-0.0635145	-0.0448963	-0.0386671	-0.0451776	-0.0337295
		-0.059558	-0.0535939	-0.037685	-0.050364	-0.0352786
		-0.0414367	-0.057738	-0.0395086	-0.056222	-0.0327392
		-0.0284786	-0.0476541	-0.0372021	-0.051159	-0.0267521
		-0.0286878	-0.0446347	-0.0335064	-0.0469249	-0.0303487
		-0.0268514	-0.0440855	-0.0421097	-0.0422312	-0.0304608
		-0.0401934	-0.0347617	-0.0383023	-0.0414886	-0.0242681
		-0.0593081	-0.0306622	-0.0277564	-0.043041	-0.0267269
		-0.0535038	-0.0361081	-0.0304828	-0.0419936	-0.0296739
		-0.0476132	-0.024369	-0.0242436	-0.0476353	-0.0295243
		-0.0667351	-0.0108332	-0.0191774	-0.0513668	-0.0304181
		-0.0804914	-0.0309309	-0.0308762	-0.0497078	-0.0327502
		-0.0619839	-0.0442174	-0.0352783	-0.0524391	-0.0365129
		-0.0629826	-0.0323225	-0.0315308	-0.0575679	-0.0311181
		-0.0839365	-0.0379763	-0.0343489	-0.0520464	-0.0258242
		-0.0700298	-0.0533482	-0.0361254	-0.0398553	-0.0315895
		-0.060998	-0.0531498	-0.0363794	-0.0461103	-0.0331293
		-0.0591773	-0.0481505	-0.0381468	-0.0549877	-0.0316765
		-0.0463312	-0.0450289	-0.0333995	-0.0486104	-0.0363117
		-0.0516924	-0.040859	-0.0275992	-0.0467431	-0.0428981
		-0.0431696	-0.0389222	-0.021931	-0.0474549	-0.0413782
		-0.0327135	-0.0438564	-0.0158379	-0.0428664	-0.0316788
		-0.0370111	-0.0490622	-0.0176877	-0.0404647	-0.0318373
		-0.0226901	-0.0516588	-0.0171092	-0.0455653	-0.0366333
		-0.0209317	-0.0623167	-0.0172431	-0.0454182	-0.0320487
		-0.0225061	-0.0699961	-0.026469	-0.0326625	-0.027636
		-0.0169864	-0.0544442	-0.0297681	-0.0297548	-0.026244
		-0.0374141	-0.0386213	-0.0290624	-0.0341437	-0.0224492
		-0.044979	-0.0425564	-0.0262876	-0.036103	-0.0217344
		-0.0344179	-0.0374443	-0.0188835	-0.0415052	-0.0292887
		-0.039518	-0.0290663	-0.0172165	-0.0392866	-0.0344053
		-0.0538602	-0.0349003	-0.017789	-0.036519	-0.0343974
		-0.0524222	-0.0284393	-0.0172335	-0.0438237	-0.0346779
		-0.0338456	-0.0274957	-0.0181606	-0.0462645	-0.0347229
		-0.0452943	-0.0328187	-0.0211811	-0.0417987	-0.0402436
		-0.0535655	-0.0187172	-0.0219299	-0.0419803	-0.0395323
		-0.0352335	-0.0252368	-0.0111391	-0.0415772	-0.0346249
		-0.0402349	-0.0423761	-0.00441687	-0.0349498	-0.0406662
		-0.0215105	-0.04172	-0.0105165	-0.0332503	-0.0375076
		0.004443	-0.0462464	-0.0125486	-0.0306184	-0.0322951
		-0.0114064	-0.0468378	-0.00979913	-0.0293395	-0.0343467
		-0.0144963	-0.0426549	-0.00838644	-0.0402493	-0.0277573
		-0.0143617	-0.0407656	-0.00563896	-0.0371193	-0.0266373
		-0.00666598	-0.0337993	0.000511661	-0.025622	-0.02875
		0.0138392	-0.0299161	-0.00205786	-0.0268717	-0.0293854
		0.00552213	-0.037587	-0.0132369	-0.0255024	-0.0315671
		0.00159375	-0.049617	-0.0112746	-0.0287043	-0.0220646
		-0.0101913	-0.0430978	-0.0100259	-0.0303125	-0.0204683
		-0.0452908	-0.0303625	-0.0158566	-0.0190662	-0.0239828
		-0.046804	-0.0243772	-0.00555689	-0.0242991	-0.0098276
		-0.0282808	-0.0181041	-0.000245552	-0.0362991	0.00182194
		-0.0204432	-0.0245305	-0.0126575	-0.0342357	0.00226345
		-0.01553	-0.0185851	-0.0167597	-0.0380352	-0.00278386
		-0.0201764	-0.0047143	-0.0154847	-0.0453015	-0.00516982
		-0.0278068	-0.0159777	-0.0159254	-0.0432581	-0.00577599
		-0.0168299	-0.023028	-0.0106137	-0.0423551	-0.0123631
		-0.00657449	-0.0321611	-0.00775524	-0.0413028	-0.00891817
		-0.00938882	-0.0436149	-0.00645046	-0.0344888	-0.00789631
		-0.0141643	-0.0281982	-0.00177402	-0.037142	-0.019385
		-0.0430293	-0.0258262	-0.00439756	-0.0425273	-0.023168
		-0.0470039	-0.0385984	-0.00810862	-0.0322397	-0.0216217
		-0.00327714	-0.0329328	-0.00430459	-0.0274751	-0.0169485
		-0.0105209	-0.0322035	-0.00631434	-0.0307841	-0.018437
		-0.0353231	-0.0338225	-0.0136905	-0.0254524	-0.0268234
		-0.0208278	-0.024524	-0.0127871	-0.0272807	-0.0266617
		-0.0144721	-0.0235801	-0.0165539	-0.0307234	-0.0292521
		-0.00416589	-0.0215775	-0.024573	-0.0280477	-0.0308786
		-0.00297334	-0.0169576	-0.0134933	-0.0318962	-0.0250396
		-0.01772	-0.0240609	-0.00951311	-0.0261883	-0.0222513
		-0.0120317	-0.024662	-0.0182301	-0.0173184	-0.0140591
		-0.0174188	-0.0167202	-0.00894662	-0.0211273	-0.00749022
		-0.0196412	-0.0163582	-0.00490517	-0.0185087	-0.010294
		0.00217632	-0.0254353	-0.00792589	-0.017114	-0.0030804
		-0.00111992	-0.0313885	-0.0100487	-0.0220949	0.00331393
		-0.0125269	-0.0177361	-0.0255306	-0.0185077	0.000854992
		-0.0126226	-0.0100725	-0.0264959	-0.0156816	0.00959381
		-0.0236243	-0.0181014	-0.0191588	-0.0172094	0.00817095
		-0.0133467	-0.00784698	-0.0207022	-0.0187558	-0.00402902
		-0.00343853	0.00283644	-0.0109531	-0.015616	-0.000201743
		-0.0243292	-0.00213372	-0.00701556	-0.011045	-0.00416823
		-0.0135508	-0.00175331	-0.00949096	-0.0163757	-0.0127115
		-0.00687995	-0.0130342	-0.0014287	-0.0203287	-0.0126542
		-0.0268997	-0.0352598	-0.000410708	-0.0244328	-0.0191314
		-0.0150862	-0.0377694	-0.000222846	-0.0256089	-0.0212072
		-0.0154474	-0.0331351	0.00324451	-0.0158797	-0.0207415
		-0.0284337	-0.0355023	-0.00581289	-0.0224043	-0.0185103
		-0.0384949	-0.0371032	-0.0103577	-0.0283954	-0.0110603
		-0.0376725	-0.0384731	-0.00590959	-0.019034	-0.0159963
		0.0139656	-0.0340765	-0.00883256	-0.0221138	-0.023052
		0.0168301	-0.0250263	-0.00851965	-0.0190349	-0.0169878
		-0.0233284	-0.0219168	-0.00305129	-0.011968	-0.00639979
		-0.0157216	-0.0202826	-0.00438691	-0.0220482	-0.00552246
		-0.0211708	-0.0133001	-0.00764189	-0.0235902	-0.00854668
		-0.0292024	-0.00364637	-0.010033	-0.0167739	-0.00394229
		-0.022891	-0.0104892	-0.0100886	-0.0165277	-0.0067559
		-0.0287338	-0.0253566	-0.00679567	-0.0168507	-0.0131846
		-0.0263886	-0.0100301	-0.0120189	-0.0171466	-0.0126744
		-0.0303147	0.00502339	-0.0160294	-0.0158764	-0.00990053
		-0.0249904	-0.0103813	-0.00694916	-0.01567	-0.00256144
		-0.0248256	-0.0180451	-0.0033231	-0.0176307	-0.00289238
		-0.0472027	-0.015063	-0.00169789	-0.0156289	-0.00961944
		-0.0342343	-0.0159678	0.000529662	-0.0163006	-0.0103147
		-0.0263968	-0.0187266	-0.00485835	-0.0204962	-0.0101794
		-0.050252	-0.028335	-0.00207736	-0.0200856	-0.00710573
		-0.0504161	-0.0285382	-0.00052989	-0.0167252	-0.00765667
		-0.0482257	-0.0187848	-0.00160854	-0.0100663	-0.0152064
		-0.056735	-0.0145431	0.00218398	-0.00696707	-0.0158706
		-0.0494954	-0.00888499	-0.00722472	-0.0117109	-0.0109118
		-0.0293094	-0.00437766	-0.0118634	-0.0131693	-0.00598849
		-0.0124528	-0.000796633	-0.00835405	-0.0148897	-0.00588958
		-0.000279157	0.00357862	-0.00990464	-0.0172831	-0.0082329
		0.0163507	0.00310732	-0.00397684	-0.0193679	-0.00535783
		0.0144463	0.011421	-0.0025935	-0.0298429	-0.00576871
		0.00375846	0.0175038	-0.0053402	-0.0306137	-0.00409558
		0.00366653	0.0110644	-0.00567127	-0.0214275	-0.000207851
		-0.00575931	0.0168874	-0.00999202	-0.0265683	-0.0044811
		-0.00213473	0.0227357	-0.00861854	-0.0306681	-0.00208342
		-0.00163634	0.0199854	-0.00730689	-0.0235641	-0.00580724
		-0.0140659	0.0162345	-0.00710105	-0.0215424	-0.0181995
		-0.00982142	0.0038724	-0.00245202	-0.020797	-0.0118135
		-0.0308559	0.00830048	-0.00267643	-0.0191449	-0.00696635
		-0.0401565	0.0139795	-0.00237947	-0.0234034	-0.00759936
		-0.00733885	-0.00165266	0.00179252	-0.0251678	-0.00342811
		-0.00809983	0.000773575	-0.00344117	-0.0219725	-0.0084639
		-0.0289596	0.00591837	-0.0119253	-0.0222936	-0.00990815
		-0.0408099	0.00486685	-0.00896735	-0.0262599	-0.0119729
		-0.049558	0.0147389	-0.00888307	-0.0273188	-0.0174967
		-0.0496158	0.00931072	-0.0130872	-0.0252732	-0.0105374
		-0.0485679	-0.000797854	-0.0112	-0.0246257	-0.0104609
		-0.0374473	-0.00552878	-0.0106256	-0.0204689	-0.0160958
		-0.0168529	-0.007994	-0.00726344	-0.018354	-0.0149529
		-0.00232166	-0.00561179	-0.0102858	-0.0240453	-0.0155609
		-0.0100879	-0.0107552	-0.0165429	-0.0227804	-0.0140854
		-0.0194703	-0.00518386	-0.00965143	-0.0205022	-0.0145299
		-0.00635931	-0.00333663	-0.0110588	-0.0211671	-0.0152528
		-0.015045	-0.0114619	-0.0160194	-0.01658	-0.0119303
		-0.025807	-0.00325103	-0.0107598	-0.0192609	-0.0121095
		-0.0129391	-0.00414048	-0.0079652	-0.0241862	-0.00969526
		-0.0235542	0.00262952	-0.00666119	-0.0238351	-0.00887362
		-0.016645	0.0167492	-0.00340648	-0.0215915	-0.0111082
		0.000592999	0.0062644	-0.000473302	-0.0168723	-0.00718631
		-0.0359039	0.00560482	-0.0057501	-0.0183948	-0.00267929
		-0.0453027	0.00489751	-0.0113835	-0.0167545	0.000825206
		-0.0204035	0.0026693	-0.0123025	-0.0151897	-0.000910155
		-0.0432258	0.017448	-0.0185181	-0.0202896	-0.00428659
		-0.0618932	0.0145923	-0.0169257	-0.0145305	-0.00160713
		-0.0483206	0.00487703	-0.0169905	-0.0175271	-0.00378856
		-0.0414533	-0.000538755	-0.0239109	-0.0265942	-0.00668664
		-0.0333176	-0.00348356	-0.0139023	-0.0172978	-0.00565613
		-0.0325934	0.00193029	-0.00648871	-0.0108958	-0.00591335
		-0.0395912	-0.00564438	-0.0115832	-0.00959518	-0.00503223
		-0.0283764	0.0028152	-0.0110822	-0.00906086	-0.00839616
		-0.0147709	0.0269498	-0.0122785	-0.0139853	-0.0150529
		-0.0132738	0.0164585	-0.0157794	-0.013743	-0.0153115
		-0.0130998	0.00353348	-0.0167287	-0.0132898	-0.00957793
		-0.013101	0.00894126	-0.0226478	-0.0194467	-0.00624618
		-0.0123461	0.00675952	-0.0257945	-0.0281487	-0.00272348
		-0.00592151	0.00262708	-0.0195248	-0.0285919	0.00369954
		-2.1295e-05	0.00258672	-0.0159161	-0.0234659	-0.000506693
		0.0018892	0.00595189	-0.015799	-0.0282405	-0.00118397
		0.00291764	0.00562921	-0.0192011	-0.0300234	0.00864393
		0.00404266	0.00023959	-0.0259595	-0.0223228	0.0012385
		0.0206759	-0.000924023	-0.0211835	-0.0160742	-0.0107934
		0.031883	-0.00272332	-0.0136904	-0.0138383	-0.0071877
		0.00680757	0.00175924	-0.0150399	-0.0209419	-0.00238886
		-0.00244108	0.00646945	-0.0155064	-0.0265211	-0.00842238
		0.00278167	0.000496187	-0.0125204	-0.0212261	-0.0147855
		-0.0171636	0.000983498	-0.00931276	-0.0173889	-0.00357659
		-0.00722251	-0.00023898	-0.0124576	-0.0168969	0.00385928
		0.0228877	-0.00482098	-0.0134739	-0.0152191	-0.00721295
		0.0221196	0.00144829	-0.0105462	-0.0118636	-0.0087665
		0.00867539	0.00374413	-0.015821	-0.0114592	-0.000588457
		-0.0089005	-0.000117771	-0.0102825	-0.0167019	-1.89327e-05
		-0.0138464	-0.00185188	-0.000238866	-0.017474	-0.00183296
		-0.00492628	-0.00136778	-0.00600597	-0.0186429	-0.000424322
		0.00313717	0.00201038	-0.00842543	-0.0251902	-0.00215961
		0.010397	0.0037527	-0.00574827	-0.0205833	-0.00548786
		0.00076851	0.00307694	-0.00214404	-0.0121995	-0.00171216
		-0.00318203	-0.00187095	-0.00242484	-0.0137043	0.000196188
		0.00475569	-0.0036846	-0.0139684	-0.0158253	-0.00330539
		-0.00291601	0.00535859	-0.013988	-0.0161914	-0.00262878
		-0.0199509	0.0134779	-0.0102544	-0.0133128	0.0031889
		-0.0344096	0.0225148	-0.0198815	-0.0112899	0.00942946
		-0.0163974	0.0236087	-0.0213849	-0.018128	0.00614212
		0.00169726	0.00690557	-0.017353	-0.0235723	0.0012903
		-0.0195423	0.00288104	-0.0175634	-0.0230878	0.00590278
		-0.016252	0.00801312	-0.0190585	-0.0211876	0.00207884
		-0.000671993	0.00464122	-0.0246967	-0.0237341	-0.00730183
		-0.00436149	0.00917799	-0.0239512	-0.0323441	-0.00946927
		0.00493763	0.0104693	-0.0246341	-0.034525	-0.0170896
		0.002116	-2.06002e-05	-0.0280172	-0.0282084	-0.0181609
		-0.00777202	-0.000340446	-0.0128485	-0.0211008	-0.00828082
		-0.00301275	0.00544153	-0.00869402	-0.017835	-0.0118946
		-0.00415213	0.00281677	-0.0231354	-0.0212321	-0.0152411
		-0.00128184	0.000589166	-0.0200716	-0.0253024	-0.0106156
		0.00755314	0.000605882	-0.0130093	-0.0241749	-0.0143559
		0.0173559	0.00211433	-0.0135282	-0.0203058	-0.0174404
		0.0282689	0.00819548	-0.0126925	-0.0205957	-0.0168907
		0.0244353	0.00802968	-0.00833888	-0.0242266	-0.0172761
		0.0180146	0.00763068	-0.00561083	-0.0204431	-0.0200287
		0.0273871	0.00750027	-0.0206151	-0.0133317	-0.0252697
		0.036787	0.00493411	-0.0265674	-0.0192528	-0.0223829
		0.0385017	0.0133062	-0.0165065	-0.0303981	-0.0133569
		0.0422189	0.0206262	-0.0246889	-0.0297549	-0.00688061
		0.0369062	0.0272456	-0.0250838	-0.0262661	-0.0100912
		0.023487	0.0244374	-0.0130816	-0.0253324	-0.0160194
		0.0163194	0.00998792	-0.0171921	-0.0231128	-0.00830227
		0.0159674	0.0186978	-0.0150268	-0.022841	-0.00519076
		0.0321613	0.0236582	-0.00628559	-0.016973	-0.0123255
		0.0419795	0.0160574	-0.00638571	-0.0114057	-0.0120326
		0.0313563	0.0159661	-0.00788625	-0.0183949	-0.0152911
		0.0311874	0.00319341	-0.0105617	-0.0224269	-0.0205041
		0.0309808	-0.00570504	-0.00533762	-0.0206052	-0.0165978
		0.0265474	-0.00439625	8.90884e-05	-0.0254048	-0.0146991
		0.0236087	-0.00714248	-0.00573846	-0.0286372	-0.0127683
		0.0153943	-0.00786172	-0.00708552	-0.0234937	-0.0100587
		0.0281261	0.00118462	-0.00657403	-0.0211698	-0.0130683
		0.0420077	0.012623	-0.0049652	-0.0219849	-0.00867084
		0.0388799	0.00595395	-0.000532581	-0.0175369	-0.00487642
		0.0392547	0.00797356	-0.00160832	-0.0131375	-0.0112207
		0.0129908	0.0109361	-0.000180241	-0.0116305	-0.00446275
		-0.012931	-0.00341663	-0.000493521	-0.0160495	-0.00157821
		0.0068194	0.00974455	-0.00111682	-0.0226525	-0.0190267
		0.0155444	0.0167585	-0.000615682	-0.0188188	-0.0242487
		0.00920968	0.00370493	-0.0114844	-0.0197452	-0.0248739
		0.015544	0.00716521	-0.0109212	-0.0249598	-0.0277825
		-0.000221429	0.00126385	9.14004e-05	-0.0207665	-0.0169836
		-0.0137076	-0.00236368	-0.00288535	-0.0230615	-0.016401
		-0.00123598	-0.00299137	-0.00375621	-0.0271339	-0.0150194
		-0.00455385	-0.0125454	-0.00398759	-0.029242	-0.00215195
		-0.0143416	-0.00746156	-0.00997706	-0.0333524	-0.0110128
		-0.011555	-0.00648311	-0.00585914	-0.029444	-0.0150792
		0.00331062	-0.00382335	-0.00356536	-0.0272528	-0.00488074
		0.0273721	-0.00133609	-0.00782347	-0.020591	-0.0115547
		0.0232639	-0.0185241	-0.00540607	-0.0118054	-0.0107554
		0.00306614	-0.0155186	-0.00584621	-0.0181309	0.00123483
		0.00306968	-0.00603528	-0.00477185	-0.0170122	0.0033823
		0.0140402	-0.0130756	0.00796358	-0.0106401	0.00287586
		0.0287468	-0.00906139	0.0140299	-0.0165995	0.000935345
		0.0345528	-0.0126694	0.00768922	-0.0238768	-0.00246852
		0.0362988	-0.0218633	0.00191904	-0.0237461	-0.007876
		0.0512614	-0.0167634	0.00361509	-0.0138395	-0.0137237
		0.0555725	-0.0191937	0.00634121	-0.00878262	-0.0173809
		0.0345553	-0.0160441	0.00180941	-0.0115706	-0.0214993
		0.0310466	-0.00552942	0.000638865	-0.0104486	-0.0209541
		0.0552717	-0.0153156	0.00741822	-0.00890926	-0.021358
		0.0464076	-0.0164953	0.00860722	-0.00455691	-0.0211129
		0.0351078	-0.00557515	0.000727805	-0.00334658	-0.016033
		0.0580281	-0.0166786	-0.000951426	-0.00718177	-0.0157856
		0.0378775	-0.0237905	0.00380929	-0.00316284	-0.00967454
		0.00427845	-0.0113542	-0.000989649	-0.000494837	-0.00651376
		0.00602128	-0.00744599	-0.000878434	-0.00646701	-0.0150401
		-0.00302996	-0.0122055	0.00337391	-0.01304	-0.0131488
		0.00270913	-0.00907215	-0.00339391	-0.012091	-0.0129033
		0.0218344	-0.00218937	0.000940361	-0.00633729	-0.014388
		0.0149853	-0.00565446	0.00419241	-0.00690546	-0.00339814
		0.00576941	-0.00909885	-0.00401882	-0.00872436	-0.00102565
		0.000345145	-0.00144604	0.00296573	-0.0129786	-0.00859325
		0.0052146	-0.00191059	0.00667459	-0.0191063	-0.0152069
		0.0128106	-0.0121433	-0.000262937	-0.0138669	-0.016086
		0.00773326	-0.0156359	0.00216989	-0.0096965	-0.0123989
		0.0202118	-0.0136177	0.00801386	-0.0100934	-0.0159093
		0.030046	-0.0115322	0.0105048	-0.00616728	-0.0128429
		0.0282973	-0.011422	0.00424877	-0.00826193	-0.00310369
		0.0453493	-0.0110286	-0.00266053	-0.0135253	-0.0073373
		0.0463761	-0.0121115	-0.000135502	-0.0130428	-0.0140975
		0.0413072	-0.0194427	0.00320953	-0.0121212	-0.0187597
		0.050173	-0.0217632	0.00742832	-0.0149913	-0.0252143
		0.0372274	-0.0148367	0.00815573	-0.014444	-0.0244737
		0.0300522	-0.00675458	0.00191912	-0.00883641	-0.0249899
		0.0349026	0.00108102	-0.00468627	-0.0107186	-0.0228103
		0.0383963	0.00493647	-0.00900915	-0.0141519	-0.0162048
		0.0548009	0.00727967	-0.00383375	-0.0131049	-0.022065
		0.0413241	0.011449	0.000565066	-0.0147064	-0.0185325
		0.0179655	0.00575719	-0.00301771	-0.00917612	-0.0150074
		0.0186612	-0.00457406	-0.000265008	-0.00112902	-0.0323078
		-0.00421975	-0.00239759	0.00304806	-0.00514082	-0.0264761
		-0.0168468	-0.00433571	0.00579625	-0.0096315	-0.0155411
		0.00570883	-0.0126538	0.00866427	-0.0072571	-0.0278234
		0.00472797	-0.000897952	-0.00117146	-0.00398382	-0.0264289
		-0.0165904	0.00520537	-0.00525126	-0.00276385	-0.0214519
		-0.0204924	-0.00829345	0.00482986	-0.00635446	-0.0210375
		-0.00298781	-0.00998871	0.006562	-0.0112177	-0.0129471
		0.0157037	-0.0110794	0.00398309	-0.0106761	-0.0142131
		0.0237506	-0.0143892	0.00613237	-0.0114424	-0.0212556
		0.0298073	-0.00481304	0.00441672	-0.0156768	-0.0207521
		0.0389852	0.000351253	0.00328317	-0.0140511	-0.019106
		0.0408222	-0.00188491	0.00767343	-0.0158423	-0.0243058
		0.027361	-0.00299409	0.00824469	-0.0209681	-0.0251969
		0.0298094	-0.00355544	0.00754603	-0.0149108	-0.0209012
		0.0329574	0.000260178	0.013653	-0.0146654	-0.0271001
		0.00118767	0.00994041	0.0161649	-0.0231004	-0.0271976
		-0.00628597	0.0135567	0.00864561	-0.018096	-0.0198781
		-0.00107493	0.0117057	0.00507245	-0.00786218	-0.0240388
		-0.0207632	0.0201712	0.00570084	-0.00354359	-0.0250711
		-0.0071545	0.0190623	-0.000459176	0.00055538	-0.0199768
		0.00138402	0.00891851	-0.00313651	0.00149092	-0.0194132
		-0.0187771	0.0205119	-0.00216307	-0.00341454	-0.0175353
		0.00140678	0.025339	-0.00310845	-0.00295474	-0.0123011
		0.0193175	0.0140692	0.00220959	0.000374367	-0.0122965
		0.000180278	0.0206597	0.00113027	-0.0059149	-0.0190676
		-0.00748138	0.0263672	-0.00395853	-0.00834286	-0.0198075
		-0.00186954	0.0170227	-0.00193714	-0.00641062	-0.020071
		0.00564473	0.0222798	-0.00747067	-0.0131186	-0.0288985
		0.0145659	0.0313026	-0.00828654	-0.0149645	-0.0277414
		0.00828538	0.017405	-0.00308897	-0.0121522	-0.0218436
		-0.0110352	0.00997023	-0.00733305	-0.0137971	-0.0302145
		-0.0179132	0.0164239	-0.00286388	-0.0148578	-0.0360952
		-0.00670529	0.0105687	0.00493939	-0.0146829	-0.0297524
		0.00629637	0.00838515	0.00445684	-0.0121762	-0.0241874
		0.00817809	0.0101841	0.00185404	-0.0139502	-0.0221511
		0.0044409	0.00524109	-0.00215189	-0.0227064	-0.0190568
		0.0228215	0.0104775	0.00533692	-0.0244885	-0.0140664
		0.0396658	0.0197362	0.00993102	-0.0196823	-0.0137333
		0.0199904	0.0237595	0.000852909	-0.0170437	-0.0194094
		0.0268716	0.0214807	0.000627586	-0.0151161	-0.0203255
		0.0596923	0.0157973	0.0040324	-0.0159221	-0.0154287
		0.0477115	0.017429	0.00656495	-0.0165597	-0.0173022
		0.0166803	0.0240787	0.00735335	-0.00953624	-0.0237564
		-0.00958534	0.0316643	0.00326772	-0.00596172	-0.0173493
		-0.0157681	0.0262167	0.00794431	-0.00793552	-0.00959733
		0.000702673	0.0161956	0.00851046	-0.008124	-0.0103696
		-0.00472298	0.0244198	0.00216517	-0.0126064	-0.0045707
		-0.00584004	0.0286781	0.00918145	-0.0137621	-0.00501901
		0.0119639	0.0222734	0.0130662	-0.0120801	-0.00866686
		0.0306471	0.0132885	0.00372774	-0.0158799	-0.00333666
		0.039047	0.00313797	0.00112871	-0.0150594	-0.0100233
		0.018414	0.00976145	0.00197218	-0.0136428	-0.0142739
		0.0165838	0.020141	-0.0040032	-0.0124802	-0.00380883
		0.0202017	0.0191835	-0.00511643	-0.007953	-0.0058963
		0.00248362	0.019401	-0.00499574	-0.00959723	-0.0214895
		0.00940307	0.0259686	-0.00719552	-0.00832464	-0.0255544
		0.0067913	0.0300201	0.0013905	-0.00330145	-0.0174834
		0.00369149	0.022661	0.00417269	-0.00946719	-0.0204633
		0.0282115	0.0207431	-0.000662008	-0.0156454	-0.0229582
		0.0233927	0.024793	0.00624929	-0.0153353	-0.0162488
		0.00801588	0.0227246	0.00632418	-0.0165886	-0.0201033
		0.00170851	0.0279848	0.00299731	-0.0106999	-0.0206923
		-0.0101407	0.0287961	0.0100843	-0.00497598	-0.016251
		0.0117723	0.0179142	0.0113113	-0.00555455	-0.0165453
		0.0364645	0.0203279	0.00988086	0.00285936	-0.00722147
		0.0105336	0.0324341	0.00584439	0.000987582	-0.00616488
		-0.00394295	0.030665	0.00782185	-0.0100421	-0.0192103
		0.0137777	0.0186141	0.0227539	-0.00519717	-0.02129
		0.00647517	0.0145197	0.0217658	-0.0066272	-0.0238295
		-0.00262185	0.0126379	0.0199375	-0.0106378	-0.0260901
		0.0178556	0.00931258	0.0227021	-0.00263927	-0.0166961
		0.0328926	0.0126996	0.00479054	-0.00370657	-0.0181914
		0.0202241	0.0101808	0.000689887	-0.0082277	-0.0219422
		0.00123405	0.00477919	0.0108723	-0.00448434	-0.0149804
		0.0153083	0.010717	0.00303572	0.00134433	-0.0105058
		0.0381828	0.0117607	-0.00393152	-0.00128435	-0.00501851
		0.0187997	0.00911639	-0.00548595	-0.0118615	-0.00335733
		-0.00400987	0.019273	-0.00837342	-0.00904932	-0.000643085
		0.00736444	0.0230374	-0.00252746	-0.000834934	0.00363454
		0.0134007	0.0193372	0.00866313	-0.00458138	-0.00282314
		0.00973389	0.0267254	0.0106049	-0.00763716	-0.00341582
		0.0230988	0.0259274	0.00415242	-0.00698862	-0.00639456
		0.0217485	0.0213806	0.00543789	-0.00485648	-0.00940344
		0.00889612	0.0282367	0.00610333	0.00043668	-0.00205102
		0.0137874	0.0242216	0.004439	0.000321097	-0.00611306
		0.00346961	0.0219047	0.0135931	-0.00530023	-0.00243215
		-0.00138341	0.0282628	0.0128718	-0.00742018	0.00193918
		0.00681959	0.0203739	0.00654597	-0.00569699	-0.0064962
		-0.00823731	0.0138017	0.0166857	-0.00655821	-0.00169885
		0.00244693	0.0159696	0.0223667	-0.00922368	-0.0019467
		0.0126051	0.0174967	0.017035	-0.00953342	-0.000850443
		-0.0215345	0.0137097	0.0161406	-0.00912882	0.00627295
		-0.0351395	0.00215842	0.0184961	-0.00567339	0.000702179
		-0.0296854	0.00204832	0.0171138	-0.00343308	0.00445231
		-0.00984213	0.0112722	0.0148814	-0.00689346	0.0024382
		0.0190388	0.0157055	0.0200442	-0.00478993	-0.00940981
		0.00652111	0.011785	0.0193493	-0.00386571	-0.00878237
		-0.00712302	-0.00230728	0.00829869	-0.00830153	-0.00984448
		-0.000978756	-0.00366406	0.0080891	-0.00522207	-0.00951453
		0.00384874	0.00141442	0.013387	-0.00427578	-0.0123884
		0.0196002	-0.00358624	0.00888283	-0.000396413	-0.0243539
		0.0254787	0.00315984	-0.00133725	0.0113864	-0.025474
		0.0232291	0.0124444	-0.00203747	0.0101233	-0.0195507
		0.0190132	0.0134392	0.00944092	0.00693855	-0.0160903
		0.0075751	0.0161458	0.00887469	0.00870832	-0.00986957
		0.0119655	0.0126507	0.00189936	0.00647786	-0.000309822
		0.0053485	0.0131945	0.00792717	0.00627953	0.00553883
		-0.00865386	0.0190201	0.0142902	0.00294802	0.00729091
		0.00785902	0.0118803	0.0168562	0.0021075	0.00814153
		0.0115631	0.00525693	0.0177013	0.003877	0.00613712
		0.00644521	0.00646616	0.0174805	-0.00261783	-0.000491888
		0.0257013	0.0059087	0.021052	-0.00514531	-0.00759435
		0.0200588	0.0119489	0.0253266	-0.00632828	-0.000808363
		-0.00509338	0.0220668	0.0277394	-0.0104473	0.00511736
		-0.0104487	0.0179319	0.0265054	-0.0132861	-0.0073353
		-0.0115512	0.00692665	0.0248684	-0.0190023	-0.0108882
		0.00533427	0.00851328	0.0263571	-0.016221	-0.00505793
		0.024772	0.0124941	0.0272399	-0.0101076	-0.00771883
		0.00949259	0.00561787	0.0254056	-0.00952546	-0.0125289
		0.00731723	0.0050638	0.0266207	-0.00210165	-0.0180751
		0.0227363	0.0131416	0.0346991	0.00145339	-0.0171807
		0.013535	0.00840504	0.0323525	-0.00130109	-0.00981838
		0.00878663	0.00399913	0.0208244	-0.000407063	-0.00794833
		0.0172926	0.0166695	0.0201081	-0.00439948	-0.00667088
		0.00868596	0.0256629	0.0203823	-0.00482161	-0.000833644
		0.00431406	0.0306566	0.0218887	0.000871443	0.00197104
		0.0146883	0.0423513	0.0281063	-0.000216077	-0.000724599
		0.000661631	0.0409981	0.023332	-0.00109073	-0.00136888
		-0.00729603	0.0267171	0.0216499	-0.000971982	-0.00142253
		0.0138172	0.0245792	0.0286663	-0.00379326	-0.000438368
		0.013892	0.0320357	0.0269671	-0.00333889	0.00361491
		0.0323062	0.0265631	0.0240245	-0.00280478	0.00219873
		0.0636407	0.0155926	0.0222909	-0.00467717	0.00305508
		0.0352957	0.021995	0.0212258	-0.00204031	0.00429196
		0.0175305	0.0280593	0.0246342	0.00383859	-0.00307785
		0.0398474	0.0166929	0.023205	0.0048304	-0.00145419
		0.0441859	0.00754333	0.0287079	0.00297082	0.00495663
		0.0309254	0.00712899	0.0406969	0.0022407	0.0028446
		0.0127865	0.00288504	0.0376635	0.00205676	0.00295772
		0.0169765	-0.00501151	0.0345673	0.00254357	0.00559043
		0.0397916	-0.00242498	0.0377161	0.000212751	0.00457491
		0.0425687	0.00625217	0.0367644	-0.00326579	0.00295364
		0.0325889	0.00617979	0.0377698	-0.0051078	0.00466675
		0.0198438	0.0099122	0.0345407	-0.00594486	0.00675862
		0.0109294	0.0231398	0.0294133	-0.0041112	0.00314131
		0.0152637	0.0278158	0.0290069	-0.00346635	-0.00268991
		0.0216547	0.0227388	0.0215315	-0.00162703	-0.00479164
		0.0210255	0.0215972	0.0159077	0.00412588	-0.00284489
		0.00749376	0.0220778	0.0191494	0.00510799	-0.0001177
		-0.000815615	0.0182162	0.0189444	0.0016127	-0.000585696
		0.00930271	0.0191288	0.017277	0.00372033	-0.000235812
		0.0124931	0.0235722	0.0171786	0.0124906	0.000562814
		0.0138181	0.0212599	0.0182849	0.0146673	-0.00718794
		0.0129527	0.0195342	0.0202087	0.0126201	-0.0149022
		-0.00589765	0.03431	0.0244794	0.0168896	-0.0138114
		-0.0120733	0.0450518	0.0316969	0.0156997	-0.01292
		-0.00350157	0.026083	0.0293884	0.00956787	-0.0118818
		-0.00368125	0.024543	0.0280569	0.00588083	-0.00847108
		-0.00985982	0.0467827	0.0337576	0.00260995	-0.00676844
		-0.0190353	0.0365271	0.0297654	0.00413219	-0.00498045
		-0.0165436	0.025788	0.0273384	0.00183765	-0.00359611
		0.000782403	0.0372029	0.0259923	-0.00338475	-0.00406278
		0.00600236	0.0362467	0.0242649	0.00205126	-0.00758857
		0.00402895	0.0308661	0.0319375	0.00768079	-0.0095375
		0.023051	0.0268429	0.0286907	0.00665749	-0.00490977
		0.0303419	0.0265652	0.0217866	0.0057945	-0.00308694
		0.00120924	0.0253715	0.0256793	0.00806102	-0.00184401
		-0.0132144	0.0122905	0.0258101	0.0160372	-0.000352061
		-0.0023146	0.0171916	0.0234625	0.0248595	-0.00299985
		0.00253902	0.029776	0.0197295	0.0248375	0.0042221
		6.86413e-05	0.0276382	0.0136427	0.0186559	0.00995204
		0.00691282	0.0356288	0.0130512	0.0163878	0.00798588
		0.0251093	0.0453725	0.0206077	0.0170574	0.0127789
		0.0252784	0.0534869	0.0255676	0.0161686	0.0090399
		0.0169023	0.0657913	0.0231479	0.0170632	0.00661121
		0.0269298	0.0511199	0.0276809	0.0191074	0.0168798
		0.0372636	0.0281767	0.0295104	0.0151299	0.0183165
		0.0400213	0.0323893	0.0248628	0.00620412	0.0140089
		0.0404837	0.0360328	0.0308598	0.00634244	0.00652864
		0.0329151	0.0284109	0.0340681	0.0155779	0.00318736
		0.0095171	0.0266824	0.0339255	0.0159567	0.00528919
		-0.00408557	0.0268528	0.0361537	0.00957124	-0.00339497
		0.00419909	0.03133	0.0292514	0.00514224	0.000659462
		0.000223877	0.0338345	0.0278401	0.00224562	0.0103786
		0.0112641	0.0293761	0.0341877	0.0060994	-0.00245664
		0.028238	0.0353327	0.0346366	0.0075787	-0.0137649
		0.00433823	0.0407145	0.0321708	0.00565208	-0.0156682
		-0.00350505	0.0407483	0.0290579	0.0130506	-0.00822102
		0.00308687	0.0367174	0.0277891	0.0177421	0.0036076
		0.00336898	0.0246607	0.0229252	0.019089	-0.00255107
		0.0300081	0.0309862	0.0197322	0.0210715	-0.0123415
		0.037315	0.0343935	0.026729	0.0148598	-0.0132406
		0.0265295	0.0295059	0.0251198	0.0148188	-0.00830728
		0.0212783	0.0464066	0.0216919	0.0192288	-0.00428202
		0.000927896	0.04455	0.0308736	0.0157787	-0.00880062
		0.0111279	0.0335571	0.0339226	0.0175818	-0.00639097
		0.0304043	0.0378255	0.0280732	0.0185956	-0.00324711
		0.013638	0.0268618	0.0259871	0.0129826	-0.00578123
		0.0321608	0.0190849	0.0272901	0.0145617	-0.00227361
		0.0712894	0.0175338	0.0280189	0.0161324	0.0021241
		0.0608293	0.0113311	0.0314707	0.013156	0.00565515
		0.0567291	0.0108884	0.0312823	0.0121477	-5.33789e-06
		0.0659735	0.0115419	0.0197671	0.0131005	-0.00358807
		0.0357165	0.0131632	0.0172391	0.0196536	0.00308366
		0.0224134	0.00840104	0.0255266	0.0195126	-0.0028742
		0.0289734	0.0101631	0.024561	0.0145757	-0.0015872
		0.0122474	0.0231344	0.0221662	0.0206921	0.00955098
		0.0091461	0.0283621	0.0252664	0.0171131	0.0061189
		0.000532659	0.0338855	0.0269932	0.0151189	0.00205743
		-0.0102401	0.0300364	0.0288619	0.0258547	0.00381679
		0.0139379	0.0211396	0.0323015	0.0183432	0.00574569
		0.0241055	0.0222906	0.0281512	0.0181769	-0.000924534
		0.0250986	0.0227983	0.0165624	0.0264078	-0.00209676
		0.0439552	0.0287919	0.0146756	0.0149088	0.0133435
		0.0456743	0.0286187	0.020457	0.0172035	0.012513
		0.0299537	0.0269737	0.0232657	0.0234343	0.00653838
		0.0178753	0.0366618	0.0228387	0.0163492	0.0130089
		0.0115011	0.0270521	0.0155127	0.0155177	0.0100606
		0.0239634	0.0159722	0.00997651	0.0133252	0.00721294
		0.0415791	0.0251426	0.0100763	0.0185575	0.0131104
		0.0229404	0.0200317	0.00980314	0.0250443	0.0173677
		0.0133824	0.0045411	0.0132646	0.0198998	0.0155642
		0.0376777	0.00911289	0.0130019	0.020924	0.00815236
		0.0379557	0.018703	0.010855	0.0177274	0.00841285
		0.0312814	0.0170271	0.0167628	0.00948602	0.0183429
		0.0185653	0.0173742	0.0209202	0.00930986	0.0181954
		-0.0059881	0.013286	0.0214401	0.0119821	0.0076038
		0.00351882	0.00890228	0.017583	0.0134407	0.00749315
		0.0182758	0.0183956	0.0152547	0.010563	0.00966376
		0.0303273	0.0205398	0.026174	0.0162078	0.00174594
		0.0437444	0.0221053	0.0283811	0.0239725	0.000995988
		0.0297986	0.0332746	0.0156037	0.0194872	0.00485581
		0.0240266	0.0336493	0.0102706	0.019372	0.00437733
		0.0281971	0.0345401	0.0097847	0.0188097	0.0075597
		0.0239277	0.0377413	0.00929007	0.0178751	0.0099102
		0.0238808	0.0262047	0.0104186	0.0252294	0.0111514
		0.0168413	0.015889	0.00647068	0.0235067	0.0120629
		0.0247555	0.0191572	0.00419554	0.0157406	0.00605237
		0.0380639	0.0244516	0.00842084	0.0125645	0.00181883
		0.015403	0.0208962	0.0099306	0.015864	0.00318049
		0.00339081	0.00833075	0.0122153	0.0225405	0.00331505
		0.00878186	-0.00273026	0.0143254	0.0241943	0.00367933
		1.19856e-05	-0.00173168	0.01234	0.0264714	0.00696607
		0.0111129	0.00773077	0.0170574	0.0263026	0.0111379
		0.0194117	0.0126205	0.0213948	0.026158	0.0113746
		0.00494523	0.00992723	0.0235847	0.0276518	0.00935577
		0.0101674	0.0106765	0.0258561	0.0204394	0.00996922
		0.0311321	0.0218419	0.0165787	0.0237305	0.00937065
		0.0487122	0.026874	0.0198766	0.0313523	0.00672663
		0.03296	0.0223844	0.0286512	0.0271592	0.00467151
		0.00772429	0.02739	0.0163702	0.0297743	-0.000506627
		0.0253829	0.0283239	0.020028	0.029884	-0.00563677
		0.0281485	0.0215129	0.0316419	0.0272634	-0.00260416
		0.0175913	0.027908	0.0253882	0.0312728	0.00136299
		0.0395077	0.0382629	0.0194122	0.0272457	-0.000784716
		0.048428	0.040368	0.012428	0.0266201	0.000470272
		0.0467546	0.036394	0.017301	0.0299709	0.00732093
		0.0648798	0.0336146	0.0218174	0.0242644	0.0118147
		0.0728262	0.0291527	0.0102324	0.0219389	0.0155566
		0.0449097	0.023656	0.0186282	0.0254358	0.0200742
		0.0174483	0.0260866	0.0274816	0.0298448	0.0215094
		0.00968512	0.0211665	0.0181856	0.0288273	0.0235659
		-0.000802341	0.0159691	0.0191044	0.0225518	0.0223911
		0.0107048	0.0154807	0.0254368	0.0271325	0.0129169
		0.0238603	0.00874845	0.0259496	0.0315553	0.0124178
		0.0125922	0.0145816	0.020767	0.0230977	0.0163599
		0.0200064	0.0206247	0.020185	0.0218297	0.0115411
		0.0317264	0.0188753	0.0193898	0.029371	0.0147555
		0.0530533	0.025181	0.0119094	0.0299157	0.0185528
		0.0717424	0.0299029	0.0189095	0.0276598	0.0172185
		0.0262567	0.0338456	0.020834	0.0314047	0.0201552
		0.00135066	0.0359274	0.0106743	0.0353914	0.0129061
		0.0283091	0.0341276	0.0126489	0.0312074	0.00838723
		0.0145888	0.031574	0.00887801	0.0255425	0.011411
		0.0100431	0.0248881	0.00652906	0.0276623	0.00214772
		0.0444694	0.0179181	0.0151548	0.0327591	-0.00295969
		0.0477955	0.0166518	0.0136365	0.0335052	0.000145693
		0.0456097	0.0287361	0.0117993	0.0347457	0.00228732
		0.0478898	0.034996	0.00886408	0.039335	0.00423987
		0.0323364	0.032008	0.00522325	0.0379688	0.000830019
		0.0282978	0.0421247	0.0147828	0.0337779	0.00466684
		0.0192966	0.0462805	0.0173061	0.0308783	0.0159936
		0.0205749	0.0451587	0.0161855	0.0292815	0.0181232
		0.0468428	0.0421441	0.0212078	0.0357808	0.0210113
		0.0404956	0.0252656	0.0145907	0.0383613	0.0284553
		0.0316316	0.021934	0.00866885	0.0368774	0.0260183
		0.0388318	0.0254173	0.00655273	0.038754	0.0208842
		0.0371198	0.0153118	0.00289676	0.0341539	0.0220416
		0.0405343	0.00718909	0.00789122	0.0355962	0.0239756
		0.0215018	0.00841369	0.00751345	0.0388257	0.02673
		0.0109025	0.0124227	0.00724091	0.0299615	0.0228827
		0.0316111	0.0118851	0.0101877	0.0297322	0.0187327
		0.0280832	0.0195568	0.00296697	0.0379572	0.0266179
		0.0144298	0.0252072	0.00722873	0.039931	0.0267935
		0.000182218	0.0130107	0.0120043	0.0382026	0.0201907
		-0.00860575	0.00960432	0.00750793	0.0355877	0.0170352
		-0.00880346	0.012294	0.0129086	0.0317603	0.0128589
		-0.0234321	0.0139515	0.00785978	0.029178	0.0187555
		-0.0162733	0.0195021	0.00566435	0.0321463	0.0226063
		-0.00677125	0.0211919	0.0135854	0.0358784	0.0183143
		-0.0104655	0.0305698	0.00456133	0.0355934	0.0228652
		0.0111806	0.0315331	0.00607061	0.0328259	0.0238461
		0.0151975	0.0180535	0.0108863	0.0336938	0.0215799
		0.00423707	0.0195067	0.00357023	0.040303	0.0221954
		0.00669098	0.0195749	0.0107964	0.0384511	0.0152356
		0.00200599	0.00955919	0.00982871	0.030188	0.0133435
		0.00131544	0.00730027	-0.00113817	0.0291862	0.0145183
		-0.00106815	0.00905825	-0.000171735	0.0313044	0.00606839
		0.0142059	0.0099102	-0.00523324	0.0328871	0.00321109
		0.0392163	0.00435417	-0.014163	0.0294875	0.00643861
		0.0190213	0.000312313	-0.0129502	0.0238483	0.00456231
		0.0146833	0.00503752	-0.0103836	0.0280579	0.000824766
		0.026515	0.00144814	-0.0169498	0.0339664	-0.000875893
		-0.0023351	0.00106088	-0.0177792	0.0363624	0.00507122
		-0.0097673	0.00611549	-0.00633451	0.0372181	0.0135856
		-0.00546216	-0.0116625	-0.00739084	0.0262805	0.0101477
		-0.0149586	-0.0259202	-0.0149815	0.0126063	-0.000672767
		-0.014764	-0.019922	-0.0148782	0.00486908	-0.008912
		-0.0343759	-0.0238102	-0.0177588	-0.00866454	-0.0115606
		-0.0349793	-0.0334707	-0.0235416	-0.0148611	-0.0067281
		-0.0155661	-0.0390263	-0.0320432	-0.00504584	-0.00290654
		-0.0215019	-0.0368248	-0.0387809	-0.0024657	-0.00380489
		-0.00520238	-0.0314662	-0.0371254	-0.00467551	-0.00231776
		-0.00444718	-0.0361568	-0.0454371	-0.000211519	-0.00549244
		-0.04089	-0.0325303	-0.0713944	-0.00653984	-0.0223568
		-0.0347758	-0.0349816	-0.0890509	-0.0202833	-0.0410208
		-0.0335319	-0.0535048	-0.0910792	-0.0258529	-0.0496069
		-0.0683438	-0.0552853	-0.093487	-0.0315766	-0.0499926
		-0.0509125	-0.0568027	-0.0887718	-0.0304425	-0.0406252
		-0.00330912	-0.058992	-0.0803443	-0.0157878	-0.0212411
		-0.00469715	-0.0479051	-0.0813645	-0.00129313	0.000632657
		-0.0103302	-0.0413452	-0.0736253	0.0122088	0.0196714
		0.00537955	-0.0239812	-0.0603557	0.0197106	0.0316822
		-0.000915864	0.00162899	-0.0570263	0.0216237	0.039491
		0.0101042	0.00640278	-0.0547068	0.0285479	0.044837
		0.0417721	-0.00796204	-0.0493804	0.0323891	0.0463968
		0.0425047	-0.0134746	-0.0402744	0.0360598	0.0505451
		0.0431919	-0.00120479	-0.0341806	0.0420145	0.0511396
		0.0564185	-0.00403798	-0.0359875	0.0438383	0.0501102
		0.0640742	-0.0174094	-0.0353246	0.0486536	0.0582227
		0.0618327	-0.0221309	-0.0332389	0.0481777	0.0558678
		0.0496749	-0.027483	-0.0392475	0.0440543	0.0410758
		0.0371262	-0.0303322	-0.0491746	0.0485207	0.0336148
		0.0198283	-0.0338379	-0.0499803	0.0457165	0.0278427
		0.0136392	-0.0415979	-0.0476509	0.0349201	0.0227748
		0.00126965	-0.0509809	-0.0493471	0.0274136	0.0242483
		-0.0268132	-0.0515342	-0.0509123	0.0211064	0.0245052
		-0.0138366	-0.0487112	-0.0580307	0.0156058	0.0233665
		0.00390366	-0.0587732	-0.0598491	0.00798539	0.0286216
		-0.017301	-0.0628401	-0.057781	0.0043712	0.0326222
		-0.030267	-0.0728123	-0.064589	-0.000107645	0.0301485
		-0.0331105	-0.0794459	-0.0601745	-0.0172031	0.0350657
		-0.0410032	-0.0633942	-0.0575223	-0.0218994	0.0416484
		-0.0425653	-0.0723462	-0.0712421	-0.0140371	0.0421393
		-0.0504377	-0.0786772	-0.0718014	-0.0152862	0.0453901
		-0.0560307	-0.068696	-0.0600849	-0.0109807	0.0459705
		-0.0414897	-0.0800364	-0.0538466	-0.00556542	0.0537155
		-0.0339671	-0.0786776	-0.0558663	-0.00470641	0.0720907
		-0.0224408	-0.0811157	-0.0549492	0.00329254	0.0769664
		0.00265548	-0.0901502	-0.0429347	0.00804743	0.0769403
		0.0150499	-0.0699809	-0.0368763	0.0128287	0.0922578
		0.0360357	-0.0507763	-0.0317363	0.0188505	0.113435
		0.0445758	-0.0338367	-0.0214096	0.0240925	0.120008
		0.0344942	-0.0220533	-0.0238873	0.0363967	0.117002
		0.0445694	-0.0150796	-0.025047	0.0418758	0.123188
		0.0405375	0.00241597	-0.0169502	0.0470381	0.132625
		0.0399743	0.003254	-0.0193908	0.055763	0.141596
		0.0642376	0.0141678	-0.0245274	0.0581187	0.149918
		0.0797727	0.0423988	-0.0220782	0.0693378	0.161112
		0.100904	0.0430122	-0.0178452	0.0762261	0.180899
		0.114475	0.0369753	-0.00839541	0.072855	0.18778
		0.116829	0.0401698	-0.00119177	0.0788018	0.186548
		0.122435	0.0343627	-0.0059909	0.0826528	0.193408
		0.1214	0.0200708	-0.00732425	0.0820059	0.197859
		0.135594	0.0174027	-0.00263117	0.0873612	0.202915
		0.14684	0.0244697	-0.00678218	0.0939666	0.203585
		0.145533	0.0279525	-0.0121728	0.09564	0.202432
		0.157834	0.0440439	-0.0127717	0.0978753	0.20873
		0.147315	0.0544147	-0.0124988	0.103043	0.202438
		0.130798	0.0426908	-0.00410823	0.103427	0.197068
		0.152782	0.028708	0.00233756	0.107717	0.209772
		0.156874	0.026567	0.00402624	0.111241	0.207561
		0.136652	0.048212	0.016197	0.107756	0.197344
		0.148054	0.0594299	0.0210359	0.115167	0.208414
		0.162948	0.0580668	0.0172929	0.121989	0.214919
		0.152763	0.0679401	0.0225301	0.123901	0.215481
		0.148219	0.0625525	0.0210047	0.133661	0.232095
		0.158648	0.0669676	0.0147531	0.137151	0.239769
		0.17185	0.0757124	0.0191529	0.140875	0.239279
		0.178771	0.0620996	0.0309575	0.153729	0.248703
		0.172274	0.0723858	0.043067	0.159116	0.248951
		0.161035	0.0882709	0.0517045	0.163313	0.247116
		0.162926	0.0939204	0.0658225	0.169291	0.256717
		0.171418	0.11049	0.0785438	0.167881	0.257977
		0.169156	0.112753	0.0814369	0.177425	0.255707
		0.169708	0.112512	0.0856516	0.195703	0.26587
		0.18036	0.11691	0.0858335	0.202327	0.27204
		0.191054	0.111537	0.0917355	0.209448	0.271187
		0.214213	0.11534	0.112475	0.214862	0.278998
		0.238367	0.123517	0.121948	0.211892	0.29133
		0.231469	0.127848	0.125554	0.21752	0.302916
		0.216861	0.137146	0.134725	0.224609	0.308446
		0.227557	0.140653	0.134602	0.228432	0.304882
		0.245185	0.134793	0.136881	0.237582	0.303537
		0.253173	0.142021	0.145226	0.239442	0.304201
		0.252768	0.157231	0.145514	0.235931	0.306882
		0.237862	0.157745	0.150397	0.240956	0.312982
		0.229063	0.167824	0.157707	0.247721	0.311697
		0.234286	0.183734	0.155495	0.25213	0.309739
		0.23181	0.172548	0.158714	0.255846	0.312923
		0.23462	0.162448	0.165316	0.25299	0.309202
		0.232972	0.164825	0.167531	0.248012	0.305072
		0.21761	0.16397	0.165676	0.250432	0.305041
		0.217757	0.172603	0.155328	0.25411	0.295691
		0.220338	0.1839	0.15918	0.25266	0.289604
		0.214266	0.181473	0.171829	0.251795	0.294566
		0.211358	0.172595	0.168934	0.255316	0.293506
		0.229115	0.167537	0.172752	0.258626	0.296604
		0.250516	0.16546	0.176738	0.260442	0.302824
		0.230395	0.166961	0.171826	0.259064	0.296409
		0.210649	0.169924	0.176762	0.249485	0.292791
		0.208678	0.163709	0.178786	0.243581	0.284975
		0.202198	0.158257	0.179092	0.243667	0.267775
		0.201647	0.160624	0.178966	0.237521	0.265571
		0.195971	0.163123	0.170767	0.237911	0.265485
		0.207468	0.165247	0.16787	0.244232	0.258267
		0.209489	0.16033	0.163102	0.239382	0.254411
		0.184696	0.153791	0.159008	0.232108	0.245491
		0.180289	0.152284	0.162372	0.228006	0.243944
		0.168591	0.149554	0.160257	0.222976	0.247355
		0.181912	0.148056	0.156543	0.219061	0.233441
		0.214815	0.148911	0.151148	0.218176	0.224808
		0.196948	0.152861	0.144284	0.216857	0.22494
		0.17937	0.154022	0.1374	0.209812	0.215276
		0.166969	0.144755	0.133711	0.202776	0.208295
		0.153216	0.129137	0.13751	0.196509	0.201506
		0.143267	0.1228	0.127994	0.190577	0.191077
		0.125956	0.129358	0.119674	0.191478	0.187721
		0.147783	0.119372	0.122319	0.191372	0.183954
		0.153749	0.108164	0.113086	0.185814	0.175077
		0.136185	0.114144	0.113321	0.173689	0.168816
		0.145757	0.104217	0.116239	0.159995	0.163301
		0.129201	0.0963439	0.108559	0.158059	0.150318
		0.128272	0.0986917	0.103633	0.152524	0.138819
		0.14181	0.0901245	0.0890427	0.143255	0.134919
		0.117435	0.0884614	0.0877761	0.144648	0.128739
		0.114871	0.0904372	0.0930518	0.139148	0.123205
		0.114406	0.0826867	0.0781443	0.13062	0.118021
		0.0876076	0.0639955	0.0735703	0.126941	0.116244
		0.0637582	0.0549551	0.0692982	0.114892	0.120734
		0.0474588	0.0703284	0.0652151	0.105253	0.107157
		0.0455289	0.0684411	0.0693523	0.107251	0.0863201
		0.0519318	0.0525569	0.0546639	0.109206	0.0863563
		0.0654496	0.0635575	0.047996	0.104217	0.0848006
		0.0717629	0.0788676	0.0498125	0.0959031	0.0712318
		0.0589764	0.0716866	0.0429406	0.0861038	0.0715782
		0.0431657	0.0635251	0.0457711	0.0793897	0.0788867
		0.0531758	0.0591912	0.0407855	0.077049	0.0701681
		0.0816545	0.0412624	0.0358989	0.0668636	0.0638608
		0.06176	0.0358126	0.0383448	0.0623576	0.0686705
		0.0325259	0.0446233	0.0298766	0.0695545	0.0702204
		0.0384161	0.0433065	0.0323822	0.0644379	0.0697009
		0.0311154	0.0477265	0.0328465	0.0576261	0.0610639
		0.0254306	0.0444432	0.0166776	0.0588412	0.0568056
		0.0143002	0.033534	0.0138846	0.0565836	0.065431
		-0.00161675	0.0374529	0.0209509	0.0564262	0.064335
		0.00994953	0.0372361	0.0229599	0.0568572	0.0621134
		0.0145672	0.0315527	0.0182056	0.0485979	0.0585382
		0.00758626	0.0195197	0.00955367	0.0427091	0.0515511
		-0.00407766	0.009846	0.00543571	0.0499216	0.0618085
		-0.0137153	0.0172988	0.00674813	0.0500873	0.0606763
		-0.00765034	0.0186227	0.00684459	0.039736	0.0429896
		-0.00448441	0.0199083	0.00320615	0.0410983	0.0467637
		0.00524194	0.0203239	0.00540159	0.04409	0.0530929
		0.0167778	0.0152477	0.00699098	0.0393903	0.0454087
		0.0179284	0.0217444	0.0034916	0.0344013	0.0441266
		0.0293385	0.0138208	0.00118631	0.0272104	0.0433698
		0.0435184	0.00297438	-0.00458488	0.0222064	0.0373224
		0.0435172	0.00810806	0.00117868	0.0226035	0.0362503
		0.0351624	0.00211466	0.00903422	0.0252034	0.0358338
		0.0284603	0.00115547	7.29565e-05	0.0255015	0.0352885
		0.00967305	0.00551159	-0.00518174	0.020198	0.0367947
		-0.00163471	0.000276628	-0.00643059	0.0178898	0.0342349
		0.0201157	0.00301802	-0.00741667	0.0211727	0.0296306
		0.0134193	0.00236863	-0.00981814	0.0167367	0.0298778
		-0.0128146	-0.0103158	-0.0116497	0.00823049	0.0339841
		-0.00808914	-0.0162166	-0.00417687	0.00869954	0.0316418
		-0.0100011	-0.0145135	-0.00743666	0.0103364	0.0267809
		-0.0193552	-0.0181655	-0.0122293	0.0109232	0.022519
		-0.0302042	-0.0182903	-0.010778	0.00776509	0.010467
		-0.0397079	-0.00367918	-0.0176306	-0.00282066	0.0115746
		-0.0309004	0.00150059	-0.0171773	-0.00331686	0.0202664
		-0.0414592	-0.0151058	-0.0156625	-0.00219723	0.0138777
		-0.055854	-0.0269061	-0.020611	-0.00929786	0.0197259
		-0.0331697	-0.022408	-0.0243233	-0.0118225	0.025705
		-0.00493844	-0.0282557	-0.0250628	-0.0182194	0.0152214
		0.000570303	-0.0439617	-0.0211369	-0.0234353	0.0191915
		-0.00295442	-0.0370964	-0.0292755	-0.0186641	0.0153524
		-0.000838717	-0.0299826	-0.0329575	-0.0164489	-0.000732536
		-0.0107698	-0.0343302	-0.022943	-0.0170675	0.00324293
		-0.0211772	-0.0242514	-0.0283569	-0.0156984	-0.00116434
		-0.0122271	-0.0302317	-0.0322732	-0.0142747	-0.0106799
		-0.0150197	-0.0463716	-0.0320053	-0.0211481	-0.00147133
		-0.0207824	-0.0319633	-0.0408674	-0.0278718	-0.0108466
		-0.0102609	-0.0245412	-0.0413053	-0.0283057	-0.0253991
		-0.0116464	-0.0338211	-0.0420153	-0.0338462	-0.0144114
		-0.0243729	-0.0282242	-0.0393656	-0.0299323	-0.0206441
		-0.0288505	-0.0211976	-0.0265196	-0.0262689	-0.0375295
		-0.0346475	-0.0174985	-0.0279092	-0.0357599	-0.0326232
		-0.0502595	-0.0167513	-0.0344501	-0.0365298	-0.0351169
		-0.0566052	-0.0251964	-0.035587	-0.0423996	-0.0350434
		-0.0497528	-0.0191868	-0.0383375	-0.0488052	-0.0222709
[truncated: 1,252 more rows]

## Sheet: figure10c
Alpha_Mean
Phase1	-2.46626	-1.5094	-0.869375	-0.325531	0.663443	0.853569	0.853213	0.543047	-0.357655	-1.48983	-2.30132	-2.99905	-4.71788	-5.61381	-6.27441	-6.78132	-6.76608	-6.6533	-6.48986	-6.43304	-6.4638	-6.60773	-6.7804	-6.67305	-5.74052	-5.24173	-4.07514	-3.23719	-2.73522	-2.43792	-2.2917	-2.31027	-2.83037	-3.98864	-5.31838	-6.54582	-7.17153	-7.25559	-7.19009	-6.80765	-5.97881	-5.18802	-4.74657	-4.48195	-4.44707	-4.23435	-3.88953	-3.68776	-4.18016
Phase2	-6.81183	-6.3056	-5.95425	-3.43572	0.654229	1.01902	1.55841	1.76274	1.67798	1.49478	1.34191	1.09015	-1.90571	-4.69495	-6.5583	-7.68458	-8.01385	-8.1185	-8.10397	-8.01258	-7.99281	-7.93259	-7.86194	-7.4718	-6.64044	-5.7746	-4.56481	-3.84992	-3.35074	-3.10459	-3.03487	-3.07565	-3.62621	-4.7884	-5.8481	-6.93542	-7.74971	-7.88819	-7.69421	-7.36334	-6.96561	-6.70609	-6.30809	-6.04409	-5.87964	-5.7067	-5.4324	-5.37195	-5.57177
Phase3	-4.6826	-4.61865	-4.58561	-3.22075	0.265329	0.645839	1.2927	1.58679	1.63998	1.58835	1.50454	1.25663	-1.21645	-2.63728	-4.44835	-5.0719	-5.19973	-5.13478	-5.0087	-4.94806	-4.98301	-5.01446	-5.09285	-4.77797	-3.78258	-2.67055	-1.83913	-1.32688	-0.999267	-0.796923	-0.703474	-0.821726	-1.73815	-2.89059	-3.72378	-4.36241	-4.81851	-5.08533	-5.11928	-4.35178	-3.79436	-3.24686	-2.67815	-2.25927	-1.91364	-1.63241	-1.39857	-1.52975	-1.85893
Phase4	-4.02773	-3.94371	-3.95109	-2.87211	0.373018	0.630716	1.14098	1.31267	1.29606	1.15817	1.06242	0.887628	-1.526	-2.58018	-4.11761	-4.40403	-4.33634	-4.12766	-3.97007	-3.88048	-3.82059	-3.87481	-4.00334	-3.64227	-2.58126	-0.532995	0.51023	1.16137	1.55013	1.67074	1.59959	1.19633	0.592107	-1.25061	-2.19527	-3.00171	-3.51522	-3.7445	-4.08043	-4.36129	-4.60089	-4.81161	-4.99189	-5.14925	-5.28357	-5.36275	-5.17442	-4.80376	-4.28301
Alpha_Std
Phase1	0.184841	0.14838	0.125502	0.0997034	0.067121	0.0515489	0.0611336	0.0776786	0.11357	0.156063	0.173406	0.184692	0.205682	0.198989	0.209742	0.231713	0.230378	0.229207	0.221846	0.216349	0.218301	0.22077	0.220119	0.229893	0.230491	0.236218	0.249376	0.2526	0.262043	0.269643	0.267752	0.262238	0.263058	0.246531	0.227561	0.256963	0.290071	0.301324	0.3075	0.325626	0.318586	0.32969	0.346379	0.342183	0.337827	0.32007	0.294389	0.269144	0.251023
Phase2	0.160182	0.169817	0.172948	0.10831	0.0378984	0.0251753	0.0259331	0.0384396	0.0562378	0.075114	0.0864136	0.0934718	0.0983345	0.139962	0.133024	0.142369	0.141333	0.140299	0.13883	0.133937	0.131828	0.134118	0.132816	0.126913	0.131448	0.126894	0.131593	0.144133	0.155712	0.163344	0.167779	0.168145	0.180134	0.167774	0.143783	0.129725	0.138013	0.14375	0.141478	0.146794	0.145076	0.143082	0.138606	0.139757	0.142269	0.141162	0.138101	0.140088	0.142409
Phase3	0.103304	0.105653	0.105075	0.0764139	0.0336441	0.0215261	0.0260196	0.0313643	0.0375086	0.0447391	0.047927	0.0508182	0.0660977	0.0904873	0.105464	0.113235	0.114148	0.113615	0.111634	0.111168	0.110538	0.109631	0.106619	0.102717	0.103207	0.106621	0.109604	0.113125	0.118382	0.122502	0.122755	0.122495	0.131009	0.128161	0.126812	0.127117	0.132271	0.128318	0.124568	0.118017	0.117578	0.112604	0.109291	0.108844	0.108754	0.108565	0.106641	0.109765	0.109716
Phase4	0.155584	0.158908	0.166001	0.128306	0.0418138	0.0366503	0.0491281	0.0618591	0.0723673	0.0858553	0.101154	0.106021	0.122471	0.147464	0.164874	0.169672	0.17002	0.17069	0.17213	0.170968	0.16663	0.165518	0.165317	0.155267	0.138947	0.146906	0.162907	0.178526	0.188173	0.190456	0.187195	0.180346	0.172916	0.161502	0.159342	0.163384	0.175464	0.179576	0.183842	0.192026	0.201335	0.211881	0.218819	0.225622	0.237204	0.245379	0.256112	0.265816	0.279297
Beta_Mean
Phase1	-0.281756	-0.24195	-0.283719	-0.326655	-0.134922	-0.0697289	-0.0672641	-0.0969456	-0.13834	-0.0729814	-0.00112025	0.00877476	-0.207329	-0.388768	-0.40944	-0.381594	-0.406202	-0.509578	-0.536367	-0.614743	-0.742694	-0.872489	-0.816414	-0.652978	-0.346809	-0.030854	-0.0345252	-0.0941472	-0.166182	-0.133443	-0.219118	-0.477859	-0.956323	-1.33914	-1.50153	-1.33732	-1.19208	-1.18681	-1.13062	-0.809055	-0.592013	-0.521138	-0.576442	-0.769361	-0.940729	-1.01694	-1.19649	-1.57241	-1.89046
Phase2	-2.58441	-2.61626	-2.6174	-1.12025	0.104684	0.630781	0.826287	0.861996	0.826266	0.73492	0.516852	-0.214223	-1.79493	-2.86704	-3.05973	-2.96938	-2.86742	-2.70013	-2.61418	-2.55249	-2.56748	-2.60469	-2.5982	-2.47845	-2.22471	-1.37232	-1.30585	-1.30574	-1.35197	-1.38328	-1.46233	-1.64378	-1.9946	-2.78191	-3.35909	-3.3729	-3.38524	-3.34889	-3.3438	-3.28577	-3.23372	-3.3259	-3.42018	-3.47382	-3.48235	-3.61043	-3.72718	-3.91432	-4.12853
Phase3	-1.91939	-1.87091	-1.86901	-1.13153	-0.0587855	0.430267	0.638413	0.707025	0.691081	0.630435	0.520694	0.0313684	-0.9601	-1.8568	-2.10858	-2.1123	-2.09826	-2.04223	-2.0401	-2.09297	-2.13227	-2.25213	-2.37194	-2.27066	-1.88856	-1.46055	-1.46841	-1.58765	-1.73838	-1.87511	-1.99506	-2.22802	-2.63074	-3.45002	-3.58614	-3.41039	-3.2435	-3.11598	-2.9556	-2.74765	-2.58482	-2.62265	-2.73767	-2.97338	-3.16823	-3.33597	-3.56589	-4.03752	-4.3982
Phase4	-2.03597	-2.09199	-2.11078	-1.41804	-0.0665788	0.468343	0.667941	0.738619	0.793304	0.765389	0.668991	0.153744	-0.912548	-1.96479	-2.31849	-2.28229	-2.23194	-2.19658	-2.22821	-2.24881	-2.27377	-2.30916	-2.36714	-2.27545	-1.73692	-1.55312	-1.56164	-1.70949	-1.91383	-2.11185	-2.34785	-2.66378	-3.38051	-4.25882	-4.1144	-3.89313	-3.68515	-3.52224	-3.34159	-3.23237	-3.19667	-3.21346	-3.27907	-3.39137	-3.43853	-3.44821	-3.50062	-3.55685	-3.6035
Beta_Std
Phase1	0.109804	0.095297	0.0904162	0.0776589	0.0572404	0.0578479	0.0701509	0.0786506	0.101983	0.121426	0.122822	0.125941	0.152033	0.172253	0.17671	0.175051	0.179198	0.187328	0.192808	0.192806	0.188655	0.180625	0.179004	0.168702	0.168096	0.167522	0.172291	0.169859	0.175652	0.178007	0.177633	0.180693	0.17962	0.188688	0.1887	0.177232	0.172093	0.174659	0.178914	0.189601	0.189815	0.196088	0.20352	0.217274	0.209931	0.215738	0.212087	0.204474	0.206559
Phase2	0.102113	0.100404	0.0976293	0.0473586	0.0267789	0.0308382	0.0326306	0.036712	0.0422474	0.0451333	0.0490563	0.0554907	0.0881282	0.124459	0.129062	0.12531	0.124264	0.121823	0.120562	0.120499	0.120788	0.120234	0.117511	0.11665	0.117325	0.102385	0.101971	0.101561	0.0993844	0.10028	0.100937	0.101474	0.106567	0.1166	0.134273	0.135242	0.136015	0.135986	0.138141	0.14446	0.144836	0.144953	0.146796	0.147302	0.149333	0.149758	0.146252	0.142332	0.141585
Phase3	0.0726021	0.0696626	0.0669643	0.0413791	0.0245728	0.0244458	0.025646	0.0303875	0.036196	0.041235	0.0451531	0.0517195	0.0689406	0.092661	0.0996827	0.0988643	0.0980392	0.0975206	0.0967988	0.0941589	0.0927058	0.0949533	0.0941485	0.0924068	0.0864245	0.0794241	0.080441	0.0817794	0.0855362	0.0863356	0.0873973	0.0906343	0.0943319	0.105533	0.10875	0.106844	0.10565	0.106649	0.106135	0.105652	0.104026	0.105322	0.106759	0.109081	0.110454	0.109154	0.109567	0.111231	0.113458
Phase4	0.118773	0.114369	0.109694	0.0700013	0.0347694	0.0344281	0.0424272	0.0495172	0.0545057	0.0613295	0.0647217	0.0724215	0.0972426	0.133844	0.153772	0.157741	0.161239	0.159998	0.156933	0.154865	0.151082	0.155262	0.154529	0.150889	0.134072	0.135611	0.136186	0.139723	0.142393	0.145149	0.15151	0.156586	0.171259	0.194055	0.193852	0.186214	0.182915	0.177991	0.174303	0.173506	0.176303	0.176376	0.178882	0.180655	0.178704	0.177586	0.184139	0.184352	0.186399
Gamma_Mean
Phase1	-0.0814097	-0.118759	-0.127691	-0.132319	-0.144992	-0.206858	-0.234265	-0.21052	-0.162653	-0.0759533	-0.0313445	0.0184135	0.0609533	0.119285	0.191158	0.200819	0.18742	0.130421	0.104108	0.121989	0.0824702	0.0140435	-0.0441076	-0.019336	0.00317483	0.00164992	0.0241165	-0.0289333	-0.0204484	-0.0180782	-0.0414316	-0.100916	-0.171648	-0.161227	-0.196085	-0.235351	-0.205052	-0.24122	-0.229812	-0.239737	-0.238831	-0.200452	-0.0957486	-0.0566213	-0.0661452	-0.0722646	-0.0736926	-0.0975969	-0.126518
Phase2	-0.418294	-0.41487	-0.398728	-0.089944	0.0142424	0.0171871	-0.010869	-0.0653987	-0.068724	-0.0620732	-0.107454	-0.384539	-0.568067	-0.500224	-0.448042	-0.389426	-0.371643	-0.369958	-0.354408	-0.371039	-0.370631	-0.401541	-0.416145	-0.355494	-0.305098	-0.226105	-0.21418	-0.237318	-0.289416	-0.314595	-0.384914	-0.448645	-0.490123	-0.636782	-0.653794	-0.605181	-0.569368	-0.596449	-0.587302	-0.567283	-0.599399	-0.651551	-0.699954	-0.746118	-0.732076	-0.753833	-0.766876	-0.817387	-0.790419
Phase3	-0.408171	-0.397359	-0.369831	-0.0614054	-0.000808771	-0.00324398	-0.0126948	-0.054253	-0.069423	-0.0739551	-0.0918919	-0.304495	-0.424623	-0.38891	-0.37477	-0.32625	-0.312916	-0.295473	-0.316415	-0.356218	-0.394571	-0.444817	-0.481519	-0.296612	-0.248395	-0.227505	-0.275757	-0.340674	-0.398858	-0.48456	-0.5388	-0.719886	-0.961506	-1.0294	-0.96485	-0.943228	-0.90633	-0.866927	-0.803177	-0.727576	-0.730566	-0.759321	-0.843306	-0.884632	-0.897036	-0.89744	-0.91787	-1.01528	-1.01471
Phase4	-0.422123	-0.388159	-0.372147	-0.0563595	0.0381938	0.0363367	-0.00292465	-0.0403314	-0.0586323	-0.116548	-0.129601	-0.39533	-0.600074	-0.617189	-0.584962	-0.559161	-0.561145	-0.55865	-0.581397	-0.610503	-0.640054	-0.687621	-0.697342	-0.420532	-0.342851	-0.364071	-0.427264	-0.506273	-0.586455	-0.65303	-0.732354	-0.908891	-1.24824	-1.1937	-1.11676	-1.04758	-1.01476	-1.00169	-0.992404	-0.979258	-0.982158	-0.987164	-1.02888	-1.08316	-1.08541	-1.09093	-1.07209	-1.04309	-1.03972
Gamma_Std
Phase1	0.0779517	0.0652717	0.058161	0.0471953	0.0437695	0.047114	0.0495492	0.0602533	0.0718734	0.0900386	0.106182	0.1141	0.121804	0.12965	0.131625	0.132613	0.131089	0.129721	0.128605	0.125557	0.123835	0.123859	0.121227	0.12491	0.124881	0.123687	0.118512	0.116665	0.112076	0.116437	0.121214	0.126402	0.130698	0.128972	0.130251	0.12765	0.128908	0.136467	0.136491	0.137394	0.136926	0.130225	0.128987	0.125543	0.127759	0.127246	0.126052	0.128608	0.126351
Phase2	0.0493676	0.0429747	0.0376126	0.0299508	0.0234069	0.0228671	0.0277228	0.0328983	0.03747	0.0443851	0.05153	0.0591596	0.0650926	0.0666069	0.0681055	0.068075	0.0684301	0.0694846	0.068022	0.0699041	0.0688962	0.0672884	0.0676878	0.0694821	0.0712786	0.0714331	0.0720396	0.0715625	0.0726836	0.0726315	0.0730197	0.071141	0.0718879	0.0740865	0.0754325	0.0766822	0.0748889	0.0747835	0.0744104	0.0725893	0.0732684	0.0734498	0.0740954	0.0749515	0.0758031	0.0780321	0.0792277	0.0792026	0.0773953
Phase3	0.0391295	0.0338153	0.0278439	0.0205891	0.0188388	0.0185452	0.0198526	0.0248737	0.0294994	0.0346562	0.0385579	0.0454602	0.0521496	0.0551069	0.0571368	0.0583081	0.0588777	0.0585196	0.0598002	0.0605803	0.0605147	0.0608531	0.0604883	0.0584494	0.0594923	0.0608426	0.0604402	0.0614699	0.0623147	0.0619348	0.0620037	0.0626554	0.0644545	0.0642017	0.0638062	0.063502	0.0627859	0.0617269	0.0616514	0.0618822	0.0620789	0.0635869	0.0644025	0.0650441	0.0649016	0.0656955	0.0665068	0.0668152	0.0658015
Phase4	0.0581323	0.0519331	0.0413732	0.0324883	0.0322642	0.0307478	0.0324107	0.0358965	0.042507	0.0548007	0.061592	0.0774473	0.0901799	0.0957544	0.0939799	0.0946131	0.0958101	0.0943066	0.0941907	0.0923582	0.0951894	0.0963821	0.0928662	0.0910205	0.0877177	0.087381	0.0889348	0.0906262	0.0901672	0.091581	0.0905501	0.0917764	0.102834	0.103678	0.101984	0.0990068	0.100332	0.099246	0.101066	0.100744	0.0993151	0.0979642	0.0952447	0.0950304	0.0947729	0.0969626	0.0994793	0.099453	0.101463
TimePoints	0.252	0.302	0.352	0.402	0.452	0.502	0.552	0.602	0.652	0.702	0.752	0.802	0.852	0.902	0.952	1.002	1.052	1.102	1.152	1.202	1.252	1.302	1.352	1.402	1.452	1.502	1.552	1.602	1.652	1.702	1.752	1.802	1.852	1.902	1.952	2.002	2.052	2.102	2.152	2.202	2.252	2.302	2.352	2.402	2.452	2.502	2.552	2.602	2.652
[truncated: 22 more columns]

## Sheet: figure10d
Alpha_Mean
Pre_Phase	-4.26157	-2.65262	-1.43359	-0.43447	0.921768	1.31277	1.4042	0.941583	-0.0301237	-1.17503	-2.18062	-2.97345	-4.6794	-5.18878	-5.78434	-5.94454	-5.66509	-5.45884	-5.63063	-6.0653	-5.91794	-6.12975	-5.78036	-4.99256	-2.96543	-2.10464	-1.10649	-0.0813703	0.460306	0.758014	0.863015	0.677082	-0.772377	-3.04092	-4.86719	-6.74961	-8.03478	-7.93325	-8.25167	-8.39959	-8.38861	-8.25914	-8.79123	-8.96483	-9.19991	-9.72464	-9.76856	-10.076	-9.62272
Phase1	-2.89149	-2.32471	-1.63695	-0.857996	0.636401	0.928092	1.0738	0.857736	0.0214263	-0.668625	-1.35746	-1.90087	-3.95135	-5.10536	-6.13356	-6.2741	-5.95124	-5.49842	-5.26399	-5.15367	-5.17314	-5.28415	-5.41828	-4.86152	-3.55794	-2.44098	-1.3227	-0.554473	0.0451346	0.304369	0.36604	0.10487	-1.03721	-2.68728	-4.34026	-5.8846	-7.19685	-7.60887	-7.558	-7.52086	-7.63026	-7.50071	-7.62588	-7.72564	-7.52375	-7.63237	-7.93959	-7.99715	-7.96921
Phase2	-5.63254	-5.23732	-4.96124	-2.90399	0.484076	0.815954	1.41642	1.5705	1.34315	0.934358	0.695974	0.440836	-1.84392	-4.09145	-5.81444	-7.02209	-7.25894	-7.22936	-7.05126	-6.85061	-6.77842	-6.73086	-6.68319	-5.79106	-4.71085	-3.7391	-2.56614	-1.72996	-1.18617	-0.959296	-0.923277	-1.12632	-2.14038	-3.31385	-4.65724	-6.0797	-7.10248	-7.3354	-7.40605	-7.38757	-7.36989	-7.33002	-7.4536	-7.66398	-7.77366	-7.76957	-7.93337	-7.9884	-7.98936
Phase3	-5.47539	-5.28951	-5.05378	-3.42436	0.314222	0.585341	1.40207	1.74806	1.76615	1.63247	1.55719	1.36938	-0.743937	-2.05243	-3.84234	-5.13924	-5.58258	-5.3642	-5.21278	-5.08635	-5.09219	-5.02537	-5.02501	-4.40009	-3.58364	-2.71095	-1.61408	-0.745857	-0.199635	0.0547205	0.118377	-0.159296	-0.961874	-2.36393	-3.86141	-5.16678	-6.08946	-6.44858	-6.37399	-6.22022	-6.12862	-6.08719	-6.08648	-6.28752	-6.42712	-6.55238	-6.88189	-7.11915	-7.17327
Phase4	-4.73617	-4.46169	-4.16442	-3.09515	0.307051	0.586916	1.24335	1.62088	1.66517	1.53216	1.31965	1.03265	-0.773592	-1.80167	-3.37223	-4.41491	-4.5496	-4.14409	-3.82589	-3.69453	-3.55891	-3.47918	-3.41002	-2.84059	-2.2708	-1.32911	0.232252	1.08888	1.60224	1.76321	1.70902	1.26444	0.618768	-0.888485	-3.04274	-4.58577	-5.79868	-6.06426	-6.10788	-6.1736	-6.19499	-6.2726	-6.33542	-6.41718	-6.4604	-6.46141	-6.50644	-6.4714	-6.47683
Alpha_Std
Pre_Phase	0.459828	0.484232	0.357821	0.348526	0.189886	0.122376	0.100852	0.18969	0.354204	0.434433	0.562357	0.841502	0.798248	0.712876	0.861391	0.816832	0.871679	0.817661	0.955366	0.990898	0.965221	0.914708	0.906751	1.01559	0.994173	0.809559	0.827876	0.801714	0.800122	0.825055	0.753294	0.747252	0.876782	0.710938	0.43377	0.651935	0.999738	1.21239	1.30446	1.45743	1.44648	1.37037	1.2543	1.1681	1.12411	1.07512	1.01492	0.96519	1.02554
Phase1	0.304843	0.284288	0.252595	0.183738	0.0874193	0.0641902	0.086363	0.122282	0.191017	0.222188	0.243313	0.277819	0.33842	0.319956	0.354123	0.37566	0.359947	0.337036	0.306194	0.307136	0.30586	0.300221	0.28776	0.335665	0.373712	0.386991	0.387358	0.399575	0.391811	0.390741	0.385764	0.381058	0.363338	0.365231	0.369492	0.348901	0.419228	0.453038	0.425125	0.420262	0.405044	0.399146	0.411753	0.424041	0.432028	0.430467	0.452268	0.472004	0.494381
Phase2	0.246494	0.26741	0.275671	0.174763	0.0538877	0.0412137	0.0433147	0.0673095	0.111307	0.172079	0.201115	0.220946	0.208065	0.221362	0.208495	0.238607	0.248894	0.241003	0.242782	0.239466	0.240985	0.233668	0.226112	0.216693	0.228932	0.21536	0.201467	0.200875	0.204139	0.208947	0.212276	0.211402	0.216365	0.205023	0.199408	0.229077	0.277561	0.272246	0.263425	0.266873	0.27007	0.266356	0.266639	0.257987	0.245908	0.248574	0.255263	0.252197	0.254276
Phase3	0.183842	0.183603	0.188958	0.143044	0.0504424	0.0405787	0.0332192	0.0508981	0.0680737	0.0880943	0.0933712	0.0979649	0.100387	0.140645	0.138353	0.164066	0.179753	0.181065	0.180244	0.184128	0.184103	0.177856	0.181691	0.169005	0.166813	0.165288	0.161964	0.170364	0.168219	0.166857	0.163256	0.164022	0.168367	0.16462	0.162821	0.17632	0.201772	0.211791	0.211561	0.203508	0.204328	0.206001	0.198268	0.198067	0.19925	0.201279	0.206766	0.209095	0.214831
Phase4	0.20245	0.188681	0.192213	0.155967	0.0561362	0.0550096	0.0523848	0.0699803	0.0826996	0.089382	0.102808	0.1165	0.147463	0.174645	0.185229	0.212509	0.226189	0.218694	0.215409	0.218038	0.217416	0.215639	0.208473	0.192844	0.187857	0.190496	0.201443	0.209748	0.214698	0.21462	0.21252	0.211666	0.203871	0.184185	0.1967	0.229103	0.266233	0.265972	0.260484	0.263648	0.266516	0.266111	0.270538	0.274142	0.289448	0.289774	0.29683	0.299907	0.305288
Beta_Mean
Pre_Phase	-1.90368	-1.75618	-1.88129	-0.757364	0.164692	0.548873	0.816058	0.759906	0.763584	0.65081	0.523892	0.114667	-1.06763	-1.76037	-1.88135	-1.55504	-1.38988	-1.26436	-1.01602	-0.6793	-0.591043	-0.529301	-0.396527	0.0183295	0.696141	1.12958	0.972899	0.468654	0.206112	-0.130112	-0.329541	-0.598548	-1.75851	-2.73497	-2.87577	-2.8738	-2.64089	-2.17007	-1.90512	-2.08361	-1.91054	-1.97884	-2.02588	-1.85982	-1.49417	-1.44848	-1.35675	-1.19548	-0.845203
Phase1	-1.09437	-1.11516	-1.05501	-0.587779	0.0228203	0.305422	0.344227	0.329883	0.379737	0.413745	0.415527	0.231787	-0.195	-0.288537	-0.230399	-0.0619725	-0.137416	-0.137394	-0.0888903	-0.0962294	-0.146854	-0.343052	-0.523503	-0.252993	0.407473	0.537045	0.501288	0.312501	0.113763	0.122361	-0.0407838	-0.387532	-1.46217	-1.74558	-1.39996	-1.2062	-1.03847	-1.04942	-0.904761	-0.806844	-0.725011	-0.693489	-0.731477	-0.793727	-0.617861	-0.486458	-0.453577	-0.381953	-0.408237
Phase2	-2.01523	-1.92227	-1.89102	-0.760393	0.213708	0.517097	0.592638	0.568755	0.528891	0.421196	0.273956	-0.295096	-1.47027	-2.19189	-2.20941	-2.07485	-1.92246	-1.82799	-1.8262	-1.84843	-1.96592	-2.02565	-2.01262	-1.77228	-1.43221	-1.453	-1.51838	-1.57228	-1.65588	-1.75616	-1.90742	-2.21862	-2.99226	-3.2135	-3.05033	-2.92799	-2.83765	-2.79084	-2.72391	-2.64452	-2.58874	-2.47139	-2.40727	-2.42548	-2.36619	-2.40082	-2.40173	-2.36462	-2.3322
Phase3	-2.06644	-2.01654	-2.01801	-1.0204	0.0597444	0.576971	0.706001	0.682712	0.60602	0.564201	0.388937	-0.188662	-1.34851	-2.27927	-2.41843	-2.31694	-2.11749	-2.04033	-1.93102	-1.86024	-1.8484	-1.89551	-1.9743	-1.80474	-1.45647	-1.43672	-1.56926	-1.74775	-1.95429	-2.15648	-2.36239	-2.6354	-3.2648	-3.51123	-3.21611	-2.93315	-2.73521	-2.55327	-2.39792	-2.24665	-2.19541	-2.18577	-2.24243	-2.33872	-2.30737	-2.22821	-2.23328	-2.19807	-2.20232
Phase4	-1.67577	-1.65469	-1.59443	-1.06404	-0.0657206	0.377555	0.542532	0.59327	0.589382	0.586796	0.474974	0.0238494	-0.860244	-1.65785	-1.83701	-1.82283	-1.7613	-1.58756	-1.52785	-1.43805	-1.44262	-1.44266	-1.53129	-1.44812	-1.11081	-1.06557	-1.15743	-1.34799	-1.54796	-1.70001	-1.89681	-2.21414	-2.80227	-3.06511	-2.87762	-2.57965	-2.29238	-2.07517	-1.93979	-1.87466	-1.83485	-1.84424	-1.89349	-1.94101	-1.83993	-1.82069	-1.8115	-1.75019	-1.69234
Beta_Std
Pre_Phase	0.46037	0.311474	0.389843	0.347919	0.260537	0.233797	0.150349	0.141905	0.230296	0.269123	0.342868	0.503795	0.687306	0.794831	0.765927	0.735266	0.680751	0.626724	0.626395	0.525375	0.475196	0.455985	0.476476	0.480341	0.511291	0.561449	0.688533	0.827038	0.900055	0.811872	0.762434	0.667379	0.642342	0.620767	0.638003	0.652231	0.771652	0.640956	0.583493	0.542839	0.451417	0.600185	0.603713	0.587601	0.640478	0.676377	0.7486	0.840678	0.880139
Phase1	0.197744	0.181507	0.166405	0.10024	0.0763086	0.0818301	0.094469	0.101641	0.116885	0.142882	0.174805	0.208237	0.264323	0.301229	0.326137	0.312591	0.321963	0.313836	0.304574	0.294239	0.269689	0.255268	0.271616	0.287781	0.271385	0.275841	0.285112	0.299045	0.312461	0.29401	0.281618	0.268227	0.282261	0.287585	0.27538	0.279345	0.272534	0.281325	0.295697	0.294472	0.304108	0.315314	0.29999	0.291706	0.280026	0.291867	0.305608	0.315782	0.335809
Phase2	0.145425	0.143534	0.138794	0.0687723	0.0354605	0.0422152	0.0523402	0.0630977	0.0678262	0.0746972	0.0779671	0.0910529	0.134247	0.184549	0.187597	0.185685	0.188403	0.191695	0.190438	0.181823	0.183059	0.183977	0.180699	0.168331	0.156256	0.159417	0.162493	0.162309	0.162489	0.163181	0.16949	0.176826	0.196529	0.204492	0.197992	0.194349	0.189281	0.186751	0.181489	0.17549	0.174488	0.1688	0.167033	0.171611	0.176495	0.181966	0.189186	0.1919	0.19388
Phase3	0.125339	0.117468	0.11298	0.0661263	0.0357216	0.0370366	0.0442412	0.0539396	0.0606883	0.0650044	0.0704871	0.0791908	0.108812	0.151117	0.156015	0.149292	0.145497	0.144706	0.14672	0.143147	0.144986	0.14276	0.142749	0.141327	0.13414	0.132774	0.136775	0.138941	0.141543	0.142757	0.147401	0.152925	0.161844	0.170653	0.158087	0.149867	0.145444	0.144495	0.144758	0.145063	0.146176	0.144255	0.146753	0.147957	0.147716	0.147629	0.146794	0.147293	0.147002
Phase4	0.136297	0.140117	0.127611	0.0797755	0.0461696	0.0481093	0.0595772	0.0700472	0.0872047	0.0946908	0.0963614	0.104437	0.1276	0.154909	0.178347	0.190942	0.185084	0.18066	0.181915	0.181298	0.179534	0.185368	0.184599	0.182056	0.178058	0.166841	0.164311	0.164981	0.169134	0.16446	0.167381	0.171193	0.177535	0.181551	0.183192	0.174526	0.16872	0.170354	0.163777	0.167855	0.17362	0.184654	0.192502	0.191362	0.178169	0.175361	0.181101	0.185253	0.184048
Gamma_Mean
Pre_Phase	-0.0572415	0.0207056	0.0528802	0.135753	-0.012031	-0.115348	-0.0689342	-0.0886018	-0.255239	-0.496458	-0.682709	-0.500661	-0.650613	-0.639331	-0.887596	-0.983104	-0.909181	-0.85289	-0.8213	-1.07712	-1.29496	-1.37235	-1.54005	-1.43508	-1.52885	-1.42147	-1.52638	-1.36854	-1.28065	-1.18099	-1.01025	-0.8783	-0.966076	-1.0086	-1.00315	-1.12084	-1.04773	-1.05823	-1.33091	-1.33781	-1.28843	-1.27663	-1.25963	-1.22444	-1.15398	-1.2083	-1.14727	-1.06099	-0.952209
Phase1	-0.358349	-0.399423	-0.342127	-0.235546	-0.12559	-0.0208329	0.00116397	0.0131057	-0.026263	0.0641301	0.11916	0.0526276	0.0124284	0.016809	0.000668049	-0.0221002	0.0106034	-0.0737628	-0.161576	-0.257746	-0.222964	-0.23767	-0.301804	-0.272959	-0.295294	-0.410115	-0.461545	-0.423747	-0.459462	-0.441055	-0.386825	-0.336107	-0.338691	-0.192828	-0.0240683	-0.091312	-0.0406562	-0.0367808	-0.110972	-0.166358	-0.148915	-0.232406	-0.375766	-0.356169	-0.439098	-0.437509	-0.506706	-0.536749	-0.613098
Phase2	-0.306368	-0.321119	-0.308445	-0.0333203	-0.00514213	-0.00740599	-0.0509893	-0.0807336	-0.114558	-0.150064	-0.205953	-0.491612	-0.628217	-0.632267	-0.605832	-0.590686	-0.59004	-0.574727	-0.541845	-0.50839	-0.509719	-0.525565	-0.547155	-0.53487	-0.57131	-0.619729	-0.663122	-0.727415	-0.749298	-0.730921	-0.778556	-0.82877	-0.843349	-0.78274	-0.753998	-0.73569	-0.708646	-0.741501	-0.736063	-0.703797	-0.685445	-0.689751	-0.732527	-0.676714	-0.734756	-0.74818	-0.725427	-0.714751	-0.666955
Phase3	-0.3575	-0.346939	-0.336897	-0.067403	0.02765	0.0193558	-0.0164538	-0.072388	-0.129929	-0.187165	-0.235824	-0.493668	-0.688181	-0.658882	-0.536193	-0.464017	-0.390218	-0.362658	-0.360431	-0.318454	-0.356809	-0.368367	-0.423046	-0.433329	-0.452428	-0.529663	-0.621285	-0.741047	-0.833292	-0.918158	-1.0205	-1.08714	-1.12652	-1.05164	-0.950383	-0.853171	-0.80028	-0.691272	-0.644149	-0.625534	-0.605604	-0.60039	-0.652159	-0.649685	-0.640196	-0.662694	-0.67983	-0.672212	-0.696703
Phase4	-0.421635	-0.349427	-0.239402	-0.00105959	0.055031	0.0446596	0.0190494	-0.0946728	-0.169777	-0.252186	-0.434222	-0.649672	-0.788043	-0.743483	-0.644946	-0.583886	-0.483764	-0.418005	-0.380371	-0.390918	-0.403587	-0.44374	-0.457925	-0.416329	-0.440594	-0.559057	-0.633662	-0.690349	-0.723085	-0.751737	-0.824923	-0.928772	-0.993864	-0.911923	-0.786412	-0.74297	-0.67666	-0.675199	-0.630151	-0.58682	-0.59707	-0.548694	-0.632241	-0.615354	-0.598234	-0.544845	-0.512716	-0.452963	-0.462128
Gamma_Std
Pre_Phase	0.149584	0.13501	0.163476	0.171732	0.133932	0.211499	0.229954	0.120942	0.0728089	0.113915	0.238609	0.199424	0.303948	0.365329	0.379566	0.401803	0.364369	0.362467	0.292616	0.298647	0.352574	0.368132	0.393247	0.386689	0.369753	0.37551	0.366558	0.358335	0.374009	0.438695	0.476757	0.43132	0.403543	0.399494	0.348072	0.351307	0.327543	0.321245	0.429194	0.339425	0.329619	0.250462	0.25072	0.188645	0.138283	0.218345	0.210085	0.23349	0.2745
Phase1	0.123276	0.111122	0.0907009	0.0713642	0.0662034	0.0648668	0.0721144	0.0767143	0.100609	0.124752	0.137965	0.144486	0.159449	0.168943	0.180663	0.174301	0.172301	0.174919	0.166579	0.166838	0.161927	0.16708	0.174851	0.181405	0.186171	0.19181	0.189879	0.191929	0.182638	0.182393	0.184377	0.187884	0.177276	0.184037	0.18304	0.185686	0.183459	0.179638	0.173546	0.177067	0.186744	0.192545	0.195423	0.193182	0.201811	0.201083	0.213066	0.211789	0.213968
Phase2	0.065263	0.0587738	0.0511105	0.0371695	0.0351262	0.0344318	0.0380528	0.0417945	0.0517195	0.0607076	0.069785	0.0809156	0.0909458	0.0971787	0.099796	0.103378	0.100864	0.100609	0.102313	0.103668	0.0997832	0.0945277	0.0972645	0.0973596	0.0979815	0.0997694	0.0988691	0.101294	0.103143	0.104075	0.103382	0.106423	0.108498	0.108015	0.109549	0.107716	0.105821	0.109435	0.110726	0.111261	0.110364	0.111451	0.11175	0.111943	0.113121	0.109111	0.107434	0.107143	0.109195
Phase3	0.0665157	0.0587576	0.048484	0.0342768	0.0321025	0.0306813	0.0359515	0.0435031	0.0494683	0.0601455	0.0650153	0.0775084	0.0887726	0.0941012	0.0946824	0.0943819	0.0947636	0.0967561	0.0989136	0.100402	0.0994131	0.0962088	0.0946759	0.0940491	0.0897735	0.0883741	0.08948	0.0860886	0.0857043	0.0843412	0.0910994	0.0954517	0.0966954	0.0965484	0.0987041	0.100008	0.100898	0.101581	0.105911	0.104948	0.10569	0.106823	0.105229	0.103034	0.101563	0.106892	0.105246	0.105391	0.102884
Phase4	0.0798887	0.0705464	0.0540537	0.0375482	0.0352613	0.0394023	0.039181	0.0478599	0.0579379	0.0711154	0.0869854	0.104101	0.110601	0.115983	0.121931	0.124114	0.124506	0.127379	0.125251	0.124479	0.123381	0.122802	0.120581	0.12455	0.128411	0.129469	0.135151	0.138117	0.138217	0.143212	0.143361	0.141995	0.146021	0.142719	0.136364	0.132887	0.134373	0.134805	0.131187	0.130488	0.127816	0.129646	0.12883	0.127295	0.126458	0.125431	0.126351	0.123544	0.126026
TimePoints	0.252	0.302	0.352	0.402	0.452	0.502	0.552	0.602	0.652	0.702	0.752	0.802	0.852	0.902	0.952	1.002	1.052	1.102	1.152	1.202	1.252	1.302	1.352	1.402	1.452	1.502	1.552	1.602	1.652	1.702	1.752	1.802	1.852	1.902	1.952	2.002	2.052	2.102	2.152	2.202	2.252	2.302	2.352	2.402	2.452	2.502	2.552	2.602	2.652
[truncated: 72 more columns]
