# Supplementary material for: Prefrontal cortical plasticity during learning of cognitive tasks
Source: Nat Commun. 2022 Jan 10;13:90. doi: 10.1038/s41467-021-27695-6 (PMC8748623; doi:10.1038/s41467-021-27695-6)
Supplement: Supplementary file 4 — Source Data [file 41467_2021_27695_MOESM4_ESM.zip › Source Data/Figure S2.xlsx]

## Sheet: figures2a
x	-0.975	-0.925	-0.875	-0.825	-0.775	-0.725	-0.675	-0.625	-0.575	-0.525	-0.475	-0.425	-0.375	-0.325	-0.275	-0.225	-0.175	-0.125	-0.075	-0.025	0.025	0.075	0.125	0.175	0.225	0.275	0.325	0.375	0.425	0.475	0.525	0.575	0.625	0.675	0.725	0.775	0.825	0.875	0.925	0.975	1.025	1.075	1.125	1.175	1.225	1.275	1.325	1.375	1.425
y	12.9886	12.5159	12.1278	11.9911	12.0363	12.0364	11.9412	11.9032	12.0927	12.3986	12.3598	11.9466	11.6812	11.7431	11.9205	12.028	12.1133	12.3906	12.9254	13.6697	14.5625	15.3106	15.4867	15.1614	14.5652	13.9684	13.6851	13.7047	13.7192	13.4274	12.9675	12.5927	12.3469	12.2866	12.3965	12.4871	12.4143	12.2421	12.1518	12.2416	12.4169	12.5389	12.6077	12.653	12.5599	12.2912	12.208	12.3843	12.5963
	13.8238	14.0904	13.9282	13.4992	13.0785	12.9988	13.2237	13.365	13.2973	13.3569	13.6116	13.7225	13.6432	13.6799	13.8975	14.088	14.1504	14.1948	14.5617	15.9503	18.7999	21.7211	22.563	21.4693	20.2173	19.4837	18.915	18.355	17.8816	17.355	16.7438	16.2195	15.6483	15.0292	14.6433	14.5096	14.4284	14.1931	13.8207	13.5658	13.6086	13.9067	14.2723	14.5462	14.5861	14.517	14.6719	14.8611	14.8005
	18.2524	17.3407	16.4706	15.6572	15.089	15.0147	15.221	15.3733	15.5969	16.0626	16.5003	16.7593	16.9616	17.2158	17.509	17.8474	18.3658	18.9577	19.6093	21.5239	25.6576	29.7173	30.5781	28.9279	26.8705	25.0672	23.7052	22.8351	22.0946	21.244	20.4823	19.8684	19.1938	18.4451	17.8749	17.7623	17.9856	18.289	18.6082	18.9312	19.1399	18.9973	18.7031	18.5916	18.4534	18.2674	18.264	18.2228	18.0297
	18.9323	19.1118	18.5927	18.1732	18.0062	18.1042	18.4474	18.8902	19.3394	19.7986	20.2657	20.6626	20.9827	21.4399	22.0921	22.6285	22.9615	23.2847	23.9261	26.1124	30.8163	35.4575	36.0532	32.9298	29.1744	26.4105	24.6945	23.8009	23.3585	22.9229	22.4545	21.9551	21.248	20.4778	19.9683	19.7472	19.6826	19.8061	19.9933	20.0587	19.9747	19.7192	19.3414	19.1278	19.3228	19.6823	19.7367	19.4126	19.137
	13.9028	14.781	15.0394	15.1708	15.4413	15.6599	15.7383	15.9095	16.1015	16.0986	16.0622	16.2825	16.9596	17.9592	18.6873	18.7956	18.6521	18.827	19.7566	22.4182	27.2262	31.1858	30.5158	26.3014	22.1866	19.8043	18.7032	18.0524	17.4835	16.8563	16.2553	15.7648	15.3281	15.1126	15.1448	15.2451	15.272	15.1566	14.9734	14.7134	14.4477	14.4606	14.8032	15.2511	15.6688	16.0132	16.1792	16.0748	16.09
[truncated: 71 more columns]

## Sheet: figures2b
x	-0.975	-0.925	-0.875	-0.825	-0.775	-0.725	-0.675	-0.625	-0.575	-0.525	-0.475	-0.425	-0.375	-0.325	-0.275	-0.225	-0.175	-0.125	-0.075	-0.025	0.025	0.075	0.125	0.175	0.225	0.275	0.325	0.375	0.425	0.475	0.525	0.575	0.625	0.675	0.725	0.775	0.825	0.875	0.925	0.975	1.025	1.075	1.125	1.175	1.225	1.275	1.325	1.375	1.425
y	13.3105	13.2092	12.7124	12.1647	11.8966	11.8173	11.7685	11.7645	11.7911	11.7555	11.7149	11.7246	11.7793	12.06	12.5263	12.8333	12.8341	12.6226	12.5186	12.6351	12.8766	13.1152	13.07	12.738	12.4806	12.4347	12.4654	12.5478	12.663	12.823	13.1404	13.5645	13.7544	13.4956	13.0568	13.0002	13.4449	13.6898	13.3987	13.1195	13.1638	13.2555	13.1576	13.0233	13.0508	13.2461	13.5193	13.7417	13.7988
	14.0563	13.8081	13.6475	13.4321	13.142	13.0128	12.9811	12.8285	12.7555	12.9835	13.2497	13.2094	13.0283	13.2554	13.9524	14.4884	14.5376	14.3295	14.1026	14.4599	16.087	18.1691	19.0128	18.5081	17.6833	17.0674	16.5928	16.0586	15.5531	15.5152	16.072	16.7179	16.8323	16.4291	16.018	15.8043	15.7405	15.8999	16.1976	16.4439	16.6162	16.7501	16.9045	17.0845	17.0132	16.5785	16.1455	16.0454	16.2527
	18.222	17.49	16.92	16.6029	16.3291	16.1177	16.0079	15.9721	16.0693	16.3188	16.7207	17.2275	17.7148	18.2548	18.8227	19.1563	19.2062	19.2178	19.3388	19.9821	21.6679	23.3791	23.525	22.3991	21.1763	20.2863	19.7395	19.5718	19.7791	20.2076	20.6591	20.9303	20.9601	20.8179	20.6507	20.6317	20.6991	20.6138	20.4941	20.5661	20.6264	20.5213	20.4113	20.4572	20.6509	20.8454	20.9256	20.8287	20.5526
	18.053	18.4332	18.0283	17.6521	17.6248	17.9137	18.3077	18.6786	19.1984	19.8547	20.4043	20.7033	20.907	21.3131	21.7904	22.028	22.1764	22.509	23.0377	24.0434	25.7905	27.3647	27.3897	26.0682	24.5362	23.2027	22.1699	21.8135	22.1101	22.5279	22.7951	22.9067	22.7466	22.4572	22.3629	22.4775	22.5841	22.4065	21.8718	21.2706	20.8927	20.8111	20.9482	21.1054	21.1135	20.9646	20.7939	20.7154	20.759
	13.8678	14.8564	15.1234	15.2699	15.452	15.5178	15.4638	15.588	15.9033	16.2291	16.6649	17.2898	17.955	18.4406	18.6364	18.6886	18.8367	19.0794	19.4433	20.0427	20.8435	21.2305	20.7574	19.8938	18.9193	17.9981	17.5465	17.4596	17.2437	16.9423	16.8351	16.8252	16.8665	17.0816	17.3312	17.3548	17.1387	16.7353	16.314	16.0481	15.8196	15.5914	15.5178	15.6266	15.9194	16.3245	16.775	17.3538	17.9899
[truncated: 71 more columns]

## Sheet: Sheet3
						-1.975	-1.925	-1.875	-1.825	-1.775	-1.725	-1.675	-1.625	-1.575	-1.525	-1.475	-1.425	-1.375	-1.325	-1.275	-1.225	-1.175	-1.125	-1.075	-1.025	-0.975	-0.925	-0.875	-0.825	-0.775	-0.725	-0.675	-0.625	-0.575	-0.525	-0.475	-0.425	-0.375	-0.325	-0.275	-0.225	-0.175	-0.125	-0.075	-0.025	0.025	0.075	0.125	0.175
						0.393237	0.412218	0.470732	0.589787	0.702666	0.747046	0.783289	0.893749	1.05618	1.20517	1.37285	1.72343	2.49632	4.06702	6.63207	9.52925	11.5876	12.4773	12.8111	13.0953	13.3105	13.2092	12.7124	12.1647	11.8966	11.8173	11.7685	11.7645	11.7911	11.7555	11.7149	11.7246	11.7793	12.06	12.5263	12.8333	12.8341	12.6226	12.5186	12.6351	12.8766	13.1152	13.07	12.738
						0.0815873	0.0903443	0.100395	0.106536	0.107351	0.13534	0.211921	0.304471	0.370704	0.426087	0.519011	0.676499	1.02169	1.85338	3.58188	6.3769	9.68446	12.3933	13.8132	14.1954	14.0563	13.8081	13.6475	13.4321	13.142	13.0128	12.9811	12.8285	12.7555	12.9835	13.2497	13.2094	13.0283	13.2554	13.9524	14.4884	14.5376	14.3295	14.1026	14.4599	16.087	18.1691	19.0128	18.5081
						0.259158	0.326046	0.43397	0.550117	0.636621	0.711696	0.754525	0.739004	0.720729	0.762173	0.85206	0.990785	1.41427	2.61391	5.02296	8.61322	12.7404	16.2212	18.1314	18.6115	18.222	17.49	16.92	16.6029	16.3291	16.1177	16.0079	15.9721	16.0693	16.3188	16.7207	17.2275	17.7148	18.2548	18.8227	19.1563	19.2062	19.2178	19.3388	19.9821	21.6679	23.3791	23.525	22.3991
						0.263032	0.265166	0.289055	0.308849	0.290796	0.268413	0.294593	0.346898	0.38312	0.393061	0.401225	0.493549	0.772106	1.38167	2.54988	4.38915	6.78235	9.64457	12.9771	16.1547	18.053	18.4332	18.0283	17.6521	17.6248	17.9137	18.3077	18.6786	19.1984	19.8547	20.4043	20.7033	20.907	21.3131	21.7904	22.028	22.1764	22.509	23.0377	24.0434	25.7905	27.3647	27.3897	26.0682
						0.000152277	0.00116564	0.00571193	0.0161285	0.0274264	0.0354322	0.0414518	0.038022	0.0271158	0.0271486	0.0387673	0.0506056	0.100604	0.311546	0.82976	1.70777	3.01097	5.06333	8.1309	11.5131	13.8678	14.8564	15.1234	15.2699	15.452	15.5178	15.4638	15.588	15.9033	16.2291	16.6649	17.2898	17.955	18.4406	18.6364	18.6886	18.8367	19.0794	19.4433	20.0427	20.8435	21.2305	20.7574	19.8938
[truncated: 137 more columns]

## Sheet: figures2c
x	-0.975	-0.925	-0.875	-0.825	-0.775	-0.725	-0.675	-0.625	-0.575	-0.525	-0.475	-0.425	-0.375	-0.325	-0.275	-0.225	-0.175	-0.125	-0.075	-0.025	0.025	0.075	0.125	0.175	0.225	0.275	0.325	0.375	0.425	0.475	0.525	0.575	0.625	0.675	0.725	0.775	0.825	0.875	0.925	0.975	1.025	1.075	1.125	1.175	1.225	1.275	1.325	1.375	1.425
y	15.7715	16.6939	17.0281	17.255	17.4099	17.3102	16.8925	16.4621	16.2339	16.0077	15.6209	15.2219	15.0481	15.1365	15.2397	15.206	15.2009	15.3346	15.5474	15.9392	16.5022	16.9807	17.3553	17.715	18.0629	18.3465	18.5773	18.8446	18.871	18.1659	16.8237	15.5442	14.8378	14.633	14.7623	15.1066	15.4038	15.5682	15.7197	15.9791	16.3277	16.5978	16.8339	17.2133	17.5203	17.5155	17.3369	17.1842	17.145
	21.6383	22.5181	23.2608	23.593	23.3622	22.3888	20.824	19.2534	18.0238	16.8514	15.4623	14.0681	13.4537	14.13	15.1284	15.4327	15.4138	15.5315	15.9506	16.7553	18.3016	21.6514	26.9373	32.6522	36.6892	37.4003	34.9741	30.7212	25.9438	21.9284	19.4259	17.8735	16.5888	15.7737	15.6549	16.1302	16.7501	16.9913	16.9018	17.0209	17.6706	18.5684	19.1001	18.5917	17.3079	16.5438	16.672	16.8962	16.7427
	27.7255	30.6465	31.8203	31.4311	30.3857	29.9152	30.2627	30.541	30.0305	29.1376	28.1449	26.6914	25.0028	23.5901	22.6082	22.1033	21.8467	21.4796	21.1262	21.4072	22.9853	26.4584	31.6857	36.616	38.9788	38.7534	36.817	33.881	30.5452	27.0566	23.9189	21.8431	21.1027	21.5023	22.4448	23.3301	23.9152	24.3026	24.649	24.7415	24.3234	23.6031	23.1062	23.0624	23.2433	23.1483	22.707	22.299	22.041
	34.7703	38.1319	40.2562	41.2643	41.1697	40.6433	40.0356	39.4616	38.8366	37.8675	36.4598	34.6935	32.8526	31.4374	30.7784	30.6231	30.5218	30.4396	30.7056	31.9306	35.362	42.1611	51.0021	57.9989	60.7799	60.2691	57.9716	54.5815	50.1151	44.6735	39.2238	34.9367	32.1898	30.7908	30.5171	31.0051	31.7795	32.4054	32.7088	32.6477	32.3189	32.049	32.0136	32.2126	32.3892	32.3063	32.1609	32.0525	31.892
	19.2893	21.4875	22.7554	23.489	23.9261	24.1539	24.2964	24.5807	24.7035	24.2786	23.6143	22.9046	21.9546	21.0541	20.5933	20.4617	20.5121	20.7168	21.1353	22.238	24.8998	29.5944	35.164	39.3356	40.9363	40.5245	39.179	37.6264	35.9743	33.8699	31.3304	29.065	27.5561	26.7177	26.4477	26.5811	26.7474	26.8106	26.879	26.8223	26.4954	26.0656	25.4854	24.5674	23.8069	23.8065	24.0571	23.98	23.7446
[truncated: 71 more columns]

## Sheet: figures2d
x	-0.975	-0.925	-0.875	-0.825	-0.775	-0.725	-0.675	-0.625	-0.575	-0.525	-0.475	-0.425	-0.375	-0.325	-0.275	-0.225	-0.175	-0.125	-0.075	-0.025	0.025	0.075	0.125	0.175	0.225	0.275	0.325	0.375	0.425	0.475	0.525	0.575	0.625	0.675	0.725	0.775	0.825	0.875	0.925	0.975	1.025	1.075	1.125	1.175	1.225	1.275	1.325	1.375	1.425
y	15.6669	16.5425	16.7874	16.8335	16.9424	17.1587	17.071	16.4497	15.8162	15.6585	15.8351	15.8426	15.4866	15.0627	14.8503	14.959	15.239	15.4869	15.6395	15.5891	15.4694	15.6003	15.9467	16.3455	16.8059	17.2786	17.6924	17.9365	17.8802	17.7076	17.42	16.9119	16.4233	16.0699	15.8833	16.0276	16.4074	16.7493	17.1204	17.6656	18.1164	18.308	18.3094	18.1181	17.8009	17.5962	17.7637	18.2121	18.4953
	21.8391	22.5461	22.9675	23.1138	22.6507	21.8236	20.8897	20.0245	19.2893	18.4182	17.2137	15.994	15.3951	15.4715	15.5149	15.2169	15.0894	15.3643	15.6518	15.9001	16.7323	19.059	22.8629	26.8802	29.7466	30.1924	28.2495	25.3093	22.5091	20.5416	19.6553	19.147	18.2565	17.1408	16.3602	16.1607	16.4414	17.0085	17.964	19.2374	20.3397	20.8645	20.6227	19.627	18.2776	17.2978	17.0922	17.1993	17.2272
	28.5871	31.1108	32.2574	32.3812	31.8605	31.3645	31.1951	31.1445	30.8775	30.1042	28.8748	27.4942	26.187	25.0661	24.0623	23.192	22.5755	22.1661	21.6455	20.879	20.2889	20.5165	21.9897	24.3386	26.4943	27.5869	27.347	26.2117	25.0343	24.5042	24.7355	25.3994	26.2948	27.1921	27.8173	28.2333	28.6214	28.9195	29.0634	29.1143	28.988	28.6001	28.1289	27.7231	27.3777	27.0852	26.7572	26.3657	26.1602
	34.3573	38.1083	40.3928	41.4531	41.0766	40.1468	39.5686	39.2415	38.7628	38.1074	37.4469	36.5949	35.3198	33.9243	32.8045	32.1093	31.8857	31.8451	31.7248	31.7009	32.2357	33.7433	35.8709	37.6494	38.5966	38.9371	39.2818	40.0407	40.83	41.1291	41.2497	41.5524	41.866	42.0675	42.0562	41.8313	41.4951	40.9163	40.098	39.3001	38.8325	38.7484	38.8893	39.0932	39.3114	39.553	39.7698	40.0186	40.2734
	18.6036	21.0753	22.7692	23.9615	24.6192	24.8758	24.7549	24.2742	23.6628	23.1187	22.5802	22.1131	21.9225	21.9085	21.7134	21.2563	20.9835	21.2639	21.9353	22.6899	23.6264	25.289	27.7104	29.8072	30.7841	30.8459	30.4754	30.3148	30.8663	31.8649	32.6363	32.8019	32.4581	31.9335	31.5302	31.2614	31.0138	30.8689	30.8813	30.9042	30.6006	29.8564	29.0926	28.6012	28.1562	27.6581	27.1808	26.652	26.2381
[truncated: 71 more columns]
