# Supplementary material for: Prefrontal cortical plasticity during learning of cognitive tasks
Source: Nat Commun. 2022 Jan 10;13:90. doi: 10.1038/s41467-021-27695-6 (PMC8748623; doi:10.1038/s41467-021-27695-6)
Supplement: Supplementary file 4 — Source Data [file 41467_2021_27695_MOESM4_ESM.zip › Source Data/Figure S3.xlsx]

## Sheet: figures3a
x	-0.975	-0.925	-0.875	-0.825	-0.775	-0.725	-0.675	-0.625	-0.575	-0.525	-0.475	-0.425	-0.375	-0.325	-0.275	-0.225	-0.175	-0.125	-0.075	-0.025	0.025	0.075	0.125	0.175	0.225	0.275	0.325	0.375	0.425	0.475	0.525	0.575	0.625	0.675	0.725	0.775	0.825	0.875	0.925	0.975	1.025	1.075	1.125	1.175	1.225	1.275	1.325	1.375	1.425
y	0	0	0	0	0	0	0	0	0	0	0	0	0	0	0	1	0	0	2	5	5	9	8	3	5	5	4	3	3	4	10	2	3	6	3	10	5	5	4	3	7	5	9	14	9	11	8	11	4
	0	0	0	0	0	0	0	0	0	0	0	0	0	0	0	0	0	1	0	1	1	0	0	1	0	0	0	0	0	1	0	0	0	0	0	0	0	0	0	0	0	0	2	1	1	0	1	1	1
	0	0	0	0	0	0	0	0	0	0	0	0	0	0	0	0	0	0	0	0	0	0.833333	0	0	0	0	0	0	0	0	0	0	0	0	0	0	0	0	0	0	0	0	0.833333	0	1.66667	0	0	0	0.833333
	0	0	0	0	0	0	0	0	0	0	0	0	0	0	0	0	0	0	0.833333	5	4.16667	1.66667	4.16667	1.66667	0.833333	5	3.33333	4.16667	4.16667	2.5	1.66667	0.833333	1.66667	3.33333	2.5	1.66667	0.833333	4.16667	4.16667	2.5	3.33333	6.66667	1.66667	2.5	1.66667	6.66667	6.66667	7.5	6.66667
	0	0	0	0	0	0	0	0	0	0	0	0	0	0	2.5	0.833333	4.16667	5.83333	5.83333	14.1667	21.6667	17.5	20.8333	16.6667	10	15.8333	15	16.6667	17.5	18.3333	26.6667	18.3333	25	16.6667	13.3333	23.3333	23.3333	25.8333	12.5	18.3333	23.3333	30	30	35.8333	25	31.6667	17.5	25.8333	25.8333
	0	0	0	0	0	0	0	0	0	0	0	0	0	1	0	0	0	1	0	0	0	0	0	2	2	0	0	5	0	1	0	1	1	1	4	1	1	0	2	1	2	0	1	3	2	4	2	1	3
	0	0	0	0	0	0	0	0	0	0	0	0	0	0	0	0	0.5	0	1	1.5	2	3	3	1.5	3.5	1.5	1	0	2	3.5	4	1.5	4.5	3.5	1	3	3.5	2.5	3.5	2	5	4.5	5	4.5	6.5	4.5	7	2	5
	0	0	0	0	0	0	0	0	0	0	0	0	0	0	0	0	0	0	0	0	1	1	0	1	1	1	0	2	1	0	1	1	0	3	1	2	1	0	2	0	3	1	2	5	1	1	1	1	0
	0	0	0	0	0	0	0	0	0	0	0	0	0	0	0	2	0	2	0	4	2	3	5	2	3	3	1	2	1	1	3	4	2	4	2	2	1	3	3	1	9	6	7	3	4	7	4	1	3
	0	0	0	0	0	0	0	0	0	0	1	1	0	0	1	2	1	1	3	7	3	7	13	10	13	18	9	14	10	7	10	8	9	7	11	10	7	15	11	14	11	15	20	28	22	15	27	10	13
	0	0	0	0	0	0	0	0	0	0	0	0	0	0	0	0	0	0	1.33333	1.33333	2.66667	5.33333	4	4	5.33333	0	5.33333	4	5.33333	2.66667	6.66667	4	5.33333	0	8	6.66667	6.66667	2.66667	0	2.66667	8	5.33333	0	2.66667	2.66667	6.66667	6.66667	8	6.66667
	0	0	0	0	0	0	0	0	0	0	0	0	0	0	0	0	0	0	0	0	1.25	0	1.25	0	0	1.25	1.25	1.25	0	2.5	2.5	1.25	1.25	0	2.5	1.25	0	1.25	1.25	1.25	2.5	3.75	2.5	3.75	1.25	3.75	6.25	5	1.25
	0	0	0	0	0	0	0	0	0	0	0	0	0	0	0	1	1	3	4	2	11	5	2	3	9	3	5	5	3	6	4	6	1	6	2	2	3	2	2	5	2	6	4	7	7	8	5	12	5
	0	0	0	0	0	0	0	0	0	0	0	0	0	0	0	0	1.66667	1.66667	0	5	1.66667	1.66667	1.66667	0	3.33333	8.33333	6.66667	3.33333	0	5	5	6.66667	5	5	5	1.66667	6.66667	8.33333	5	3.33333	1.66667	8.33333	10	8.33333	8.33333	10	11.6667	8.33333	6.66667
	0	0	0	0	0	0	0	0	0	0	0	0	0	0	0	0	2	4	2	5	0	3	0	4	1	8	4	2	2	5	4	6	4	2	6	4	7	4	4	5	3	7	5	8	5	3	2	1	1
	0	0	0	0	0	0	0	0	0	0	0	0	0	0	1.66667	0	0	0	1.66667	1.66667	5	5	0	8.33333	6.66667	3.33333	3.33333	5	1.66667	5	5	0	3.33333	5	3.33333	5	1.66667	8.33333	1.66667	11.6667	11.6667	6.66667	8.33333	5	10	8.33333	5	20	10
	NaN	NaN	NaN	NaN	NaN	NaN	NaN	NaN	NaN	NaN	NaN	NaN	NaN	NaN	NaN	NaN	NaN	NaN	NaN	NaN	NaN	NaN	NaN	NaN	NaN	NaN	NaN	NaN	NaN	NaN	NaN	NaN	NaN	NaN	NaN	NaN	NaN	NaN	NaN	NaN	NaN	NaN	NaN	NaN	NaN	NaN	NaN	NaN	NaN
	0	0	0	0	0	0	0	0	0	0	0	0	0	0	0	0	0	3	3	3	3	11	7	6	3	2	2	6	3	3	7	9	7	3	2	6	5	5	8	9	6	7	8	4	14	23	18	12	7
	0	0	0	0	0	0	0	0	0	0	0	0	0	0	0	0	4	2	3	3	6	2	7	6	4	5	4	1	7	3	2	5	1	7	7	14	6	3	4	6	7	10	11	9	13	17	9	7	8
	NaN	NaN	NaN	NaN	NaN	NaN	NaN	NaN	NaN	NaN	NaN	NaN	NaN	NaN	NaN	NaN	NaN	NaN	NaN	NaN	NaN	NaN	NaN	NaN	NaN	NaN	NaN	NaN	NaN	NaN	NaN	NaN	NaN	NaN	NaN	NaN	NaN	NaN	NaN	NaN	NaN	NaN	NaN	NaN	NaN	NaN	NaN	NaN	NaN
	0	0	0	0	0	0	0	0	0	0	0	0	0	0	0	0	0	1	1	2.5	1.5	2	2	2	2	5.5	4.5	3	1	4.5	2.5	1.5	2.5	3	3	1.5	3	2	4	3	2.5	1	6	4.5	5.5	5	8	3.5	1.5
	0	0	0	0	0	0	0	0	0	0	0	0	1	5.44444	10.5556	4.44444	17	13.3333	13.8889	31.6667	37.1111	31.3333	33.7778	33.4444	36.4444	33.8889	28.7778	32.2222	36.7778	31.8889	32.4444	30.8889	31.7778	35.4444	33.3333	38.8889	43.1111	38.2222	47.7778	34.5556	41.4444	52.3333	66.5556	67.4444	61.4444	58.1111	43.7778	50.6667	34.8889
	0	0	0	0	0	0	0	0	0	0	0	0	0	0	1	0	1	1	0	16	11	11	4	7	17	8	8	7	7	9	9	12	13	9	13	6	21	10	12	9	14	12	16	13	18	13	14	21	12
	0	0	0	0	0	0	0	0	0	0	0	0	0	0	0	0	0	0	1.66667	5	5	0	8.33333	1.66667	1.66667	0	6.66667	6.66667	6.66667	0	5	5	5	3.33333	0	5	11.6667	3.33333	5	8.33333	6.66667	6.66667	8.33333	3.33333	1.66667	3.33333	10	3.33333	6.66667
	0	0	0	0	0	0	0	0	0	0	0	0	0	0	0	0	0	0	0	1.66667	0	0	0	0	1.66667	0	0	0	0	0	0	0	0	0	0	0	0	0	0	0	0	1.66667	0	1.66667	0	0	1.66667	0	0
	0	0	0	0	0	0	0	0	0	0	0	0	0	0	2	0	4	4	4	10	22	16	6	12	4	6	12	14	10	16	10	10	8	6	14	12	10	10	16	8	4	20	14	10	12	14	14	12	16
	0	0	0	0	0	0	0	0	0	0	0	0	0	0.555556	0.555556	2.32323	3.26263	5.71717	11.0202	21.0808	29.4141	27.8485	28.1818	32.4343	38.8788	25.5253	36.596	23.7576	26.2424	26.5152	27.3737	29.6465	25.8586	30.8081	27.4747	33.8384	41.899	36.0404	35.8889	30.3636	44.1515	41.7172	55.5253	59.7475	64.6768	50.5354	46.697	46.7475	30.5859
	0	0	0	0	0	0	0	0	0	0	0	0	0	0	0	1.33333	2.16667	1.33333	1.33333	4.66667	7	2.33333	2.5	7.66667	11.1667	3	3.66667	2.83333	4.5	6.33333	4.33333	10	4.66667	9.16667	7	4.5	4.5	8.16667	5.66667	6.83333	2.33333	11.8333	17	16.5	15	13.6667	11	9.5	5
	0	0	0	0	0	0	0	0	0	0	0	0	0	0	1.66667	0	13.3333	5	15.8333	28.3333	22.5	22.5	25	20.8333	24.1667	25	22.5	22.5	31.6667	28.3333	26.6667	17.5	29.1667	20.8333	30.8333	21.6667	25.8333	31.6667	28.3333	26.6667	25.8333	28.3333	25	29.1667	32.5	40	33.3333	28.3333	20
	0	0	0	0	0	0	0	0	0	0	0	0	0	0.416667	0	2.91667	6.38889	8.33333	6.80556	19.4444	15.6944	22.2222	23.6111	27.7778	30.8333	24.8611	26.6667	21.6667	17.3611	19.5833	17.2222	25.5556	22.0833	23.0556	20.9722	21.3889	24.8611	26.5278	23.8889	28.8889	22.7778	26.9444	39.8611	39.4444	48.6111	37.9167	38.0556	34.4444	33.1944
	0	0	0	0	0	0	0	0	0	0	0	0	0	0	0	1.66667	0.416667	2.08333	2.08333	3.75	5	5	9.16667	5.41667	7.08333	8.33333	5	3.75	7.5	7.5	4.58333	3.75	5	10.8333	6.25	5.41667	5.41667	4.16667	5.41667	6.25	5.41667	7.91667	6.25	9.58333	9.16667	7.08333	7.08333	10	6.66667
	0	0	0	0	0	0	0	0	0	0	0	0	0	0	0	0	0	1.66667	9.16667	10.8333	5.83333	15	13.3333	12.5	9.16667	10	9.16667	13.3333	11.6667	14.1667	17.5	15.8333	17.5	13.3333	10	11.6667	14.1667	12.5	10.8333	16.6667	9.16667	16.6667	17.5	12.5	15.8333	14.1667	20.8333	15	11.6667
	0	0	0	0	0	0	0	0	0	0	0	0	0	0	0	2.5	3	8	16	35	45	29.5	43.5	40.5	41.5	46.5	40	44	40.5	40	39	47.5	58.5	53	55.5	61	56	61	60	54.5	63.5	87.5	100.5	102.5	85	74.5	62.5	58.5	58
	0	0	0	0	0	0	0	0	0	0	0	0	0	0	0	0	1	1	0	5	5	3	3	6	3	3	2	6	3	1	7	6	5	9	2	4	10	4	5	4	10	2	6	4	9	4	8	9	4
	0	0	0	0	0	0	0	0	0	0	0	0	0	0	0	1.5	2	1.5	5.5	13	19.5	10.5	15	15.5	14.5	19.5	14	10.5	15	17.5	15	15	15.5	14.5	15	15.5	15	21.5	15.5	20	21.5	27.5	26.5	36	24.5	19.5	16.5	27	23.5
	0	0	0	0	0	0	0	0	0	0	0	0	0	0	0	1.5	5	3.5	12	38.5	40.5	37	36	37	38	40.5	50.5	37	37.5	43.5	33	41.5	37	41.5	43	45.5	42.5	48	54.5	59.5	62	77	82	83.5	68.5	55	55.5	57.5	54
	0	0	0	0	0	0	0	0	0	0	0	0	0	0	2	2	8	0	2	14	4	4	2	2	6	8	6	6	4	6	8	2	6	6	6	0	6	2	4	6	6	12	12	6	16	2	10	10	2
	0	0	0	0	0	0	0	0	0	0	0	0	0	0	0	1.81818	0	0	0	0	0	0	1.81818	0	0	0	0	0	0	0	1.81818	0	1.81818	0	0	0	1.81818	0	1.81818	0	1.81818	3.63636	0	0	1.81818	0	3.63636	1.81818	3.63636
	3.63636	1.81818	0	3.63636	5.45455	3.63636	0	1.81818	0	1.81818	1.81818	5.45455	5.45455	10.9091	3.63636	18.1818	14.5455	10.9091	12.7273	32.7273	38.1818	47.2727	41.8182	27.2727	52.7273	21.8182	36.3636	18.1818	23.6364	34.5455	58.1818	34.5455	49.0909	50.9091	45.4545	45.4545	58.1818	74.5455	43.6364	52.7273	58.1818	52.7273	65.4545	60	87.2727	45.4545	85.4545	54.5455	47.2727
[truncated: 71 more columns]

## Sheet: figures3b
x	-0.975	-0.925	-0.875	-0.825	-0.775	-0.725	-0.675	-0.625	-0.575	-0.525	-0.475	-0.425	-0.375	-0.325	-0.275	-0.225	-0.175	-0.125	-0.075	-0.025	0.025	0.075	0.125	0.175	0.225	0.275	0.325	0.375	0.425	0.475	0.525	0.575	0.625	0.675	0.725	0.775	0.825	0.875	0.925	0.975	1.025	1.075	1.125	1.175	1.225	1.275	1.325	1.375	1.425
y	0	0	0	0	0	0	0	0	0	0	0	0	0	0	0	0	1	3	2	3	6	2	5	1	4	2	2	2	4	2	2	3	3	3	7	2	2	5	4	3	3	1	0	3	1	2	3	2	6
	0	0	0	0	0	0	0	0	0	0	0	0	0	0	1	0	0	1	3	4	6.5	3.5	4	6	6.5	5	6.5	4.5	4	6	4.5	4.5	5.5	6.5	10.5	9	10.5	9.5	6.5	10.5	5.5	10.5	18	18.5	19	18.5	12	14.5	12
	0	0	0	0	0	0	0	0	0	0	0	0	0	0	0	0	0.5	0.5	2.45238	5.83333	9.88095	6.83333	9.7381	13.6429	12.6667	10.619	10.6667	11.2143	8.2381	9.28571	13.119	14.1905	9.71429	8.28571	12.6905	11.1667	10.7143	12.2857	10.2857	12.2143	19.0714	20.0238	40.5714	34.6667	36.619	26.2619	21.8571	16.6667	22.0476
	0	0	0	0	0	0	0	0	0	0	0	0	0	0	0	1	0	0	3	1	0	1	0	1	1	2	2	1	0	1	2	1	4	4	0	2	1	2	0	2	0	5	5	9	1	2	6	3	4
	0	0	0	0	0	0	0	0	0	0	0	0	0	0	0	0	0	0	0	2	2	1	3	0	3	1	1	0	1	2	1	0	2	2	0	3	0	2	1	1	3	5	4	6	3	1	4	0	0
	0	0	0	0	0	0	0	0	0	0	0	0	0	0	0	1	0	1	0	2	8	7	5	4	6	8	8	8	4	9	7	12	6	6	4	9	5	5	6	5	9	11	16	15	13	16	10	12	9
	0	0	0	0	0	0	0	0	0	0	0	0	0	0	0	0	0	0	0	0	0	0	0	0	0	1	0	0	0	0	0	0	0	0	0	0	0	1	0	0	0	1	0	0	1	0	0	0	1
	0	0	0	0	0	0	0	0	0	0	0	0	0	0	0	0	1	0	1	1	1	2	1	2	0	0	2	4	1	0	3	1	0	0	5	0	2	1	4	0	4	3	6	4	3	7	2	7	1
	0	0	0	0	0	0	0	0	0	0	0	0	0	0	0	1	0	1	0	7	2	5	2	3	1	5	2	6	6	1	4	6	10	4	4	4	7	7	7	2	6	4	3	14	12	5	8	8	12
	0	0	0	0	0	0	0	0	0	0	0	0	0	0	0	2	6	8	12	14	10	21	20	18	18	18	13	20	18	14	14	24	29	23	19	21	23	19	17	28	16	29	17	17	17	23	14	27	22
	0	0	0	0	0	0	0	0	0	0	0	0	0	0	0	1	0	1	4	24	15	13	21	19	23	26	18	22	11	19	17	32	14	22	26	16	20	17	12	22	15	25	30	23	22	29	17	20	20
	0	0	0.175439	0	0.526316	0.175439	0	0.175439	0.175439	0.175439	0	0.175439	0	0.701754	2.22807	2.95614	2.95614	2.07895	5.53509	14.2456	10.9912	9.78947	15.1491	15.9912	18.0965	16.3947	20.7456	15.9649	15.1667	13.7368	14.0439	15.5702	19.193	16.5439	14.3158	15.4474	17.5175	12.5614	17.3684	22.6228	21.0702	24.0263	36.0614	37.8947	35.0877	29.3509	31.2982	20.8947	22.5965
	0	0	0.175439	0.350877	0	0	0	0.175439	0	0	0.350877	0	0	0.175439	1.05263	1.05263	2.05263	1.90351	2.05263	5.80702	7.38596	8.98246	9.03509	6.88596	8.23684	12.9912	8.68421	6.88596	8.9386	12.5351	6.83333	9.0614	7.00877	7.80702	7.83333	7.33333	9.23684	8.83333	10.386	8.73684	11.6404	21.5439	23.9298	23.4211	19.8684	19.8947	17.1404	15.0877	11.7368
	0	0	0	0	0	0	0	0	0	0	0	0	0	0	0	0	0	0	0	0	2	3	0	0	2	0	2	0	1	0	1	1	0	2	1	2	3	1	0	2	0	2	3	2	2	1	4	8	2
	0	0	0	0	0	0	0	0	0	0	0	0	0	0	0	0	0	2	1	11	9	8	7	5	4	9	10	10	12	11	5	9	6	12	8	6	9	8	5	5	16	8	9	7	7	9	6	11	10
[truncated: 71 more columns]

## Sheet: figures3c
x	-0.975	-0.925	-0.875	-0.825	-0.775	-0.725	-0.675	-0.625	-0.575	-0.525	-0.475	-0.425	-0.375	-0.325	-0.275	-0.225	-0.175	-0.125	-0.075	-0.025	0.025	0.075	0.125	0.175	0.225	0.275	0.325	0.375	0.425	0.475	0.525	0.575	0.625	0.675	0.725	0.775	0.825	0.875	0.925	0.975	1.025	1.075	1.125	1.175	1.225	1.275	1.325	1.375	1.425
y	0	0	0	0	0	0	0	0	0	0	0	0	0	0	0	0	0	0	0	1	1	1	3	4	1	1	0	0	1	0	3	1	0	1	1	4	0	1	2	2	1	1	5	5	3	7	3	2	7
	0	0	0	0	0	0	0	0	0	0	0	0	0	0	3.07692	3.07692	6.15385	9.23077	13.8462	30.7692	21.5385	33.8462	30.7692	21.5385	27.6923	23.0769	32.3077	33.8462	26.1538	36.9231	27.6923	27.6923	24.6154	23.0769	23.0769	27.6923	32.3077	21.5385	32.3077	23.0769	40	29.2308	41.5385	36.9231	35.3846	30.7692	35.3846	27.6923	32.3077
	0	0	0	0	0	0	0	0	0	0	0	0	0	0	0	0	0	1	0	0	0	0	0	0	1	0	0	0	2	2	0	1	0	0	0	0	0	0	0	0	2	1	1	1	3	0	0	0	0
	0	0	0	0	0	0	0	0	0	0	0	0	0	0	0	0	0	0	0	1.33333	0	0	0	0	0	1.33333	1.33333	1.33333	0	0	0	0	1.33333	0	0	1.33333	0	0	0	0	1.33333	2.66667	0	0	0	0	0	1.33333	1.33333
	0	0	0	0	0	0	0	0	0	0	0	0	0	0	0	0	0	0	1.33333	0	0	0	2.66667	0	1.33333	0	0	0	0	0	0	0	1.33333	0	1.33333	1.33333	1.33333	1.33333	0	1.33333	2.66667	2.66667	0	0	1.33333	0	0	1.33333	0
	0	0	0	0	0	0	0	0	0	0	0	0	0	0	2.66667	2.66667	4	4	4	6.66667	16	8	14.6667	13.3333	22.6667	16	17.3333	21.3333	18.6667	18.6667	20	18.6667	29.3333	28	16	22.6667	33.3333	16	24	25.3333	28	40	44	58.6667	26.6667	44	48	26.6667	28
	0	0	0	0	0	0	0	0	0	0	0	0	0	0	0	0	0	0	1	0	1	0	0	0	0	0	0	1	0	0	0	0	0	0	0	0	0	0	0	0	0	0	0	0	1	0	1	1	1
	0	0	0	0	0	0	0	0	0	0	0	0	0	0	1.02632	5.76316	9.28947	8.81579	11.4474	17.5263	24.6316	19.0789	21.0263	17.4474	19.9737	20.0526	24.1316	20.1053	21.5	29.5263	20.5263	20.6579	19.5789	27.5526	23.9737	21.9737	33.6579	24.5789	30.1842	23.1842	30.8421	42.5263	43.1316	54.3158	49.8947	51.6579	49.8158	39.3947	43.6316
	0	0	0	0	0	0	0	0	0	0	0	0	0	0	0	1	0	0	1	3	5	3	0	4	2	0	2	3	2	4	5	2	4	6	2	4	3	5	2	5	3	8	7	8	6	8	4	10	5
	0	0	0	0	0	0	0	0	0	0	0	0	0	0	0	0	3	2	1	6	11	1	6	8	5	8	9	14	7	8	7	8	10	6	10	11	8	7	9	8	6	15	13	6	15	9	15	9	6
	0	0	0	0	0	0	0	0	0	0	0	0	0	0	0	0	0	1	0	1	3	1	2	1	4	1	3	4	2	1	6	0	1	4	1	3	3	3	2	2	2	2	3	5	3	3	0	3	4
	0	0	0	0	1	0.5	1	0.5	0.5	0.5	0.5	0	0.5	0.5	0	4.5	5.5	4.5	6.5	9.5	8	14.5	15	12	12.5	11	11	9	11	11.5	14.5	15	9.5	12.5	8.5	12.5	13	14.5	17	12.5	14.5	24	24	31.5	30.5	26	27.5	25	19.5
	0	0	0	0	0	0	0	0	0	0	0	0	0	0	1	1	0	0	0	0	1	1	0	1	3	1	2	1	1	1	0	3	1	2	3	0	0	6	0	3	0	3	4	5	6	5	4	4	2
	0	0	0	0	0	0	0	0	0	0	0	0	0.363636	1.45455	2.54545	4.68182	6.72727	3.81818	8.95455	19.8182	20.2273	21.8182	17.8182	18.7727	21.2727	18.6818	18.9545	25.2727	25.0455	25.6818	23.5909	23.8636	23.8636	23.4545	21	21.7727	27.5455	22.4545	25.3182	21.1818	23.8636	32.4091	38.6818	53.2727	43.6818	35.1364	35.7727	35.9545	35.1818
	0	0	0	0	0	0	0	0	0	0	0	0	0	0	1.53846	4.61538	6.15385	10.7692	9.23077	21.5385	20	16.9231	18.4615	29.2308	24.6154	35.3846	29.2308	16.9231	32.3077	23.0769	23.0769	26.1538	16.9231	30.7692	33.8462	27.6923	20	24.6154	32.3077	27.6923	16.9231	30.7692	44.6154	43.0769	52.3077	53.8462	33.8462	32.3077	26.1538
	0	0	0	0	0	0	0	0	0	0	0	1.25	2.5	3.125	2.625	6.75	5.875	9.125	11.125	12.875	16.125	15.375	18	16	18.125	24.5	22	19.25	19.25	20.75	18.625	24.5	15	22.375	21	18.625	21.625	25.375	28.75	27.875	25.125	27.25	30.75	37.125	44.25	43.625	39.25	36.625	33.375
	0	0	0	0	0	0	0	0	0	0	0	0	0	0	1.25	3.75	1.25	3.75	7.5	18.75	17.5	10	13.75	11.25	13.75	13.75	12.5	12.5	15	11.25	7.5	13.75	5	13.75	16.25	5	6.25	6.25	10	10	10	13.75	22.5	18.75	12.5	15	16.25	22.5	3.75
	0	0	0	0	0	0	0	0	0	0	0	0	0	0	0	0.625	0.625	1.25	6.875	8.125	10	10.625	14.375	12.5	19.375	13.125	18.125	19.375	16.875	20	18.125	26.25	18.125	12.5	19.375	21.875	16.25	20	19.375	18.125	32.5	29.375	41.25	31.25	29.375	30	31.25	18.75	23.75
	0	0	0	0	0	0	0	0	0	0	0	0	0	0	0	0	0	0	0	3.75	1.25	2.5	1.25	2.5	0	2.5	3.75	3.75	3.75	6.25	1.25	0	1.25	2.5	2.5	6.25	3.75	2.5	0	1.25	6.25	5	12.5	10	7.5	3.75	3.75	5	6.25
	0	0	0	0.25	0	0.5	0.5	0.25	0.25	1.25	0.75	0.75	1.25	2	2.25	4.5	8.75	10.5	10.75	19.75	17	20.75	16	15	15.75	22.25	21.5	22.5	18	17.5	18.25	17.25	14.25	20	20.5	20.75	19	22.5	19.75	18.25	17.5	17.75	21.25	18.25	14.75	20.75	20.25	21	19.75
	0	0	0	0	0	0	0	0	0	0	0	0	0	0	0	1.25	2.5	0	2.5	15	31.25	16.25	16.25	11.25	18.75	12.5	15	17.5	20	15	27.5	20	13.75	15	16.25	16.25	23.75	28.75	16.25	20	22.5	28.75	23.75	25	12.5	22.5	17.5	18.75	11.25
	0	0	0	0	0.125	0.25	0.125	0.125	0.25	0.125	0.125	0.25	0.375	0.25	0.875	2.75	4.375	4.5	4.5	14	17	17.125	18	21	18.375	26.625	19.75	23.25	19.875	19.75	17.75	19	22.125	16	23.25	19.75	21	20.75	22.875	21.375	28.125	27	31.75	30	29.5	29.875	25.25	23.625	29.625
	0	0	0	0	0	0	0	0	0	0	0	0	0	0	0.125	0.375	0.125	0.25	0	1.25	1.875	0.625	1.125	1.75	1.25	0.75	2.875	2.125	2.375	1.5	1.375	1	1.375	2.75	1.375	2.875	2	1.5	3.125	2	3.125	2.25	2.125	2.375	1.5	3.25	1.375	1.125	1
	0	0	0	0	0	0	0	0	0	0	0	0	0	1.34615	6.53846	7.41026	7.37179	10.4359	11.2308	26.859	22.4872	24.2821	25.5	20.8846	21.0256	31.7821	25.5256	30.9487	28.4231	29.3718	29.6795	29.7564	27.0897	32.1667	29.4615	24.9103	28.4615	32.5897	27.5513	36.7821	37.7308	49.7308	62.2051	67.9487	65.9615	36.9615	45.9872	42.6154	44.2564
	0	0	0	0	0	0	0	0	0	0	0	0	0	0	0	0	2.5	0	0	0	2.5	0	0	0	0	0	5	2.5	0	2.5	2.5	2.5	0	0	0	0	0	0	5	0	0	5	5	2.5	0	2.5	0	2.5	0
	0	0	0	0	0	0	0	0	0	0	0	0	0	0	0	0	0	2.5	0	2.5	2.5	2.5	7.5	7.5	2.5	10	0	10	2.5	7.5	10	2.5	2.5	5	0	7.5	2.5	2.5	15	5	5	20	17.5	5	10	12.5	10	15	5
	0	0	0	0	0	0	0	0	0	0	0	0	1.11111	2.22222	1.11111	1.11111	4.72222	3.61111	8.05556	15.5556	13.0556	9.72222	15	17.7778	18.8889	12.2222	21.3889	17.2222	16.3889	22.2222	15.5556	18.6111	14.1667	16.6667	20.8333	13.3333	12.7778	10.8333	20.2778	19.4444	20	27.2222	32.2222	27.2222	23.6111	17.7778	18.6111	18.8889	12.5
[truncated: 71 more columns]

## Sheet: figures3d
x	-0.975	-0.925	-0.875	-0.825	-0.775	-0.725	-0.675	-0.625	-0.575	-0.525	-0.475	-0.425	-0.375	-0.325	-0.275	-0.225	-0.175	-0.125	-0.075	-0.025	0.025	0.075	0.125	0.175	0.225	0.275	0.325	0.375	0.425	0.475	0.525	0.575	0.625	0.675	0.725	0.775	0.825	0.875	0.925	0.975	1.025	1.075	1.125	1.175	1.225	1.275	1.325	1.375	1.425
y	0	0	0	0	0	0	0	0	0	0	0	0	0	1	0	5	8	5	2	7	7	7	8	6	10	9	6	6	12	13	6	19	5	10	10	9	8	12	14	5	10	19	21	21	21	19	12	15	12
	0	0	0	0	0	0	0	0	0	0	0	0	0	0	2	3	3	1	6	18	20	14	8	19	17	23	25	19	19	19	11	11	23	18	28	27	23	24	27	28	35	34	36	39	24	31	30	31	32
	0	0	0	0	0	0	0	0	0	0	0	0	0	0	0	1	0.5	2	2	3	7	4.5	5.5	5	7.5	8.5	8	9.5	7	6.5	5	7	7	8	7.5	6	5	8	9	5.5	9	9.5	7	13.5	12	14.5	11.5	14	12
	0.5	0	1	0	0	0.5	1	0.5	0	0	1	0	1.5	1	1.5	4.5	3.5	4.5	9.5	18	25	22.5	19.5	22.5	33	20	24.5	30.5	30	30	28	29	27.5	22.5	28.5	28	27.5	33.5	35.5	37	42	46.5	56	60	59	51.5	46.5	34	45
	0	0	0	0	0	0	0	0	0	0	0	0	0	0	0	4.61538	0	3.07692	3.07692	3.07692	4.61538	4.61538	6.15385	6.15385	9.23077	3.07692	18.4615	9.23077	12.3077	0	6.15385	1.53846	3.07692	6.15385	4.61538	6.15385	4.61538	1.53846	1.53846	7.69231	6.15385	4.61538	7.69231	7.69231	7.69231	7.69231	6.15385	7.69231	12.3077
	0	0	0	0	0	0	0	0	0	0	0	0	0	0	0	4.78571	8.14286	3.35714	4.92857	10.7143	8.21429	8.71429	16.2143	9.78571	15.2143	10.9286	12.2143	15.6429	9.78571	11.2143	16.9286	13.6429	15.9286	13.2143	19.7857	20.0714	17.3571	18	12.2143	20	18.6429	22.3571	26.4286	31.9286	25.7857	23.2857	22.8571	26.8571	19.0714
	0	0	0	0	0	0	0	0	0	0	0	0	0	0	0	0	1.42857	1.5	3	1.5	6.85714	5.5	4.92857	7.78571	7.35714	8.78571	3.92857	3	9.71429	4	5.42857	9.21429	11.2143	10.6429	4.42857	8.78571	5.85714	8.21429	9.78571	11.7857	6.92857	17.5714	20.2857	11.3571	11.8571	9.35714	18.1429	12.0714	17.0714
	0	0	0	0	0	0	0	0	0	0	0	0	0	0	0	0	0	0	10.7692	4.61538	13.8462	12.3077	7.69231	12.3077	10.7692	10.7692	9.23077	3.07692	18.4615	7.69231	9.23077	10.7692	13.8462	7.69231	9.23077	18.4615	6.15385	15.3846	9.23077	3.07692	26.1538	13.8462	20	15.3846	9.23077	13.8462	9.23077	12.3077	7.69231
	0	0	0	0	0	0	0	0	0	0	0	0	0	0	0	0	1	0	2	11	11	11	8	13	11	11	6	8	13	10	6	9	11	5	7	12	10	12	12	8	11	13	7	9	15	7	7	9	14
	0	0	0	0	0	0	0	0	0	0	0	0	0	0	0.5	4.5	9.5	10.5	4.5	13.5	5.5	10	10.5	7.5	14.5	9.5	10	12.5	15.5	7.5	13.5	15	13.5	10	5	4	2.5	7	14.5	23	19	18	24	28	32	21.5	15	13.5	14
	0	0	0	0	0	0	0	0	0	0	0	0	0	1	0	2	1	2	0	2	4	3	3	6	8	0	3	3	2	4	3	6	1	6	1	2	5	4	3	3	6	6	12	7	7	9	8	9	6
	0	0	0	0	0	0	0	0	0	0	0	0	0	0	0	0	0	1	0	0	1	1	1	1	0	0	0	0	1	0	0	2	0	0	0	1	1	0	0	0	0	3	1	1	1	2	0	2	3
[truncated: 71 more columns]

## Sheet: figures3e
x	-0.975	-0.925	-0.875	-0.825	-0.775	-0.725	-0.675	-0.625	-0.575	-0.525	-0.475	-0.425	-0.375	-0.325	-0.275	-0.225	-0.175	-0.125	-0.075	-0.025	0.025	0.075	0.125	0.175	0.225	0.275	0.325	0.375	0.425	0.475	0.525	0.575	0.625	0.675	0.725	0.775	0.825	0.875	0.925	0.975	1.025	1.075	1.125	1.175	1.225	1.275	1.325	1.375	1.425
y	0	0	0	0	0	0	0	0	0	1	0	0	0	1	0	0	1	1	0	2	2	1	1	0	4	3	2	1	2	1	1	2	0	0	4	1	1	7	1	2	1	5	6	5	9	5	7	0	3
	1.25	0	0	2.5	0	0	1.25	0	1.25	0	0	2.5	0	0	0	0	2.5	1.25	0	8.75	6.25	8.75	7.5	12.5	12.5	12.5	7.5	8.75	12.5	8.75	7.5	6.25	7.5	11.25	12.5	11.25	6.25	13.75	10	10	15	20	15	16.25	7.5	16.25	12.5	13.75	13.75
	0	0	0	0	0	0	0	0	0	0	0	0	0	0	0	0	0	0	1.25	1.25	0	2.5	0	1.25	1.25	0	0	0	1.25	0	2.5	3.75	0	1.25	1.25	1.25	1.25	1.25	0	0	0	0	1.25	3.75	1.25	1.25	2.5	1.25	2.5
	0	0	0	0	0	0	0	0	0	0	0	0	0	0	0	3.33333	6.19048	0	4.52381	7.61905	7.85714	5.71429	6.42857	6.66667	13.8095	5.95238	15	8.09524	6.19048	5.95238	9.52381	5.71429	12.1429	9.04762	10.4762	5.95238	15.9524	6.42857	6.42857	7.14286	19.7619	26.4286	12.1429	20.4762	22.619	26.4286	21.1905	24.0476	19.5238
	1.25	2.5	0	1.875	0	1.25	1.25	0.625	3.125	0.625	0.625	0.625	1.25	0.625	1.25	1.25	2.85714	1.25	13.3929	12.5893	20.625	19.1964	14.0179	28.3929	24.375	19.8214	27.6786	22.8571	15.0893	24.9107	31.5179	19.5536	29.4643	29.7321	25.3571	26.1607	30.625	26.6964	31.25	24.9107	34.0179	33.125	45.8929	46.25	47.3214	51.3393	41.0714	49.6429	33.5714
	0	0	0	0	0	0	0	0	0	0	0	0	1.42857	0	0	1.42857	12.8571	5.71429	2.85714	11.4286	7.14286	4.28571	10	5.71429	10	12.8571	14.2857	12.8571	18.5714	12.8571	10	14.2857	5.71429	11.4286	7.14286	14.2857	14.2857	14.2857	11.4286	15.7143	20	20	28.5714	22.8571	17.1429	24.2857	14.2857	17.1429	18.5714
	0	0	0	0	0	0	0	0	0	0	0	0	0	0	1.33333	2.66667	1.33333	1.33333	5.33333	10.6667	8	12	8	10.6667	5.33333	9.33333	8	10.6667	12	13.3333	9.33333	10.6667	10.6667	13.3333	16	6.66667	13.3333	9.33333	6.66667	10.6667	20	8	21.3333	25.3333	22.6667	25.3333	24	16	17.3333
	0	0	0	0	0	0	0	0	0	0	0	0	0	0	0	0	0	1.05263	0	0	1.05263	0	3.15789	0	0	1.05263	1.05263	0	1.05263	0	0	0	2.10526	1.05263	1.05263	0	2.10526	0	1.05263	3.15789	1.05263	2.10526	2.10526	2.10526	0	2.10526	2.10526	0	1.05263
	0	0	0	0	0	0	0	0	0	0	0	0	1.33333	2.66667	2.66667	0	6.66667	8	5.33333	5.33333	12	14.6667	9.33333	12	16	5.33333	16	10.6667	16	14.6667	13.3333	17.3333	18.6667	16	17.3333	14.6667	13.3333	17.3333	22.6667	14.6667	28	10.6667	13.3333	42.6667	32	29.3333	28	26.6667	28
	0	0	0	0	0	0	0	0	0	0	0	0	0	0	0	1.33333	0	0	0	0	1.33333	2.66667	1.33333	4	0	4	4	2.66667	8	2.66667	0	2.66667	1.33333	4	5.33333	2.66667	4	2.66667	8	5.33333	8	6.66667	5.33333	10.6667	5.33333	0	8	9.33333	5.33333
	0	0	0	0	0	0	0	0	0	0	0	0	0	0	0	0	1.21212	4.24242	4.84848	10.9091	17.5758	12.7273	13.9394	13.3333	7.27273	13.3333	14.5455	17.5758	17.5758	10.9091	11.5152	13.3333	18.1818	11.5152	13.9394	18.1818	16.9697	12.1212	13.9394	9.69697	13.3333	18.1818	8.48485	10.9091	20.6061	17.5758	13.3333	14.5455	13.9394
	0	0	0	0	0	0	0	0	0	0	0	0	0	0	0	0	0	1.33333	2	1.33333	2.66667	2.66667	3.33333	2.66667	3.33333	3.33333	4	4	5.33333	5.33333	1.33333	3.33333	4	3.33333	3.33333	8	2	3.33333	6	4.66667	7.33333	3.33333	10.6667	10.6667	15.3333	9.33333	7.33333	8.66667	5.33333
	0	0	0	0	0	0	0	0	0	0	0	0	0	0	0	2	4	2.66667	3.33333	6.66667	10.6667	8.66667	9.33333	11.3333	11.3333	10	8	5.33333	7.33333	13.3333	6.66667	9.33333	10	10.6667	13.3333	10	15.3333	18	14	13.3333	20.6667	17.3333	16.6667	29.3333	25.3333	15.3333	17.3333	14.6667	13.3333
	0	0	0	0	0	0	0	0	0	0	0	0	0	0	0	0	0.666667	0.666667	2	2.66667	1.33333	0.666667	2.66667	1.33333	0	3.33333	5.33333	2	2	2.66667	2.66667	2	4	0	0	4.66667	2	3.33333	2.66667	2	3.33333	2	4	4.66667	6.66667	4.66667	0.666667	2.66667	4.66667
[truncated: 71 more columns]

## Sheet: figures3f
x	-0.975	-0.925	-0.875	-0.825	-0.775	-0.725	-0.675	-0.625	-0.575	-0.525	-0.475	-0.425	-0.375	-0.325	-0.275	-0.225	-0.175	-0.125	-0.075	-0.025	0.025	0.075	0.125	0.175	0.225	0.275	0.325	0.375	0.425	0.475	0.525	0.575	0.625	0.675	0.725	0.775	0.825	0.875	0.925	0.975	1.025	1.075	1.125	1.175	1.225	1.275	1.325	1.375	1.425
y	0	0	0	0	0	0	0	0	0	0	0	0	0	0	0	0	0	0	0	0	1.25	0	0	3.75	2.5	3.75	0	2.5	0	1.25	1.25	1.25	2.5	2.5	1.25	1.25	0	0	0	2.5	5	2.5	1.25	2.5	2.5	1.25	1.25	1.25	6.25
	0	0	0	0	0	0	0	0	0	0	0	0	0	0	1	1	0	1	0	0	4	0	0	0	0	0	2	1	1	1	1	3	0	0	3	1	0	0	1	1	2	3	0	5	5	5	1	4	3
	0	0	0	0	0	0	0	0	0	0	0	0	0	0	1.05263	0	0	0	0	1.05263	0	1.05263	1.05263	2.10526	1.05263	1.05263	1.05263	0	0	0	2.10526	0	1.05263	0	0	0	1.05263	2.10526	1.05263	3.15789	3.15789	2.10526	0	1.05263	0	0	3.15789	0	1.05263
	0	0	0	0	0	0	0	0	0	0	0	0	0	0	0	4	5.33333	5.33333	10.6667	10.6667	16	6.66667	16	10.6667	9.33333	8	10.6667	9.33333	8	4	17.3333	10.6667	9.33333	6.66667	6.66667	12	8	10.6667	9.33333	13.3333	12	9.33333	14.6667	12	10.6667	13.3333	10.6667	9.33333	8
	0	0	0	0	0	0	0	0	0	0	0	0	0	1.42857	1.42857	1.42857	7.14286	8.57143	4.28571	7.14286	11.4286	20	22.8571	15.7143	14.2857	31.4286	15.7143	11.4286	17.1429	15.7143	20	17.1429	17.1429	25.7143	18.5714	25.7143	31.4286	30	15.7143	25.7143	24.2857	35.7143	42.8571	41.4286	55.7143	52.8571	37.1429	35.7143	35.7143
	0	0	0	0	0	0	0	0	0	0	0	0	0	0	0	0	5.45455	3.63636	12.7273	12.7273	9.09091	18.1818	5.45455	16.3636	16.3636	16.3636	14.5455	21.8182	10.9091	12.7273	18.1818	9.09091	20	16.3636	18.1818	9.09091	12.7273	10.9091	7.27273	18.1818	10.9091	20	16.3636	20	12.7273	14.5455	23.6364	25.4545	20
	0	0	0	0	0	0	0	0	0	0	0	0	0	1.33333	0	2.66667	5.33333	6.66667	8	12	20	24	22.6667	29.3333	20	18.6667	28	29.3333	16	18.6667	17.3333	21.3333	32	9.33333	17.3333	25.3333	21.3333	30.6667	22.6667	24	29.3333	22.6667	25.3333	10.6667	32	21.3333	16	28	22.6667
	0	0	0	0	0	0	0	0	0	0	0	0	0	0	2.22222	2.22222	6.66667	2.22222	4.44444	13.3333	17.7778	15.5556	8.88889	20	15.5556	20	13.3333	11.1111	8.88889	15.5556	17.7778	8.88889	22.2222	22.2222	8.88889	11.1111	22.2222	13.3333	22.2222	15.5556	17.7778	22.2222	37.7778	44.4444	35.5556	40	46.6667	26.6667	22.2222
	0	0	0	0	0	0	0	0	0	0	0	0	0	0	3.33333	3.33333	6.66667	8.33333	6.66667	10	11.6667	13.3333	11.6667	13.3333	28.3333	6.66667	21.6667	23.3333	13.3333	21.6667	10	5	5	16.6667	8.33333	21.6667	15	33.3333	23.3333	18.3333	20	21.6667	56.6667	46.6667	43.3333	38.3333	30	33.3333	20
	0	0	0	0	0	0	0	0	0	0	0	0	0	0	1.66667	1.66667	6.66667	6.66667	5	6.66667	10	13.3333	5	10	18.3333	6.66667	15	20	15	15	6.66667	6.66667	1.66667	10	11.6667	15	10	21.6667	16.6667	10	16.6667	16.6667	46.6667	33.3333	36.6667	30	31.6667	18.3333	6.66667
	0	0	0	0	0	0	0	0	0	0	0	0	0	0	0	0	0	0	0	2.85714	0	2.85714	2.85714	11.4286	2.85714	5.71429	0	0	0	2.85714	11.4286	5.71429	2.85714	5.71429	8.57143	2.85714	2.85714	2.85714	2.85714	5.71429	0	0	11.4286	8.57143	0	8.57143	8.57143	2.85714	2.85714
	0	0	0	0	0	0	0	0	0	0	2.85714	2.85714	14.2857	8.57143	8.57143	11.4286	17.1429	20	11.4286	22.8571	25.7143	25.7143	42.8571	37.1429	31.4286	45.7143	40	31.4286	17.1429	51.4286	40	57.1429	25.7143	45.7143	37.1429	22.8571	37.1429	25.7143	14.2857	37.1429	14.2857	22.8571	51.4286	60	60	74.2857	51.4286	74.2857	68.5714
	0	0	0	0	0	0	0	0	0	0	0	0	0	0	0	1.66667	0	1.66667	0	1.66667	5	6.66667	0	1.66667	3.33333	5	6.66667	1.66667	3.33333	5	3.33333	1.66667	3.33333	0	3.33333	0	6.66667	1.66667	5	1.66667	3.33333	3.33333	1.66667	3.33333	10	3.33333	6.66667	13.3333	5
[truncated: 71 more columns]
