# Supplementary material for: Prefrontal cortical plasticity during learning of cognitive tasks
Source: Nat Commun. 2022 Jan 10;13:90. doi: 10.1038/s41467-021-27695-6 (PMC8748623; doi:10.1038/s41467-021-27695-6)
Supplement: Supplementary file 4 — Source Data [file 41467_2021_27695_MOESM4_ESM.zip › Source Data/Figure S4.xlsx]

## Sheet: figures4a-d
a				b				c				d
	x	y			x	y			x	y			x	y
	1	2.86375			1	15.3729			1	9.57445			1	52.7333
	2	7.96			2	19.4667			2	13.4525			2	44.775
	3	8.33571			3	7.3936			3	1.30792			3	24.2545
	4	14.6181			4	24.1117			4	18.8482			4	4.15
	5	13.0467			5	12.7848			5	7.37833			5	10.2
	6	8.47568			6	2.93778			6	12.4			6	25.2452
	7	9.98389			7	9.82678			7	17.1501			7	3.6
	8	12.4229			8	10.6036			8	17.5452			8	3.35
	9	8.72889			9	16.1847			9	4.85			9	11.8
	10	15.6131			10	10.3551			10	2.4625			10	2.25
	11	7.87667			11	2.24667			11	19.5202			11	18.18
	12	16.1087			12	9.84555			12	18.2879			12	9.9
	13	10.0427			13	17.6607			13	13.3559			13	18.0923
	14	17.2975			14	10.7809			14	3.2375			14	13.1556
	15	8.66			15	16.2263			15	2.63961			15	23.7579
					16	16.8877			16	0.15			16	12.86
					17	15.5495			17	15.227			17	36.1591
					18	11.7478			18	3.0875			18	36
					19	1.14667			19	2.57667			19	35.375
					20	1.82			20	14.0322			20	19.9375
					21	1.04329			21	4.15			21	16.5
					22	1.26623			22	1.9			22	37.6
					23	1.75185			23	3.14573			23	18.625
					24	8.91037			24	1.90385			24	16
					25	22.8469			25	4.62333			25	32.5
					26	8.16379			26	3.95			26	29.475
					27	4.44103			27	37.9853			27	16.5413
					28	4.11795			28	24.0287			28	13.6923
					29	13.5908			29	1.85			29	23.502
					30	0.208889			30	2.07			30	20.1476
					31	2.93333			31	21.8727			31	4.3
					32	0.0266667			32	1.0625			32	14.225
					33	0.626667			33	0.95			33	1.4
					34	1.47333			34	75.5641			34	11.9135
					35	0.64			35	2.53797			35	11.1061
					36	18.8869			36	0.25			36	2.375
					37	43.8043			37	31.7262			37	3.1
					38	17.186			38	1.2687			38	16.7353
					39	5.28			39	18.85			39	24.167
					40	3.96667			40	17.2343			40	29.5
					41	3.32			41	23.875			41	21.3571
					42	3.58667			42	14.2594
					43	14.5926			43	1.35417
					44	7.55906			44	5.33333
					45	14.1486			45	0.583333
					46	0.37594			46	0.68
					47	1.825			47	49.6667
					48	3.4875			48	1.8
					49	10.0268			49	8.5
					50	6.79375			50	0.8
					51	0.50625			51	52.3222
					52	3.51875			52	22.2168
									53	0.333333
									54	4.58333
									55	27.1667
									56	23.2798
									57	2.2
									58	3.7
									59	4.7
									60	17.4
									61	3.9625
									62	7.08333
									63	4.2
									64	9
									65	NaN
									66	10.15
									67	NaN

## Sheet: figures4e-h
e				f				g				h
	x	y			x	y			x	y			x	y
	1	4.61111			1	38			1	17.6667			1	27.8333
	2	7.25			2	5.22222			2	1.83333			2	36.6667
	3	3.66667			3	16.75			3	38.1667			3	5.83333
	4	14.8182			4	10.6667			4	11			4	3.83333
	5	10.3333			5	32.8333			5	15.1667			5	9.83333
	6	21.8333			6	15.25			6	19			6	5.83333
	7	10.2083			7	28.6667			7	4.5			7	3.58333
	8	10.4444			8	26			8	23.3333			8	12.5
	9	29.7143			9	2.66667			9	4.83333			9	4
	10	16.6111			10	12.9167			10	22.8333			10	6
	11	12.1111			11	25.1667			11	13.2778			11	15.0556
	12	21.1667			12	21.1667			12	3.16667			12	15.5
	13	11.4167			13	20.5			13	14.8889			13	14.1111
	14	22.6667			14	30.3333			14	3.04545			14	18
	15	32			15	19			15	5.5			15	16.8333
					16	0.5			16	1.33333			16	15.75
					17	2.83333			17	4			17	15.5
					18	1.58333			18	3.38462			18	14.9167
					19	4.16667			19	4.66667			19	3
					20	2			20	79			20	20
					21	25			21	2.45513			21	25.5
					22	41.6667			22	18.6111			22	18
					23	10.875			23	37.9167			23	11.6667
					24	1.83333			24	2.66667			24	15.5556
					25	12.6667			25	1.16667			25	2.16667
					26	26.5			26	27.3333			26	2.5
					27	0.5			27	33.8333			27	9.94444
					28	3.66667			28	16			28	10
					29	1.83333			29	30.5833			29	12.2222
					30	2.16667			30	20.6111			30	18.9015
					31	15.1667			31	2.66667			31	11.9111
					32	3			32	7.5			32	4.25
					33	25.5833			33	1.91667			33	0.75
					34	6			34	11.625			34	4.44444
					35	5.5			35	5.16667			35	36.2857
									36	2.36364			36	1.77778
									37	2.33333			37	10.5714
									38	30			38	21.3571
									39	9.875			39	20.2333
									40	6.91667
									41	3.75
									42	6.66667
									43	3.5
									44	6.91667
									45	5.66667
									46	13.6667
									47	14.1667
									48	7.83333
									49	9.33333
									50	1.66667

## Sheet: figures4i-l
i				j				k				l
	x	y			x	y			x	y			x	y
	1	2.4725			1	18.1473			1	11.691			1	56.2667
	2	7.285			2	24.6167			2	15.0036			2	45.9
	3	7.86143			3	9.508			3	2.02083			3	30.0741
	4	14.0704			4	28.5651			4	20.7357			4	5.6
	5	10.55			5	14.1312			5	8.803			5	9.41667
	6	7.4889			6	3.67111			6	17.35			6	19.7056
	7	9.73333			7	11.9085			7	18.9532			7	2.45455
	8	13.4455			8	13.3934			8	16.8791			8	2.60227
	9	10.1111			9	17.0778			9	4.45			9	10
	10	16.9992			10	12.5882			10	3.2375			10	1.59091
	11	9.17944			11	3.54667			11	17.7025			11	15.3958
	12	18.2593			12	13.3224			12	19.6454			12	10.5455
	13	12.5943			13	21.1047			13	13.5389			13	16.5536
	14	21.95			14	15.722			14	4.025			14	11.3095
	15	9.57333			15	20.6521			15	2.89674			15	17.9792
					16	18.8861			16	0.375			16	9.74035
					17	19.0961			17	18.0377			17	26.5907
					18	13.3356			18	3.725			18	31.6484
					19	1.68			19	2.46333			19	26.6538
					20	2.81333			20	13.5795			20	18.5577
					21	1.34199			21	3.74			21	16.8269
					22	1.23377			22	2.3			22	32.1731
					23	1.98624			23	4.0804			23	17.2222
					24	9.93432			24	1.46154			24	13.9412
					25	26.8346			25	5.16			25	23.2105
					26	9.66255			26	5.375			26	22.8625
					27	5.14359			27	37.6099			27	12.564
					28	4.37077			28	20.2925			28	11.4685
					29	15.1373			29	1.225			29	16.5873
					30	0.222222			30	1.43			30	14.6036
					31	3.44889			31	18.4337			31	2.52
					32	0			32	0.9375			32	13.7386
					33	1.06667			33	0.56			33	0.909091
					34	1.46667			34	80.2051			34	12.1176
					35	0.586667			35	2.5443			35	10.8258
					36	20.8593			36	0.0833333			36	3.40476
					37	54.6516			37	28.1653			37	2.27273
					38	19.0518			38	0.952174			38	16.5594
					39	6.49333			39	15.0067			39	24.1734
					40	4.18333			40	14.4171			40	24.3833
					41	4.08889			41	21.9167			41	15.3778
					42	3.92			42	14.9422
					43	18.6563			43	1.06667
					44	9.70079			44	4.16667
					45	16.8543			45	1
					46	0.541353			46	0.44
					47	2.7			47	47.6111
					48	4.05			48	1.6
					49	12.3854			49	7.8
					50	8.6875			50	1
					51	0.6125			51	48.7048
					52	4.7875			52	19.7672
									53	0.5
									54	3.5
									55	23.8333
									56	21.9643
									57	2
									58	4
									59	5
									60	15.2
									61	3.6
									62	7.3
									63	7.8
									64	8.66667
									65	NaN
									66	8.1
									67	NaN

## Sheet: figures4m-p
m				n				o				p
	x	y			x	y			x	y			x	y
	1	3			1	23.4872			1	13.5556			1	25.8611
	2	4.90278			2	3.56944			2	0.972222			2	30.1944
	3	2			3	10.6111			3	26.9444			3	4.72222
	4	16.5808			4	3.5			4	8.38889			4	2.5
	5	5.25926			5	20.2222			5	8.83333			5	7.36111
	6	11.5			6	9.27778			6	15.6667			6	3.5
	7	6.11111			7	26.0833			7	2.88889			7	2.16667
	8	7.07407			8	15.3939			8	14.1111			8	8.77778
	9	18.25			9	1.30556			9	2.83333			9	1.77778
	10	7.77778			10	7.11111			10	17.2963			10	3.61111
	11	10.5			11	16.9444			11	9.07407			11	8.59259
	12	16.2222			12	23.7778			12	4.77778			12	12.1389
	13	6.80556			13	12.8056			13	9.03704			13	11.2963
	14	15.6111			14	24.4444			14	1.88889			14	12.9444
	15	19.8333			15	17.6111			15	3.27778			15	12.4167
					16	0.5			16	1.22222			16	10.8333
					17	2.72222			17	2.33333			17	11.9167
					18	1.69444			18	2.5			18	10.8056
					19	3.83333			19	1.72222			19	1.94444
					20	1.38889			20	66.8333			20	15.9444
					21	22.0833			21	2.19444			21	20.3333
					22	34.7222			22	12.9259			22	14.6111
					23	8.70833			23	27.8333			23	8.22222
					24	0.944444			24	2.38889			24	13.4815
					25	12.6111			25	0.666667			25	2
					26	25.8611			26	24.7778			26	1.61111
					27	0.388889			27	29.4444			27	7.48148
					28	2.83761			28	16.3889			28	4.72222
					29	1.38889			29	23.5556			29	10.0556
					30	1.38889			30	15.4815			30	14.4405
					31	12.9722			31	1.38889			31	10.3424
					32	2.80556			32	4.11111			32	3.2381
					33	23.8611			33	1.16667			33	0.866667
					34	5.72222			34	8.79167			34	1.17949
					35	3.22222			35	3.83333			35	25.2381
									36	1.62963			36	1.15152
									37	1.22222			37	7.11111
									38	21.2778			38	15.3778
									39	7.25			39	15.4291
									40	6.80556
									41	1.86111
									42	2.77778
									43	1.33333
									44	4.63889
									45	2.55556
									46	8.77778
									47	8.27778
									48	5.11111
									49	6.94444
									50	1
