# Supplementary material for: Prefrontal cortical plasticity during learning of cognitive tasks
Source: Nat Commun. 2022 Jan 10;13:90. doi: 10.1038/s41467-021-27695-6 (PMC8748623; doi:10.1038/s41467-021-27695-6)
Supplement: Supplementary file 4 — Source Data [file 41467_2021_27695_MOESM4_ESM.zip › Source Data/Figure S5.xlsx]

## Sheet: figures5a
x	-0.975	-0.925	-0.875	-0.825	-0.775	-0.725	-0.675	-0.625	-0.575	-0.525	-0.475	-0.425	-0.375	-0.325	-0.275	-0.225	-0.175	-0.125	-0.075	-0.025	0.025	0.075	0.125	0.175	0.225	0.275	0.325	0.375	0.425	0.475	0.525	0.575	0.625	0.675	0.725	0.775	0.825	0.875	0.925	0.975	1.025	1.075	1.125	1.175	1.225	1.275	1.325	1.375	1.425
Y	-0.403819	0.266723	0.368757	0.0444095	0.00626604	0.248819	0.496579	0.49787	0.191013	-0.197263	-0.567136	-0.919889	-1.08138	-1.00776	-1.00976	-1.09328	-1.0145	-0.962894	-1.1973	-1.35349	-1.06047	-0.489184	0.109576	0.624892	1.03756	1.06724	0.450559	-0.19828	-0.302054	0.0435314	0.192361	-0.298207	-0.920557	-1.04626	-0.67308	-0.194144	-0.123668	-0.449637	-0.717245	-0.776453	-0.679335	-0.573479	-0.878896	-1.46105	-1.74676	-1.53839	-1.04216	-0.673678	-0.6249
	0.633683	1.49063	1.84136	1.60314	1.05258	0.758694	0.795298	0.812202	0.619322	0.254234	-0.20326	-0.600722	-0.887617	-1.22192	-1.59654	-1.81464	-1.97528	-2.19358	-2.18867	-1.81078	-1.13065	-0.0225403	1.44287	2.62195	2.96768	2.72495	2.30147	1.69145	0.878226	-0.0232359	-0.874841	-1.47901	-1.87607	-2.20058	-2.26784	-2.01224	-1.78431	-1.85142	-2.07116	-2.09752	-1.86388	-1.62844	-1.49966	-1.45925	-1.47945	-1.47294	-1.44025	-1.44156	-1.5287
	0.593076	1.40713	1.68708	1.80309	2.0379	1.9986	1.28955	0.528951	0.314667	0.230307	-0.327335	-0.917699	-1.03997	-0.764887	-0.320721	-0.0978224	-0.117348	-0.107878	0.0816971	0.519602	1.48089	3.11373	5.35023	7.68412	8.89952	8.50426	7.10986	5.75659	4.62845	3.19918	1.51187	0.155467	-0.697055	-1.102	-0.861257	-0.24068	0.104812	-0.165875	-0.717767	-0.968642	-0.591456	0.288598	1.02734	1.42783	1.88471	2.05824	1.59589	0.997737	0.578747
	-1.40193	-0.818408	-0.18244	0.30088	0.486167	0.587478	0.740487	0.815729	0.782171	0.756535	0.737765	0.591455	0.229965	-0.257767	-0.637992	-0.771698	-0.735332	-0.693534	-0.677244	-0.555016	-0.0367235	1.18488	2.84846	4.18302	4.68213	4.51081	4.09614	3.56449	2.89323	2.18373	1.54318	1.02749	0.660661	0.470758	0.448297	0.516968	0.591267	0.54783	0.363668	0.126494	-0.175924	-0.410192	-0.396235	-0.270564	-0.243234	-0.35038	-0.515221	-0.59232	-0.597007
[truncated: 71 more columns]

## Sheet: figures5b
	evoked cue						evoked delay1
		0.45	0.833333	-0.916667	1.25			-0.116667	0.0555556	-1.36111	-0.916667
		-0.166667	3.66667	21.0833	0			-0.833333	-0.111111	7.19444	-1
		-0.583333	1.91667	-1	-0.5			0.194444	0.194444	-0.777778	-0.944444
		1.25	0.25	-0.416667	-0.5			-0.0277778	0.138889	0.0833333	-0.944444
		NaN	-0.416667	0.416667	1.66667			NaN	-0.194444	-0.0277778	-4.38889
		NaN	3	12.9167	4.08333			NaN	-1.27778	-4.86111	-2.47222
		NaN	-5.25	3.41667	-0.333333			NaN	-4.75	-0.0833333	-0.166667
		NaN	0.166667	-3.83333	-0.636364			NaN	-0.333333	-0.111111	-0.757576
		NaN	4.33333	19.6667	-0.333333			NaN	-1.88889	-1.66667	0.407407
		NaN	9.5	1	0.0833333			NaN	0.277778	-0.555556	-0.194444
		NaN	0.583333	-0.166667	2.08333			NaN	0.194444	-0.444444	-2.36111
		NaN	10.8333	9	-0.0833333			NaN	-4.11111	2.83333	0.0277778
		NaN	-0.0833333	11.6667	1			NaN	-0.472222	2.66667	-0.0555556
		NaN	0.833333	-3.16667	10.9167			NaN	-0.388889	-1.61111	0.472222
		NaN	-0.0833333	19	2.08333			NaN	0.638889	1.11111	-0.0833333
		NaN	3.41667	2.91667	-1.25			NaN	-0.916667	1.02778	0.416667
		NaN	0	0.25	3.66667			NaN	-0.277778	-0.0833333	1.27778
		NaN	10	15.75	2.5			NaN	3.25	-3.25	-0.611111
		NaN	0.166667	3.91667	0.833333			NaN	-0.111111	0.472222	0.333333
		NaN	9.91667	1.16667	-0.583333			NaN	0.527778	-0.611111	-1.25
		NaN	0.916667	NaN	1.76923			NaN	-0.472222	NaN	0.179487
		NaN	-0.75	NaN	0.833333			NaN	1.02778	NaN	-1.16667
		NaN	2.08333	NaN	3			NaN	1.25	NaN	0.5
		NaN	3.83333	NaN	2.75			NaN	-0.833333	NaN	1.63889
		NaN	3.5	NaN	4			NaN	1.38889	NaN	-0.833333
		NaN	9.75	NaN	6			NaN	-1.69444	NaN	0.888889
		NaN	0.583333	NaN	5.08333			NaN	0.638889	NaN	0.361111
		NaN	8.58333	NaN	-2.08333			NaN	-0.805556	NaN	0.361111
		NaN	7.08333	NaN	3.08333			NaN	0.305556	NaN	1.13889
		NaN	11.125	NaN	0.833333			NaN	-0.458333	NaN	-0.111111
		NaN	14.25	NaN	12.9167			NaN	-4.02778	NaN	5.69444
		NaN	1.875	NaN	2.41667			NaN	1.29167	NaN	1.91667
		NaN	0.625	NaN	14.0833			NaN	-2.04167	NaN	0.361111
		NaN	9.41667	NaN	12.5833			NaN	-5.47222	NaN	-1.25
		NaN	0.833333	NaN	4.25			NaN	-0.888889	NaN	0.694444
		NaN	7.33333	NaN	3.16667			NaN	0.111111	NaN	0.444444
		NaN	15.0833	NaN	-0.416667			NaN	-3.91667	NaN	0.305556
		NaN	5.91667	NaN	7.25			NaN	-4.36111	NaN	-2.30556
		NaN	0.833333	NaN	4.25			NaN	-2.61111	NaN	1.36111
		NaN	-12	NaN	0.416667			NaN	-8.22222	NaN	0.0833333
		NaN	6.25	NaN	3.75			NaN	-4.69444	NaN	0.916667
		NaN	4.16667	NaN	8			NaN	-4.94444	NaN	3.38889
		NaN	0	NaN	3.33333			NaN	0.388889	NaN	1
		NaN	0.25	NaN	3.08333			NaN	-1.41667	NaN	0.861111
		NaN	3.25	NaN	6.08333			NaN	-3.41667	NaN	-0.638889
		NaN	1.08333	NaN	15			NaN	-2.52778	NaN	1.77778
		NaN	8.75	NaN	0.75			NaN	-3.63889	NaN	-0.0277778
		NaN	-0.416667	NaN	-1.08333			NaN	0.638889	NaN	-0.0833333
		NaN	1.33333	NaN	8.75			NaN	-7.61111	NaN	1.91667
		NaN	-0.75	NaN	-0.0833333			NaN	-1.47222	NaN	-1.19444
		NaN	-9.41667	NaN	7.16667			NaN	-7.02778	NaN	0.111111
		NaN	-1.5	NaN	1.33333			NaN	-6.05556	NaN	-0.333333
		NaN	-0.166667	NaN	-0.25			NaN	0.0555556	NaN	-0.305556
		NaN	2.16667	NaN	7			NaN	0.277778	NaN	-4.72222
		NaN	-0.333333	NaN	6.66667			NaN	0.277778	NaN	-0.222222
		NaN	0.833333	NaN	0.583333			NaN	0.833333	NaN	-0.25
		NaN	2.16667	NaN	2.91667			NaN	-0.388889	NaN	-2.30556
		NaN	-0.416667	NaN	1.91667			NaN	0.361111	NaN	0.194444
		NaN	0.583333	NaN	3.66667			NaN	-0.305556	NaN	-3.83333
		NaN	2.16667	NaN	1.41667			NaN	-0.611111	NaN	-0.138889
		NaN	-0.25	NaN	-1.27273			NaN	-8.52778	NaN	-1.0303
		NaN	-1.25	NaN	3.45455			NaN	-1.75	NaN	-0.727273
		NaN	1.25	NaN	0.0833333			NaN	-2.63889	NaN	0.194444
		NaN	3	NaN	2.16667			NaN	-0.611111	NaN	-1.33333
		NaN	-0.25	NaN	3.41667			NaN	-1.36111	NaN	-0.972222
		NaN	-0.25	NaN	1.83333			NaN	-0.638889	NaN	-0.333333
		NaN	-2.33333	NaN	2.58333			NaN	-4.66667	NaN	-0.805556
		NaN	-6.66667	NaN	2.25			NaN	-4.44444	NaN	1.30556
		NaN	-0.833333	NaN	0.583333			NaN	-3.88889	NaN	0.805556
		NaN	0.416667	NaN	2.75			NaN	0.138889	NaN	1.30556
		NaN	-0.583333	NaN	-1.75			NaN	-0.416667	NaN	-0.583333
		NaN	-1.08333	NaN	-0.0833333			NaN	-4.25	NaN	-0.861111
		NaN	0.166667	NaN	0.583333			NaN	0.166667	NaN	-1.02778
		NaN	0.25	NaN	7.41667			NaN	-0.638889	NaN	0.861111
		NaN	-5.16667	NaN	2.91667			NaN	-3.22222	NaN	-0.638889
		NaN	-0.0833333	NaN	-1.91667			NaN	0.805556	NaN	-2.13889
		NaN	NaN	NaN	0.555556			NaN	NaN	NaN	-0.111111
		NaN	-0.333333	NaN	8			NaN	-0.944444	NaN	-0.814815
		NaN	4	NaN	3.44444			NaN	-0.722222	NaN	-1.22222
		NaN	-9.75	NaN	8.66667			NaN	-8.41667	NaN	2.66667
		NaN	0.416667	NaN	-4			NaN	0.361111	NaN	-1.92593
		NaN	1.66667	NaN	5.11111			NaN	0.833333	NaN	1.77778
		NaN	-1.18182	NaN	0.571429			NaN	-0.939394	NaN	1.2381
		NaN	-0.0833333	NaN	-0.1			NaN	-0.25	NaN	0.766667
		NaN	0.5	NaN	0.916667			NaN	0.388889	NaN	-0.361111
		NaN	1.83333	NaN	19.1429			NaN	-0.0555556	NaN	3.33333
		NaN	1.41667	NaN	-0.0909091			NaN	0.0277778	NaN	0.333333
		NaN	0.333333	NaN	0.666667			NaN	-1	NaN	0.888889
		NaN	-2	NaN	-0.666667			NaN	0.277778	NaN	-4.44444
		NaN	-2.91667	NaN	0.857143			NaN	-1.80556	NaN	-0.857143
		NaN	3.58333	NaN	19.1429			NaN	-1.08333	NaN	-4.85714
		NaN	4.33333	NaN	0.857143			NaN	-3.5	NaN	-0.666667
		NaN	0.25	NaN	4			NaN	-1.30556	NaN	2.6
		NaN	3.25	NaN	13.2			NaN	-0.0277778	NaN	-1.93333
		NaN	-3	NaN	2.2			NaN	-8.55556	NaN	-0.266667
		NaN	-0.333333	NaN	NaN			NaN	0.388889	NaN	NaN
		NaN	0.0833333	NaN	NaN			NaN	0.25	NaN	NaN
		NaN	-5	NaN	NaN			NaN	-3.94444	NaN	NaN
		NaN	-1.25	NaN	NaN			NaN	-1.47222	NaN	NaN
		NaN	0.166667	NaN	NaN			NaN	-1.27778	NaN	NaN
		NaN	-1.75	NaN	NaN			NaN	-2.97222	NaN	NaN
		NaN	1.83333	NaN	NaN			NaN	-2.72222	NaN	NaN
		NaN	0.25	NaN	NaN			NaN	-0.861111	NaN	NaN
		NaN	-0.5	NaN	NaN			NaN	-0.0555556	NaN	NaN
		NaN	-1.33333	NaN	NaN			NaN	-1.16667	NaN	NaN
		NaN	1.58333	NaN	NaN			NaN	0.694444	NaN	NaN
		NaN	-0.416667	NaN	NaN			NaN	0.0833333	NaN	NaN
		NaN	-1.08333	NaN	NaN			NaN	-1.08333	NaN	NaN
		NaN	-0.916667	NaN	NaN			NaN	-0.416667	NaN	NaN
