# Supplementary material for: Prefrontal cortical plasticity during learning of cognitive tasks
Source: Nat Commun. 2022 Jan 10;13:90. doi: 10.1038/s41467-021-27695-6 (PMC8748623; doi:10.1038/s41467-021-27695-6)
Supplement: Supplementary file 4 — Source Data [file 41467_2021_27695_MOESM4_ESM.zip › Source Data/Figure S6.xlsx]

## Sheet: figures6a
time	-1	-0.95	-0.9	-0.85	-0.8	-0.75	-0.7	-0.65	-0.6	-0.55	-0.5	-0.45	-0.4	-0.35	-0.3	-0.25	-0.2	-0.15	-0.1	-0.05	0	0.05	0.1	0.15	0.2	0.25	0.3	0.35	0.4	0.45	0.5	0.55	0.6	0.65	0.7	0.75	0.8	0.85	0.9	0.95	1
phase2	0.525	0.42	0.51	0.545	0.435	0.57	0.46	0.52	0.535	0.5	0.525	0.54	0.55	0.555	0.51	0.565	0.605	0.57	0.565	0.44	0.52	0.575	0.575	0.555	0.63	0.455	0.47	0.445	0.57	0.575	0.52	0.525	0.49	0.58	0.475	0.455	0.55	0.545	0.535	0.46	0.475
	0.515	0.405	0.495	0.56	0.525	0.5	0.45	0.54	0.585	0.535	0.48	0.53	0.445	0.52	0.48	0.505	0.49	0.435	0.565	0.545	0.53	0.555	0.545	0.545	0.53	0.56	0.525	0.535	0.59	0.52	0.555	0.575	0.445	0.45	0.545	0.545	0.505	0.505	0.5	0.52	0.54
	0.53	0.495	0.5	0.51	0.49	0.515	0.5	0.48	0.5	0.515	0.555	0.52	0.47	0.485	0.505	0.55	0.52	0.575	0.565	0.56	0.545	0.58	0.595	0.57	0.5	0.48	0.49	0.57	0.515	0.55	0.545	0.585	0.535	0.585	0.49	0.49	0.47	0.555	0.49	0.555	0.41
	0.535	0.49	0.565	0.54	0.5	0.53	0.545	0.59	0.5	0.62	0.53	0.485	0.55	0.52	0.475	0.48	0.46	0.555	0.475	0.505	0.455	0.63	0.57	0.585	0.565	0.545	0.485	0.5	0.52	0.56	0.485	0.505	0.52	0.515	0.435	0.47	0.535	0.485	0.495	0.525	0.485
	0.5	0.49	0.45	0.525	0.545	0.52	0.54	0.485	0.475	0.475	0.51	0.48	0.495	0.55	0.465	0.55	0.51	0.495	0.56	0.445	0.545	0.655	0.585	0.535	0.41	0.465	0.46	0.555	0.53	0.605	0.57	0.52	0.5	0.525	0.475	0.515	0.465	0.46	0.55	0.515	0.47
	0.565	0.495	0.495	0.555	0.515	0.5	0.475	0.485	0.605	0.46	0.525	0.515	0.555	0.53	0.525	0.555	0.57	0.565	0.515	0.51	0.51	0.535	0.54	0.63	0.565	0.5	0.545	0.57	0.475	0.475	0.54	0.52	0.48	0.505	0.49	0.51	0.47	0.53	0.51	0.595	0.49
	0.54	0.485	0.44	0.435	0.53	0.51	0.485	0.55	0.51	0.54	0.58	0.575	0.525	0.465	0.51	0.455	0.46	0.505	0.605	0.42	0.52	0.52	0.5	0.625	0.475	0.505	0.485	0.52	0.53	0.535	0.435	0.455	0.53	0.46	0.53	0.475	0.51	0.52	0.49	0.535	0.505
	0.455	0.525	0.535	0.555	0.465	0.475	0.48	0.49	0.52	0.54	0.545	0.54	0.505	0.45	0.435	0.5	0.545	0.535	0.565	0.43	0.57	0.605	0.62	0.665	0.56	0.485	0.475	0.475	0.5	0.57	0.47	0.535	0.46	0.485	0.545	0.445	0.46	0.535	0.485	0.5	0.56
	0.535	0.615	0.52	0.405	0.44	0.44	0.53	0.54	0.485	0.495	0.51	0.515	0.485	0.545	0.495	0.46	0.51	0.445	0.545	0.45	0.49	0.55	0.605	0.635	0.46	0.49	0.535	0.63	0.62	0.51	0.555	0.55	0.465	0.525	0.5	0.44	0.49	0.415	0.52	0.47	0.55
	0.51	0.475	0.495	0.53	0.57	0.54	0.51	0.49	0.53	0.475	0.49	0.515	0.475	0.53	0.45	0.57	0.55	0.465	0.535	0.49	0.435	0.495	0.61	0.615	0.575	0.48	0.495	0.485	0.535	0.525	0.515	0.55	0.495	0.445	0.455	0.48	0.405	0.515	0.54	0.46	0.52
	0.415	0.54	0.505	0.53	0.56	0.46	0.51	0.535	0.54	0.54	0.49	0.51	0.46	0.485	0.495	0.565	0.53	0.495	0.495	0.555	0.535	0.6	0.62	0.56	0.62	0.555	0.48	0.575	0.485	0.495	0.48	0.55	0.475	0.505	0.51	0.52	0.61	0.49	0.5	0.57	0.445
	0.43	0.455	0.55	0.495	0.39	0.485	0.515	0.47	0.525	0.575	0.505	0.515	0.56	0.55	0.485	0.555	0.5	0.485	0.485	0.535	0.54	0.585	0.62	0.455	0.585	0.515	0.555	0.545	0.495	0.57	0.49	0.455	0.515	0.46	0.475	0.475	0.53	0.565	0.47	0.505	0.515
	0.5	0.485	0.46	0.5	0.49	0.58	0.57	0.555	0.475	0.45	0.535	0.505	0.535	0.46	0.49	0.51	0.52	0.54	0.57	0.495	0.52	0.555	0.555	0.51	0.53	0.615	0.475	0.585	0.525	0.58	0.6	0.555	0.545	0.425	0.495	0.51	0.5	0.475	0.515	0.52	0.545
	0.54	0.54	0.53	0.525	0.55	0.51	0.5	0.495	0.5	0.47	0.495	0.59	0.575	0.485	0.53	0.49	0.555	0.45	0.61	0.49	0.485	0.57	0.635	0.615	0.585	0.495	0.485	0.535	0.525	0.505	0.49	0.57	0.54	0.48	0.49	0.555	0.53	0.435	0.515	0.59	0.475
	0.5	0.56	0.535	0.455	0.475	0.545	0.565	0.56	0.54	0.49	0.465	0.495	0.55	0.485	0.49	0.54	0.56	0.5	0.62	0.385	0.52	0.44	0.63	0.55	0.46	0.56	0.485	0.415	0.5	0.47	0.48	0.52	0.5	0.525	0.425	0.48	0.37	0.56	0.52	0.525	0.465
	0.535	0.51	0.53	0.505	0.42	0.475	0.53	0.415	0.49	0.555	0.47	0.515	0.525	0.405	0.5	0.49	0.51	0.485	0.535	0.49	0.455	0.59	0.55	0.615	0.535	0.515	0.565	0.445	0.56	0.52	0.525	0.51	0.56	0.445	0.5	0.45	0.475	0.545	0.49	0.48	0.49
	0.505	0.535	0.45	0.52	0.535	0.555	0.535	0.46	0.445	0.555	0.515	0.53	0.485	0.525	0.605	0.52	0.57	0.58	0.505	0.48	0.475	0.61	0.535	0.6	0.545	0.615	0.53	0.635	0.57	0.515	0.535	0.505	0.48	0.485	0.495	0.47	0.5	0.53	0.455	0.455	0.54
	0.45	0.525	0.52	0.55	0.5	0.58	0.525	0.555	0.595	0.47	0.465	0.615	0.57	0.56	0.595	0.565	0.515	0.425	0.61	0.44	0.545	0.575	0.56	0.575	0.53	0.58	0.55	0.605	0.495	0.62	0.515	0.515	0.53	0.48	0.5	0.455	0.46	0.505	0.555	0.445	0.48
	0.595	0.575	0.495	0.525	0.515	0.53	0.49	0.535	0.515	0.475	0.57	0.54	0.58	0.51	0.565	0.485	0.52	0.475	0.535	0.525	0.465	0.565	0.645	0.585	0.48	0.48	0.475	0.555	0.44	0.57	0.515	0.555	0.475	0.495	0.46	0.5	0.46	0.57	0.525	0.495	0.475
	0.515	0.5	0.44	0.55	0.525	0.455	0.46	0.465	0.535	0.52	0.555	0.46	0.55	0.415	0.555	0.46	0.53	0.565	0.53	0.505	0.545	0.555	0.57	0.57	0.54	0.49	0.54	0.525	0.485	0.61	0.515	0.48	0.525	0.51	0.565	0.575	0.565	0.52	0.45	0.49	0.49
	0.535	0.455	0.51	0.5	0.475	0.56	0.475	0.485	0.485	0.51	0.615	0.515	0.51	0.43	0.55	0.47	0.56	0.57	0.49	0.475	0.57	0.58	0.605	0.625	0.545	0.605	0.49	0.615	0.595	0.555	0.515	0.535	0.545	0.56	0.46	0.48	0.495	0.58	0.41	0.505	0.5
	0.545	0.465	0.515	0.51	0.56	0.51	0.51	0.56	0.515	0.54	0.49	0.47	0.475	0.485	0.48	0.465	0.51	0.47	0.6	0.485	0.475	0.585	0.6	0.61	0.605	0.555	0.415	0.575	0.485	0.54	0.5	0.515	0.55	0.51	0.525	0.465	0.46	0.46	0.5	0.5	0.53
	0.45	0.44	0.405	0.47	0.595	0.57	0.48	0.53	0.475	0.505	0.545	0.515	0.55	0.455	0.515	0.435	0.485	0.475	0.59	0.49	0.5	0.64	0.635	0.59	0.535	0.55	0.5	0.45	0.57	0.615	0.51	0.56	0.49	0.52	0.48	0.535	0.58	0.555	0.505	0.575	0.505
	0.53	0.37	0.565	0.455	0.505	0.535	0.54	0.525	0.54	0.54	0.555	0.49	0.575	0.495	0.545	0.585	0.565	0.54	0.505	0.525	0.53	0.59	0.545	0.62	0.525	0.535	0.46	0.57	0.545	0.57	0.56	0.575	0.56	0.465	0.465	0.55	0.365	0.46	0.48	0.525	0.54
	0.49	0.38	0.455	0.5	0.49	0.555	0.47	0.545	0.485	0.49	0.545	0.5	0.57	0.505	0.53	0.57	0.535	0.505	0.58	0.585	0.555	0.54	0.615	0.575	0.52	0.505	0.54	0.58	0.52	0.555	0.53	0.57	0.545	0.535	0.465	0.45	0.48	0.465	0.515	0.52	0.535
	0.555	0.5	0.575	0.45	0.47	0.495	0.445	0.515	0.59	0.5	0.495	0.59	0.525	0.515	0.55	0.515	0.47	0.465	0.575	0.515	0.485	0.595	0.57	0.595	0.49	0.68	0.47	0.595	0.55	0.585	0.535	0.49	0.57	0.57	0.52	0.55	0.55	0.505	0.5	0.49	0.53
	0.535	0.465	0.555	0.435	0.45	0.5	0.5	0.565	0.535	0.52	0.505	0.54	0.495	0.55	0.475	0.55	0.56	0.525	0.6	0.475	0.51	0.52	0.615	0.58	0.6	0.52	0.535	0.51	0.455	0.53	0.46	0.44	0.47	0.54	0.435	0.49	0.505	0.54	0.52	0.575	0.545
	0.49	0.58	0.46	0.465	0.51	0.48	0.545	0.545	0.51	0.51	0.58	0.54	0.53	0.425	0.57	0.445	0.53	0.41	0.51	0.495	0.48	0.48	0.55	0.62	0.575	0.42	0.58	0.475	0.535	0.605	0.475	0.49	0.515	0.55	0.44	0.515	0.515	0.48	0.505	0.485	0.5
	0.53	0.4	0.505	0.48	0.47	0.515	0.595	0.535	0.52	0.58	0.425	0.5	0.52	0.47	0.52	0.55	0.515	0.355	0.51	0.475	0.525	0.575	0.555	0.495	0.43	0.495	0.47	0.51	0.545	0.505	0.535	0.575	0.51	0.55	0.475	0.425	0.45	0.45	0.485	0.525	0.46
	0.42	0.535	0.5	0.565	0.44	0.565	0.45	0.515	0.41	0.57	0.615	0.55	0.525	0.525	0.565	0.49	0.535	0.52	0.465	0.44	0.45	0.635	0.635	0.565	0.6	0.505	0.51	0.595	0.565	0.63	0.555	0.54	0.54	0.485	0.53	0.5	0.5	0.515	0.485	0.5	0.57
	0.495	0.5	0.535	0.545	0.51	0.495	0.44	0.515	0.575	0.495	0.5	0.525	0.53	0.52	0.375	0.555	0.605	0.395	0.605	0.53	0.535	0.63	0.57	0.595	0.46	0.54	0.435	0.635	0.49	0.545	0.435	0.55	0.555	0.445	0.49	0.495	0.555	0.52	0.5	0.52	0.595
	0.545	0.515	0.47	0.55	0.55	0.495	0.515	0.55	0.54	0.525	0.455	0.54	0.475	0.43	0.44	0.52	0.535	0.48	0.55	0.435	0.4	0.56	0.585	0.555	0.455	0.555	0.525	0.595	0.565	0.61	0.53	0.445	0.55	0.505	0.51	0.51	0.465	0.48	0.455	0.51	0.48
	0.485	0.515	0.515	0.49	0.61	0.445	0.48	0.54	0.515	0.505	0.48	0.505	0.485	0.525	0.46	0.525	0.59	0.52	0.475	0.405	0.455	0.565	0.635	0.61	0.59	0.515	0.565	0.55	0.505	0.645	0.54	0.535	0.545	0.505	0.49	0.565	0.54	0.47	0.51	0.5	0.515
	0.485	0.41	0.46	0.48	0.54	0.48	0.435	0.48	0.455	0.58	0.46	0.59	0.55	0.445	0.555	0.515	0.52	0.485	0.48	0.435	0.495	0.58	0.585	0.59	0.585	0.455	0.45	0.53	0.565	0.53	0.55	0.485	0.55	0.5	0.505	0.54	0.46	0.555	0.485	0.475	0.53
	0.445	0.485	0.495	0.535	0.54	0.535	0.45	0.5	0.485	0.54	0.62	0.555	0.555	0.485	0.575	0.565	0.575	0.55	0.55	0.46	0.53	0.62	0.62	0.595	0.445	0.53	0.435	0.505	0.495	0.575	0.5	0.525	0.63	0.49	0.495	0.435	0.51	0.51	0.56	0.56	0.5
	0.53	0.49	0.45	0.515	0.485	0.565	0.525	0.55	0.49	0.495	0.525	0.6	0.555	0.365	0.48	0.49	0.545	0.48	0.615	0.49	0.53	0.59	0.6	0.635	0.51	0.52	0.465	0.595	0.555	0.62	0.5	0.52	0.475	0.465	0.44	0.42	0.48	0.53	0.535	0.475	0.46
	0.475	0.39	0.455	0.505	0.51	0.53	0.475	0.51	0.53	0.505	0.535	0.5	0.495	0.445	0.51	0.51	0.455	0.62	0.6	0.485	0.5	0.505	0.57	0.57	0.57	0.455	0.455	0.6	0.495	0.59	0.495	0.535	0.505	0.425	0.49	0.495	0.495	0.465	0.495	0.53	0.555
	0.535	0.44	0.52	0.495	0.54	0.495	0.515	0.51	0.435	0.525	0.495	0.585	0.56	0.62	0.45	0.505	0.49	0.555	0.61	0.515	0.54	0.58	0.475	0.58	0.56	0.465	0.485	0.48	0.555	0.495	0.53	0.535	0.515	0.555	0.48	0.485	0.535	0.53	0.465	0.52	0.485
	0.465	0.43	0.47	0.48	0.48	0.505	0.505	0.535	0.49	0.485	0.515	0.445	0.54	0.555	0.525	0.525	0.525	0.495	0.525	0.595	0.5	0.71	0.585	0.545	0.49	0.58	0.515	0.62	0.46	0.49	0.545	0.54	0.45	0.55	0.49	0.595	0.495	0.5	0.5	0.44	0.46
	0.425	0.45	0.41	0.425	0.505	0.525	0.435	0.445	0.535	0.51	0.465	0.555	0.535	0.53	0.505	0.525	0.515	0.525	0.525	0.535	0.49	0.58	0.59	0.575	0.53	0.55	0.525	0.585	0.535	0.535	0.515	0.505	0.545	0.515	0.425	0.52	0.51	0.545	0.44	0.505	0.48
	0.575	0.435	0.475	0.5	0.485	0.46	0.46	0.48	0.475	0.52	0.465	0.5	0.575	0.555	0.505	0.485	0.56	0.52	0.485	0.475	0.52	0.57	0.675	0.555	0.505	0.42	0.51	0.58	0.585	0.5	0.51	0.495	0.525	0.52	0.495	0.575	0.535	0.49	0.43	0.5	0.52
	0.53	0.545	0.46	0.465	0.52	0.495	0.54	0.54	0.62	0.49	0.505	0.525	0.505	0.49	0.4	0.465	0.49	0.51	0.605	0.47	0.56	0.52	0.54	0.585	0.56	0.605	0.465	0.485	0.55	0.53	0.535	0.55	0.535	0.505	0.54	0.48	0.535	0.5	0.51	0.505	0.555
	0.545	0.48	0.41	0.505	0.475	0.5	0.54	0.495	0.49	0.62	0.43	0.435	0.51	0.505	0.53	0.505	0.555	0.455	0.545	0.48	0.455	0.58	0.575	0.49	0.49	0.585	0.56	0.51	0.49	0.505	0.425	0.47	0.525	0.615	0.47	0.44	0.485	0.545	0.48	0.46	0.425
	0.515	0.48	0.545	0.565	0.495	0.465	0.44	0.505	0.48	0.525	0.485	0.57	0.46	0.475	0.545	0.6	0.465	0.43	0.5	0.46	0.535	0.52	0.59	0.545	0.54	0.61	0.545	0.45	0.605	0.575	0.49	0.55	0.46	0.535	0.5	0.55	0.565	0.49	0.5	0.535	0.48
	0.605	0.495	0.53	0.525	0.54	0.555	0.495	0.57	0.47	0.525	0.535	0.515	0.45	0.465	0.48	0.405	0.535	0.455	0.535	0.5	0.495	0.555	0.595	0.565	0.53	0.615	0.485	0.59	0.525	0.535	0.515	0.53	0.55	0.48	0.5	0.415	0.41	0.44	0.56	0.485	0.435
	0.45	0.415	0.495	0.485	0.505	0.525	0.525	0.53	0.505	0.455	0.41	0.53	0.585	0.51	0.5	0.53	0.545	0.41	0.565	0.61	0.5	0.485	0.505	0.54	0.48	0.48	0.52	0.485	0.525	0.645	0.47	0.52	0.595	0.435	0.39	0.52	0.42	0.525	0.575	0.51	0.59
	0.615	0.475	0.41	0.545	0.475	0.52	0.485	0.505	0.49	0.555	0.54	0.51	0.515	0.465	0.42	0.57	0.54	0.465	0.595	0.58	0.57	0.535	0.565	0.565	0.525	0.54	0.515	0.475	0.525	0.61	0.525	0.475	0.575	0.455	0.525	0.41	0.4	0.485	0.565	0.54	0.515
	0.48	0.465	0.48	0.495	0.49	0.515	0.495	0.525	0.49	0.48	0.52	0.52	0.45	0.52	0.54	0.49	0.555	0.505	0.52	0.575	0.46	0.555	0.585	0.545	0.55	0.59	0.54	0.57	0.555	0.62	0.565	0.515	0.45	0.48	0.45	0.5	0.505	0.49	0.455	0.45	0.5
	0.565	0.525	0.545	0.52	0.495	0.565	0.495	0.525	0.535	0.505	0.545	0.535	0.575	0.47	0.475	0.495	0.585	0.495	0.515	0.47	0.47	0.515	0.535	0.615	0.565	0.5	0.535	0.52	0.565	0.465	0.5	0.575	0.535	0.63	0.455	0.42	0.495	0.505	0.605	0.46	0.545
	0.53	0.45	0.47	0.48	0.465	0.475	0.51	0.56	0.54	0.55	0.525	0.56	0.555	0.505	0.56	0.51	0.58	0.525	0.525	0.535	0.45	0.565	0.495	0.57	0.43	0.475	0.47	0.555	0.56	0.61	0.5	0.45	0.48	0.575	0.535	0.565	0.505	0.495	0.445	0.505	0.6
	0.47	0.555	0.46	0.53	0.545	0.515	0.455	0.595	0.52	0.515	0.5	0.535	0.525	0.4	0.415	0.46	0.52	0.57	0.6	0.465	0.55	0.54	0.55	0.64	0.52	0.54	0.425	0.56	0.555	0.5	0.555	0.415	0.525	0.49	0.48	0.52	0.425	0.48	0.545	0.475	0.585
	0.475	0.53	0.585	0.525	0.5	0.6	0.355	0.555	0.485	0.53	0.54	0.57	0.43	0.515	0.545	0.51	0.575	0.475	0.57	0.525	0.5	0.63	0.595	0.645	0.5	0.515	0.44	0.53	0.525	0.57	0.565	0.49	0.605	0.61	0.44	0.45	0.56	0.48	0.5	0.5	0.505
	0.48	0.57	0.56	0.44	0.54	0.52	0.57	0.57	0.535	0.535	0.5	0.435	0.54	0.475	0.555	0.47	0.575	0.49	0.475	0.435	0.53	0.63	0.685	0.575	0.535	0.46	0.55	0.545	0.605	0.605	0.42	0.48	0.55	0.39	0.475	0.56	0.53	0.52	0.595	0.485	0.535
	0.485	0.49	0.52	0.44	0.485	0.52	0.465	0.615	0.485	0.545	0.48	0.565	0.415	0.495	0.53	0.575	0.5	0.39	0.545	0.47	0.53	0.65	0.565	0.65	0.49	0.525	0.505	0.485	0.605	0.555	0.485	0.465	0.495	0.47	0.48	0.425	0.425	0.44	0.55	0.52	0.475
	0.47	0.535	0.48	0.525	0.465	0.53	0.465	0.485	0.55	0.54	0.53	0.445	0.58	0.43	0.455	0.565	0.53	0.53	0.425	0.57	0.455	0.71	0.66	0.53	0.45	0.51	0.465	0.56	0.525	0.54	0.445	0.5	0.435	0.46	0.49	0.56	0.48	0.47	0.445	0.45	0.51
	0.53	0.435	0.48	0.545	0.495	0.495	0.46	0.525	0.53	0.56	0.54	0.46	0.475	0.495	0.59	0.475	0.5	0.49	0.54	0.455	0.51	0.65	0.565	0.55	0.545	0.505	0.5	0.565	0.555	0.565	0.535	0.53	0.525	0.54	0.575	0.54	0.475	0.51	0.525	0.495	0.515
	0.5	0.51	0.495	0.565	0.48	0.425	0.53	0.525	0.57	0.505	0.59	0.525	0.525	0.525	0.535	0.54	0.46	0.495	0.545	0.52	0.5	0.615	0.515	0.55	0.46	0.525	0.54	0.57	0.495	0.5	0.455	0.54	0.44	0.585	0.435	0.51	0.515	0.53	0.6	0.505	0.48
	0.5	0.495	0.45	0.51	0.51	0.54	0.535	0.455	0.59	0.55	0.515	0.54	0.51	0.555	0.51	0.58	0.56	0.525	0.525	0.495	0.515	0.61	0.63	0.575	0.54	0.53	0.46	0.565	0.475	0.635	0.5	0.485	0.6	0.555	0.465	0.5	0.53	0.48	0.445	0.475	0.525
	0.515	0.455	0.48	0.56	0.44	0.545	0.48	0.53	0.51	0.6	0.58	0.62	0.55	0.545	0.545	0.605	0.57	0.47	0.555	0.425	0.55	0.595	0.54	0.71	0.625	0.495	0.495	0.59	0.535	0.565	0.515	0.5	0.59	0.455	0.475	0.515	0.495	0.465	0.565	0.395	0.46
	0.575	0.55	0.43	0.5	0.505	0.48	0.505	0.455	0.53	0.46	0.505	0.56	0.49	0.6	0.525	0.48	0.595	0.5	0.57	0.495	0.43	0.585	0.58	0.585	0.55	0.555	0.525	0.48	0.475	0.55	0.505	0.575	0.55	0.47	0.47	0.475	0.475	0.54	0.54	0.41	0.505
	0.61	0.545	0.48	0.595	0.415	0.49	0.49	0.555	0.505	0.555	0.5	0.535	0.465	0.475	0.48	0.425	0.63	0.54	0.56	0.555	0.475	0.57	0.605	0.655	0.605	0.555	0.53	0.605	0.61	0.605	0.475	0.56	0.48	0.545	0.48	0.505	0.5	0.475	0.535	0.53	0.47
	0.515	0.455	0.455	0.575	0.44	0.575	0.5	0.515	0.52	0.53	0.59	0.46	0.445	0.49	0.52	0.455	0.465	0.455	0.57	0.42	0.455	0.615	0.66	0.56	0.535	0.475	0.535	0.525	0.585	0.515	0.5	0.47	0.52	0.5	0.515	0.455	0.495	0.515	0.49	0.49	0.495
	0.585	0.44	0.52	0.545	0.495	0.47	0.485	0.52	0.555	0.5	0.5	0.605	0.59	0.51	0.435	0.555	0.505	0.495	0.58	0.485	0.44	0.585	0.565	0.63	0.545	0.49	0.56	0.575	0.575	0.475	0.515	0.425	0.51	0.5	0.52	0.49	0.57	0.41	0.49	0.51	0.52
	0.48	0.53	0.52	0.44	0.48	0.395	0.505	0.535	0.5	0.465	0.505	0.585	0.525	0.54	0.53	0.53	0.565	0.53	0.53	0.51	0.54	0.595	0.57	0.605	0.46	0.47	0.52	0.53	0.51	0.495	0.49	0.555	0.48	0.505	0.6	0.47	0.535	0.515	0.455	0.53	0.53
	0.565	0.52	0.465	0.445	0.495	0.505	0.455	0.49	0.51	0.495	0.5	0.46	0.625	0.465	0.47	0.52	0.55	0.555	0.56	0.585	0.59	0.525	0.645	0.645	0.55	0.465	0.46	0.56	0.52	0.54	0.5	0.47	0.51	0.535	0.53	0.52	0.435	0.455	0.46	0.5	0.55
	0.455	0.55	0.545	0.565	0.475	0.52	0.53	0.52	0.545	0.46	0.52	0.47	0.51	0.545	0.55	0.51	0.52	0.47	0.535	0.455	0.485	0.505	0.525	0.52	0.465	0.485	0.51	0.45	0.45	0.545	0.51	0.45	0.59	0.51	0.52	0.515	0.44	0.495	0.51	0.365	0.565
	0.505	0.44	0.52	0.535	0.525	0.475	0.54	0.555	0.485	0.54	0.495	0.56	0.475	0.5	0.505	0.505	0.53	0.61	0.5	0.57	0.55	0.52	0.465	0.65	0.525	0.555	0.54	0.6	0.555	0.645	0.515	0.515	0.49	0.46	0.48	0.5	0.48	0.56	0.6	0.555	0.48
	0.565	0.46	0.565	0.485	0.48	0.505	0.525	0.545	0.555	0.555	0.5	0.475	0.51	0.525	0.495	0.54	0.51	0.425	0.555	0.53	0.53	0.545	0.59	0.615	0.535	0.48	0.5	0.59	0.55	0.65	0.515	0.5	0.53	0.48	0.62	0.465	0.59	0.445	0.49	0.495	0.565
	0.52	0.485	0.55	0.565	0.515	0.6	0.5	0.485	0.475	0.53	0.495	0.485	0.45	0.52	0.43	0.53	0.53	0.495	0.51	0.54	0.495	0.605	0.575	0.67	0.48	0.49	0.51	0.54	0.615	0.575	0.51	0.535	0.56	0.53	0.545	0.55	0.44	0.47	0.475	0.505	0.56
	0.475	0.45	0.47	0.5	0.465	0.49	0.53	0.51	0.535	0.52	0.52	0.53	0.46	0.47	0.52	0.44	0.52	0.47	0.54	0.495	0.47	0.5	0.535	0.52	0.505	0.555	0.515	0.58	0.47	0.535	0.56	0.555	0.47	0.475	0.515	0.44	0.55	0.475	0.505	0.465	0.475
	0.51	0.535	0.425	0.52	0.455	0.54	0.46	0.49	0.46	0.45	0.46	0.505	0.565	0.49	0.485	0.545	0.585	0.515	0.58	0.415	0.505	0.6	0.58	0.585	0.515	0.465	0.57	0.5	0.585	0.49	0.465	0.515	0.545	0.51	0.445	0.495	0.545	0.585	0.565	0.53	0.6
	0.51	0.435	0.61	0.5	0.44	0.5	0.5	0.55	0.545	0.615	0.49	0.55	0.45	0.47	0.545	0.52	0.515	0.505	0.55	0.525	0.485	0.555	0.525	0.65	0.5	0.54	0.55	0.515	0.475	0.53	0.505	0.47	0.445	0.51	0.43	0.47	0.535	0.505	0.465	0.52	0.535
	0.48	0.44	0.435	0.54	0.575	0.465	0.455	0.445	0.505	0.465	0.515	0.58	0.545	0.48	0.52	0.515	0.6	0.485	0.555	0.435	0.465	0.545	0.63	0.565	0.515	0.485	0.51	0.455	0.545	0.56	0.495	0.505	0.585	0.5	0.435	0.46	0.6	0.43	0.43	0.52	0.51
	0.55	0.52	0.54	0.54	0.52	0.44	0.515	0.49	0.52	0.48	0.555	0.555	0.485	0.415	0.555	0.525	0.59	0.53	0.595	0.465	0.52	0.59	0.585	0.605	0.495	0.53	0.46	0.53	0.44	0.585	0.52	0.575	0.5	0.485	0.54	0.52	0.505	0.425	0.585	0.55	0.465
	0.505	0.47	0.5	0.53	0.48	0.455	0.475	0.515	0.455	0.49	0.52	0.515	0.465	0.455	0.495	0.545	0.545	0.535	0.575	0.51	0.525	0.575	0.505	0.55	0.525	0.465	0.465	0.49	0.58	0.53	0.53	0.505	0.51	0.55	0.53	0.545	0.495	0.43	0.48	0.525	0.495
	0.545	0.445	0.54	0.465	0.53	0.545	0.455	0.54	0.51	0.585	0.49	0.455	0.45	0.56	0.545	0.535	0.555	0.515	0.52	0.42	0.555	0.605	0.525	0.565	0.545	0.525	0.415	0.405	0.565	0.51	0.565	0.465	0.56	0.455	0.525	0.48	0.49	0.53	0.51	0.45	0.57
	0.525	0.51	0.445	0.495	0.485	0.525	0.535	0.495	0.46	0.585	0.595	0.565	0.49	0.47	0.49	0.48	0.605	0.44	0.515	0.515	0.49	0.54	0.46	0.615	0.5	0.57	0.455	0.54	0.515	0.59	0.445	0.51	0.49	0.505	0.475	0.525	0.495	0.505	0.535	0.505	0.505
	0.425	0.45	0.48	0.47	0.48	0.475	0.515	0.53	0.455	0.53	0.575	0.54	0.56	0.515	0.505	0.555	0.5	0.52	0.49	0.545	0.495	0.625	0.57	0.595	0.485	0.49	0.6	0.57	0.555	0.57	0.58	0.54	0.515	0.515	0.48	0.48	0.535	0.54	0.55	0.455	0.5
	0.495	0.475	0.54	0.555	0.46	0.49	0.48	0.58	0.495	0.5	0.545	0.635	0.465	0.435	0.435	0.515	0.575	0.44	0.535	0.435	0.495	0.605	0.65	0.53	0.58	0.515	0.545	0.54	0.54	0.53	0.51	0.49	0.52	0.48	0.435	0.48	0.45	0.485	0.425	0.42	0.465
	0.5	0.56	0.55	0.54	0.49	0.51	0.525	0.565	0.475	0.605	0.545	0.52	0.57	0.465	0.51	0.535	0.545	0.525	0.535	0.47	0.575	0.565	0.66	0.53	0.555	0.555	0.47	0.495	0.545	0.605	0.54	0.57	0.54	0.49	0.54	0.47	0.465	0.51	0.435	0.555	0.495
	0.535	0.5	0.49	0.52	0.575	0.51	0.49	0.475	0.455	0.505	0.425	0.495	0.48	0.475	0.515	0.51	0.505	0.465	0.61	0.495	0.425	0.56	0.465	0.615	0.53	0.545	0.49	0.585	0.6	0.595	0.595	0.59	0.52	0.505	0.49	0.48	0.51	0.52	0.595	0.455	0.56
	0.505	0.41	0.49	0.55	0.505	0.61	0.52	0.53	0.495	0.52	0.55	0.585	0.5	0.495	0.485	0.515	0.59	0.445	0.545	0.48	0.5	0.59	0.56	0.615	0.53	0.43	0.57	0.58	0.555	0.51	0.535	0.555	0.49	0.435	0.415	0.475	0.535	0.52	0.465	0.53	0.61
	0.455	0.49	0.52	0.445	0.415	0.555	0.475	0.54	0.58	0.5	0.515	0.455	0.585	0.555	0.54	0.475	0.515	0.475	0.565	0.47	0.515	0.595	0.55	0.61	0.535	0.405	0.55	0.5	0.545	0.565	0.555	0.535	0.42	0.565	0.535	0.48	0.405	0.475	0.48	0.48	0.54
	0.48	0.505	0.5	0.46	0.49	0.47	0.57	0.505	0.5	0.55	0.535	0.52	0.59	0.505	0.57	0.43	0.525	0.485	0.495	0.56	0.44	0.51	0.59	0.575	0.49	0.48	0.445	0.55	0.535	0.605	0.585	0.47	0.5	0.45	0.47	0.455	0.505	0.57	0.46	0.465	0.52
	0.49	0.435	0.525	0.545	0.505	0.51	0.43	0.53	0.49	0.575	0.49	0.515	0.525	0.49	0.535	0.52	0.565	0.51	0.585	0.465	0.42	0.56	0.64	0.55	0.52	0.52	0.52	0.535	0.505	0.62	0.5	0.525	0.54	0.425	0.435	0.525	0.47	0.465	0.455	0.54	0.53
	0.46	0.5	0.49	0.525	0.53	0.53	0.525	0.54	0.47	0.525	0.58	0.55	0.415	0.475	0.485	0.465	0.555	0.445	0.51	0.525	0.53	0.54	0.595	0.615	0.595	0.495	0.495	0.475	0.595	0.515	0.505	0.5	0.5	0.515	0.48	0.595	0.555	0.455	0.48	0.495	0.425
	0.475	0.47	0.535	0.555	0.515	0.53	0.515	0.485	0.505	0.535	0.535	0.55	0.485	0.46	0.555	0.575	0.49	0.525	0.625	0.515	0.55	0.605	0.585	0.63	0.55	0.545	0.485	0.535	0.585	0.565	0.585	0.53	0.575	0.55	0.525	0.51	0.525	0.54	0.57	0.48	0.55
	0.555	0.505	0.485	0.49	0.46	0.52	0.445	0.49	0.51	0.445	0.57	0.465	0.445	0.5	0.53	0.535	0.58	0.535	0.59	0.495	0.53	0.6	0.58	0.65	0.445	0.53	0.555	0.57	0.525	0.535	0.445	0.585	0.55	0.55	0.545	0.51	0.52	0.445	0.485	0.46	0.515
	0.4	0.485	0.485	0.505	0.535	0.54	0.48	0.555	0.54	0.505	0.53	0.505	0.445	0.545	0.375	0.56	0.575	0.48	0.49	0.46	0.5	0.605	0.53	0.475	0.49	0.48	0.485	0.51	0.6	0.485	0.595	0.52	0.48	0.495	0.39	0.51	0.53	0.51	0.49	0.54	0.485
	0.44	0.48	0.465	0.515	0.5	0.475	0.585	0.55	0.5	0.505	0.47	0.5	0.5	0.475	0.55	0.5	0.49	0.425	0.475	0.545	0.54	0.56	0.56	0.53	0.51	0.565	0.55	0.545	0.52	0.56	0.565	0.535	0.54	0.5	0.475	0.525	0.545	0.485	0.5	0.37	0.535
	0.545	0.475	0.47	0.455	0.6	0.495	0.54	0.55	0.555	0.52	0.59	0.56	0.52	0.485	0.47	0.55	0.51	0.51	0.545	0.37	0.435	0.595	0.59	0.585	0.48	0.515	0.51	0.53	0.47	0.585	0.485	0.455	0.56	0.47	0.495	0.47	0.495	0.535	0.55	0.475	0.54
	0.53	0.445	0.535	0.54	0.555	0.525	0.46	0.48	0.52	0.535	0.51	0.5	0.475	0.5	0.495	0.43	0.46	0.505	0.635	0.495	0.53	0.66	0.71	0.525	0.535	0.54	0.5	0.58	0.575	0.58	0.44	0.525	0.58	0.59	0.465	0.51	0.47	0.545	0.505	0.52	0.54
	0.52	0.495	0.52	0.435	0.475	0.495	0.4	0.48	0.46	0.485	0.57	0.54	0.53	0.53	0.49	0.565	0.515	0.525	0.52	0.535	0.57	0.525	0.675	0.625	0.555	0.5	0.485	0.48	0.515	0.52	0.485	0.55	0.635	0.46	0.515	0.45	0.505	0.475	0.445	0.41	0.525
	0.49	0.49	0.46	0.49	0.445	0.53	0.52	0.485	0.565	0.465	0.575	0.505	0.435	0.48	0.565	0.505	0.535	0.435	0.575	0.515	0.445	0.575	0.53	0.545	0.495	0.525	0.42	0.46	0.55	0.58	0.49	0.525	0.48	0.53	0.56	0.57	0.45	0.57	0.48	0.555	0.5
	0.63	0.545	0.5	0.55	0.515	0.48	0.57	0.505	0.465	0.545	0.55	0.575	0.47	0.405	0.415	0.5	0.535	0.55	0.48	0.46	0.465	0.565	0.62	0.605	0.505	0.56	0.56	0.525	0.525	0.55	0.495	0.515	0.515	0.53	0.53	0.435	0.39	0.47	0.56	0.53	0.62
	0.445	0.485	0.515	0.44	0.47	0.535	0.52	0.495	0.5	0.57	0.455	0.515	0.52	0.495	0.505	0.565	0.545	0.55	0.555	0.495	0.475	0.565	0.605	0.575	0.415	0.595	0.5	0.565	0.625	0.64	0.555	0.52	0.48	0.555	0.555	0.48	0.57	0.525	0.55	0.5	0.535
	0.53	0.465	0.495	0.545	0.515	0.515	0.57	0.48	0.49	0.5	0.525	0.41	0.55	0.54	0.605	0.485	0.55	0.47	0.54	0.505	0.495	0.58	0.625	0.6	0.6	0.545	0.425	0.54	0.555	0.48	0.555	0.48	0.56	0.445	0.46	0.535	0.435	0.505	0.5	0.465	0.52
	0.6	0.565	0.51	0.515	0.5	0.6	0.45	0.525	0.385	0.535	0.475	0.515	0.505	0.475	0.485	0.485	0.49	0.535	0.53	0.51	0.5	0.535	0.57	0.54	0.535	0.565	0.53	0.56	0.59	0.5	0.535	0.48	0.515	0.525	0.49	0.445	0.48	0.51	0.53	0.52	0.57
	0.53	0.465	0.495	0.54	0.46	0.455	0.42	0.58	0.47	0.44	0.49	0.555	0.515	0.58	0.45	0.5	0.51	0.485	0.565	0.52	0.545	0.505	0.625	0.64	0.515	0.54	0.575	0.585	0.52	0.57	0.465	0.57	0.52	0.495	0.45	0.525	0.51	0.65	0.535	0.55	0.46
	0.55	0.525	0.505	0.575	0.48	0.49	0.525	0.53	0.48	0.54	0.495	0.61	0.445	0.535	0.44	0.57	0.53	0.505	0.52	0.555	0.58	0.59	0.515	0.605	0.53	0.53	0.48	0.615	0.45	0.615	0.44	0.56	0.545	0.53	0.465	0.5	0.535	0.49	0.475	0.51	0.505
phase3	0.495	0.445	0.56	0.51	0.335	0.62	0.465	0.575	0.485	0.46	0.485	0.51	0.51	0.44	0.6	0.565	0.575	0.555	0.495	0.545	0.44	0.6	0.56	0.5	0.65	0.565	0.54	0.505	0.525	0.475	0.56	0.645	0.66	0.63	0.56	0.545	0.55	0.465	0.535	0.39	0.515
	0.38	0.43	0.53	0.57	0.485	0.525	0.395	0.515	0.51	0.525	0.38	0.55	0.415	0.435	0.505	0.485	0.42	0.525	0.54	0.52	0.58	0.625	0.525	0.475	0.565	0.505	0.575	0.565	0.605	0.565	0.505	0.43	0.51	0.605	0.445	0.67	0.42	0.525	0.51	0.455	0.455
	0.43	0.53	0.545	0.485	0.435	0.48	0.56	0.605	0.415	0.525	0.47	0.505	0.47	0.515	0.57	0.485	0.38	0.555	0.535	0.53	0.42	0.515	0.52	0.545	0.7	0.6	0.56	0.615	0.475	0.46	0.505	0.535	0.49	0.505	0.51	0.61	0.335	0.435	0.42	0.41	0.49
	0.425	0.425	0.485	0.45	0.465	0.41	0.55	0.59	0.455	0.5	0.49	0.51	0.54	0.485	0.515	0.43	0.465	0.51	0.615	0.54	0.535	0.575	0.545	0.55	0.565	0.64	0.6	0.565	0.585	0.48	0.565	0.47	0.585	0.485	0.43	0.515	0.48	0.53	0.41	0.575	0.47
	0.39	0.48	0.41	0.45	0.57	0.58	0.48	0.55	0.38	0.445	0.515	0.52	0.485	0.58	0.56	0.465	0.47	0.59	0.54	0.31	0.595	0.495	0.54	0.5	0.495	0.54	0.615	0.5	0.525	0.475	0.51	0.615	0.58	0.61	0.53	0.63	0.52	0.47	0.49	0.485	0.445
	0.415	0.545	0.53	0.465	0.56	0.5	0.545	0.435	0.47	0.44	0.51	0.46	0.485	0.5	0.635	0.525	0.355	0.53	0.505	0.655	0.425	0.46	0.61	0.53	0.58	0.525	0.615	0.495	0.525	0.415	0.48	0.56	0.565	0.445	0.435	0.67	0.495	0.515	0.525	0.65	0.465
	0.5	0.5	0.565	0.53	0.52	0.57	0.565	0.485	0.525	0.53	0.505	0.495	0.445	0.535	0.57	0.465	0.56	0.505	0.455	0.615	0.455	0.565	0.41	0.495	0.48	0.535	0.575	0.445	0.545	0.59	0.455	0.65	0.495	0.565	0.575	0.55	0.545	0.385	0.52	0.475	0.49
	0.425	0.395	0.495	0.49	0.365	0.67	0.535	0.495	0.445	0.53	0.44	0.505	0.35	0.505	0.465	0.505	0.38	0.56	0.51	0.565	0.63	0.47	0.59	0.505	0.635	0.545	0.6	0.57	0.435	0.535	0.475	0.55	0.51	0.545	0.495	0.6	0.44	0.51	0.56	0.555	0.47
	0.58	0.43	0.525	0.41	0.505	0.62	0.51	0.525	0.535	0.575	0.505	0.5	0.555	0.56	0.52	0.535	0.36	0.515	0.625	0.43	0.59	0.515	0.59	0.595	0.545	0.555	0.52	0.53	0.48	0.54	0.525	0.48	0.585	0.615	0.61	0.66	0.495	0.505	0.475	0.485	0.43
	0.49	0.52	0.52	0.425	0.48	0.595	0.41	0.52	0.555	0.57	0.5	0.575	0.51	0.39	0.53	0.505	0.36	0.535	0.58	0.56	0.535	0.5	0.515	0.6	0.62	0.45	0.665	0.52	0.64	0.55	0.48	0.47	0.455	0.475	0.595	0.56	0.6	0.65	0.6	0.595	0.495
	0.405	0.54	0.54	0.415	0.535	0.515	0.565	0.565	0.57	0.565	0.59	0.44	0.485	0.52	0.64	0.535	0.44	0.43	0.5	0.58	0.44	0.49	0.595	0.59	0.63	0.605	0.52	0.5	0.47	0.54	0.41	0.665	0.525	0.47	0.565	0.615	0.535	0.55	0.6	0.51	0.44
	0.51	0.41	0.61	0.505	0.355	0.505	0.54	0.515	0.55	0.59	0.54	0.45	0.515	0.395	0.54	0.53	0.445	0.445	0.495	0.525	0.54	0.59	0.645	0.62	0.62	0.605	0.525	0.635	0.44	0.555	0.57	0.56	0.58	0.53	0.45	0.595	0.43	0.43	0.31	0.5	0.445
	0.57	0.525	0.57	0.495	0.46	0.555	0.6	0.535	0.465	0.43	0.475	0.49	0.545	0.485	0.515	0.57	0.41	0.45	0.505	0.61	0.495	0.545	0.46	0.56	0.595	0.44	0.495	0.435	0.59	0.55	0.61	0.59	0.54	0.645	0.53	0.66	0.51	0.435	0.64	0.53	0.46
	0.49	0.44	0.425	0.505	0.36	0.545	0.625	0.545	0.48	0.545	0.46	0.53	0.485	0.395	0.53	0.455	0.475	0.645	0.515	0.49	0.53	0.48	0.465	0.53	0.52	0.495	0.64	0.625	0.465	0.5	0.38	0.58	0.58	0.59	0.41	0.59	0.555	0.485	0.475	0.505	0.485
	0.46	0.56	0.485	0.435	0.58	0.445	0.485	0.435	0.375	0.44	0.535	0.5	0.47	0.515	0.515	0.61	0.405	0.47	0.505	0.53	0.48	0.46	0.495	0.595	0.65	0.51	0.555	0.51	0.57	0.51	0.495	0.565	0.47	0.555	0.44	0.64	0.49	0.505	0.37	0.59	0.38
	0.495	0.465	0.565	0.445	0.44	0.61	0.515	0.57	0.51	0.49	0.555	0.48	0.51	0.555	0.71	0.505	0.57	0.44	0.515	0.505	0.525	0.53	0.69	0.56	0.63	0.59	0.65	0.55	0.47	0.395	0.59	0.61	0.515	0.63	0.555	0.61	0.495	0.54	0.515	0.54	0.41
	0.44	0.405	0.51	0.515	0.45	0.53	0.435	0.57	0.45	0.59	0.475	0.575	0.58	0.49	0.57	0.62	0.485	0.565	0.575	0.57	0.515	0.61	0.65	0.595	0.59	0.55	0.63	0.415	0.605	0.525	0.63	0.565	0.505	0.615	0.525	0.6	0.51	0.43	0.49	0.535	0.45
	0.375	0.565	0.49	0.44	0.505	0.51	0.57	0.49	0.43	0.5	0.435	0.42	0.45	0.585	0.53	0.525	0.365	0.535	0.545	0.51	0.45	0.52	0.625	0.61	0.705	0.52	0.685	0.56	0.485	0.45	0.525	0.645	0.54	0.505	0.485	0.665	0.525	0.365	0.485	0.53	0.505
	0.585	0.475	0.52	0.48	0.365	0.675	0.385	0.42	0.555	0.505	0.51	0.485	0.455	0.57	0.58	0.59	0.51	0.48	0.595	0.505	0.595	0.64	0.55	0.66	0.545	0.705	0.575	0.6	0.6	0.525	0.51	0.555	0.555	0.575	0.585	0.565	0.41	0.43	0.49	0.47	0.435
	0.6	0.38	0.44	0.45	0.485	0.56	0.505	0.565	0.48	0.475	0.495	0.475	0.47	0.455	0.525	0.555	0.43	0.595	0.49	0.605	0.525	0.675	0.505	0.38	0.62	0.375	0.56	0.555	0.495	0.47	0.54	0.365	0.53	0.555	0.485	0.57	0.53	0.4	0.555	0.365	0.545
	0.6	0.505	0.375	0.47	0.355	0.515	0.425	0.59	0.53	0.56	0.5	0.47	0.39	0.44	0.47	0.66	0.47	0.525	0.505	0.4	0.455	0.765	0.695	0.54	0.55	0.59	0.575	0.48	0.465	0.625	0.525	0.575	0.45	0.465	0.45	0.665	0.515	0.5	0.46	0.515	0.54
	0.485	0.41	0.545	0.51	0.47	0.52	0.51	0.645	0.48	0.47	0.435	0.48	0.48	0.49	0.5	0.535	0.405	0.545	0.57	0.555	0.485	0.48	0.535	0.53	0.57	0.65	0.595	0.53	0.56	0.425	0.47	0.605	0.555	0.52	0.465	0.54	0.385	0.47	0.52	0.485	0.435
	0.36	0.495	0.56	0.52	0.395	0.595	0.445	0.615	0.585	0.475	0.535	0.375	0.44	0.415	0.57	0.51	0.49	0.615	0.41	0.53	0.535	0.53	0.555	0.55	0.555	0.51	0.485	0.47	0.585	0.495	0.51	0.47	0.525	0.515	0.535	0.53	0.425	0.45	0.395	0.52	0.585
	0.455	0.525	0.535	0.49	0.36	0.555	0.545	0.525	0.46	0.59	0.55	0.415	0.435	0.45	0.55	0.61	0.375	0.54	0.48	0.565	0.565	0.6	0.62	0.575	0.5	0.585	0.505	0.46	0.555	0.43	0.56	0.575	0.545	0.525	0.545	0.625	0.37	0.47	0.58	0.53	0.585
	0.495	0.35	0.5	0.61	0.32	0.59	0.615	0.495	0.475	0.57	0.455	0.52	0.495	0.35	0.44	0.6	0.37	0.47	0.515	0.595	0.43	0.71	0.645	0.49	0.6	0.555	0.58	0.47	0.62	0.41	0.49	0.45	0.455	0.555	0.53	0.58	0.49	0.635	0.435	0.455	0.5
	0.435	0.475	0.44	0.495	0.565	0.545	0.49	0.505	0.535	0.51	0.38	0.54	0.455	0.435	0.615	0.5	0.415	0.455	0.445	0.66	0.545	0.615	0.55	0.56	0.67	0.615	0.57	0.6	0.57	0.42	0.54	0.58	0.575	0.47	0.535	0.48	0.415	0.48	0.54	0.53	0.465
	0.53	0.49	0.475	0.365	0.41	0.525	0.6	0.52	0.565	0.53	0.545	0.455	0.415	0.6	0.48	0.565	0.46	0.61	0.58	0.62	0.575	0.65	0.595	0.6	0.62	0.56	0.61	0.665	0.485	0.53	0.61	0.545	0.46	0.57	0.6	0.535	0.485	0.525	0.57	0.555	0.49
	0.525	0.48	0.535	0.545	0.455	0.56	0.375	0.505	0.53	0.58	0.55	0.42	0.47	0.53	0.535	0.6	0.515	0.555	0.49	0.525	0.56	0.47	0.63	0.545	0.495	0.45	0.445	0.515	0.475	0.545	0.55	0.555	0.515	0.52	0.515	0.65	0.475	0.475	0.405	0.555	0.395
	0.565	0.465	0.41	0.41	0.45	0.475	0.55	0.42	0.42	0.535	0.525	0.47	0.43	0.435	0.47	0.595	0.405	0.53	0.54	0.43	0.635	0.545	0.47	0.545	0.56	0.57	0.535	0.52	0.53	0.495	0.55	0.58	0.545	0.635	0.46	0.42	0.395	0.63	0.515	0.52	0.485
	0.46	0.395	0.57	0.485	0.47	0.505	0.525	0.42	0.415	0.49	0.485	0.53	0.525	0.435	0.535	0.59	0.365	0.565	0.465	0.475	0.585	0.54	0.56	0.52	0.61	0.575	0.55	0.54	0.515	0.505	0.5	0.515	0.48	0.545	0.595	0.575	0.355	0.53	0.52	0.57	0.43
	0.63	0.45	0.48	0.445	0.465	0.61	0.45	0.605	0.425	0.445	0.54	0.465	0.47	0.595	0.585	0.67	0.45	0.515	0.52	0.57	0.535	0.575	0.525	0.62	0.72	0.545	0.56	0.52	0.54	0.525	0.54	0.62	0.585	0.56	0.555	0.67	0.495	0.49	0.475	0.505	0.37
	0.42	0.535	0.6	0.43	0.415	0.6	0.59	0.565	0.525	0.53	0.46	0.445	0.42	0.51	0.515	0.48	0.485	0.51	0.525	0.53	0.56	0.565	0.6	0.475	0.55	0.665	0.54	0.635	0.475	0.56	0.645	0.655	0.61	0.535	0.475	0.66	0.52	0.48	0.475	0.405	0.39
	0.495	0.475	0.48	0.395	0.525	0.515	0.595	0.59	0.555	0.565	0.49	0.475	0.44	0.52	0.4	0.4	0.345	0.475	0.62	0.45	0.475	0.455	0.59	0.53	0.615	0.5	0.57	0.645	0.465	0.39	0.44	0.565	0.5	0.47	0.565	0.6	0.48	0.515	0.5	0.55	0.51
	0.41	0.52	0.545	0.4	0.45	0.64	0.51	0.5	0.58	0.57	0.53	0.54	0.55	0.425	0.54	0.53	0.48	0.51	0.525	0.37	0.47	0.53	0.675	0.54	0.705	0.465	0.515	0.595	0.65	0.515	0.62	0.645	0.565	0.445	0.605	0.525	0.36	0.475	0.555	0.545	0.525
	0.51	0.475	0.49	0.455	0.33	0.635	0.475	0.495	0.385	0.49	0.53	0.52	0.47	0.525	0.525	0.515	0.43	0.6	0.51	0.47	0.45	0.595	0.57	0.53	0.665	0.5	0.56	0.48	0.565	0.37	0.57	0.595	0.475	0.575	0.525	0.55	0.47	0.485	0.425	0.615	0.555
	0.505	0.485	0.37	0.45	0.385	0.48	0.56	0.545	0.515	0.405	0.565	0.43	0.6	0.575	0.61	0.55	0.475	0.51	0.475	0.425	0.54	0.67	0.47	0.69	0.5	0.63	0.65	0.495	0.545	0.46	0.525	0.605	0.625	0.52	0.49	0.64	0.505	0.56	0.465	0.415	0.49
	0.455	0.51	0.615	0.38	0.495	0.425	0.595	0.38	0.455	0.55	0.53	0.575	0.45	0.57	0.625	0.485	0.425	0.56	0.55	0.535	0.5	0.58	0.42	0.635	0.61	0.62	0.67	0.575	0.55	0.43	0.555	0.56	0.465	0.54	0.46	0.53	0.47	0.405	0.435	0.525	0.515
	0.41	0.385	0.535	0.46	0.465	0.66	0.545	0.46	0.58	0.47	0.52	0.51	0.44	0.63	0.595	0.45	0.425	0.605	0.585	0.495	0.53	0.62	0.625	0.665	0.655	0.61	0.61	0.58	0.53	0.48	0.61	0.585	0.405	0.555	0.61	0.545	0.54	0.48	0.46	0.585	0.5
	0.37	0.465	0.52	0.485	0.495	0.49	0.375	0.505	0.465	0.53	0.52	0.505	0.475	0.515	0.63	0.51	0.52	0.53	0.51	0.355	0.455	0.51	0.67	0.635	0.63	0.465	0.5	0.595	0.615	0.415	0.54	0.685	0.555	0.485	0.56	0.57	0.465	0.5	0.465	0.51	0.525
	0.52	0.565	0.565	0.39	0.4	0.65	0.545	0.57	0.485	0.51	0.55	0.445	0.355	0.455	0.48	0.53	0.46	0.595	0.55	0.545	0.445	0.565	0.605	0.44	0.69	0.595	0.625	0.51	0.565	0.425	0.53	0.585	0.52	0.485	0.455	0.44	0.465	0.465	0.455	0.535	0.375
	0.45	0.4	0.555	0.325	0.425	0.56	0.46	0.565	0.605	0.51	0.63	0.525	0.495	0.49	0.49	0.495	0.44	0.64	0.57	0.52	0.56	0.57	0.49	0.58	0.63	0.55	0.645	0.665	0.5	0.535	0.585	0.515	0.5	0.65	0.525	0.66	0.515	0.475	0.51	0.615	0.505
	0.545	0.435	0.565	0.33	0.435	0.545	0.535	0.47	0.375	0.595	0.475	0.455	0.42	0.375	0.645	0.5	0.36	0.465	0.565	0.555	0.365	0.45	0.53	0.61	0.63	0.665	0.62	0.54	0.5	0.48	0.575	0.565	0.515	0.655	0.43	0.545	0.525	0.425	0.535	0.565	0.43
	0.475	0.495	0.59	0.435	0.46	0.595	0.53	0.39	0.5	0.525	0.5	0.46	0.445	0.56	0.55	0.65	0.42	0.485	0.66	0.48	0.565	0.495	0.61	0.565	0.635	0.585	0.57	0.615	0.54	0.53	0.42	0.605	0.485	0.485	0.505	0.4	0.46	0.385	0.615	0.38	0.485
	0.495	0.34	0.42	0.51	0.495	0.58	0.435	0.615	0.47	0.485	0.5	0.39	0.41	0.435	0.5	0.49	0.51	0.48	0.51	0.53	0.685	0.49	0.5	0.555	0.615	0.66	0.475	0.55	0.595	0.51	0.54	0.58	0.5	0.645	0.435	0.625	0.42	0.5	0.455	0.51	0.505
	0.545	0.425	0.51	0.385	0.425	0.45	0.605	0.435	0.415	0.55	0.415	0.5	0.45	0.405	0.64	0.47	0.49	0.555	0.595	0.68	0.36	0.695	0.58	0.57	0.64	0.52	0.555	0.55	0.5	0.45	0.535	0.555	0.555	0.555	0.515	0.545	0.45	0.505	0.48	0.415	0.375
	0.39	0.475	0.47	0.405	0.5	0.545	0.41	0.555	0.45	0.635	0.575	0.43	0.515	0.565	0.47	0.53	0.47	0.33	0.555	0.51	0.495	0.59	0.57	0.56	0.77	0.485	0.62	0.57	0.57	0.49	0.545	0.56	0.59	0.48	0.505	0.575	0.535	0.575	0.46	0.52	0.46
	0.385	0.54	0.525	0.475	0.555	0.51	0.55	0.475	0.6	0.45	0.485	0.51	0.43	0.395	0.515	0.575	0.475	0.625	0.435	0.605	0.535	0.5	0.6	0.62	0.625	0.59	0.495	0.64	0.575	0.5	0.355	0.495	0.515	0.57	0.545	0.565	0.6	0.495	0.49	0.525	0.435
	0.505	0.45	0.56	0.54	0.41	0.605	0.42	0.585	0.53	0.55	0.495	0.395	0.48	0.475	0.62	0.575	0.495	0.605	0.575	0.49	0.515	0.57	0.64	0.52	0.68	0.46	0.565	0.655	0.465	0.515	0.45	0.53	0.525	0.55	0.455	0.575	0.49	0.55	0.57	0.5	0.455
	0.41	0.4	0.485	0.46	0.47	0.385	0.435	0.57	0.545	0.57	0.35	0.515	0.505	0.585	0.525	0.55	0.43	0.445	0.555	0.385	0.55	0.475	0.685	0.49	0.45	0.545	0.63	0.51	0.605	0.425	0.52	0.545	0.535	0.43	0.435	0.66	0.555	0.47	0.485	0.64	0.435
	0.5	0.52	0.485	0.49	0.42	0.465	0.585	0.48	0.525	0.54	0.455	0.475	0.485	0.56	0.59	0.58	0.505	0.51	0.55	0.565	0.57	0.54	0.57	0.54	0.555	0.505	0.585	0.54	0.495	0.425	0.66	0.56	0.51	0.62	0.385	0.555	0.575	0.49	0.5	0.505	0.415
	0.415	0.505	0.585	0.48	0.45	0.445	0.58	0.53	0.51	0.49	0.51	0.425	0.4	0.51	0.49	0.63	0.405	0.51	0.54	0.445	0.495	0.52	0.44	0.44	0.69	0.54	0.6	0.465	0.52	0.485	0.565	0.63	0.565	0.545	0.465	0.51	0.36	0.415	0.47	0.595	0.43
	0.605	0.575	0.5	0.6	0.425	0.615	0.5	0.515	0.465	0.445	0.415	0.355	0.41	0.455	0.625	0.58	0.37	0.575	0.445	0.55	0.52	0.565	0.555	0.555	0.605	0.625	0.64	0.455	0.665	0.54	0.51	0.535	0.515	0.535	0.525	0.58	0.49	0.55	0.605	0.525	0.47
	0.46	0.44	0.435	0.425	0.38	0.535	0.51	0.59	0.55	0.51	0.48	0.43	0.47	0.475	0.645	0.42	0.45	0.445	0.535	0.55	0.56	0.47	0.585	0.475	0.505	0.575	0.47	0.575	0.59	0.42	0.545	0.61	0.535	0.61	0.475	0.65	0.585	0.45	0.44	0.44	0.47
	0.465	0.475	0.475	0.52	0.36	0.48	0.49	0.475	0.505	0.46	0.575	0.555	0.38	0.37	0.36	0.555	0.43	0.42	0.53	0.425	0.48	0.595	0.485	0.615	0.625	0.575	0.525	0.58	0.595	0.36	0.58	0.36	0.525	0.535	0.465	0.58	0.46	0.465	0.475	0.505	0.385
	0.605	0.515	0.555	0.44	0.465	0.595	0.525	0.54	0.56	0.515	0.52	0.505	0.41	0.5	0.59	0.58	0.465	0.56	0.565	0.535	0.505	0.585	0.67	0.56	0.635	0.51	0.585	0.585	0.6	0.62	0.55	0.62	0.435	0.625	0.54	0.565	0.51	0.46	0.465	0.4	0.46
	0.515	0.475	0.495	0.605	0.52	0.525	0.43	0.56	0.485	0.41	0.46	0.545	0.465	0.52	0.535	0.55	0.45	0.535	0.42	0.52	0.45	0.54	0.605	0.475	0.72	0.62	0.55	0.555	0.48	0.505	0.545	0.64	0.515	0.54	0.48	0.595	0.51	0.59	0.5	0.665	0.54
	0.505	0.54	0.56	0.52	0.475	0.525	0.55	0.545	0.6	0.54	0.58	0.54	0.48	0.53	0.495	0.56	0.38	0.555	0.525	0.48	0.53	0.585	0.445	0.595	0.35	0.575	0.53	0.55	0.675	0.44	0.54	0.59	0.575	0.62	0.555	0.49	0.69	0.515	0.385	0.435	0.48
	0.46	0.535	0.54	0.49	0.46	0.55	0.58	0.565	0.545	0.585	0.54	0.545	0.53	0.455	0.66	0.535	0.44	0.56	0.505	0.59	0.42	0.53	0.57	0.535	0.6	0.53	0.61	0.545	0.645	0.505	0.44	0.525	0.43	0.595	0.46	0.645	0.425	0.535	0.475	0.42	0.47
	0.465	0.46	0.545	0.495	0.425	0.65	0.54	0.455	0.56	0.645	0.53	0.46	0.28	0.43	0.565	0.675	0.55	0.535	0.55	0.61	0.425	0.55	0.6	0.515	0.48	0.515	0.465	0.57	0.515	0.445	0.565	0.59	0.525	0.515	0.465	0.505	0.465	0.535	0.445	0.48	0.4
	0.525	0.46	0.49	0.405	0.505	0.56	0.385	0.595	0.62	0.52	0.5	0.495	0.395	0.455	0.49	0.42	0.465	0.555	0.51	0.53	0.45	0.415	0.615	0.605	0.65	0.64	0.52	0.585	0.445	0.405	0.535	0.575	0.515	0.56	0.6	0.52	0.615	0.475	0.495	0.5	0.435
	0.58	0.52	0.46	0.5	0.625	0.58	0.53	0.495	0.52	0.49	0.47	0.42	0.525	0.515	0.525	0.585	0.465	0.495	0.555	0.47	0.485	0.6	0.56	0.575	0.595	0.61	0.69	0.47	0.585	0.56	0.495	0.555	0.575	0.44	0.53	0.675	0.395	0.59	0.545	0.505	0.465
	0.485	0.44	0.655	0.445	0.53	0.605	0.565	0.675	0.385	0.61	0.43	0.445	0.44	0.515	0.655	0.53	0.51	0.44	0.41	0.57	0.46	0.52	0.585	0.525	0.645	0.47	0.61	0.51	0.48	0.535	0.495	0.545	0.615	0.645	0.36	0.58	0.515	0.48	0.42	0.535	0.42
	0.52	0.47	0.48	0.44	0.5	0.635	0.59	0.545	0.495	0.49	0.555	0.415	0.475	0.545	0.49	0.575	0.47	0.515	0.555	0.4	0.59	0.635	0.715	0.595	0.51	0.59	0.645	0.59	0.47	0.52	0.52	0.525	0.525	0.675	0.545	0.595	0.595	0.46	0.51	0.45	0.37
	0.535	0.36	0.59	0.575	0.555	0.525	0.505	0.495	0.41	0.55	0.34	0.55	0.405	0.485	0.635	0.515	0.405	0.495	0.56	0.495	0.465	0.67	0.635	0.425	0.6	0.6	0.585	0.59	0.58	0.415	0.54	0.525	0.585	0.48	0.45	0.57	0.47	0.51	0.495	0.545	0.48
	0.565	0.535	0.565	0.575	0.455	0.545	0.525	0.4	0.55	0.505	0.54	0.565	0.505	0.495	0.585	0.535	0.46	0.555	0.585	0.535	0.485	0.585	0.605	0.56	0.525	0.535	0.55	0.58	0.53	0.465	0.53	0.41	0.45	0.465	0.54	0.66	0.59	0.53	0.54	0.47	0.535
	0.62	0.42	0.5	0.46	0.47	0.48	0.495	0.585	0.515	0.525	0.49	0.48	0.485	0.565	0.485	0.595	0.48	0.52	0.635	0.47	0.62	0.67	0.5	0.515	0.635	0.555	0.62	0.545	0.47	0.51	0.49	0.55	0.615	0.52	0.525	0.55	0.51	0.53	0.53	0.525	0.45
	0.575	0.45	0.535	0.485	0.48	0.38	0.405	0.52	0.44	0.525	0.475	0.495	0.465	0.495	0.705	0.56	0.515	0.385	0.47	0.48	0.515	0.575	0.615	0.585	0.58	0.505	0.585	0.46	0.535	0.53	0.53	0.44	0.54	0.47	0.6	0.7	0.49	0.555	0.48	0.515	0.465
	0.57	0.36	0.44	0.51	0.445	0.575	0.555	0.615	0.54	0.595	0.5	0.475	0.48	0.355	0.545	0.48	0.46	0.555	0.555	0.54	0.525	0.585	0.54	0.59	0.485	0.52	0.635	0.48	0.535	0.535	0.535	0.445	0.49	0.565	0.57	0.64	0.47	0.57	0.655	0.52	0.545
	0.53	0.38	0.555	0.46	0.445	0.56	0.625	0.5	0.7	0.615	0.495	0.46	0.485	0.515	0.545	0.56	0.495	0.415	0.5	0.565	0.49	0.42	0.615	0.59	0.55	0.595	0.48	0.625	0.5	0.46	0.415	0.515	0.545	0.615	0.385	0.65	0.53	0.47	0.48	0.525	0.47
	0.455	0.3	0.58	0.475	0.425	0.605	0.48	0.53	0.505	0.54	0.55	0.455	0.405	0.515	0.47	0.535	0.43	0.585	0.475	0.495	0.63	0.56	0.605	0.555	0.575	0.605	0.64	0.52	0.49	0.48	0.555	0.455	0.455	0.6	0.545	0.555	0.47	0.395	0.42	0.44	0.545
	0.54	0.37	0.49	0.395	0.47	0.53	0.515	0.53	0.55	0.45	0.44	0.43	0.405	0.47	0.5	0.555	0.51	0.5	0.575	0.52	0.46	0.625	0.55	0.635	0.58	0.625	0.555	0.46	0.58	0.505	0.56	0.585	0.54	0.495	0.625	0.62	0.475	0.545	0.505	0.52	0.5
	0.545	0.545	0.515	0.64	0.515	0.605	0.535	0.44	0.57	0.46	0.51	0.53	0.55	0.4	0.615	0.535	0.42	0.53	0.5	0.445	0.44	0.495	0.535	0.58	0.53	0.47	0.64	0.395	0.57	0.475	0.54	0.555	0.585	0.57	0.555	0.5	0.59	0.475	0.55	0.56	0.47
	0.57	0.42	0.625	0.405	0.465	0.635	0.535	0.56	0.455	0.455	0.4	0.57	0.53	0.4	0.485	0.625	0.465	0.35	0.505	0.55	0.465	0.56	0.59	0.565	0.62	0.52	0.54	0.61	0.535	0.43	0.455	0.505	0.53	0.435	0.57	0.54	0.42	0.515	0.445	0.58	0.495
	0.41	0.51	0.485	0.455	0.475	0.495	0.475	0.58	0.5	0.59	0.515	0.535	0.42	0.455	0.52	0.53	0.4	0.465	0.51	0.59	0.395	0.56	0.5	0.485	0.565	0.535	0.565	0.485	0.6	0.415	0.52	0.52	0.46	0.415	0.475	0.585	0.47	0.59	0.555	0.495	0.56
	0.515	0.45	0.435	0.195	0.46	0.605	0.515	0.555	0.415	0.55	0.485	0.48	0.425	0.62	0.55	0.49	0.465	0.555	0.44	0.51	0.545	0.585	0.615	0.55	0.64	0.69	0.545	0.56	0.585	0.585	0.57	0.51	0.545	0.54	0.55	0.61	0.45	0.53	0.455	0.56	0.56
	0.47	0.555	0.385	0.37	0.395	0.57	0.495	0.56	0.52	0.565	0.48	0.475	0.395	0.505	0.645	0.57	0.48	0.545	0.47	0.46	0.41	0.615	0.455	0.48	0.51	0.445	0.525	0.545	0.43	0.52	0.585	0.545	0.525	0.505	0.395	0.6	0.525	0.515	0.48	0.475	0.535
	0.395	0.475	0.525	0.415	0.475	0.455	0.54	0.525	0.465	0.535	0.49	0.39	0.385	0.485	0.5	0.49	0.4	0.515	0.43	0.495	0.49	0.46	0.54	0.45	0.66	0.52	0.63	0.495	0.57	0.62	0.53	0.555	0.39	0.515	0.615	0.635	0.535	0.47	0.495	0.55	0.385
	0.49	0.445	0.515	0.45	0.51	0.55	0.55	0.65	0.49	0.61	0.375	0.565	0.425	0.43	0.505	0.605	0.5	0.485	0.535	0.515	0.5	0.595	0.57	0.515	0.59	0.56	0.625	0.56	0.565	0.51	0.46	0.575	0.47	0.495	0.605	0.55	0.535	0.54	0.445	0.5	0.505
	0.57	0.52	0.47	0.455	0.425	0.49	0.495	0.475	0.565	0.47	0.47	0.45	0.455	0.485	0.595	0.655	0.495	0.54	0.59	0.58	0.53	0.535	0.52	0.495	0.55	0.59	0.52	0.525	0.555	0.535	0.495	0.56	0.555	0.465	0.545	0.615	0.485	0.575	0.6	0.465	0.395
	0.53	0.41	0.515	0.435	0.4	0.515	0.385	0.595	0.51	0.54	0.555	0.435	0.475	0.55	0.585	0.705	0.405	0.56	0.585	0.51	0.535	0.505	0.52	0.485	0.455	0.45	0.56	0.445	0.535	0.485	0.545	0.585	0.475	0.365	0.61	0.625	0.38	0.575	0.58	0.505	0.355
	0.545	0.47	0.505	0.52	0.385	0.565	0.545	0.6	0.575	0.535	0.465	0.55	0.405	0.39	0.555	0.55	0.345	0.525	0.53	0.515	0.47	0.645	0.565	0.535	0.61	0.58	0.61	0.575	0.605	0.475	0.515	0.575	0.495	0.47	0.475	0.6	0.44	0.445	0.44	0.51	0.5
	0.35	0.42	0.57	0.37	0.525	0.555	0.57	0.545	0.57	0.605	0.495	0.5	0.41	0.54	0.42	0.33	0.515	0.47	0.52	0.455	0.415	0.505	0.53	0.685	0.635	0.48	0.535	0.545	0.55	0.42	0.42	0.62	0.585	0.505	0.61	0.53	0.53	0.415	0.485	0.53	0.38
	0.56	0.475	0.585	0.38	0.495	0.575	0.56	0.545	0.615	0.68	0.415	0.52	0.355	0.58	0.52	0.585	0.45	0.565	0.525	0.465	0.54	0.6	0.62	0.6	0.5	0.565	0.48	0.635	0.575	0.46	0.66	0.51	0.505	0.52	0.49	0.53	0.65	0.47	0.47	0.59	0.44
	0.53	0.45	0.475	0.45	0.475	0.64	0.57	0.6	0.55	0.47	0.395	0.51	0.47	0.51	0.44	0.535	0.555	0.37	0.535	0.465	0.54	0.54	0.495	0.54	0.62	0.525	0.505	0.515	0.445	0.475	0.45	0.495	0.59	0.575	0.505	0.495	0.49	0.44	0.445	0.565	0.445
	0.48	0.485	0.4	0.63	0.405	0.555	0.53	0.46	0.62	0.57	0.5	0.495	0.51	0.4	0.595	0.545	0.375	0.475	0.63	0.455	0.565	0.675	0.51	0.53	0.62	0.56	0.6	0.485	0.605	0.455	0.525	0.63	0.61	0.545	0.635	0.655	0.42	0.495	0.425	0.415	0.445
	0.45	0.345	0.57	0.46	0.46	0.43	0.475	0.5	0.37	0.51	0.535	0.49	0.465	0.385	0.545	0.495	0.44	0.53	0.495	0.54	0.6	0.5	0.475	0.58	0.67	0.505	0.505	0.515	0.495	0.5	0.505	0.595	0.53	0.555	0.475	0.47	0.485	0.49	0.515	0.455	0.4
	0.37	0.42	0.545	0.505	0.41	0.46	0.43	0.495	0.54	0.465	0.475	0.37	0.435	0.46	0.52	0.645	0.47	0.5	0.49	0.55	0.49	0.465	0.455	0.645	0.63	0.635	0.655	0.585	0.595	0.32	0.56	0.53	0.52	0.41	0.53	0.405	0.515	0.49	0.49	0.6	0.455
	0.515	0.495	0.505	0.46	0.525	0.41	0.65	0.59	0.53	0.475	0.47	0.505	0.535	0.45	0.58	0.635	0.43	0.495	0.46	0.51	0.445	0.545	0.605	0.475	0.49	0.53	0.525	0.56	0.575	0.405	0.505	0.655	0.405	0.485	0.48	0.555	0.505	0.46	0.5	0.545	0.54
	0.48	0.455	0.4	0.445	0.425	0.51	0.61	0.38	0.4	0.565	0.42	0.54	0.595	0.625	0.61	0.56	0.445	0.475	0.415	0.495	0.53	0.595	0.53	0.43	0.575	0.495	0.475	0.58	0.63	0.445	0.57	0.545	0.46	0.535	0.505	0.58	0.64	0.46	0.465	0.535	0.475
	0.37	0.58	0.505	0.385	0.51	0.625	0.5	0.5	0.56	0.41	0.455	0.42	0.435	0.46	0.46	0.51	0.455	0.555	0.55	0.415	0.405	0.65	0.535	0.595	0.675	0.565	0.585	0.585	0.595	0.43	0.55	0.51	0.47	0.405	0.435	0.64	0.605	0.585	0.54	0.43	0.365
	0.51	0.53	0.545	0.47	0.395	0.62	0.52	0.515	0.445	0.585	0.465	0.46	0.37	0.56	0.585	0.625	0.425	0.625	0.45	0.46	0.48	0.52	0.595	0.555	0.615	0.6	0.545	0.44	0.525	0.425	0.43	0.56	0.585	0.615	0.55	0.53	0.515	0.55	0.475	0.44	0.505
	0.55	0.435	0.465	0.435	0.42	0.56	0.625	0.595	0.43	0.595	0.34	0.5	0.49	0.415	0.44	0.62	0.455	0.475	0.535	0.37	0.59	0.61	0.535	0.555	0.615	0.595	0.715	0.565	0.395	0.455	0.535	0.48	0.615	0.58	0.585	0.595	0.445	0.52	0.455	0.475	0.49
	0.385	0.375	0.535	0.435	0.46	0.595	0.46	0.6	0.35	0.475	0.53	0.395	0.485	0.6	0.625	0.61	0.395	0.62	0.495	0.6	0.43	0.61	0.665	0.515	0.59	0.415	0.59	0.46	0.565	0.575	0.485	0.465	0.545	0.48	0.5	0.455	0.54	0.53	0.535	0.545	0.57
	0.445	0.485	0.415	0.51	0.42	0.625	0.43	0.565	0.565	0.535	0.51	0.59	0.64	0.585	0.555	0.555	0.46	0.54	0.455	0.6	0.635	0.51	0.67	0.64	0.69	0.645	0.64	0.58	0.44	0.575	0.5	0.55	0.585	0.45	0.63	0.575	0.52	0.45	0.47	0.445	0.455
	0.38	0.47	0.365	0.445	0.535	0.505	0.495	0.565	0.505	0.58	0.52	0.375	0.52	0.58	0.52	0.6	0.36	0.5	0.56	0.48	0.44	0.49	0.625	0.64	0.66	0.58	0.665	0.625	0.605	0.405	0.545	0.68	0.62	0.555	0.535	0.605	0.6	0.62	0.495	0.52	0.525
	0.495	0.435	0.485	0.38	0.47	0.64	0.445	0.54	0.545	0.595	0.68	0.5	0.41	0.545	0.565	0.64	0.435	0.54	0.535	0.545	0.52	0.62	0.595	0.465	0.51	0.565	0.575	0.55	0.4	0.55	0.56	0.595	0.585	0.54	0.48	0.675	0.495	0.45	0.39	0.54	0.48
	0.5	0.545	0.45	0.52	0.49	0.6	0.46	0.495	0.475	0.615	0.485	0.44	0.46	0.475	0.59	0.555	0.46	0.47	0.465	0.44	0.58	0.56	0.48	0.535	0.645	0.57	0.64	0.625	0.495	0.38	0.395	0.615	0.52	0.59	0.535	0.51	0.535	0.475	0.545	0.495	0.46
	0.44	0.475	0.5	0.51	0.395	0.5	0.4	0.515	0.455	0.52	0.425	0.465	0.495	0.53	0.625	0.535	0.32	0.445	0.605	0.555	0.495	0.54	0.61	0.535	0.605	0.56	0.63	0.61	0.55	0.51	0.64	0.635	0.455	0.435	0.425	0.68	0.535	0.455	0.5	0.655	0.49
	0.495	0.485	0.52	0.485	0.535	0.57	0.485	0.585	0.475	0.48	0.52	0.515	0.625	0.51	0.6	0.57	0.49	0.55	0.455	0.59	0.48	0.615	0.53	0.64	0.57	0.685	0.63	0.57	0.59	0.435	0.475	0.585	0.585	0.52	0.5	0.57	0.585	0.535	0.515	0.575	0.445
	0.475	0.485	0.61	0.4	0.425	0.525	0.49	0.535	0.48	0.345	0.565	0.43	0.485	0.515	0.52	0.685	0.38	0.395	0.565	0.475	0.535	0.565	0.645	0.57	0.675	0.535	0.545	0.56	0.535	0.455	0.555	0.535	0.505	0.51	0.41	0.57	0.455	0.48	0.515	0.515	0.445
phase4	0.51	0.535	0.43	0.5	0.55	0.53	0.34	0.35	0.62	0.48	0.5	0.525	0.455	0.48	0.51	0.495	0.51	0.4	0.57	0.6	0.565	0.585	0.45	0.56	0.585	0.545	0.515	0.59	0.74	0.545	0.675	0.53	0.615	0.63	0.475	0.465	0.565	0.62	0.595	0.54	0.475
	0.48	0.63	0.445	0.39	0.325	0.535	0.51	0.495	0.52	0.405	0.615	0.72	0.41	0.44	0.675	0.415	0.5	0.44	0.565	0.51	0.61	0.54	0.565	0.46	0.625	0.505	0.57	0.555	0.645	0.525	0.715	0.635	0.645	0.535	0.455	0.57	0.435	0.53	0.48	0.36	0.665
	0.42	0.585	0.435	0.56	0.55	0.66	0.44	0.51	0.56	0.43	0.615	0.55	0.41	0.505	0.575	0.495	0.515	0.6	0.555	0.395	0.42	0.605	0.47	0.48	0.46	0.455	0.565	0.7	0.645	0.445	0.58	0.455	0.51	0.57	0.525	0.465	0.605	0.44	0.485	0.45	0.62
	0.445	0.55	0.455	0.495	0.49	0.58	0.345	0.46	0.63	0.48	0.535	0.49	0.45	0.43	0.535	0.545	0.57	0.505	0.57	0.62	0.58	0.56	0.37	0.495	0.615	0.46	0.485	0.465	0.555	0.41	0.605	0.6	0.555	0.53	0.655	0.485	0.68	0.31	0.515	0.54	0.59
	0.465	0.635	0.475	0.41	0.575	0.55	0.515	0.39	0.43	0.495	0.385	0.515	0.34	0.53	0.46	0.465	0.455	0.45	0.44	0.585	0.5	0.51	0.405	0.55	0.64	0.565	0.615	0.685	0.695	0.605	0.71	0.62	0.51	0.52	0.555	0.47	0.655	0.48	0.535	0.55	0.505
	0.525	0.615	0.395	0.515	0.63	0.59	0.415	0.475	0.45	0.44	0.505	0.47	0.54	0.575	0.555	0.53	0.435	0.425	0.56	0.62	0.53	0.445	0.52	0.575	0.665	0.56	0.505	0.625	0.535	0.46	0.745	0.55	0.53	0.58	0.575	0.43	0.585	0.385	0.49	0.49	0.49
	0.66	0.455	0.41	0.515	0.545	0.72	0.39	0.45	0.405	0.475	0.4	0.52	0.435	0.45	0.42	0.485	0.44	0.495	0.55	0.595	0.54	0.61	0.49	0.425	0.415	0.575	0.455	0.71	0.73	0.405	0.545	0.545	0.635	0.555	0.575	0.51	0.505	0.615	0.36	0.63	0.56
	0.38	0.52	0.51	0.445	0.375	0.625	0.46	0.38	0.545	0.44	0.33	0.53	0.445	0.58	0.455	0.435	0.47	0.385	0.635	0.49	0.575	0.47	0.545	0.46	0.655	0.47	0.375	0.765	0.45	0.425	0.69	0.54	0.535	0.69	0.605	0.55	0.44	0.39	0.565	0.465	0.705
	0.52	0.525	0.54	0.46	0.505	0.465	0.565	0.445	0.485	0.545	0.545	0.52	0.38	0.475	0.52	0.46	0.51	0.345	0.62	0.505	0.415	0.64	0.535	0.45	0.6	0.525	0.515	0.67	0.585	0.605	0.695	0.605	0.56	0.6	0.71	0.51	0.5	0.52	0.43	0.635	0.485
	0.47	0.57	0.47	0.445	0.47	0.59	0.525	0.5	0.415	0.445	0.55	0.59	0.455	0.455	0.555	0.4	0.48	0.535	0.5	0.605	0.48	0.535	0.69	0.475	0.565	0.475	0.435	0.72	0.635	0.41	0.68	0.675	0.615	0.545	0.535	0.485	0.575	0.45	0.43	0.49	0.57
	0.34	0.45	0.5	0.445	0.395	0.415	0.45	0.375	0.53	0.405	0.41	0.55	0.47	0.475	0.575	0.54	0.605	0.435	0.64	0.54	0.545	0.6	0.545	0.375	0.56	0.445	0.64	0.535	0.54	0.54	0.645	0.61	0.565	0.505	0.51	0.41	0.53	0.495	0.53	0.505	0.535
	0.39	0.45	0.445	0.37	0.505	0.445	0.425	0.46	0.605	0.46	0.485	0.58	0.415	0.455	0.56	0.515	0.51	0.515	0.545	0.535	0.58	0.555	0.645	0.375	0.465	0.43	0.61	0.62	0.5	0.61	0.595	0.61	0.465	0.445	0.525	0.425	0.51	0.62	0.615	0.435	0.54
	0.415	0.57	0.49	0.475	0.46	0.645	0.35	0.54	0.655	0.535	0.445	0.51	0.455	0.435	0.53	0.535	0.4	0.485	0.545	0.575	0.55	0.495	0.475	0.525	0.545	0.51	0.51	0.565	0.65	0.395	0.655	0.695	0.44	0.49	0.66	0.465	0.595	0.425	0.525	0.61	0.53
	0.37	0.56	0.565	0.46	0.535	0.605	0.5	0.365	0.585	0.385	0.415	0.535	0.305	0.525	0.515	0.5	0.5	0.405	0.57	0.595	0.645	0.605	0.555	0.42	0.465	0.46	0.465	0.515	0.725	0.515	0.555	0.77	0.44	0.515	0.535	0.445	0.58	0.52	0.47	0.67	0.585
	0.51	0.47	0.485	0.42	0.535	0.63	0.58	0.51	0.58	0.5	0.555	0.525	0.455	0.48	0.415	0.515	0.51	0.39	0.49	0.385	0.565	0.66	0.47	0.44	0.445	0.505	0.535	0.535	0.76	0.52	0.595	0.62	0.49	0.595	0.585	0.43	0.52	0.39	0.52	0.43	0.375
	0.32	0.48	0.43	0.42	0.455	0.605	0.425	0.44	0.335	0.54	0.455	0.555	0.49	0.585	0.525	0.465	0.49	0.465	0.625	0.63	0.545	0.54	0.42	0.51	0.56	0.455	0.425	0.725	0.61	0.455	0.605	0.535	0.655	0.505	0.605	0.565	0.535	0.585	0.615	0.585	0.445
	0.45	0.37	0.345	0.43	0.46	0.555	0.5	0.39	0.47	0.465	0.54	0.515	0.425	0.46	0.63	0.555	0.335	0.51	0.57	0.4	0.455	0.47	0.535	0.425	0.685	0.645	0.405	0.55	0.585	0.345	0.565	0.73	0.545	0.64	0.555	0.41	0.64	0.5	0.375	0.555	0.6
	0.555	0.555	0.44	0.485	0.425	0.365	0.435	0.38	0.555	0.575	0.525	0.535	0.58	0.385	0.54	0.47	0.455	0.405	0.48	0.58	0.47	0.55	0.55	0.515	0.615	0.45	0.525	0.595	0.58	0.445	0.715	0.75	0.595	0.585	0.47	0.535	0.565	0.505	0.625	0.51	0.61
	0.455	0.55	0.435	0.39	0.62	0.625	0.395	0.495	0.6	0.365	0.69	0.475	0.38	0.485	0.48	0.42	0.535	0.505	0.46	0.39	0.595	0.61	0.5	0.395	0.615	0.57	0.515	0.555	0.605	0.46	0.67	0.55	0.54	0.475	0.635	0.65	0.475	0.565	0.62	0.61	0.445
	0.555	0.555	0.48	0.43	0.525	0.62	0.44	0.515	0.5	0.45	0.44	0.465	0.4	0.44	0.53	0.585	0.46	0.44	0.49	0.57	0.5	0.425	0.52	0.585	0.54	0.37	0.44	0.53	0.61	0.415	0.61	0.485	0.615	0.515	0.495	0.35	0.555	0.53	0.52	0.445	0.625
	0.565	0.45	0.46	0.485	0.55	0.51	0.51	0.485	0.505	0.42	0.475	0.485	0.475	0.5	0.48	0.555	0.345	0.455	0.475	0.575	0.5	0.61	0.46	0.455	0.625	0.61	0.53	0.545	0.55	0.435	0.635	0.525	0.69	0.66	0.635	0.565	0.555	0.58	0.43	0.55	0.49
	0.44	0.535	0.565	0.455	0.59	0.575	0.44	0.415	0.43	0.41	0.51	0.475	0.48	0.47	0.48	0.485	0.455	0.635	0.56	0.475	0.525	0.67	0.55	0.46	0.615	0.63	0.57	0.505	0.6	0.535	0.64	0.61	0.435	0.53	0.58	0.565	0.435	0.61	0.45	0.53	0.69
	0.465	0.455	0.465	0.49	0.44	0.6	0.35	0.355	0.595	0.485	0.445	0.49	0.545	0.555	0.485	0.49	0.495	0.495	0.56	0.685	0.51	0.58	0.52	0.375	0.545	0.455	0.565	0.625	0.57	0.52	0.605	0.585	0.535	0.36	0.425	0.515	0.56	0.425	0.555	0.47	0.58
	0.485	0.405	0.39	0.5	0.38	0.425	0.42	0.44	0.435	0.375	0.525	0.51	0.53	0.43	0.42	0.565	0.49	0.585	0.53	0.51	0.54	0.55	0.53	0.56	0.435	0.635	0.465	0.645	0.59	0.595	0.6	0.555	0.58	0.455	0.61	0.55	0.585	0.435	0.495	0.51	0.725
	0.37	0.45	0.365	0.45	0.43	0.45	0.48	0.425	0.44	0.545	0.49	0.55	0.42	0.515	0.54	0.445	0.385	0.595	0.575	0.575	0.485	0.605	0.575	0.415	0.555	0.465	0.4	0.505	0.535	0.54	0.625	0.66	0.51	0.525	0.535	0.52	0.475	0.39	0.425	0.535	0.515
	0.545	0.4	0.445	0.445	0.4	0.5	0.465	0.5	0.535	0.35	0.465	0.425	0.335	0.45	0.515	0.49	0.52	0.485	0.475	0.46	0.56	0.51	0.535	0.48	0.55	0.435	0.475	0.465	0.52	0.555	0.61	0.71	0.52	0.615	0.58	0.495	0.415	0.46	0.38	0.46	0.57
	0.5	0.565	0.55	0.48	0.6	0.475	0.46	0.49	0.455	0.375	0.495	0.36	0.385	0.45	0.585	0.475	0.45	0.55	0.485	0.59	0.59	0.495	0.45	0.52	0.555	0.47	0.495	0.6	0.605	0.5	0.605	0.55	0.505	0.555	0.56	0.57	0.645	0.47	0.51	0.525	0.515
	0.48	0.445	0.36	0.43	0.54	0.56	0.525	0.4	0.475	0.48	0.51	0.495	0.585	0.485	0.58	0.47	0.44	0.385	0.635	0.475	0.55	0.555	0.535	0.495	0.62	0.54	0.425	0.585	0.67	0.475	0.61	0.58	0.64	0.615	0.465	0.475	0.585	0.46	0.425	0.36	0.39
	0.515	0.505	0.37	0.405	0.55	0.585	0.36	0.465	0.605	0.43	0.575	0.57	0.435	0.47	0.53	0.59	0.4	0.495	0.53	0.58	0.67	0.43	0.515	0.595	0.485	0.45	0.525	0.515	0.51	0.415	0.625	0.7	0.52	0.54	0.53	0.5	0.57	0.46	0.51	0.5	0.5
	0.505	0.495	0.615	0.475	0.355	0.54	0.51	0.45	0.44	0.495	0.65	0.51	0.515	0.43	0.485	0.45	0.465	0.48	0.58	0.465	0.505	0.48	0.42	0.54	0.585	0.39	0.52	0.54	0.605	0.46	0.57	0.67	0.61	0.455	0.51	0.5	0.6	0.425	0.475	0.39	0.58
	0.405	0.515	0.4	0.515	0.47	0.605	0.54	0.485	0.555	0.365	0.495	0.485	0.47	0.49	0.64	0.475	0.535	0.465	0.525	0.58	0.495	0.53	0.615	0.45	0.53	0.44	0.535	0.615	0.525	0.545	0.67	0.485	0.6	0.555	0.57	0.55	0.595	0.42	0.49	0.545	0.49
	0.44	0.345	0.595	0.48	0.475	0.61	0.45	0.4	0.635	0.46	0.485	0.35	0.48	0.485	0.48	0.375	0.45	0.515	0.58	0.665	0.52	0.69	0.465	0.505	0.51	0.525	0.5	0.66	0.59	0.505	0.635	0.535	0.515	0.505	0.505	0.53	0.57	0.705	0.545	0.54	0.625
	0.385	0.465	0.525	0.395	0.515	0.57	0.505	0.4	0.475	0.395	0.425	0.525	0.405	0.455	0.515	0.5	0.37	0.545	0.56	0.565	0.64	0.425	0.53	0.735	0.63	0.565	0.555	0.61	0.76	0.575	0.71	0.74	0.595	0.565	0.505	0.455	0.66	0.415	0.54	0.555	0.58
	0.46	0.55	0.57	0.34	0.46	0.57	0.365	0.445	0.46	0.44	0.52	0.515	0.6	0.36	0.425	0.44	0.555	0.555	0.505	0.615	0.505	0.61	0.49	0.58	0.505	0.675	0.445	0.65	0.6	0.515	0.7	0.655	0.495	0.325	0.52	0.48	0.65	0.505	0.47	0.565	0.62
	0.445	0.575	0.525	0.48	0.49	0.465	0.47	0.425	0.51	0.5	0.38	0.52	0.38	0.61	0.49	0.48	0.39	0.485	0.605	0.48	0.605	0.625	0.48	0.475	0.475	0.535	0.65	0.685	0.63	0.54	0.595	0.595	0.59	0.565	0.53	0.505	0.585	0.46	0.565	0.615	0.52
	0.51	0.49	0.575	0.475	0.415	0.425	0.44	0.41	0.495	0.45	0.345	0.57	0.49	0.48	0.515	0.54	0.44	0.38	0.545	0.56	0.52	0.64	0.445	0.505	0.465	0.46	0.44	0.55	0.565	0.405	0.705	0.57	0.565	0.585	0.61	0.485	0.47	0.455	0.52	0.55	0.495
	0.54	0.63	0.54	0.525	0.535	0.605	0.435	0.445	0.54	0.39	0.52	0.465	0.505	0.46	0.48	0.475	0.455	0.455	0.52	0.535	0.565	0.5	0.565	0.55	0.55	0.485	0.475	0.59	0.71	0.525	0.69	0.52	0.52	0.54	0.54	0.415	0.515	0.495	0.525	0.59	0.41
	0.48	0.48	0.415	0.385	0.52	0.6	0.43	0.455	0.495	0.54	0.52	0.47	0.37	0.67	0.49	0.52	0.47	0.495	0.55	0.535	0.5	0.53	0.445	0.48	0.435	0.53	0.58	0.57	0.66	0.515	0.69	0.63	0.45	0.55	0.43	0.525	0.535	0.465	0.55	0.43	0.555
	0.525	0.425	0.5	0.54	0.495	0.47	0.45	0.425	0.58	0.445	0.42	0.54	0.45	0.565	0.555	0.525	0.505	0.655	0.54	0.465	0.365	0.545	0.59	0.445	0.655	0.57	0.45	0.66	0.49	0.585	0.735	0.695	0.595	0.655	0.455	0.485	0.45	0.54	0.455	0.47	0.585
	0.445	0.46	0.395	0.43	0.46	0.51	0.53	0.43	0.575	0.49	0.47	0.55	0.31	0.28	0.62	0.485	0.595	0.35	0.545	0.37	0.46	0.565	0.56	0.425	0.52	0.5	0.595	0.67	0.665	0.53	0.625	0.61	0.49	0.455	0.42	0.47	0.36	0.455	0.405	0.535	0.525
	0.455	0.535	0.4	0.525	0.625	0.445	0.52	0.425	0.53	0.34	0.495	0.44	0.36	0.585	0.385	0.525	0.59	0.58	0.39	0.47	0.545	0.51	0.44	0.5	0.48	0.34	0.605	0.545	0.53	0.355	0.565	0.625	0.55	0.52	0.61	0.48	0.665	0.41	0.5	0.495	0.525
	0.41	0.455	0.405	0.545	0.49	0.57	0.48	0.54	0.515	0.515	0.465	0.54	0.405	0.48	0.55	0.565	0.565	0.605	0.585	0.535	0.495	0.525	0.625	0.56	0.53	0.4	0.46	0.57	0.58	0.37	0.6	0.605	0.475	0.5	0.425	0.44	0.42	0.51	0.56	0.535	0.535
	0.485	0.575	0.38	0.47	0.585	0.545	0.465	0.435	0.58	0.55	0.575	0.495	0.425	0.535	0.5	0.51	0.485	0.465	0.62	0.58	0.5	0.445	0.52	0.46	0.585	0.59	0.59	0.635	0.51	0.525	0.665	0.595	0.525	0.63	0.57	0.625	0.615	0.555	0.47	0.515	0.55
	0.42	0.495	0.53	0.495	0.515	0.465	0.525	0.475	0.555	0.4	0.47	0.455	0.34	0.47	0.51	0.61	0.455	0.52	0.525	0.545	0.415	0.605	0.355	0.515	0.585	0.46	0.425	0.62	0.7	0.445	0.605	0.53	0.53	0.555	0.625	0.54	0.54	0.45	0.595	0.62	0.595
	0.495	0.53	0.465	0.51	0.47	0.42	0.345	0.525	0.45	0.505	0.35	0.49	0.37	0.53	0.435	0.47	0.555	0.37	0.61	0.625	0.49	0.59	0.52	0.495	0.595	0.37	0.4	0.55	0.55	0.51	0.565	0.62	0.515	0.485	0.61	0.51	0.465	0.44	0.515	0.47	0.67
	0.54	0.605	0.495	0.45	0.395	0.555	0.385	0.4	0.58	0.5	0.55	0.415	0.46	0.485	0.445	0.44	0.44	0.415	0.46	0.42	0.62	0.56	0.48	0.575	0.6	0.445	0.495	0.52	0.59	0.455	0.58	0.665	0.58	0.61	0.515	0.485	0.46	0.515	0.44	0.43	0.47
	0.465	0.46	0.53	0.485	0.545	0.385	0.5	0.455	0.585	0.525	0.495	0.6	0.485	0.595	0.42	0.425	0.47	0.61	0.495	0.46	0.515	0.55	0.475	0.445	0.56	0.5	0.46	0.605	0.58	0.55	0.745	0.495	0.555	0.55	0.62	0.36	0.445	0.47	0.48	0.55	0.61
	0.47	0.435	0.49	0.5	0.48	0.5	0.485	0.45	0.53	0.525	0.405	0.505	0.535	0.46	0.485	0.48	0.42	0.405	0.49	0.475	0.465	0.475	0.405	0.495	0.535	0.545	0.61	0.645	0.675	0.465	0.565	0.59	0.53	0.705	0.615	0.475	0.525	0.485	0.425	0.485	0.49
	0.55	0.52	0.555	0.46	0.355	0.465	0.455	0.555	0.57	0.44	0.465	0.495	0.49	0.315	0.39	0.425	0.495	0.43	0.53	0.66	0.435	0.605	0.52	0.49	0.48	0.42	0.5	0.65	0.595	0.44	0.615	0.575	0.625	0.615	0.615	0.52	0.545	0.455	0.59	0.52	0.51
	0.535	0.425	0.455	0.43	0.545	0.58	0.35	0.36	0.485	0.51	0.595	0.45	0.52	0.55	0.405	0.42	0.395	0.34	0.6	0.505	0.385	0.57	0.54	0.5	0.665	0.475	0.515	0.575	0.66	0.465	0.67	0.535	0.415	0.5	0.43	0.46	0.585	0.535	0.485	0.605	0.52
	0.4	0.47	0.415	0.47	0.555	0.59	0.49	0.415	0.48	0.48	0.49	0.55	0.515	0.575	0.535	0.405	0.42	0.49	0.575	0.56	0.4	0.425	0.46	0.51	0.47	0.36	0.475	0.555	0.56	0.555	0.54	0.695	0.57	0.5	0.615	0.405	0.58	0.48	0.46	0.395	0.485
	0.535	0.47	0.47	0.49	0.395	0.515	0.425	0.39	0.52	0.545	0.6	0.555	0.495	0.54	0.46	0.44	0.465	0.52	0.555	0.615	0.47	0.65	0.475	0.575	0.56	0.505	0.58	0.66	0.74	0.565	0.59	0.725	0.515	0.565	0.555	0.575	0.595	0.575	0.59	0.48	0.605
	0.56	0.485	0.48	0.385	0.47	0.615	0.295	0.465	0.505	0.49	0.485	0.585	0.505	0.535	0.57	0.6	0.425	0.42	0.6	0.62	0.45	0.5	0.515	0.535	0.615	0.5	0.555	0.49	0.52	0.36	0.465	0.585	0.48	0.455	0.49	0.525	0.495	0.505	0.475	0.525	0.475
	0.475	0.515	0.51	0.495	0.54	0.555	0.405	0.645	0.535	0.48	0.575	0.435	0.365	0.47	0.575	0.54	0.39	0.485	0.585	0.575	0.53	0.515	0.66	0.49	0.53	0.48	0.54	0.67	0.58	0.485	0.66	0.54	0.47	0.605	0.565	0.45	0.505	0.395	0.42	0.47	0.495
	0.435	0.58	0.445	0.5	0.425	0.45	0.48	0.43	0.455	0.375	0.555	0.485	0.4	0.505	0.48	0.48	0.555	0.585	0.57	0.485	0.51	0.505	0.405	0.545	0.57	0.36	0.42	0.52	0.615	0.45	0.71	0.685	0.48	0.61	0.495	0.445	0.51	0.505	0.59	0.475	0.585
	0.455	0.525	0.505	0.52	0.53	0.645	0.38	0.41	0.495	0.52	0.54	0.545	0.445	0.55	0.405	0.49	0.48	0.45	0.585	0.48	0.46	0.62	0.55	0.315	0.61	0.56	0.545	0.735	0.565	0.37	0.615	0.54	0.56	0.525	0.595	0.41	0.525	0.415	0.505	0.575	0.57
	0.345	0.585	0.415	0.455	0.435	0.41	0.37	0.405	0.445	0.535	0.52	0.555	0.395	0.565	0.41	0.505	0.525	0.505	0.465	0.645	0.425	0.445	0.52	0.5	0.505	0.49	0.53	0.495	0.47	0.435	0.625	0.66	0.56	0.62	0.49	0.43	0.625	0.43	0.495	0.55	0.605
	0.51	0.595	0.465	0.47	0.545	0.545	0.48	0.465	0.6	0.54	0.415	0.43	0.565	0.555	0.395	0.5	0.35	0.565	0.57	0.565	0.455	0.56	0.505	0.46	0.485	0.51	0.5	0.725	0.65	0.52	0.68	0.595	0.49	0.5	0.72	0.41	0.6	0.49	0.525	0.575	0.56
	0.43	0.405	0.465	0.44	0.53	0.475	0.285	0.38	0.485	0.485	0.56	0.57	0.425	0.42	0.46	0.465	0.39	0.485	0.5	0.53	0.63	0.565	0.56	0.46	0.505	0.405	0.5	0.62	0.545	0.515	0.555	0.61	0.575	0.61	0.54	0.49	0.43	0.37	0.425	0.435	0.62
	0.435	0.415	0.56	0.44	0.33	0.555	0.385	0.47	0.525	0.51	0.465	0.42	0.38	0.535	0.66	0.545	0.365	0.605	0.52	0.475	0.605	0.44	0.56	0.475	0.55	0.605	0.51	0.635	0.63	0.485	0.71	0.775	0.545	0.61	0.57	0.465	0.525	0.5	0.425	0.73	0.62
	0.555	0.59	0.56	0.48	0.525	0.435	0.5	0.505	0.51	0.435	0.5	0.59	0.44	0.595	0.53	0.42	0.52	0.345	0.525	0.51	0.47	0.595	0.54	0.54	0.57	0.51	0.48	0.63	0.59	0.535	0.73	0.705	0.515	0.395	0.625	0.455	0.585	0.53	0.495	0.535	0.555
	0.66	0.46	0.545	0.54	0.585	0.575	0.575	0.48	0.435	0.375	0.495	0.425	0.425	0.505	0.57	0.51	0.57	0.44	0.625	0.485	0.515	0.68	0.375	0.635	0.56	0.49	0.475	0.535	0.74	0.51	0.54	0.505	0.54	0.565	0.52	0.42	0.445	0.495	0.6	0.58	0.49
	0.45	0.425	0.435	0.46	0.415	0.455	0.39	0.535	0.375	0.425	0.44	0.36	0.47	0.52	0.34	0.36	0.445	0.54	0.505	0.565	0.565	0.58	0.56	0.435	0.71	0.68	0.495	0.665	0.57	0.5	0.725	0.515	0.51	0.515	0.615	0.52	0.63	0.485	0.555	0.61	0.525
	0.53	0.46	0.43	0.415	0.53	0.455	0.59	0.43	0.605	0.485	0.43	0.41	0.49	0.5	0.48	0.39	0.345	0.49	0.59	0.545	0.525	0.635	0.435	0.505	0.47	0.53	0.55	0.505	0.59	0.64	0.67	0.66	0.46	0.56	0.68	0.405	0.525	0.475	0.48	0.47	0.53
	0.46	0.505	0.54	0.45	0.475	0.46	0.345	0.405	0.55	0.425	0.475	0.44	0.51	0.46	0.55	0.54	0.45	0.575	0.615	0.56	0.585	0.525	0.43	0.47	0.48	0.595	0.515	0.495	0.55	0.485	0.445	0.51	0.59	0.65	0.525	0.415	0.61	0.385	0.46	0.49	0.515
	0.565	0.715	0.465	0.45	0.415	0.705	0.415	0.44	0.59	0.53	0.53	0.55	0.61	0.375	0.505	0.495	0.54	0.42	0.58	0.63	0.6	0.47	0.4	0.63	0.495	0.51	0.605	0.585	0.5	0.44	0.675	0.58	0.415	0.445	0.505	0.53	0.465	0.435	0.485	0.535	0.535
	0.56	0.505	0.385	0.55	0.54	0.62	0.515	0.44	0.46	0.255	0.485	0.405	0.36	0.435	0.485	0.54	0.555	0.545	0.635	0.54	0.55	0.61	0.52	0.51	0.45	0.545	0.64	0.56	0.69	0.53	0.635	0.72	0.62	0.6	0.54	0.51	0.525	0.535	0.545	0.505	0.65
	0.415	0.58	0.48	0.585	0.46	0.575	0.4	0.54	0.6	0.445	0.465	0.44	0.52	0.425	0.345	0.455	0.39	0.51	0.605	0.545	0.555	0.485	0.515	0.415	0.535	0.53	0.48	0.65	0.655	0.52	0.665	0.5	0.525	0.53	0.565	0.37	0.645	0.42	0.48	0.395	0.635
	0.46	0.48	0.385	0.56	0.595	0.545	0.41	0.475	0.51	0.625	0.47	0.555	0.405	0.485	0.47	0.39	0.635	0.44	0.595	0.51	0.61	0.51	0.375	0.465	0.575	0.6	0.6	0.74	0.745	0.525	0.605	0.645	0.6	0.515	0.515	0.4	0.545	0.545	0.585	0.53	0.49
	0.485	0.58	0.51	0.62	0.42	0.515	0.355	0.46	0.605	0.44	0.43	0.57	0.465	0.535	0.395	0.445	0.48	0.405	0.495	0.405	0.455	0.465	0.5	0.44	0.555	0.55	0.475	0.53	0.56	0.5	0.54	0.525	0.575	0.6	0.55	0.395	0.59	0.435	0.405	0.42	0.495
	0.635	0.455	0.355	0.535	0.535	0.495	0.54	0.435	0.475	0.495	0.515	0.51	0.45	0.485	0.445	0.52	0.505	0.625	0.57	0.655	0.53	0.565	0.52	0.49	0.545	0.43	0.45	0.77	0.575	0.435	0.65	0.56	0.505	0.475	0.565	0.495	0.56	0.42	0.485	0.635	0.59
	0.58	0.475	0.565	0.52	0.425	0.52	0.48	0.395	0.355	0.505	0.475	0.445	0.395	0.515	0.48	0.54	0.475	0.6	0.415	0.55	0.49	0.445	0.535	0.53	0.435	0.45	0.295	0.535	0.635	0.4	0.635	0.695	0.605	0.535	0.61	0.455	0.55	0.59	0.505	0.475	0.425
	0.595	0.575	0.42	0.47	0.505	0.57	0.425	0.485	0.6	0.53	0.455	0.455	0.57	0.53	0.555	0.435	0.475	0.51	0.565	0.58	0.56	0.475	0.37	0.44	0.69	0.385	0.51	0.73	0.645	0.595	0.645	0.71	0.605	0.665	0.51	0.475	0.495	0.46	0.55	0.555	0.435
	0.43	0.4	0.545	0.475	0.45	0.505	0.455	0.325	0.45	0.425	0.53	0.485	0.445	0.42	0.535	0.585	0.51	0.43	0.535	0.53	0.555	0.575	0.46	0.555	0.555	0.53	0.625	0.645	0.655	0.505	0.67	0.625	0.48	0.595	0.395	0.535	0.465	0.465	0.48	0.505	0.54
	0.625	0.43	0.485	0.46	0.5	0.43	0.49	0.355	0.62	0.405	0.59	0.44	0.335	0.64	0.415	0.58	0.335	0.375	0.555	0.615	0.505	0.615	0.385	0.565	0.52	0.39	0.46	0.54	0.545	0.525	0.56	0.56	0.58	0.56	0.565	0.43	0.365	0.49	0.535	0.515	0.595
	0.535	0.475	0.57	0.45	0.32	0.62	0.425	0.37	0.44	0.505	0.4	0.475	0.52	0.575	0.485	0.37	0.475	0.44	0.49	0.565	0.45	0.55	0.525	0.365	0.61	0.485	0.43	0.63	0.64	0.53	0.71	0.675	0.535	0.505	0.57	0.495	0.475	0.43	0.575	0.515	0.42
	0.415	0.525	0.57	0.5	0.49	0.42	0.46	0.455	0.545	0.515	0.555	0.5	0.505	0.53	0.5	0.36	0.475	0.41	0.545	0.59	0.495	0.615	0.625	0.545	0.57	0.325	0.55	0.57	0.43	0.53	0.45	0.5	0.555	0.57	0.57	0.475	0.695	0.565	0.405	0.56	0.67
	0.455	0.48	0.46	0.39	0.49	0.49	0.51	0.475	0.695	0.335	0.42	0.58	0.38	0.53	0.53	0.41	0.6	0.56	0.47	0.54	0.505	0.695	0.51	0.44	0.625	0.39	0.54	0.57	0.575	0.565	0.54	0.54	0.415	0.445	0.55	0.545	0.345	0.56	0.565	0.415	0.58
	0.3	0.54	0.575	0.475	0.385	0.56	0.455	0.495	0.375	0.43	0.38	0.46	0.415	0.535	0.45	0.56	0.555	0.45	0.475	0.59	0.495	0.47	0.53	0.44	0.48	0.525	0.345	0.685	0.555	0.47	0.575	0.515	0.47	0.57	0.48	0.465	0.65	0.545	0.485	0.53	0.615
	0.33	0.43	0.36	0.37	0.4	0.465	0.475	0.35	0.57	0.425	0.39	0.48	0.555	0.41	0.52	0.56	0.43	0.425	0.595	0.52	0.555	0.62	0.445	0.56	0.495	0.535	0.41	0.725	0.535	0.515	0.525	0.635	0.52	0.585	0.655	0.415	0.525	0.47	0.46	0.48	0.485
	0.48	0.58	0.405	0.405	0.525	0.55	0.545	0.48	0.61	0.495	0.535	0.535	0.585	0.65	0.475	0.49	0.525	0.5	0.465	0.53	0.465	0.595	0.5	0.6	0.475	0.525	0.515	0.525	0.615	0.46	0.64	0.57	0.485	0.505	0.545	0.57	0.505	0.415	0.47	0.575	0.615
	0.605	0.53	0.635	0.41	0.585	0.575	0.395	0.425	0.54	0.335	0.435	0.585	0.455	0.5	0.585	0.44	0.615	0.48	0.715	0.49	0.62	0.525	0.405	0.435	0.53	0.41	0.48	0.665	0.56	0.54	0.655	0.63	0.5	0.5	0.54	0.62	0.465	0.41	0.445	0.5	0.555
	0.635	0.53	0.54	0.475	0.485	0.455	0.375	0.49	0.625	0.55	0.5	0.57	0.525	0.525	0.385	0.62	0.645	0.565	0.555	0.535	0.49	0.415	0.395	0.525	0.43	0.48	0.585	0.695	0.605	0.48	0.605	0.53	0.41	0.455	0.5	0.455	0.39	0.63	0.475	0.49	0.525
	0.575	0.445	0.415	0.535	0.53	0.505	0.49	0.465	0.415	0.38	0.405	0.585	0.49	0.48	0.515	0.51	0.495	0.435	0.48	0.515	0.515	0.64	0.53	0.475	0.53	0.54	0.565	0.58	0.735	0.57	0.59	0.46	0.43	0.435	0.54	0.41	0.41	0.455	0.55	0.57	0.545
	0.43	0.515	0.505	0.455	0.555	0.535	0.47	0.42	0.59	0.4	0.565	0.55	0.59	0.52	0.515	0.375	0.51	0.445	0.58	0.42	0.505	0.51	0.445	0.465	0.515	0.345	0.5	0.515	0.69	0.405	0.69	0.57	0.465	0.565	0.48	0.47	0.535	0.34	0.535	0.48	0.515
	0.535	0.505	0.54	0.465	0.375	0.6	0.405	0.375	0.56	0.52	0.465	0.525	0.595	0.395	0.46	0.425	0.415	0.455	0.67	0.36	0.525	0.49	0.515	0.33	0.56	0.41	0.58	0.585	0.55	0.46	0.72	0.635	0.44	0.62	0.435	0.59	0.4	0.385	0.475	0.545	0.515
	0.375	0.545	0.495	0.47	0.54	0.515	0.45	0.475	0.515	0.445	0.345	0.415	0.455	0.45	0.515	0.58	0.42	0.555	0.48	0.505	0.435	0.57	0.435	0.43	0.375	0.535	0.55	0.73	0.525	0.46	0.65	0.575	0.39	0.58	0.56	0.465	0.395	0.58	0.48	0.545	0.49
	0.535	0.585	0.435	0.44	0.435	0.465	0.36	0.555	0.455	0.595	0.475	0.535	0.575	0.5	0.45	0.47	0.525	0.515	0.55	0.6	0.57	0.605	0.585	0.53	0.65	0.465	0.465	0.66	0.635	0.43	0.66	0.49	0.555	0.67	0.55	0.45	0.575	0.53	0.55	0.625	0.57
	0.43	0.48	0.39	0.415	0.415	0.43	0.485	0.37	0.525	0.5	0.44	0.545	0.48	0.49	0.585	0.505	0.445	0.34	0.53	0.635	0.495	0.455	0.495	0.515	0.62	0.58	0.6	0.59	0.605	0.435	0.66	0.76	0.685	0.605	0.605	0.545	0.4	0.615	0.49	0.465	0.74
	0.575	0.505	0.51	0.515	0.485	0.56	0.365	0.555	0.585	0.37	0.445	0.61	0.605	0.67	0.435	0.575	0.5	0.405	0.57	0.575	0.43	0.7	0.385	0.425	0.575	0.59	0.47	0.56	0.46	0.465	0.69	0.535	0.455	0.55	0.565	0.5	0.46	0.47	0.61	0.63	0.595
	0.585	0.41	0.42	0.42	0.495	0.485	0.47	0.415	0.5	0.42	0.47	0.44	0.45	0.43	0.525	0.465	0.375	0.435	0.605	0.5	0.495	0.595	0.565	0.465	0.485	0.43	0.59	0.6	0.53	0.455	0.535	0.59	0.525	0.55	0.49	0.44	0.55	0.515	0.545	0.55	0.61
	0.47	0.575	0.395	0.43	0.545	0.655	0.485	0.39	0.495	0.44	0.435	0.47	0.465	0.4	0.44	0.54	0.535	0.465	0.615	0.49	0.51	0.535	0.32	0.57	0.54	0.515	0.64	0.7	0.65	0.49	0.69	0.69	0.505	0.51	0.59	0.39	0.42	0.51	0.54	0.525	0.37
	0.55	0.57	0.5	0.485	0.615	0.46	0.405	0.455	0.735	0.48	0.635	0.6	0.59	0.52	0.58	0.545	0.56	0.575	0.555	0.46	0.61	0.585	0.485	0.58	0.555	0.505	0.545	0.545	0.555	0.435	0.65	0.685	0.435	0.535	0.52	0.47	0.565	0.375	0.51	0.51	0.56
	0.44	0.525	0.41	0.49	0.6	0.615	0.345	0.305	0.615	0.54	0.515	0.555	0.445	0.535	0.485	0.475	0.485	0.36	0.55	0.585	0.5	0.555	0.405	0.46	0.585	0.4	0.405	0.425	0.555	0.435	0.62	0.555	0.45	0.515	0.55	0.515	0.6	0.485	0.385	0.51	0.515
	0.39	0.485	0.63	0.39	0.625	0.51	0.46	0.38	0.595	0.46	0.545	0.58	0.555	0.455	0.45	0.45	0.44	0.52	0.625	0.555	0.515	0.585	0.585	0.565	0.545	0.435	0.48	0.65	0.61	0.48	0.705	0.655	0.54	0.595	0.57	0.475	0.515	0.485	0.515	0.53	0.575
	0.415	0.44	0.38	0.495	0.555	0.45	0.52	0.425	0.455	0.43	0.47	0.515	0.385	0.415	0.555	0.49	0.49	0.56	0.555	0.585	0.55	0.545	0.505	0.5	0.545	0.395	0.525	0.49	0.5	0.45	0.61	0.595	0.525	0.5	0.62	0.42	0.48	0.47	0.415	0.475	0.665
	0.35	0.605	0.425	0.61	0.505	0.505	0.45	0.52	0.51	0.545	0.56	0.545	0.4	0.435	0.465	0.4	0.435	0.415	0.465	0.535	0.57	0.555	0.575	0.49	0.61	0.545	0.57	0.67	0.505	0.665	0.61	0.42	0.69	0.46	0.595	0.445	0.45	0.67	0.545	0.445	0.705
	0.69	0.515	0.605	0.54	0.39	0.505	0.595	0.425	0.53	0.41	0.455	0.535	0.5	0.515	0.57	0.455	0.405	0.51	0.465	0.45	0.51	0.69	0.58	0.53	0.625	0.425	0.51	0.49	0.525	0.635	0.755	0.745	0.445	0.61	0.595	0.4	0.575	0.505	0.51	0.48	0.59
	0.57	0.505	0.5	0.41	0.565	0.465	0.46	0.445	0.535	0.48	0.54	0.57	0.32	0.55	0.575	0.585	0.515	0.51	0.555	0.645	0.44	0.645	0.495	0.565	0.55	0.57	0.55	0.59	0.675	0.49	0.68	0.705	0.525	0.525	0.48	0.51	0.575	0.56	0.525	0.595	0.535
	0.445	0.595	0.525	0.48	0.475	0.61	0.445	0.54	0.525	0.465	0.6	0.65	0.41	0.525	0.405	0.485	0.47	0.46	0.545	0.57	0.63	0.615	0.425	0.63	0.58	0.475	0.46	0.61	0.62	0.46	0.57	0.715	0.495	0.505	0.605	0.45	0.63	0.525	0.45	0.48	0.535
phase2_shuffle	0.525	0.545	0.445	0.455	0.525	0.49	0.43	0.55	0.44	0.58	0.465	0.465	0.46	0.5	0.49	0.51	0.505	0.5	0.505	0.49	0.45	0.53	0.455	0.485	0.52	0.44	0.535	0.52	0.475	0.53	0.475	0.52	0.455	0.545	0.5	0.5	0.455	0.535	0.575	0.47	0.555
	0.515	0.56	0.5	0.46	0.505	0.5	0.535	0.535	0.47	0.52	0.555	0.485	0.49	0.42	0.495	0.545	0.42	0.455	0.52	0.515	0.59	0.495	0.495	0.45	0.55	0.475	0.545	0.48	0.515	0.565	0.53	0.505	0.5	0.48	0.52	0.505	0.53	0.555	0.525	0.535	0.48
	0.52	0.465	0.47	0.535	0.5	0.58	0.475	0.585	0.51	0.445	0.45	0.44	0.51	0.555	0.5	0.54	0.51	0.515	0.505	0.445	0.51	0.495	0.51	0.505	0.56	0.47	0.51	0.525	0.425	0.64	0.515	0.49	0.475	0.465	0.51	0.45	0.45	0.595	0.52	0.505	0.48
	0.57	0.57	0.495	0.485	0.49	0.47	0.59	0.525	0.485	0.53	0.44	0.495	0.57	0.455	0.56	0.405	0.48	0.46	0.545	0.51	0.425	0.58	0.41	0.535	0.47	0.5	0.53	0.54	0.405	0.515	0.545	0.495	0.52	0.455	0.5	0.535	0.415	0.5	0.555	0.495	0.465
	0.54	0.545	0.535	0.515	0.395	0.49	0.46	0.52	0.475	0.525	0.52	0.495	0.52	0.41	0.47	0.495	0.52	0.515	0.53	0.61	0.59	0.59	0.51	0.46	0.485	0.46	0.57	0.525	0.465	0.57	0.49	0.455	0.53	0.485	0.455	0.505	0.57	0.5	0.42	0.505	0.56
	0.565	0.585	0.455	0.495	0.43	0.475	0.44	0.53	0.515	0.515	0.525	0.46	0.555	0.5	0.53	0.49	0.4	0.49	0.475	0.49	0.55	0.475	0.545	0.49	0.535	0.545	0.545	0.485	0.52	0.525	0.455	0.46	0.505	0.455	0.46	0.43	0.475	0.475	0.495	0.47	0.435
	0.485	0.6	0.55	0.485	0.525	0.565	0.525	0.485	0.47	0.525	0.48	0.485	0.475	0.455	0.515	0.56	0.48	0.46	0.455	0.56	0.51	0.515	0.5	0.46	0.45	0.505	0.415	0.535	0.495	0.445	0.465	0.51	0.41	0.515	0.505	0.555	0.49	0.5	0.475	0.46	0.555
	0.485	0.555	0.49	0.52	0.49	0.5	0.52	0.545	0.465	0.53	0.63	0.5	0.505	0.495	0.47	0.53	0.435	0.47	0.57	0.52	0.45	0.485	0.575	0.445	0.485	0.47	0.435	0.49	0.525	0.515	0.55	0.51	0.49	0.5	0.5	0.505	0.58	0.52	0.47	0.48	0.395
	0.59	0.49	0.52	0.52	0.445	0.535	0.555	0.535	0.46	0.6	0.53	0.46	0.515	0.51	0.58	0.505	0.495	0.53	0.49	0.475	0.535	0.485	0.475	0.415	0.51	0.43	0.475	0.57	0.525	0.585	0.43	0.45	0.565	0.47	0.51	0.495	0.49	0.535	0.515	0.455	0.465
	0.55	0.55	0.52	0.465	0.48	0.545	0.5	0.46	0.425	0.55	0.5	0.48	0.505	0.51	0.495	0.5	0.515	0.455	0.495	0.545	0.42	0.515	0.53	0.45	0.5	0.46	0.48	0.475	0.52	0.635	0.435	0.53	0.44	0.405	0.475	0.475	0.495	0.555	0.6	0.455	0.455
	0.56	0.52	0.445	0.495	0.495	0.54	0.485	0.45	0.49	0.545	0.565	0.47	0.52	0.5	0.555	0.5	0.48	0.525	0.525	0.545	0.415	0.455	0.575	0.505	0.5	0.465	0.54	0.445	0.51	0.525	0.48	0.475	0.46	0.535	0.57	0.51	0.465	0.53	0.54	0.53	0.545
	0.455	0.53	0.495	0.46	0.455	0.565	0.465	0.565	0.515	0.49	0.46	0.525	0.4	0.4	0.55	0.515	0.43	0.52	0.535	0.565	0.525	0.51	0.525	0.5	0.465	0.52	0.52	0.47	0.515	0.485	0.595	0.465	0.515	0.525	0.565	0.465	0.43	0.535	0.53	0.46	0.555
	0.45	0.495	0.41	0.47	0.505	0.52	0.515	0.56	0.45	0.555	0.43	0.47	0.445	0.515	0.535	0.505	0.46	0.5	0.505	0.535	0.465	0.495	0.515	0.545	0.435	0.495	0.475	0.405	0.505	0.58	0.5	0.495	0.5	0.475	0.45	0.56	0.505	0.425	0.445	0.505	0.45
	0.535	0.55	0.47	0.5	0.445	0.465	0.495	0.48	0.455	0.545	0.525	0.445	0.48	0.5	0.45	0.44	0.515	0.55	0.465	0.505	0.53	0.51	0.57	0.485	0.535	0.45	0.455	0.455	0.41	0.555	0.5	0.49	0.485	0.46	0.475	0.515	0.505	0.525	0.49	0.47	0.445
	0.58	0.425	0.43	0.49	0.445	0.56	0.535	0.43	0.48	0.51	0.52	0.485	0.485	0.575	0.5	0.585	0.465	0.515	0.515	0.475	0.505	0.435	0.48	0.545	0.51	0.49	0.53	0.485	0.575	0.53	0.535	0.475	0.5	0.38	0.5	0.45	0.57	0.43	0.55	0.47	0.55
	0.51	0.515	0.46	0.52	0.55	0.54	0.555	0.49	0.5	0.53	0.48	0.515	0.51	0.51	0.44	0.445	0.48	0.465	0.525	0.49	0.585	0.45	0.5	0.505	0.465	0.495	0.465	0.465	0.505	0.545	0.465	0.58	0.45	0.49	0.525	0.48	0.465	0.46	0.495	0.44	0.535
	0.59	0.46	0.53	0.555	0.465	0.52	0.42	0.505	0.545	0.385	0.52	0.39	0.47	0.475	0.59	0.575	0.435	0.52	0.445	0.565	0.425	0.48	0.535	0.49	0.545	0.59	0.545	0.43	0.55	0.485	0.49	0.52	0.54	0.425	0.51	0.475	0.455	0.555	0.49	0.5	0.55
	0.56	0.485	0.51	0.48	0.46	0.56	0.45	0.5	0.51	0.565	0.47	0.42	0.63	0.51	0.485	0.55	0.525	0.46	0.46	0.56	0.525	0.485	0.51	0.505	0.435	0.54	0.545	0.46	0.49	0.535	0.515	0.455	0.515	0.49	0.54	0.5	0.47	0.555	0.535	0.45	0.51
	0.475	0.405	0.475	0.53	0.495	0.485	0.535	0.575	0.51	0.48	0.505	0.45	0.495	0.52	0.52	0.47	0.435	0.43	0.48	0.585	0.485	0.51	0.535	0.44	0.475	0.445	0.52	0.47	0.57	0.555	0.43	0.465	0.46	0.445	0.485	0.47	0.495	0.445	0.565	0.515	0.485
	0.495	0.585	0.505	0.51	0.455	0.54	0.455	0.475	0.59	0.53	0.445	0.55	0.49	0.535	0.58	0.515	0.465	0.58	0.455	0.52	0.475	0.52	0.515	0.485	0.505	0.475	0.6	0.48	0.47	0.46	0.425	0.485	0.53	0.48	0.57	0.525	0.46	0.525	0.56	0.47	0.435
	0.495	0.565	0.49	0.575	0.555	0.5	0.535	0.5	0.455	0.59	0.415	0.46	0.53	0.55	0.54	0.55	0.53	0.455	0.585	0.47	0.5	0.475	0.505	0.58	0.42	0.49	0.545	0.575	0.515	0.51	0.525	0.55	0.54	0.475	0.485	0.505	0.485	0.475	0.505	0.46	0.475
	0.55	0.55	0.46	0.585	0.475	0.545	0.475	0.455	0.49	0.555	0.565	0.445	0.455	0.42	0.615	0.5	0.5	0.525	0.555	0.57	0.425	0.57	0.505	0.45	0.455	0.525	0.525	0.465	0.535	0.505	0.43	0.43	0.505	0.515	0.51	0.485	0.475	0.465	0.485	0.475	0.5
	0.5	0.425	0.44	0.455	0.48	0.49	0.45	0.515	0.46	0.48	0.475	0.495	0.55	0.49	0.49	0.495	0.55	0.52	0.55	0.49	0.5	0.5	0.475	0.575	0.525	0.46	0.57	0.485	0.445	0.57	0.525	0.5	0.505	0.51	0.495	0.49	0.51	0.55	0.46	0.525	0.43
	0.535	0.59	0.475	0.57	0.45	0.52	0.495	0.555	0.445	0.46	0.475	0.45	0.49	0.565	0.425	0.475	0.435	0.465	0.46	0.545	0.475	0.45	0.47	0.515	0.485	0.465	0.455	0.495	0.48	0.58	0.56	0.495	0.475	0.475	0.51	0.465	0.595	0.52	0.465	0.44	0.52
	0.54	0.55	0.455	0.505	0.565	0.55	0.52	0.605	0.55	0.515	0.545	0.48	0.45	0.525	0.525	0.485	0.405	0.485	0.465	0.47	0.545	0.57	0.54	0.46	0.44	0.515	0.475	0.5	0.465	0.645	0.47	0.51	0.445	0.545	0.47	0.48	0.455	0.595	0.49	0.58	0.52
	0.5	0.51	0.465	0.48	0.41	0.595	0.5	0.43	0.47	0.505	0.53	0.545	0.49	0.54	0.61	0.4	0.445	0.47	0.525	0.46	0.515	0.545	0.54	0.58	0.48	0.465	0.505	0.52	0.51	0.525	0.515	0.52	0.475	0.465	0.505	0.505	0.46	0.525	0.515	0.395	0.47
	0.545	0.445	0.52	0.49	0.38	0.47	0.535	0.54	0.43	0.51	0.47	0.535	0.585	0.515	0.405	0.475	0.485	0.49	0.43	0.49	0.56	0.505	0.48	0.505	0.545	0.425	0.54	0.53	0.445	0.505	0.49	0.495	0.455	0.505	0.55	0.445	0.48	0.535	0.42	0.455	0.51
	0.545	0.555	0.4	0.53	0.52	0.5	0.55	0.43	0.555	0.515	0.55	0.455	0.52	0.52	0.51	0.545	0.495	0.5	0.46	0.445	0.4	0.565	0.47	0.54	0.515	0.525	0.525	0.51	0.455	0.53	0.6	0.52	0.485	0.495	0.525	0.495	0.535	0.445	0.535	0.45	0.48
	0.57	0.555	0.49	0.475	0.495	0.53	0.53	0.47	0.49	0.55	0.515	0.48	0.455	0.5	0.49	0.43	0.475	0.59	0.45	0.54	0.49	0.57	0.415	0.5	0.5	0.485	0.55	0.525	0.565	0.56	0.48	0.45	0.44	0.52	0.455	0.485	0.435	0.4	0.595	0.435	0.445
	0.49	0.47	0.42	0.575	0.485	0.5	0.555	0.47	0.455	0.5	0.5	0.56	0.49	0.54	0.545	0.5	0.47	0.53	0.5	0.52	0.52	0.515	0.46	0.54	0.51	0.485	0.465	0.61	0.555	0.535	0.485	0.53	0.505	0.515	0.49	0.48	0.495	0.545	0.495	0.54	0.47
	0.52	0.525	0.475	0.51	0.38	0.57	0.5	0.445	0.485	0.475	0.535	0.525	0.52	0.4	0.44	0.51	0.44	0.515	0.54	0.52	0.49	0.505	0.475	0.5	0.48	0.445	0.47	0.59	0.55	0.455	0.42	0.47	0.52	0.455	0.49	0.505	0.48	0.465	0.485	0.555	0.475
	0.51	0.475	0.49	0.48	0.475	0.52	0.505	0.52	0.565	0.565	0.435	0.45	0.475	0.555	0.53	0.495	0.465	0.46	0.45	0.565	0.51	0.51	0.455	0.5	0.415	0.42	0.48	0.48	0.535	0.5	0.51	0.44	0.5	0.5	0.55	0.485	0.495	0.44	0.485	0.445	0.525
	0.47	0.485	0.405	0.52	0.49	0.485	0.525	0.53	0.55	0.545	0.515	0.525	0.48	0.51	0.45	0.52	0.44	0.49	0.475	0.56	0.455	0.425	0.485	0.515	0.485	0.54	0.605	0.46	0.55	0.62	0.435	0.55	0.49	0.515	0.49	0.45	0.52	0.475	0.525	0.495	0.53
	0.525	0.46	0.49	0.54	0.49	0.5	0.51	0.52	0.545	0.53	0.48	0.485	0.505	0.55	0.52	0.47	0.48	0.53	0.47	0.47	0.525	0.54	0.48	0.47	0.505	0.54	0.52	0.47	0.51	0.495	0.555	0.52	0.545	0.55	0.48	0.485	0.365	0.55	0.445	0.415	0.51
	0.54	0.49	0.45	0.54	0.485	0.53	0.5	0.49	0.5	0.535	0.54	0.45	0.5	0.495	0.495	0.525	0.5	0.575	0.47	0.485	0.57	0.56	0.505	0.46	0.45	0.5	0.415	0.44	0.495	0.52	0.535	0.515	0.525	0.49	0.49	0.47	0.545	0.475	0.475	0.475	0.545
	0.555	0.44	0.565	0.5	0.465	0.52	0.515	0.47	0.49	0.485	0.485	0.495	0.6	0.57	0.51	0.515	0.51	0.59	0.37	0.525	0.54	0.46	0.52	0.445	0.48	0.475	0.545	0.485	0.44	0.54	0.475	0.5	0.535	0.555	0.52	0.515	0.61	0.51	0.525	0.49	0.465
	0.47	0.52	0.46	0.5	0.44	0.55	0.565	0.555	0.51	0.55	0.485	0.44	0.575	0.485	0.45	0.435	0.52	0.615	0.44	0.435	0.485	0.505	0.455	0.54	0.51	0.56	0.515	0.49	0.42	0.53	0.455	0.52	0.595	0.54	0.555	0.52	0.58	0.465	0.405	0.51	0.39
	0.525	0.42	0.52	0.59	0.44	0.455	0.505	0.49	0.525	0.44	0.49	0.42	0.425	0.53	0.44	0.49	0.49	0.53	0.485	0.56	0.535	0.465	0.525	0.49	0.465	0.49	0.485	0.47	0.54	0.565	0.485	0.46	0.515	0.495	0.6	0.47	0.555	0.485	0.54	0.47	0.515
	0.505	0.525	0.475	0.535	0.515	0.475	0.515	0.525	0.445	0.55	0.545	0.405	0.59	0.585	0.495	0.45	0.465	0.56	0.49	0.55	0.53	0.51	0.535	0.57	0.495	0.54	0.515	0.5	0.49	0.635	0.45	0.425	0.515	0.445	0.49	0.49	0.495	0.515	0.54	0.485	0.52
	0.565	0.55	0.59	0.525	0.455	0.525	0.505	0.525	0.575	0.615	0.485	0.44	0.465	0.455	0.575	0.54	0.535	0.49	0.51	0.41	0.465	0.525	0.55	0.425	0.505	0.5	0.515	0.53	0.535	0.515	0.52	0.46	0.45	0.575	0.475	0.465	0.51	0.51	0.485	0.415	0.455
	0.495	0.445	0.515	0.515	0.5	0.47	0.52	0.44	0.465	0.485	0.505	0.52	0.465	0.475	0.54	0.525	0.495	0.485	0.545	0.565	0.515	0.535	0.43	0.53	0.5	0.505	0.51	0.45	0.475	0.6	0.57	0.48	0.485	0.57	0.545	0.485	0.46	0.56	0.53	0.495	0.495
	0.565	0.515	0.53	0.455	0.505	0.54	0.54	0.495	0.415	0.49	0.455	0.48	0.525	0.49	0.55	0.5	0.445	0.435	0.5	0.59	0.47	0.485	0.46	0.45	0.465	0.515	0.47	0.455	0.495	0.51	0.435	0.53	0.585	0.535	0.51	0.525	0.545	0.49	0.555	0.465	0.525
	0.5	0.46	0.545	0.545	0.505	0.525	0.495	0.45	0.565	0.545	0.47	0.485	0.54	0.48	0.595	0.46	0.505	0.48	0.495	0.54	0.515	0.48	0.505	0.495	0.545	0.465	0.5	0.535	0.485	0.49	0.475	0.53	0.54	0.42	0.48	0.5	0.475	0.455	0.48	0.56	0.555
	0.54	0.525	0.55	0.52	0.47	0.54	0.455	0.475	0.515	0.535	0.52	0.415	0.46	0.48	0.415	0.555	0.43	0.475	0.53	0.59	0.52	0.58	0.54	0.58	0.54	0.5	0.505	0.345	0.475	0.64	0.63	0.435	0.445	0.455	0.55	0.465	0.535	0.525	0.47	0.51	0.51
	0.455	0.59	0.42	0.48	0.51	0.51	0.5	0.495	0.49	0.515	0.505	0.46	0.475	0.5	0.505	0.51	0.415	0.47	0.5	0.52	0.57	0.53	0.49	0.465	0.565	0.515	0.58	0.525	0.53	0.455	0.5	0.53	0.55	0.57	0.515	0.515	0.5	0.515	0.52	0.475	0.475
	0.53	0.455	0.44	0.49	0.45	0.485	0.525	0.505	0.475	0.55	0.485	0.455	0.51	0.51	0.515	0.505	0.515	0.465	0.505	0.49	0.48	0.54	0.545	0.53	0.48	0.485	0.53	0.375	0.555	0.54	0.48	0.49	0.495	0.515	0.535	0.495	0.55	0.51	0.46	0.53	0.525
	0.5	0.47	0.45	0.515	0.445	0.485	0.51	0.54	0.485	0.425	0.475	0.5	0.505	0.485	0.57	0.52	0.44	0.61	0.47	0.475	0.5	0.52	0.545	0.48	0.505	0.555	0.545	0.485	0.55	0.48	0.47	0.56	0.46	0.52	0.535	0.475	0.5	0.555	0.395	0.49	0.58
	0.6	0.565	0.435	0.44	0.5	0.52	0.48	0.525	0.475	0.525	0.49	0.49	0.505	0.425	0.56	0.445	0.505	0.54	0.555	0.475	0.47	0.54	0.435	0.41	0.48	0.605	0.5	0.515	0.58	0.595	0.52	0.46	0.415	0.525	0.465	0.49	0.5	0.49	0.515	0.495	0.485
	0.5	0.51	0.425	0.425	0.51	0.54	0.52	0.525	0.405	0.575	0.49	0.475	0.515	0.505	0.47	0.565	0.395	0.55	0.485	0.51	0.54	0.445	0.49	0.535	0.5	0.43	0.52	0.555	0.48	0.445	0.48	0.445	0.535	0.46	0.545	0.495	0.43	0.48	0.5	0.52	0.495
	0.52	0.505	0.405	0.46	0.56	0.625	0.475	0.47	0.53	0.5	0.425	0.485	0.525	0.535	0.475	0.42	0.445	0.47	0.5	0.49	0.46	0.455	0.5	0.57	0.56	0.515	0.5	0.43	0.505	0.5	0.44	0.46	0.52	0.49	0.555	0.49	0.485	0.52	0.49	0.53	0.495
	0.575	0.44	0.42	0.515	0.53	0.515	0.425	0.59	0.585	0.485	0.52	0.42	0.485	0.485	0.45	0.54	0.51	0.505	0.5	0.565	0.485	0.495	0.44	0.435	0.475	0.56	0.56	0.43	0.46	0.52	0.47	0.36	0.54	0.42	0.525	0.55	0.535	0.495	0.495	0.545	0.5
	0.49	0.52	0.525	0.5	0.45	0.48	0.495	0.52	0.52	0.53	0.49	0.47	0.52	0.48	0.425	0.575	0.455	0.46	0.5	0.525	0.5	0.54	0.515	0.45	0.53	0.52	0.47	0.58	0.53	0.555	0.47	0.475	0.46	0.49	0.555	0.46	0.52	0.51	0.56	0.515	0.49
	0.47	0.475	0.495	0.475	0.465	0.565	0.475	0.605	0.535	0.475	0.46	0.5	0.535	0.475	0.46	0.48	0.455	0.585	0.465	0.475	0.505	0.515	0.41	0.525	0.455	0.455	0.51	0.485	0.525	0.56	0.53	0.52	0.465	0.485	0.545	0.505	0.425	0.42	0.52	0.5	0.49
	0.54	0.52	0.46	0.505	0.455	0.49	0.435	0.545	0.505	0.55	0.515	0.5	0.545	0.52	0.565	0.44	0.46	0.47	0.495	0.465	0.455	0.495	0.445	0.435	0.46	0.44	0.535	0.515	0.52	0.515	0.5	0.48	0.51	0.535	0.535	0.535	0.445	0.425	0.5	0.435	0.47
	0.52	0.59	0.565	0.445	0.485	0.51	0.515	0.48	0.46	0.48	0.55	0.555	0.54	0.57	0.545	0.565	0.47	0.5	0.52	0.515	0.5	0.505	0.475	0.535	0.5	0.485	0.47	0.495	0.46	0.64	0.475	0.525	0.485	0.52	0.48	0.44	0.51	0.47	0.495	0.495	0.545
	0.54	0.51	0.5	0.465	0.455	0.535	0.495	0.51	0.47	0.49	0.495	0.375	0.46	0.46	0.52	0.505	0.475	0.59	0.46	0.54	0.465	0.535	0.51	0.465	0.43	0.59	0.52	0.485	0.57	0.495	0.435	0.525	0.51	0.455	0.405	0.47	0.485	0.565	0.53	0.425	0.435
	0.485	0.455	0.475	0.545	0.52	0.515	0.54	0.525	0.455	0.49	0.47	0.555	0.5	0.595	0.54	0.56	0.495	0.49	0.605	0.535	0.515	0.56	0.42	0.54	0.49	0.545	0.47	0.55	0.53	0.565	0.48	0.595	0.44	0.455	0.535	0.515	0.6	0.515	0.51	0.515	0.48
	0.475	0.465	0.415	0.48	0.62	0.6	0.495	0.435	0.52	0.595	0.515	0.415	0.53	0.415	0.475	0.54	0.48	0.535	0.45	0.495	0.415	0.56	0.435	0.53	0.485	0.445	0.41	0.445	0.53	0.575	0.4	0.485	0.43	0.53	0.55	0.545	0.59	0.59	0.54	0.485	0.47
	0.475	0.6	0.445	0.55	0.435	0.485	0.545	0.525	0.595	0.49	0.535	0.465	0.545	0.535	0.495	0.455	0.505	0.48	0.485	0.435	0.49	0.46	0.515	0.575	0.515	0.5	0.455	0.465	0.475	0.465	0.475	0.555	0.48	0.51	0.575	0.45	0.49	0.55	0.45	0.515	0.44
	0.525	0.625	0.515	0.525	0.465	0.565	0.495	0.555	0.54	0.615	0.53	0.52	0.535	0.46	0.45	0.555	0.46	0.46	0.53	0.59	0.495	0.5	0.52	0.585	0.53	0.575	0.51	0.46	0.52	0.53	0.44	0.47	0.53	0.525	0.485	0.525	0.49	0.515	0.49	0.595	0.44
	0.575	0.565	0.475	0.51	0.555	0.54	0.46	0.46	0.52	0.515	0.44	0.465	0.48	0.465	0.515	0.46	0.43	0.425	0.5	0.45	0.44	0.485	0.575	0.52	0.5	0.455	0.45	0.45	0.52	0.525	0.485	0.51	0.47	0.495	0.56	0.555	0.54	0.52	0.5	0.515	0.43
	0.545	0.515	0.425	0.465	0.43	0.42	0.465	0.51	0.41	0.505	0.505	0.475	0.51	0.535	0.535	0.485	0.485	0.535	0.545	0.47	0.485	0.41	0.545	0.515	0.425	0.43	0.465	0.53	0.425	0.535	0.385	0.43	0.52	0.445	0.505	0.49	0.52	0.525	0.5	0.41	0.51
	0.545	0.48	0.48	0.545	0.525	0.525	0.49	0.5	0.57	0.47	0.535	0.46	0.535	0.44	0.51	0.495	0.505	0.52	0.485	0.495	0.475	0.465	0.525	0.545	0.43	0.4	0.49	0.53	0.44	0.58	0.505	0.495	0.495	0.43	0.535	0.535	0.51	0.485	0.54	0.505	0.435
	0.51	0.505	0.53	0.49	0.495	0.56	0.57	0.5	0.5	0.595	0.47	0.49	0.56	0.44	0.505	0.495	0.535	0.42	0.485	0.585	0.48	0.51	0.425	0.575	0.445	0.5	0.45	0.55	0.4	0.515	0.455	0.46	0.5	0.505	0.54	0.475	0.5	0.515	0.535	0.45	0.515
	0.57	0.455	0.475	0.54	0.445	0.52	0.52	0.44	0.515	0.485	0.49	0.485	0.56	0.345	0.49	0.525	0.485	0.545	0.485	0.525	0.49	0.415	0.555	0.57	0.565	0.49	0.505	0.5	0.515	0.51	0.45	0.445	0.48	0.48	0.55	0.45	0.56	0.51	0.585	0.485	0.445
	0.455	0.52	0.535	0.51	0.53	0.495	0.535	0.655	0.515	0.485	0.505	0.435	0.46	0.43	0.45	0.38	0.385	0.455	0.455	0.505	0.54	0.475	0.515	0.46	0.495	0.425	0.445	0.455	0.54	0.515	0.45	0.45	0.575	0.475	0.505	0.57	0.465	0.49	0.5	0.415	0.525
	0.51	0.47	0.435	0.55	0.505	0.425	0.5	0.51	0.49	0.48	0.575	0.51	0.425	0.545	0.58	0.505	0.515	0.53	0.56	0.535	0.555	0.605	0.47	0.44	0.515	0.515	0.595	0.48	0.435	0.635	0.545	0.485	0.465	0.47	0.495	0.535	0.52	0.45	0.465	0.485	0.45
	0.45	0.535	0.545	0.505	0.45	0.515	0.465	0.53	0.485	0.52	0.565	0.52	0.575	0.465	0.45	0.52	0.465	0.52	0.43	0.43	0.47	0.54	0.47	0.5	0.485	0.505	0.52	0.41	0.46	0.565	0.52	0.515	0.45	0.415	0.425	0.54	0.51	0.51	0.59	0.51	0.475
	0.565	0.475	0.455	0.555	0.49	0.455	0.525	0.51	0.455	0.545	0.46	0.475	0.485	0.505	0.515	0.59	0.44	0.48	0.495	0.485	0.525	0.455	0.535	0.5	0.395	0.495	0.53	0.495	0.475	0.53	0.49	0.515	0.515	0.515	0.525	0.48	0.505	0.525	0.55	0.54	0.485
	0.505	0.545	0.405	0.51	0.555	0.54	0.545	0.585	0.425	0.55	0.515	0.53	0.48	0.51	0.59	0.49	0.505	0.46	0.545	0.525	0.53	0.465	0.525	0.455	0.555	0.58	0.48	0.47	0.475	0.555	0.445	0.575	0.47	0.45	0.405	0.435	0.45	0.485	0.5	0.455	0.49
	0.585	0.515	0.505	0.47	0.42	0.505	0.505	0.595	0.53	0.59	0.535	0.37	0.52	0.53	0.515	0.525	0.49	0.53	0.495	0.515	0.485	0.545	0.445	0.525	0.485	0.49	0.435	0.465	0.49	0.505	0.51	0.505	0.565	0.48	0.495	0.505	0.505	0.565	0.505	0.525	0.54
	0.515	0.53	0.52	0.495	0.455	0.515	0.545	0.555	0.475	0.54	0.545	0.515	0.465	0.5	0.505	0.51	0.405	0.47	0.535	0.54	0.515	0.455	0.435	0.485	0.515	0.55	0.52	0.49	0.52	0.585	0.425	0.49	0.495	0.42	0.465	0.45	0.485	0.505	0.525	0.585	0.5
	0.53	0.535	0.5	0.525	0.445	0.555	0.41	0.51	0.48	0.58	0.47	0.52	0.465	0.525	0.54	0.51	0.52	0.51	0.44	0.535	0.525	0.505	0.545	0.415	0.475	0.47	0.495	0.485	0.465	0.45	0.47	0.45	0.515	0.555	0.525	0.43	0.46	0.455	0.505	0.47	0.5
	0.5	0.54	0.405	0.58	0.435	0.47	0.44	0.565	0.425	0.535	0.5	0.41	0.53	0.52	0.535	0.48	0.46	0.45	0.44	0.62	0.46	0.45	0.56	0.45	0.515	0.54	0.405	0.525	0.53	0.565	0.48	0.585	0.495	0.45	0.54	0.505	0.57	0.495	0.505	0.44	0.475
	0.505	0.51	0.445	0.575	0.515	0.52	0.49	0.565	0.56	0.47	0.575	0.455	0.49	0.48	0.485	0.545	0.475	0.495	0.505	0.51	0.53	0.46	0.535	0.47	0.56	0.485	0.535	0.405	0.5	0.53	0.535	0.525	0.49	0.51	0.49	0.465	0.41	0.495	0.45	0.48	0.565
	0.445	0.485	0.495	0.495	0.435	0.52	0.48	0.43	0.47	0.525	0.52	0.455	0.515	0.435	0.575	0.455	0.48	0.44	0.42	0.48	0.53	0.475	0.56	0.525	0.53	0.51	0.5	0.485	0.5	0.58	0.465	0.5	0.545	0.435	0.42	0.46	0.435	0.575	0.505	0.475	0.43
	0.495	0.435	0.505	0.47	0.52	0.49	0.45	0.495	0.555	0.485	0.515	0.425	0.46	0.45	0.535	0.45	0.44	0.455	0.505	0.46	0.49	0.525	0.565	0.545	0.435	0.555	0.505	0.53	0.52	0.56	0.455	0.545	0.47	0.485	0.51	0.46	0.475	0.505	0.46	0.455	0.515
	0.52	0.535	0.47	0.555	0.455	0.51	0.525	0.445	0.455	0.58	0.535	0.505	0.545	0.595	0.48	0.425	0.47	0.535	0.525	0.53	0.54	0.415	0.505	0.495	0.555	0.56	0.48	0.465	0.51	0.54	0.505	0.475	0.495	0.495	0.43	0.46	0.45	0.545	0.5	0.505	0.49
	0.585	0.435	0.57	0.625	0.41	0.55	0.495	0.48	0.51	0.485	0.52	0.455	0.48	0.475	0.425	0.425	0.495	0.565	0.425	0.535	0.52	0.615	0.48	0.475	0.47	0.47	0.505	0.56	0.425	0.515	0.47	0.49	0.5	0.58	0.595	0.555	0.5	0.5	0.45	0.485	0.42
	0.55	0.515	0.425	0.51	0.47	0.47	0.46	0.49	0.465	0.535	0.525	0.405	0.51	0.505	0.505	0.485	0.525	0.555	0.495	0.48	0.56	0.44	0.505	0.405	0.555	0.545	0.46	0.46	0.475	0.56	0.5	0.47	0.465	0.485	0.48	0.53	0.56	0.53	0.565	0.45	0.52
	0.55	0.54	0.4	0.52	0.595	0.575	0.47	0.5	0.51	0.495	0.585	0.455	0.535	0.545	0.54	0.565	0.53	0.525	0.47	0.485	0.49	0.55	0.45	0.455	0.525	0.525	0.555	0.48	0.445	0.595	0.51	0.505	0.52	0.51	0.41	0.5	0.5	0.52	0.535	0.485	0.475
	0.435	0.525	0.475	0.44	0.415	0.555	0.49	0.46	0.595	0.48	0.51	0.56	0.45	0.5	0.505	0.385	0.465	0.485	0.5	0.545	0.42	0.505	0.5	0.43	0.525	0.5	0.44	0.475	0.525	0.545	0.535	0.56	0.515	0.525	0.505	0.49	0.375	0.435	0.465	0.455	0.43
	0.525	0.515	0.455	0.58	0.485	0.485	0.49	0.515	0.54	0.51	0.51	0.5	0.445	0.475	0.485	0.545	0.43	0.45	0.52	0.48	0.47	0.515	0.545	0.39	0.495	0.53	0.49	0.525	0.455	0.575	0.4	0.475	0.53	0.47	0.56	0.43	0.465	0.55	0.485	0.445	0.48
	0.525	0.45	0.49	0.48	0.515	0.54	0.525	0.555	0.49	0.58	0.595	0.415	0.57	0.525	0.47	0.465	0.42	0.465	0.485	0.53	0.55	0.505	0.48	0.525	0.395	0.55	0.475	0.525	0.565	0.54	0.525	0.48	0.45	0.5	0.465	0.565	0.485	0.475	0.55	0.5	0.495
	0.485	0.465	0.46	0.43	0.44	0.535	0.515	0.53	0.495	0.44	0.51	0.445	0.525	0.5	0.44	0.53	0.555	0.475	0.55	0.49	0.525	0.41	0.49	0.525	0.44	0.39	0.45	0.49	0.42	0.53	0.485	0.495	0.475	0.53	0.495	0.52	0.555	0.58	0.465	0.41	0.48
	0.48	0.575	0.51	0.45	0.405	0.52	0.575	0.54	0.51	0.645	0.53	0.5	0.505	0.48	0.56	0.52	0.485	0.505	0.51	0.48	0.47	0.535	0.45	0.51	0.595	0.52	0.45	0.53	0.545	0.44	0.415	0.45	0.49	0.565	0.445	0.465	0.48	0.56	0.46	0.475	0.54
	0.52	0.44	0.535	0.525	0.51	0.57	0.49	0.53	0.545	0.505	0.49	0.375	0.495	0.515	0.545	0.595	0.545	0.5	0.555	0.55	0.52	0.505	0.4	0.43	0.5	0.535	0.515	0.43	0.555	0.515	0.53	0.405	0.56	0.41	0.525	0.49	0.53	0.495	0.425	0.505	0.465
	0.435	0.51	0.415	0.46	0.59	0.5	0.485	0.58	0.49	0.505	0.485	0.435	0.55	0.505	0.45	0.46	0.415	0.52	0.5	0.565	0.545	0.435	0.49	0.475	0.425	0.535	0.475	0.51	0.565	0.56	0.475	0.57	0.495	0.525	0.515	0.49	0.505	0.57	0.405	0.55	0.4
	0.555	0.615	0.555	0.475	0.46	0.64	0.55	0.56	0.52	0.485	0.5	0.535	0.485	0.5	0.535	0.475	0.45	0.515	0.41	0.5	0.43	0.49	0.5	0.455	0.455	0.47	0.42	0.545	0.53	0.6	0.46	0.545	0.545	0.535	0.515	0.495	0.485	0.52	0.475	0.43	0.475
	0.55	0.485	0.505	0.5	0.47	0.475	0.5	0.58	0.48	0.52	0.475	0.395	0.55	0.445	0.46	0.42	0.49	0.445	0.5	0.355	0.495	0.555	0.525	0.5	0.5	0.49	0.5	0.505	0.595	0.505	0.45	0.615	0.57	0.55	0.47	0.52	0.495	0.43	0.59	0.515	0.495
	0.525	0.47	0.54	0.525	0.435	0.49	0.495	0.545	0.44	0.56	0.44	0.52	0.475	0.495	0.45	0.455	0.49	0.56	0.495	0.5	0.53	0.545	0.48	0.53	0.49	0.45	0.52	0.42	0.43	0.51	0.505	0.425	0.46	0.53	0.525	0.49	0.535	0.505	0.45	0.415	0.48
	0.56	0.47	0.505	0.485	0.395	0.56	0.545	0.535	0.475	0.555	0.445	0.52	0.445	0.535	0.56	0.505	0.48	0.515	0.52	0.555	0.55	0.475	0.485	0.52	0.6	0.5	0.47	0.46	0.48	0.575	0.51	0.475	0.6	0.485	0.48	0.59	0.45	0.445	0.54	0.54	0.475
	0.44	0.545	0.51	0.445	0.415	0.55	0.44	0.46	0.57	0.54	0.61	0.44	0.545	0.505	0.515	0.445	0.555	0.505	0.48	0.525	0.48	0.505	0.51	0.47	0.585	0.56	0.495	0.505	0.495	0.55	0.495	0.575	0.5	0.545	0.525	0.48	0.555	0.47	0.595	0.58	0.49
	0.545	0.485	0.485	0.545	0.455	0.48	0.615	0.45	0.54	0.62	0.55	0.47	0.47	0.465	0.54	0.545	0.54	0.49	0.465	0.575	0.535	0.505	0.52	0.505	0.435	0.545	0.485	0.525	0.445	0.51	0.505	0.5	0.44	0.435	0.54	0.545	0.5	0.535	0.515	0.51	0.435
	0.55	0.46	0.455	0.47	0.475	0.61	0.525	0.575	0.47	0.51	0.505	0.545	0.43	0.55	0.5	0.43	0.42	0.49	0.49	0.415	0.505	0.425	0.55	0.55	0.5	0.46	0.465	0.515	0.465	0.515	0.46	0.445	0.505	0.485	0.55	0.485	0.54	0.425	0.48	0.5	0.45
	0.53	0.46	0.49	0.51	0.505	0.56	0.465	0.46	0.495	0.475	0.47	0.405	0.54	0.515	0.49	0.545	0.49	0.45	0.485	0.41	0.475	0.545	0.49	0.505	0.47	0.48	0.49	0.49	0.515	0.495	0.5	0.545	0.505	0.505	0.49	0.565	0.515	0.525	0.455	0.495	0.615
	0.46	0.495	0.47	0.525	0.465	0.5	0.41	0.575	0.57	0.55	0.49	0.54	0.485	0.525	0.5	0.515	0.53	0.555	0.475	0.415	0.5	0.525	0.395	0.465	0.465	0.5	0.525	0.505	0.5	0.54	0.515	0.52	0.505	0.485	0.495	0.565	0.545	0.49	0.495	0.535	0.485
	0.53	0.515	0.505	0.485	0.49	0.545	0.435	0.535	0.515	0.49	0.475	0.445	0.54	0.485	0.48	0.45	0.48	0.585	0.42	0.525	0.5	0.48	0.495	0.515	0.5	0.45	0.545	0.495	0.54	0.525	0.475	0.435	0.555	0.505	0.505	0.55	0.5	0.47	0.535	0.465	0.54
	0.54	0.51	0.49	0.47	0.49	0.47	0.45	0.54	0.54	0.455	0.515	0.475	0.45	0.49	0.585	0.405	0.445	0.52	0.53	0.47	0.435	0.525	0.49	0.49	0.47	0.5	0.55	0.435	0.5	0.58	0.475	0.52	0.555	0.535	0.54	0.53	0.47	0.555	0.525	0.55	0.475
	0.485	0.445	0.59	0.49	0.53	0.57	0.58	0.585	0.5	0.615	0.465	0.535	0.485	0.5	0.48	0.45	0.505	0.515	0.475	0.475	0.525	0.48	0.52	0.485	0.545	0.52	0.47	0.51	0.48	0.49	0.415	0.53	0.45	0.51	0.53	0.445	0.465	0.52	0.505	0.475	0.465
phase3_shuffle	0.53	0.585	0.49	0.555	0.56	0.395	0.49	0.475	0.48	0.51	0.56	0.5	0.46	0.625	0.56	0.555	0.57	0.52	0.375	0.555	0.49	0.48	0.515	0.505	0.46	0.515	0.405	0.44	0.56	0.54	0.55	0.465	0.39	0.57	0.53	0.415	0.44	0.405	0.52	0.485	0.585
	0.53	0.59	0.54	0.62	0.445	0.505	0.465	0.55	0.445	0.5	0.53	0.53	0.47	0.575	0.445	0.57	0.52	0.545	0.315	0.58	0.49	0.48	0.47	0.595	0.57	0.505	0.51	0.445	0.465	0.62	0.44	0.545	0.47	0.495	0.48	0.455	0.48	0.36	0.515	0.555	0.64
	0.375	0.525	0.575	0.455	0.515	0.495	0.335	0.515	0.445	0.57	0.585	0.485	0.41	0.58	0.45	0.425	0.525	0.475	0.515	0.465	0.455	0.465	0.525	0.53	0.525	0.395	0.47	0.47	0.52	0.42	0.46	0.515	0.58	0.4	0.445	0.555	0.545	0.33	0.54	0.48	0.55
	0.545	0.6	0.535	0.52	0.53	0.47	0.47	0.545	0.4	0.63	0.57	0.49	0.475	0.49	0.5	0.605	0.48	0.66	0.44	0.445	0.605	0.525	0.455	0.515	0.53	0.385	0.45	0.525	0.415	0.47	0.45	0.595	0.63	0.49	0.585	0.46	0.6	0.545	0.56	0.58	0.465
	0.46	0.53	0.565	0.64	0.415	0.54	0.44	0.66	0.395	0.485	0.595	0.435	0.585	0.415	0.485	0.5	0.535	0.49	0.39	0.53	0.38	0.46	0.47	0.495	0.47	0.585	0.46	0.47	0.47	0.45	0.53	0.565	0.445	0.595	0.43	0.455	0.495	0.535	0.495	0.48	0.495
	0.515	0.555	0.545	0.35	0.46	0.545	0.48	0.5	0.455	0.465	0.555	0.545	0.67	0.575	0.425	0.465	0.57	0.475	0.455	0.42	0.56	0.625	0.515	0.41	0.365	0.395	0.5	0.425	0.56	0.43	0.455	0.535	0.495	0.465	0.615	0.395	0.535	0.415	0.45	0.56	0.545
	0.515	0.505	0.54	0.425	0.485	0.5	0.45	0.54	0.405	0.485	0.475	0.505	0.52	0.54	0.515	0.415	0.57	0.525	0.5	0.55	0.48	0.535	0.405	0.465	0.48	0.475	0.615	0.48	0.475	0.46	0.435	0.585	0.32	0.43	0.405	0.53	0.63	0.58	0.495	0.495	0.575
	0.425	0.555	0.515	0.525	0.48	0.495	0.38	0.57	0.375	0.56	0.55	0.49	0.525	0.61	0.59	0.47	0.56	0.5	0.51	0.53	0.54	0.53	0.34	0.47	0.45	0.425	0.48	0.43	0.435	0.475	0.495	0.625	0.44	0.47	0.51	0.455	0.54	0.365	0.485	0.455	0.595
	0.495	0.38	0.57	0.435	0.5	0.485	0.385	0.445	0.425	0.5	0.395	0.44	0.6	0.55	0.43	0.48	0.555	0.545	0.38	0.38	0.57	0.465	0.38	0.465	0.385	0.375	0.46	0.395	0.505	0.45	0.5	0.565	0.305	0.625	0.44	0.385	0.47	0.51	0.435	0.69	0.475
	0.575	0.53	0.525	0.545	0.47	0.585	0.455	0.54	0.43	0.61	0.54	0.57	0.68	0.465	0.53	0.36	0.57	0.64	0.39	0.58	0.575	0.575	0.445	0.49	0.38	0.5	0.435	0.41	0.455	0.535	0.64	0.56	0.49	0.595	0.57	0.465	0.575	0.43	0.42	0.56	0.555
	0.505	0.555	0.485	0.505	0.38	0.46	0.485	0.545	0.53	0.545	0.51	0.41	0.5	0.52	0.555	0.43	0.57	0.455	0.475	0.515	0.515	0.38	0.42	0.465	0.405	0.455	0.52	0.38	0.445	0.455	0.435	0.515	0.46	0.415	0.53	0.485	0.55	0.525	0.535	0.435	0.455
	0.515	0.595	0.41	0.575	0.69	0.535	0.43	0.57	0.455	0.46	0.535	0.42	0.43	0.465	0.44	0.445	0.535	0.575	0.385	0.465	0.425	0.51	0.475	0.485	0.49	0.455	0.605	0.54	0.51	0.48	0.37	0.585	0.46	0.52	0.57	0.455	0.54	0.375	0.425	0.55	0.56
	0.465	0.51	0.49	0.445	0.655	0.45	0.56	0.465	0.44	0.605	0.575	0.55	0.57	0.53	0.47	0.465	0.455	0.565	0.395	0.5	0.49	0.475	0.46	0.575	0.53	0.63	0.475	0.555	0.56	0.385	0.41	0.535	0.445	0.495	0.41	0.5	0.605	0.465	0.415	0.58	0.53
	0.55	0.48	0.54	0.56	0.44	0.56	0.39	0.465	0.35	0.545	0.52	0.445	0.49	0.54	0.525	0.55	0.595	0.435	0.46	0.565	0.48	0.48	0.505	0.435	0.39	0.515	0.445	0.495	0.435	0.46	0.475	0.49	0.495	0.515	0.435	0.455	0.53	0.445	0.485	0.375	0.56
	0.535	0.51	0.5	0.595	0.45	0.495	0.46	0.55	0.455	0.535	0.535	0.475	0.405	0.615	0.47	0.47	0.535	0.65	0.47	0.445	0.51	0.59	0.495	0.505	0.415	0.445	0.53	0.39	0.495	0.465	0.51	0.515	0.48	0.455	0.495	0.43	0.565	0.475	0.47	0.55	0.425
	0.51	0.4	0.565	0.47	0.46	0.495	0.47	0.495	0.46	0.585	0.545	0.525	0.48	0.55	0.535	0.52	0.49	0.5	0.39	0.465	0.515	0.46	0.44	0.535	0.445	0.385	0.505	0.415	0.575	0.43	0.43	0.53	0.55	0.46	0.385	0.395	0.57	0.45	0.505	0.51	0.575
	0.435	0.57	0.52	0.595	0.42	0.5	0.45	0.575	0.47	0.555	0.585	0.43	0.505	0.435	0.535	0.535	0.535	0.39	0.465	0.485	0.425	0.47	0.45	0.44	0.505	0.43	0.555	0.47	0.435	0.475	0.49	0.515	0.455	0.455	0.58	0.45	0.535	0.45	0.61	0.45	0.61
	0.46	0.535	0.595	0.41	0.53	0.44	0.345	0.53	0.43	0.635	0.535	0.43	0.485	0.535	0.38	0.485	0.43	0.49	0.4	0.6	0.455	0.58	0.37	0.52	0.52	0.47	0.505	0.43	0.45	0.415	0.425	0.535	0.5	0.605	0.645	0.535	0.51	0.465	0.54	0.625	0.505
	0.51	0.585	0.54	0.565	0.58	0.46	0.45	0.57	0.525	0.5	0.515	0.48	0.38	0.615	0.465	0.45	0.39	0.48	0.505	0.515	0.485	0.6	0.45	0.495	0.415	0.56	0.42	0.565	0.42	0.43	0.545	0.535	0.405	0.515	0.415	0.455	0.59	0.44	0.495	0.625	0.585
	0.495	0.69	0.52	0.5	0.46	0.555	0.555	0.575	0.485	0.44	0.45	0.645	0.43	0.57	0.595	0.425	0.565	0.695	0.49	0.475	0.55	0.45	0.475	0.495	0.495	0.5	0.59	0.385	0.45	0.445	0.54	0.535	0.445	0.45	0.62	0.44	0.49	0.515	0.52	0.63	0.46
	0.535	0.535	0.475	0.56	0.5	0.645	0.485	0.545	0.415	0.545	0.51	0.555	0.5	0.54	0.5	0.425	0.5	0.52	0.48	0.57	0.535	0.415	0.475	0.47	0.575	0.42	0.495	0.475	0.42	0.41	0.505	0.51	0.395	0.39	0.475	0.525	0.605	0.415	0.415	0.575	0.53
	0.5	0.58	0.535	0.4	0.46	0.54	0.425	0.505	0.37	0.54	0.585	0.445	0.475	0.5	0.41	0.48	0.565	0.555	0.41	0.45	0.41	0.525	0.42	0.465	0.41	0.49	0.475	0.48	0.385	0.54	0.555	0.555	0.445	0.54	0.645	0.305	0.545	0.515	0.43	0.66	0.645
	0.565	0.61	0.465	0.465	0.59	0.38	0.415	0.5	0.46	0.5	0.5	0.63	0.56	0.445	0.46	0.48	0.49	0.46	0.44	0.47	0.5	0.61	0.525	0.49	0.395	0.4	0.455	0.425	0.5	0.505	0.5	0.615	0.495	0.545	0.53	0.54	0.62	0.42	0.525	0.6	0.515
	0.48	0.54	0.535	0.505	0.39	0.47	0.49	0.525	0.49	0.41	0.5	0.545	0.545	0.515	0.355	0.51	0.585	0.595	0.43	0.555	0.435	0.515	0.415	0.505	0.44	0.575	0.47	0.485	0.48	0.45	0.47	0.525	0.495	0.63	0.485	0.425	0.58	0.555	0.42	0.46	0.555
	0.385	0.61	0.635	0.565	0.41	0.635	0.34	0.505	0.555	0.57	0.55	0.515	0.58	0.395	0.5	0.51	0.515	0.56	0.37	0.525	0.56	0.54	0.455	0.555	0.455	0.535	0.445	0.55	0.43	0.45	0.43	0.535	0.47	0.45	0.435	0.54	0.575	0.435	0.5	0.65	0.535
	0.54	0.635	0.5	0.5	0.535	0.37	0.505	0.6	0.41	0.505	0.495	0.415	0.54	0.495	0.49	0.515	0.45	0.565	0.455	0.51	0.415	0.535	0.465	0.515	0.45	0.445	0.54	0.46	0.625	0.515	0.48	0.575	0.41	0.415	0.435	0.48	0.435	0.465	0.56	0.46	0.555
	0.5	0.595	0.45	0.41	0.52	0.6	0.495	0.57	0.445	0.55	0.61	0.47	0.505	0.46	0.51	0.55	0.535	0.535	0.51	0.46	0.415	0.43	0.51	0.47	0.53	0.44	0.445	0.435	0.46	0.47	0.6	0.6	0.39	0.555	0.595	0.4	0.48	0.515	0.565	0.525	0.615
	0.51	0.52	0.47	0.49	0.575	0.5	0.34	0.605	0.48	0.555	0.53	0.505	0.565	0.485	0.445	0.455	0.565	0.61	0.485	0.39	0.435	0.54	0.38	0.575	0.48	0.58	0.515	0.495	0.395	0.54	0.49	0.65	0.515	0.565	0.635	0.47	0.595	0.47	0.49	0.505	0.565
	0.505	0.605	0.56	0.51	0.485	0.51	0.49	0.535	0.44	0.525	0.575	0.505	0.45	0.59	0.415	0.44	0.535	0.4	0.42	0.43	0.465	0.46	0.49	0.43	0.455	0.53	0.435	0.505	0.545	0.375	0.555	0.38	0.505	0.505	0.565	0.535	0.51	0.46	0.48	0.49	0.52
	0.535	0.555	0.415	0.495	0.55	0.485	0.435	0.52	0.54	0.6	0.565	0.5	0.565	0.56	0.515	0.565	0.565	0.61	0.545	0.485	0.425	0.475	0.55	0.425	0.4	0.5	0.485	0.44	0.355	0.56	0.51	0.625	0.49	0.505	0.605	0.54	0.62	0.4	0.405	0.385	0.61
	0.395	0.385	0.61	0.495	0.525	0.48	0.395	0.445	0.53	0.495	0.52	0.4	0.535	0.405	0.44	0.48	0.55	0.63	0.48	0.53	0.49	0.425	0.405	0.46	0.46	0.465	0.36	0.52	0.425	0.485	0.585	0.53	0.575	0.48	0.44	0.57	0.545	0.46	0.51	0.595	0.5
	0.46	0.555	0.53	0.6	0.64	0.5	0.375	0.615	0.425	0.59	0.46	0.45	0.485	0.495	0.555	0.385	0.47	0.625	0.385	0.52	0.53	0.45	0.405	0.495	0.435	0.41	0.555	0.505	0.42	0.58	0.425	0.585	0.525	0.53	0.41	0.54	0.645	0.49	0.62	0.535	0.68
	0.545	0.705	0.5	0.51	0.525	0.48	0.49	0.585	0.475	0.49	0.595	0.44	0.49	0.545	0.47	0.38	0.41	0.565	0.465	0.53	0.54	0.515	0.43	0.545	0.42	0.49	0.605	0.53	0.48	0.59	0.61	0.535	0.505	0.545	0.595	0.495	0.55	0.53	0.495	0.695	0.345
	0.515	0.64	0.555	0.47	0.585	0.545	0.495	0.54	0.445	0.585	0.495	0.56	0.515	0.5	0.575	0.4	0.43	0.49	0.625	0.42	0.61	0.38	0.38	0.515	0.485	0.51	0.445	0.43	0.38	0.52	0.42	0.64	0.5	0.35	0.645	0.48	0.545	0.48	0.49	0.4	0.445
	0.42	0.515	0.64	0.545	0.435	0.505	0.41	0.43	0.46	0.475	0.455	0.505	0.555	0.525	0.445	0.455	0.5	0.465	0.37	0.595	0.535	0.45	0.455	0.38	0.38	0.42	0.635	0.555	0.5	0.6	0.45	0.405	0.4	0.42	0.555	0.525	0.55	0.45	0.515	0.52	0.58
	0.525	0.58	0.49	0.445	0.54	0.39	0.45	0.565	0.52	0.585	0.545	0.48	0.545	0.6	0.46	0.52	0.53	0.585	0.435	0.475	0.525	0.48	0.455	0.45	0.465	0.56	0.455	0.485	0.445	0.46	0.515	0.44	0.53	0.425	0.56	0.555	0.335	0.435	0.675	0.48	0.58
	0.445	0.49	0.475	0.495	0.585	0.5	0.595	0.51	0.45	0.575	0.615	0.44	0.45	0.635	0.435	0.435	0.455	0.57	0.525	0.575	0.53	0.49	0.5	0.435	0.47	0.45	0.425	0.47	0.43	0.525	0.455	0.515	0.43	0.495	0.555	0.53	0.565	0.405	0.55	0.53	0.5
	0.515	0.54	0.565	0.57	0.515	0.555	0.55	0.55	0.485	0.515	0.545	0.55	0.555	0.39	0.48	0.5	0.52	0.505	0.455	0.6	0.445	0.47	0.46	0.595	0.57	0.44	0.455	0.51	0.48	0.35	0.47	0.51	0.415	0.56	0.435	0.515	0.6	0.475	0.365	0.6	0.655
	0.505	0.59	0.535	0.465	0.455	0.43	0.44	0.56	0.43	0.485	0.625	0.58	0.48	0.56	0.475	0.45	0.53	0.49	0.43	0.585	0.46	0.39	0.52	0.42	0.37	0.485	0.545	0.445	0.41	0.66	0.515	0.535	0.46	0.485	0.47	0.445	0.555	0.45	0.505	0.54	0.455
	0.505	0.515	0.385	0.525	0.49	0.51	0.405	0.605	0.475	0.495	0.61	0.45	0.585	0.575	0.495	0.535	0.655	0.495	0.39	0.575	0.51	0.5	0.41	0.535	0.53	0.53	0.32	0.51	0.44	0.415	0.505	0.485	0.41	0.385	0.535	0.445	0.52	0.51	0.49	0.425	0.635
	0.535	0.465	0.58	0.48	0.54	0.56	0.55	0.49	0.515	0.515	0.47	0.53	0.605	0.44	0.495	0.41	0.54	0.53	0.445	0.64	0.365	0.565	0.535	0.415	0.515	0.4	0.48	0.455	0.535	0.585	0.47	0.58	0.405	0.46	0.595	0.46	0.535	0.45	0.535	0.43	0.455
	0.48	0.53	0.575	0.445	0.365	0.485	0.46	0.575	0.45	0.445	0.48	0.47	0.495	0.515	0.565	0.48	0.6	0.585	0.485	0.54	0.53	0.455	0.415	0.4	0.465	0.505	0.49	0.465	0.55	0.345	0.52	0.54	0.485	0.5	0.59	0.415	0.495	0.415	0.525	0.615	0.555
	0.56	0.655	0.485	0.54	0.405	0.495	0.375	0.49	0.455	0.565	0.495	0.44	0.445	0.485	0.56	0.535	0.565	0.57	0.475	0.425	0.485	0.555	0.52	0.52	0.445	0.55	0.56	0.405	0.615	0.57	0.55	0.51	0.42	0.485	0.51	0.475	0.545	0.455	0.52	0.58	0.6
	0.525	0.635	0.43	0.485	0.595	0.56	0.47	0.505	0.505	0.485	0.575	0.515	0.575	0.48	0.48	0.44	0.45	0.605	0.435	0.47	0.435	0.51	0.49	0.51	0.5	0.575	0.51	0.475	0.415	0.52	0.465	0.61	0.485	0.49	0.52	0.46	0.565	0.48	0.51	0.535	0.55
	0.505	0.53	0.655	0.485	0.46	0.52	0.395	0.39	0.38	0.59	0.54	0.36	0.585	0.525	0.445	0.555	0.56	0.575	0.44	0.43	0.565	0.515	0.55	0.495	0.39	0.52	0.54	0.56	0.5	0.4	0.565	0.57	0.53	0.53	0.475	0.62	0.425	0.39	0.46	0.525	0.6
	0.475	0.615	0.505	0.49	0.535	0.52	0.44	0.535	0.46	0.515	0.445	0.435	0.5	0.495	0.47	0.5	0.485	0.46	0.46	0.53	0.515	0.465	0.435	0.395	0.455	0.395	0.495	0.53	0.385	0.4	0.435	0.575	0.385	0.51	0.5	0.58	0.52	0.41	0.44	0.48	0.665
	0.555	0.53	0.425	0.555	0.575	0.515	0.44	0.47	0.555	0.595	0.525	0.515	0.535	0.51	0.43	0.525	0.505	0.51	0.53	0.515	0.585	0.485	0.405	0.435	0.435	0.575	0.435	0.51	0.515	0.57	0.525	0.6	0.5	0.53	0.495	0.59	0.53	0.41	0.47	0.435	0.52
	0.545	0.46	0.59	0.485	0.455	0.48	0.375	0.6	0.46	0.415	0.5	0.44	0.46	0.55	0.54	0.49	0.575	0.56	0.425	0.595	0.605	0.515	0.47	0.375	0.525	0.55	0.46	0.495	0.45	0.58	0.62	0.525	0.45	0.445	0.44	0.465	0.5	0.55	0.51	0.535	0.555
	0.455	0.495	0.555	0.5	0.52	0.48	0.53	0.44	0.495	0.47	0.615	0.43	0.64	0.58	0.455	0.465	0.44	0.525	0.305	0.55	0.445	0.51	0.57	0.55	0.465	0.485	0.455	0.57	0.475	0.55	0.64	0.555	0.525	0.45	0.415	0.61	0.47	0.46	0.57	0.635	0.565
	0.45	0.48	0.53	0.53	0.495	0.51	0.47	0.59	0.515	0.65	0.425	0.415	0.405	0.62	0.395	0.59	0.52	0.555	0.51	0.615	0.54	0.515	0.455	0.495	0.55	0.475	0.495	0.465	0.47	0.395	0.535	0.51	0.48	0.62	0.515	0.495	0.665	0.4	0.48	0.45	0.53
	0.525	0.615	0.505	0.53	0.51	0.52	0.44	0.56	0.42	0.55	0.57	0.51	0.53	0.44	0.44	0.41	0.56	0.585	0.515	0.62	0.465	0.44	0.49	0.465	0.38	0.55	0.41	0.37	0.435	0.605	0.47	0.595	0.54	0.5	0.485	0.45	0.64	0.24	0.535	0.62	0.665
	0.535	0.53	0.54	0.38	0.59	0.515	0.395	0.545	0.48	0.56	0.465	0.42	0.415	0.475	0.505	0.445	0.53	0.56	0.54	0.515	0.455	0.455	0.51	0.495	0.53	0.47	0.425	0.55	0.42	0.38	0.47	0.535	0.44	0.495	0.525	0.435	0.56	0.485	0.51	0.6	0.615
	0.515	0.52	0.615	0.445	0.445	0.51	0.495	0.51	0.52	0.5	0.475	0.48	0.545	0.6	0.505	0.425	0.51	0.62	0.49	0.455	0.495	0.515	0.45	0.475	0.39	0.405	0.45	0.505	0.515	0.44	0.535	0.58	0.56	0.55	0.455	0.37	0.575	0.34	0.56	0.555	0.59
	0.565	0.6	0.56	0.59	0.35	0.44	0.36	0.53	0.525	0.46	0.495	0.475	0.585	0.455	0.585	0.46	0.615	0.545	0.435	0.5	0.535	0.605	0.405	0.57	0.535	0.68	0.395	0.375	0.475	0.485	0.49	0.585	0.4	0.535	0.435	0.455	0.56	0.45	0.5	0.455	0.515
	0.615	0.6	0.585	0.525	0.45	0.43	0.445	0.625	0.515	0.58	0.535	0.425	0.47	0.56	0.5	0.54	0.52	0.555	0.465	0.505	0.485	0.535	0.5	0.63	0.45	0.55	0.495	0.45	0.41	0.405	0.39	0.51	0.415	0.525	0.43	0.47	0.525	0.47	0.515	0.605	0.57
	0.505	0.595	0.66	0.48	0.47	0.515	0.43	0.585	0.43	0.59	0.5	0.48	0.62	0.54	0.405	0.46	0.475	0.47	0.435	0.495	0.52	0.48	0.37	0.405	0.435	0.445	0.555	0.485	0.435	0.405	0.675	0.615	0.47	0.445	0.53	0.4	0.49	0.45	0.42	0.625	0.525
	0.375	0.53	0.535	0.43	0.49	0.455	0.455	0.445	0.405	0.51	0.475	0.425	0.565	0.47	0.45	0.37	0.485	0.55	0.41	0.62	0.495	0.645	0.595	0.545	0.485	0.43	0.57	0.46	0.535	0.525	0.53	0.585	0.52	0.505	0.545	0.55	0.485	0.5	0.515	0.465	0.54
	0.39	0.47	0.545	0.585	0.61	0.49	0.45	0.495	0.41	0.445	0.54	0.365	0.565	0.46	0.445	0.535	0.59	0.475	0.53	0.575	0.59	0.595	0.415	0.555	0.505	0.465	0.53	0.455	0.515	0.38	0.335	0.525	0.47	0.44	0.485	0.425	0.52	0.365	0.525	0.5	0.515
	0.51	0.585	0.53	0.45	0.44	0.49	0.54	0.55	0.435	0.48	0.575	0.535	0.525	0.565	0.44	0.545	0.535	0.465	0.4	0.505	0.39	0.455	0.54	0.59	0.495	0.51	0.545	0.425	0.53	0.44	0.445	0.6	0.475	0.52	0.4	0.465	0.56	0.435	0.51	0.69	0.605
	0.545	0.56	0.455	0.54	0.545	0.425	0.475	0.57	0.44	0.575	0.52	0.51	0.39	0.47	0.475	0.455	0.555	0.495	0.425	0.445	0.435	0.405	0.44	0.51	0.415	0.585	0.57	0.51	0.465	0.445	0.5	0.65	0.53	0.515	0.51	0.455	0.455	0.455	0.49	0.525	0.535
	0.55	0.505	0.415	0.515	0.5	0.4	0.465	0.565	0.37	0.42	0.595	0.54	0.425	0.47	0.57	0.37	0.51	0.51	0.625	0.64	0.63	0.56	0.44	0.46	0.505	0.52	0.505	0.405	0.49	0.49	0.44	0.41	0.495	0.49	0.555	0.465	0.545	0.5	0.415	0.555	0.505
	0.44	0.495	0.535	0.375	0.51	0.625	0.46	0.505	0.55	0.595	0.565	0.45	0.53	0.48	0.455	0.505	0.59	0.585	0.535	0.565	0.465	0.475	0.45	0.545	0.485	0.425	0.605	0.5	0.49	0.655	0.455	0.57	0.575	0.535	0.485	0.4	0.525	0.4	0.44	0.525	0.56
	0.55	0.495	0.495	0.545	0.47	0.575	0.49	0.57	0.505	0.505	0.57	0.485	0.385	0.585	0.435	0.535	0.585	0.48	0.47	0.505	0.485	0.525	0.48	0.505	0.485	0.52	0.435	0.56	0.51	0.48	0.455	0.495	0.475	0.47	0.605	0.37	0.52	0.45	0.465	0.51	0.58
	0.515	0.495	0.46	0.47	0.655	0.58	0.56	0.385	0.41	0.56	0.34	0.43	0.565	0.545	0.43	0.435	0.525	0.485	0.37	0.47	0.5	0.47	0.54	0.4	0.535	0.475	0.585	0.425	0.515	0.495	0.595	0.625	0.44	0.41	0.565	0.49	0.515	0.435	0.36	0.48	0.595
	0.52	0.52	0.49	0.485	0.49	0.505	0.3	0.54	0.445	0.525	0.595	0.44	0.47	0.43	0.58	0.405	0.635	0.53	0.435	0.51	0.555	0.495	0.4	0.58	0.45	0.545	0.565	0.395	0.51	0.44	0.42	0.56	0.395	0.43	0.49	0.495	0.58	0.46	0.515	0.485	0.54
	0.505	0.535	0.45	0.63	0.575	0.535	0.43	0.485	0.27	0.615	0.56	0.48	0.65	0.455	0.425	0.485	0.52	0.55	0.305	0.6	0.57	0.45	0.48	0.43	0.485	0.49	0.57	0.455	0.435	0.505	0.445	0.445	0.445	0.57	0.47	0.45	0.61	0.43	0.55	0.56	0.66
	0.515	0.54	0.605	0.525	0.51	0.52	0.505	0.63	0.515	0.5	0.59	0.56	0.525	0.61	0.49	0.455	0.485	0.605	0.575	0.57	0.385	0.505	0.42	0.54	0.4	0.33	0.505	0.48	0.535	0.455	0.555	0.58	0.52	0.545	0.54	0.39	0.465	0.485	0.53	0.51	0.46
	0.445	0.535	0.555	0.475	0.51	0.47	0.325	0.6	0.545	0.55	0.53	0.395	0.53	0.455	0.62	0.495	0.625	0.615	0.47	0.65	0.555	0.425	0.3	0.5	0.505	0.445	0.705	0.525	0.5	0.53	0.645	0.59	0.395	0.455	0.51	0.405	0.55	0.45	0.54	0.43	0.535
	0.535	0.46	0.575	0.535	0.56	0.43	0.56	0.52	0.445	0.56	0.455	0.43	0.61	0.485	0.495	0.405	0.46	0.57	0.485	0.43	0.46	0.395	0.5	0.565	0.555	0.545	0.535	0.6	0.54	0.49	0.545	0.54	0.46	0.53	0.625	0.4	0.5	0.42	0.485	0.605	0.545
	0.47	0.575	0.525	0.535	0.39	0.53	0.44	0.53	0.48	0.675	0.48	0.49	0.62	0.49	0.4	0.485	0.485	0.505	0.58	0.625	0.54	0.43	0.485	0.51	0.485	0.41	0.53	0.49	0.505	0.415	0.465	0.48	0.58	0.45	0.475	0.445	0.595	0.455	0.37	0.615	0.52
	0.435	0.55	0.57	0.575	0.445	0.59	0.41	0.52	0.365	0.49	0.49	0.47	0.53	0.5	0.465	0.525	0.495	0.535	0.44	0.6	0.505	0.4	0.495	0.535	0.545	0.445	0.585	0.41	0.48	0.425	0.44	0.47	0.52	0.54	0.53	0.555	0.525	0.485	0.43	0.53	0.595
	0.415	0.47	0.46	0.635	0.52	0.5	0.465	0.5	0.545	0.575	0.58	0.455	0.54	0.425	0.52	0.565	0.59	0.555	0.45	0.585	0.41	0.535	0.455	0.405	0.475	0.425	0.55	0.4	0.53	0.475	0.585	0.495	0.395	0.605	0.555	0.53	0.535	0.41	0.595	0.465	0.645
	0.515	0.6	0.5	0.44	0.55	0.56	0.38	0.56	0.425	0.55	0.455	0.565	0.555	0.515	0.375	0.5	0.63	0.49	0.475	0.395	0.49	0.41	0.445	0.505	0.465	0.505	0.49	0.545	0.48	0.51	0.515	0.57	0.43	0.44	0.485	0.51	0.46	0.38	0.47	0.475	0.57
	0.475	0.64	0.45	0.49	0.465	0.45	0.415	0.665	0.48	0.555	0.535	0.51	0.565	0.58	0.51	0.425	0.52	0.605	0.49	0.615	0.545	0.52	0.435	0.58	0.54	0.51	0.555	0.635	0.35	0.545	0.555	0.53	0.5	0.445	0.55	0.365	0.46	0.425	0.43	0.565	0.58
	0.455	0.57	0.505	0.485	0.52	0.505	0.445	0.575	0.415	0.47	0.605	0.31	0.57	0.52	0.595	0.48	0.5	0.57	0.475	0.545	0.49	0.57	0.44	0.495	0.475	0.535	0.56	0.295	0.57	0.55	0.565	0.56	0.495	0.51	0.38	0.45	0.47	0.48	0.46	0.455	0.555
	0.645	0.49	0.475	0.53	0.515	0.49	0.49	0.5	0.42	0.64	0.62	0.535	0.47	0.54	0.45	0.57	0.56	0.475	0.48	0.565	0.47	0.575	0.415	0.54	0.49	0.435	0.535	0.495	0.38	0.51	0.505	0.505	0.54	0.48	0.485	0.455	0.575	0.47	0.425	0.565	0.55
	0.555	0.485	0.565	0.565	0.435	0.545	0.505	0.575	0.48	0.54	0.52	0.42	0.515	0.415	0.415	0.51	0.43	0.51	0.45	0.545	0.63	0.54	0.51	0.545	0.42	0.49	0.43	0.545	0.54	0.445	0.43	0.45	0.485	0.485	0.52	0.52	0.635	0.425	0.45	0.4	0.54
	0.6	0.505	0.54	0.425	0.52	0.485	0.5	0.6	0.445	0.58	0.59	0.595	0.435	0.605	0.52	0.43	0.47	0.62	0.33	0.485	0.54	0.4	0.39	0.37	0.48	0.51	0.57	0.365	0.465	0.53	0.515	0.48	0.445	0.585	0.575	0.55	0.445	0.51	0.595	0.52	0.565
	0.41	0.575	0.55	0.505	0.43	0.485	0.415	0.535	0.5	0.505	0.52	0.46	0.47	0.535	0.5	0.43	0.545	0.555	0.505	0.51	0.54	0.585	0.525	0.52	0.445	0.435	0.475	0.43	0.485	0.565	0.53	0.51	0.425	0.65	0.5	0.455	0.545	0.5	0.49	0.48	0.495
	0.49	0.56	0.61	0.44	0.485	0.485	0.525	0.58	0.425	0.575	0.48	0.45	0.505	0.48	0.385	0.51	0.455	0.565	0.43	0.51	0.49	0.51	0.365	0.485	0.49	0.5	0.47	0.435	0.46	0.495	0.49	0.575	0.53	0.465	0.445	0.46	0.59	0.42	0.54	0.52	0.585
	0.62	0.535	0.46	0.565	0.365	0.425	0.4	0.635	0.525	0.62	0.53	0.53	0.415	0.66	0.435	0.48	0.45	0.45	0.41	0.38	0.465	0.455	0.595	0.505	0.505	0.615	0.525	0.5	0.4	0.53	0.39	0.6	0.505	0.49	0.505	0.475	0.52	0.465	0.525	0.605	0.52
	0.465	0.48	0.545	0.52	0.505	0.495	0.355	0.625	0.43	0.53	0.5	0.365	0.465	0.38	0.5	0.465	0.45	0.445	0.34	0.54	0.505	0.49	0.315	0.4	0.545	0.59	0.585	0.45	0.595	0.53	0.485	0.59	0.545	0.44	0.525	0.495	0.53	0.52	0.635	0.63	0.495
	0.515	0.52	0.575	0.525	0.525	0.535	0.38	0.56	0.45	0.465	0.55	0.53	0.49	0.59	0.525	0.4	0.495	0.625	0.47	0.47	0.4	0.6	0.495	0.475	0.53	0.45	0.53	0.465	0.52	0.53	0.605	0.525	0.385	0.5	0.42	0.38	0.635	0.385	0.52	0.635	0.505
	0.505	0.67	0.455	0.47	0.49	0.415	0.395	0.525	0.37	0.475	0.59	0.515	0.54	0.615	0.535	0.42	0.555	0.555	0.315	0.595	0.465	0.46	0.435	0.48	0.54	0.665	0.42	0.47	0.425	0.515	0.55	0.61	0.48	0.49	0.46	0.39	0.515	0.485	0.52	0.59	0.5
	0.605	0.55	0.56	0.58	0.455	0.49	0.41	0.475	0.43	0.505	0.6	0.415	0.51	0.46	0.545	0.425	0.44	0.6	0.54	0.54	0.515	0.385	0.445	0.59	0.435	0.52	0.52	0.42	0.49	0.58	0.455	0.545	0.52	0.45	0.64	0.53	0.455	0.4	0.555	0.585	0.535
	0.51	0.555	0.62	0.475	0.39	0.565	0.47	0.515	0.52	0.455	0.55	0.44	0.455	0.48	0.51	0.445	0.49	0.515	0.435	0.37	0.53	0.38	0.425	0.515	0.505	0.53	0.595	0.45	0.54	0.54	0.425	0.575	0.5	0.53	0.455	0.47	0.625	0.445	0.575	0.495	0.48
	0.57	0.59	0.485	0.54	0.58	0.435	0.455	0.45	0.495	0.43	0.5	0.445	0.46	0.355	0.485	0.585	0.555	0.5	0.495	0.615	0.52	0.535	0.595	0.54	0.515	0.48	0.485	0.48	0.435	0.44	0.485	0.655	0.465	0.46	0.495	0.435	0.505	0.415	0.5	0.495	0.585
	0.5	0.64	0.52	0.51	0.495	0.48	0.43	0.49	0.38	0.575	0.44	0.38	0.445	0.47	0.435	0.475	0.495	0.535	0.42	0.49	0.46	0.54	0.32	0.555	0.375	0.4	0.425	0.475	0.53	0.585	0.555	0.58	0.49	0.46	0.625	0.535	0.49	0.49	0.485	0.71	0.575
	0.525	0.49	0.54	0.515	0.435	0.605	0.43	0.57	0.475	0.645	0.645	0.395	0.465	0.435	0.41	0.415	0.515	0.465	0.465	0.51	0.395	0.575	0.555	0.415	0.4	0.505	0.575	0.43	0.445	0.525	0.53	0.51	0.455	0.485	0.495	0.47	0.485	0.48	0.435	0.53	0.435
	0.535	0.555	0.59	0.5	0.545	0.485	0.49	0.585	0.385	0.555	0.5	0.45	0.63	0.565	0.51	0.34	0.585	0.43	0.52	0.495	0.475	0.51	0.41	0.515	0.46	0.435	0.485	0.605	0.58	0.43	0.5	0.39	0.43	0.545	0.43	0.475	0.575	0.42	0.56	0.7	0.625
	0.55	0.745	0.66	0.51	0.47	0.61	0.43	0.515	0.51	0.425	0.54	0.48	0.6	0.515	0.465	0.505	0.47	0.59	0.525	0.465	0.545	0.49	0.405	0.4	0.56	0.495	0.375	0.48	0.605	0.42	0.595	0.53	0.42	0.55	0.52	0.58	0.5	0.425	0.58	0.49	0.655
	0.535	0.52	0.475	0.43	0.45	0.515	0.48	0.51	0.42	0.515	0.585	0.51	0.41	0.53	0.48	0.43	0.615	0.455	0.41	0.57	0.51	0.415	0.58	0.475	0.435	0.445	0.445	0.36	0.505	0.485	0.435	0.48	0.49	0.56	0.585	0.42	0.545	0.465	0.54	0.49	0.58
	0.465	0.58	0.575	0.455	0.49	0.535	0.5	0.58	0.55	0.56	0.485	0.45	0.46	0.57	0.47	0.525	0.615	0.605	0.42	0.5	0.595	0.485	0.405	0.505	0.475	0.465	0.375	0.52	0.56	0.495	0.43	0.465	0.45	0.485	0.545	0.47	0.54	0.425	0.51	0.52	0.585
	0.5	0.48	0.505	0.43	0.52	0.485	0.455	0.6	0.475	0.39	0.61	0.49	0.515	0.36	0.34	0.53	0.52	0.515	0.525	0.41	0.46	0.49	0.49	0.43	0.405	0.42	0.525	0.515	0.48	0.525	0.615	0.615	0.525	0.57	0.53	0.43	0.585	0.435	0.525	0.64	0.5
	0.555	0.615	0.425	0.45	0.475	0.495	0.485	0.43	0.365	0.53	0.555	0.485	0.41	0.605	0.395	0.435	0.51	0.495	0.5	0.44	0.46	0.43	0.46	0.47	0.5	0.47	0.465	0.43	0.47	0.54	0.47	0.46	0.505	0.465	0.505	0.49	0.515	0.42	0.485	0.475	0.61
	0.53	0.445	0.46	0.525	0.465	0.53	0.395	0.55	0.455	0.585	0.345	0.525	0.605	0.465	0.37	0.42	0.4	0.58	0.385	0.435	0.48	0.515	0.445	0.48	0.515	0.485	0.495	0.49	0.495	0.45	0.495	0.52	0.415	0.55	0.56	0.495	0.525	0.435	0.52	0.545	0.67
	0.47	0.53	0.59	0.53	0.49	0.575	0.475	0.58	0.435	0.62	0.53	0.53	0.53	0.465	0.49	0.475	0.525	0.635	0.415	0.405	0.4	0.49	0.46	0.54	0.39	0.49	0.43	0.55	0.525	0.565	0.5	0.495	0.56	0.475	0.57	0.56	0.515	0.365	0.465	0.5	0.58
	0.54	0.485	0.43	0.59	0.555	0.335	0.515	0.445	0.45	0.51	0.41	0.35	0.495	0.555	0.505	0.47	0.555	0.55	0.495	0.465	0.48	0.605	0.565	0.45	0.41	0.41	0.515	0.56	0.465	0.505	0.42	0.505	0.5	0.54	0.35	0.475	0.54	0.395	0.525	0.525	0.53
	0.505	0.505	0.53	0.485	0.54	0.49	0.445	0.59	0.35	0.49	0.49	0.565	0.535	0.405	0.56	0.455	0.34	0.55	0.45	0.48	0.53	0.445	0.455	0.54	0.55	0.42	0.445	0.47	0.475	0.51	0.525	0.47	0.465	0.51	0.48	0.39	0.545	0.505	0.505	0.59	0.54
	0.515	0.575	0.585	0.45	0.465	0.5	0.415	0.68	0.525	0.505	0.55	0.51	0.45	0.465	0.39	0.48	0.5	0.51	0.515	0.585	0.5	0.47	0.495	0.505	0.485	0.43	0.535	0.485	0.53	0.48	0.47	0.545	0.49	0.42	0.355	0.42	0.515	0.5	0.54	0.525	0.515
phase4_shuffle	0.48	0.54	0.605	0.485	0.51	0.52	0.48	0.615	0.6	0.64	0.45	0.435	0.525	0.44	0.625	0.535	0.55	0.525	0.385	0.635	0.505	0.4	0.695	0.395	0.57	0.385	0.52	0.535	0.455	0.545	0.695	0.595	0.485	0.515	0.545	0.47	0.47	0.28	0.475	0.55	0.565
	0.425	0.54	0.52	0.495	0.405	0.535	0.49	0.48	0.55	0.54	0.495	0.485	0.44	0.47	0.575	0.55	0.5	0.5	0.5	0.38	0.465	0.595	0.625	0.375	0.49	0.48	0.455	0.535	0.465	0.58	0.57	0.445	0.515	0.61	0.485	0.43	0.45	0.505	0.6	0.395	0.66
	0.435	0.515	0.43	0.44	0.405	0.475	0.54	0.5	0.505	0.405	0.545	0.42	0.535	0.435	0.475	0.495	0.63	0.39	0.585	0.55	0.6	0.385	0.53	0.485	0.56	0.42	0.51	0.68	0.635	0.5	0.615	0.445	0.315	0.52	0.66	0.545	0.525	0.48	0.665	0.445	0.545
	0.48	0.615	0.44	0.47	0.465	0.45	0.475	0.61	0.48	0.565	0.355	0.485	0.635	0.475	0.605	0.49	0.495	0.525	0.62	0.68	0.585	0.55	0.505	0.51	0.595	0.42	0.505	0.51	0.715	0.47	0.555	0.505	0.43	0.49	0.49	0.55	0.595	0.51	0.605	0.41	0.59
	0.47	0.41	0.545	0.67	0.42	0.515	0.525	0.48	0.425	0.5	0.435	0.535	0.43	0.335	0.34	0.565	0.51	0.43	0.505	0.585	0.48	0.535	0.51	0.47	0.69	0.485	0.565	0.64	0.59	0.495	0.535	0.495	0.36	0.625	0.59	0.5	0.47	0.41	0.535	0.47	0.73
	0.41	0.565	0.425	0.505	0.505	0.525	0.51	0.53	0.405	0.4	0.345	0.47	0.55	0.46	0.43	0.54	0.49	0.35	0.54	0.535	0.54	0.57	0.54	0.47	0.74	0.345	0.525	0.525	0.54	0.44	0.63	0.5	0.51	0.59	0.44	0.53	0.52	0.5	0.695	0.425	0.59
	0.545	0.595	0.605	0.495	0.53	0.59	0.52	0.445	0.59	0.495	0.47	0.44	0.58	0.53	0.595	0.545	0.505	0.37	0.525	0.65	0.575	0.52	0.49	0.445	0.57	0.45	0.525	0.545	0.48	0.32	0.565	0.575	0.57	0.705	0.47	0.465	0.41	0.39	0.545	0.38	0.69
	0.41	0.595	0.43	0.51	0.51	0.505	0.595	0.615	0.44	0.55	0.46	0.4	0.435	0.415	0.58	0.585	0.5	0.45	0.465	0.71	0.54	0.545	0.58	0.525	0.45	0.59	0.565	0.57	0.495	0.545	0.54	0.53	0.48	0.5	0.54	0.525	0.51	0.41	0.69	0.485	0.535
	0.45	0.55	0.465	0.455	0.61	0.57	0.43	0.615	0.465	0.56	0.34	0.485	0.65	0.56	0.495	0.43	0.475	0.515	0.6	0.56	0.51	0.385	0.565	0.47	0.615	0.44	0.4	0.71	0.51	0.625	0.57	0.52	0.48	0.43	0.335	0.425	0.505	0.545	0.475	0.525	0.56
	0.46	0.5	0.535	0.535	0.48	0.485	0.45	0.64	0.48	0.565	0.465	0.525	0.565	0.305	0.66	0.5	0.42	0.4	0.55	0.51	0.42	0.31	0.48	0.56	0.565	0.435	0.59	0.455	0.48	0.42	0.595	0.5	0.455	0.485	0.48	0.535	0.53	0.42	0.705	0.495	0.575
	0.535	0.595	0.53	0.53	0.54	0.58	0.53	0.59	0.57	0.5	0.365	0.455	0.595	0.4	0.41	0.53	0.57	0.485	0.48	0.46	0.42	0.45	0.535	0.495	0.495	0.365	0.525	0.615	0.58	0.595	0.59	0.43	0.475	0.5	0.345	0.56	0.55	0.47	0.61	0.42	0.63
	0.455	0.49	0.57	0.505	0.655	0.54	0.46	0.58	0.52	0.53	0.465	0.46	0.5	0.35	0.515	0.585	0.61	0.435	0.775	0.56	0.545	0.505	0.39	0.42	0.56	0.54	0.44	0.61	0.535	0.595	0.66	0.485	0.47	0.59	0.39	0.45	0.47	0.44	0.49	0.385	0.705
	0.555	0.6	0.6	0.57	0.5	0.49	0.42	0.585	0.525	0.46	0.47	0.48	0.47	0.475	0.595	0.445	0.55	0.47	0.525	0.495	0.525	0.34	0.59	0.435	0.48	0.405	0.45	0.52	0.555	0.475	0.485	0.59	0.555	0.435	0.525	0.47	0.495	0.54	0.62	0.495	0.605
	0.615	0.67	0.595	0.395	0.505	0.46	0.48	0.6	0.365	0.58	0.42	0.415	0.59	0.465	0.545	0.505	0.49	0.42	0.495	0.52	0.6	0.495	0.395	0.625	0.485	0.395	0.57	0.465	0.445	0.425	0.465	0.455	0.515	0.55	0.53	0.495	0.43	0.44	0.575	0.545	0.465
	0.4	0.435	0.48	0.56	0.35	0.53	0.475	0.56	0.43	0.495	0.42	0.53	0.495	0.52	0.415	0.45	0.575	0.48	0.545	0.59	0.485	0.42	0.53	0.455	0.61	0.445	0.535	0.655	0.595	0.615	0.685	0.62	0.485	0.52	0.6	0.63	0.395	0.46	0.54	0.485	0.67
	0.345	0.59	0.45	0.49	0.475	0.56	0.53	0.58	0.595	0.555	0.42	0.48	0.575	0.435	0.63	0.595	0.515	0.51	0.585	0.525	0.475	0.51	0.6	0.5	0.51	0.345	0.52	0.565	0.54	0.44	0.495	0.5	0.445	0.4	0.455	0.43	0.48	0.46	0.6	0.475	0.655
	0.42	0.565	0.485	0.455	0.435	0.56	0.565	0.475	0.345	0.495	0.39	0.48	0.56	0.49	0.55	0.575	0.555	0.515	0.54	0.525	0.535	0.395	0.435	0.565	0.525	0.405	0.465	0.66	0.475	0.495	0.61	0.515	0.56	0.47	0.675	0.505	0.425	0.48	0.655	0.46	0.445
	0.445	0.525	0.65	0.64	0.445	0.545	0.485	0.455	0.505	0.5	0.44	0.435	0.355	0.37	0.635	0.48	0.62	0.445	0.55	0.51	0.565	0.385	0.48	0.485	0.52	0.63	0.45	0.6	0.555	0.49	0.58	0.4	0.395	0.59	0.465	0.515	0.42	0.495	0.565	0.465	0.635
	0.41	0.45	0.4	0.595	0.545	0.585	0.485	0.475	0.465	0.53	0.44	0.425	0.495	0.49	0.465	0.465	0.57	0.43	0.4	0.55	0.44	0.535	0.5	0.53	0.53	0.42	0.435	0.575	0.615	0.435	0.64	0.375	0.495	0.45	0.53	0.58	0.475	0.395	0.645	0.42	0.545
	0.4	0.635	0.49	0.575	0.49	0.525	0.54	0.505	0.515	0.515	0.41	0.495	0.575	0.44	0.465	0.605	0.475	0.46	0.515	0.655	0.525	0.43	0.62	0.48	0.68	0.41	0.515	0.59	0.52	0.49	0.55	0.45	0.52	0.545	0.385	0.52	0.435	0.535	0.53	0.51	0.535
	0.475	0.66	0.5	0.495	0.45	0.57	0.465	0.565	0.545	0.555	0.29	0.425	0.365	0.3	0.475	0.51	0.475	0.46	0.635	0.515	0.51	0.4	0.525	0.55	0.59	0.29	0.565	0.64	0.565	0.625	0.58	0.345	0.465	0.605	0.45	0.54	0.49	0.54	0.49	0.455	0.625
	0.355	0.46	0.49	0.49	0.52	0.535	0.595	0.455	0.46	0.535	0.415	0.435	0.6	0.45	0.44	0.53	0.475	0.47	0.57	0.6	0.58	0.375	0.555	0.645	0.59	0.515	0.475	0.49	0.655	0.6	0.62	0.575	0.555	0.58	0.535	0.415	0.525	0.5	0.56	0.4	0.455
	0.565	0.45	0.51	0.57	0.48	0.515	0.52	0.41	0.41	0.51	0.45	0.425	0.605	0.375	0.44	0.555	0.55	0.435	0.575	0.55	0.43	0.49	0.51	0.355	0.56	0.485	0.54	0.555	0.535	0.43	0.6	0.56	0.505	0.49	0.455	0.56	0.59	0.44	0.545	0.345	0.63
	0.41	0.565	0.41	0.475	0.42	0.48	0.5	0.47	0.525	0.62	0.445	0.57	0.57	0.365	0.535	0.605	0.495	0.565	0.62	0.53	0.575	0.42	0.475	0.385	0.45	0.415	0.5	0.585	0.53	0.48	0.585	0.535	0.445	0.56	0.63	0.525	0.585	0.485	0.54	0.575	0.64
	0.37	0.57	0.475	0.645	0.465	0.485	0.46	0.445	0.51	0.555	0.49	0.5	0.39	0.365	0.5	0.485	0.46	0.46	0.64	0.585	0.515	0.56	0.595	0.475	0.635	0.44	0.51	0.565	0.535	0.485	0.535	0.47	0.42	0.535	0.39	0.555	0.455	0.535	0.48	0.465	0.645
	0.39	0.675	0.48	0.525	0.59	0.515	0.575	0.535	0.44	0.5	0.46	0.445	0.505	0.35	0.38	0.51	0.455	0.52	0.54	0.6	0.5	0.52	0.67	0.505	0.595	0.42	0.485	0.57	0.685	0.445	0.715	0.575	0.5	0.56	0.41	0.63	0.5	0.565	0.595	0.57	0.7
	0.415	0.62	0.455	0.465	0.455	0.57	0.5	0.58	0.47	0.445	0.41	0.455	0.6	0.34	0.555	0.475	0.49	0.5	0.485	0.555	0.56	0.49	0.57	0.475	0.63	0.4	0.525	0.53	0.435	0.54	0.57	0.515	0.415	0.465	0.475	0.395	0.655	0.465	0.61	0.45	0.72
	0.47	0.495	0.47	0.555	0.385	0.54	0.51	0.56	0.425	0.525	0.42	0.61	0.375	0.38	0.495	0.505	0.5	0.525	0.465	0.54	0.585	0.53	0.49	0.425	0.575	0.365	0.41	0.505	0.565	0.44	0.75	0.47	0.46	0.67	0.45	0.54	0.425	0.405	0.56	0.49	0.625
	0.44	0.57	0.44	0.52	0.59	0.465	0.49	0.615	0.46	0.41	0.465	0.42	0.535	0.505	0.445	0.565	0.455	0.43	0.615	0.51	0.595	0.465	0.49	0.405	0.54	0.315	0.505	0.705	0.485	0.55	0.56	0.535	0.385	0.575	0.435	0.405	0.595	0.495	0.525	0.49	0.61
	0.445	0.64	0.38	0.495	0.39	0.525	0.465	0.515	0.51	0.445	0.375	0.445	0.535	0.57	0.585	0.415	0.565	0.42	0.51	0.44	0.58	0.415	0.55	0.55	0.41	0.41	0.465	0.65	0.465	0.515	0.57	0.5	0.355	0.59	0.395	0.53	0.54	0.495	0.645	0.45	0.455
	0.485	0.515	0.48	0.65	0.57	0.435	0.605	0.515	0.54	0.425	0.4	0.475	0.51	0.47	0.505	0.495	0.68	0.53	0.705	0.51	0.565	0.435	0.385	0.625	0.54	0.41	0.56	0.54	0.665	0.51	0.585	0.475	0.545	0.43	0.47	0.48	0.665	0.59	0.625	0.54	0.585
	0.435	0.585	0.635	0.525	0.625	0.525	0.4	0.51	0.445	0.475	0.37	0.52	0.585	0.535	0.59	0.425	0.575	0.57	0.525	0.535	0.545	0.375	0.435	0.395	0.565	0.39	0.475	0.57	0.48	0.605	0.63	0.475	0.5	0.41	0.66	0.53	0.455	0.575	0.55	0.49	0.535
	0.41	0.48	0.455	0.525	0.415	0.515	0.585	0.535	0.58	0.375	0.52	0.5	0.635	0.495	0.57	0.395	0.56	0.5	0.43	0.515	0.465	0.46	0.615	0.575	0.48	0.52	0.55	0.52	0.56	0.45	0.57	0.53	0.48	0.52	0.62	0.415	0.425	0.405	0.625	0.51	0.58
	0.52	0.5	0.605	0.55	0.515	0.515	0.47	0.535	0.5	0.475	0.415	0.55	0.55	0.445	0.435	0.535	0.41	0.405	0.58	0.42	0.61	0.415	0.53	0.425	0.585	0.41	0.565	0.555	0.57	0.415	0.61	0.48	0.46	0.39	0.515	0.47	0.585	0.395	0.495	0.455	0.585
	0.535	0.51	0.52	0.43	0.63	0.56	0.56	0.515	0.55	0.505	0.365	0.47	0.52	0.46	0.555	0.55	0.58	0.44	0.605	0.57	0.4	0.485	0.435	0.495	0.49	0.42	0.475	0.545	0.47	0.555	0.6	0.465	0.525	0.49	0.505	0.565	0.53	0.51	0.53	0.5	0.64
	0.455	0.55	0.57	0.53	0.505	0.49	0.495	0.515	0.5	0.57	0.41	0.425	0.62	0.475	0.61	0.565	0.515	0.5	0.475	0.545	0.535	0.46	0.48	0.385	0.515	0.42	0.515	0.555	0.57	0.575	0.57	0.595	0.54	0.565	0.455	0.47	0.37	0.52	0.56	0.47	0.655
	0.43	0.56	0.495	0.54	0.46	0.475	0.51	0.62	0.51	0.445	0.385	0.47	0.48	0.51	0.45	0.34	0.485	0.355	0.415	0.4	0.47	0.54	0.62	0.48	0.615	0.43	0.53	0.605	0.52	0.47	0.6	0.545	0.43	0.54	0.465	0.54	0.525	0.335	0.52	0.4	0.565
	0.43	0.51	0.505	0.635	0.585	0.615	0.47	0.475	0.47	0.565	0.375	0.53	0.505	0.37	0.595	0.57	0.36	0.515	0.66	0.495	0.475	0.47	0.58	0.545	0.55	0.395	0.355	0.485	0.55	0.44	0.485	0.45	0.455	0.605	0.505	0.515	0.565	0.59	0.575	0.595	0.685
	0.56	0.57	0.425	0.535	0.46	0.455	0.465	0.575	0.505	0.405	0.34	0.5	0.48	0.515	0.55	0.44	0.48	0.575	0.485	0.59	0.505	0.455	0.555	0.525	0.405	0.425	0.465	0.66	0.585	0.34	0.6	0.495	0.45	0.465	0.475	0.445	0.54	0.495	0.565	0.44	0.635
	0.525	0.565	0.455	0.51	0.48	0.58	0.475	0.41	0.44	0.605	0.515	0.46	0.575	0.46	0.475	0.55	0.485	0.485	0.59	0.64	0.4	0.425	0.535	0.505	0.595	0.37	0.505	0.535	0.7	0.49	0.625	0.54	0.51	0.39	0.465	0.54	0.64	0.4	0.545	0.55	0.63
	0.455	0.51	0.5	0.58	0.515	0.38	0.325	0.615	0.485	0.525	0.305	0.545	0.49	0.345	0.55	0.435	0.55	0.335	0.65	0.51	0.5	0.56	0.445	0.655	0.6	0.36	0.525	0.48	0.555	0.47	0.4	0.59	0.5	0.565	0.54	0.455	0.53	0.345	0.62	0.545	0.655
	0.405	0.585	0.49	0.52	0.565	0.57	0.5	0.6	0.385	0.46	0.395	0.34	0.675	0.51	0.46	0.425	0.505	0.55	0.515	0.525	0.61	0.45	0.485	0.375	0.505	0.45	0.42	0.485	0.515	0.605	0.575	0.5	0.495	0.43	0.48	0.49	0.515	0.51	0.56	0.49	0.67
	0.355	0.41	0.345	0.565	0.44	0.51	0.45	0.57	0.495	0.53	0.39	0.51	0.485	0.465	0.555	0.45	0.615	0.515	0.45	0.55	0.49	0.525	0.515	0.525	0.47	0.475	0.6	0.65	0.555	0.465	0.625	0.515	0.48	0.5	0.48	0.385	0.525	0.55	0.715	0.505	0.665
	0.355	0.585	0.275	0.545	0.49	0.545	0.535	0.605	0.435	0.575	0.345	0.455	0.58	0.515	0.575	0.49	0.455	0.41	0.62	0.685	0.54	0.485	0.465	0.445	0.58	0.4	0.555	0.635	0.505	0.42	0.62	0.425	0.51	0.535	0.495	0.41	0.65	0.5	0.58	0.5	0.645
	0.465	0.59	0.435	0.575	0.47	0.525	0.545	0.475	0.53	0.57	0.355	0.405	0.44	0.5	0.58	0.535	0.53	0.39	0.58	0.655	0.5	0.545	0.55	0.555	0.615	0.385	0.51	0.55	0.525	0.52	0.655	0.475	0.465	0.57	0.47	0.42	0.515	0.48	0.615	0.365	0.61
	0.51	0.445	0.515	0.495	0.495	0.61	0.54	0.43	0.545	0.52	0.39	0.53	0.605	0.5	0.495	0.475	0.525	0.45	0.455	0.685	0.45	0.46	0.63	0.65	0.52	0.345	0.49	0.58	0.55	0.395	0.64	0.4	0.52	0.565	0.48	0.45	0.46	0.52	0.585	0.42	0.55
	0.51	0.63	0.37	0.6	0.555	0.545	0.46	0.47	0.43	0.675	0.45	0.45	0.565	0.445	0.515	0.485	0.5	0.475	0.62	0.53	0.49	0.56	0.455	0.5	0.56	0.435	0.54	0.565	0.495	0.46	0.47	0.54	0.505	0.595	0.555	0.59	0.41	0.515	0.53	0.51	0.53
	0.505	0.685	0.385	0.51	0.48	0.375	0.445	0.525	0.45	0.48	0.43	0.315	0.525	0.42	0.67	0.54	0.4	0.495	0.58	0.455	0.49	0.48	0.47	0.39	0.52	0.435	0.57	0.52	0.48	0.56	0.575	0.61	0.47	0.575	0.72	0.55	0.52	0.575	0.615	0.44	0.655
	0.515	0.495	0.47	0.63	0.455	0.64	0.385	0.575	0.485	0.58	0.43	0.41	0.535	0.51	0.34	0.565	0.595	0.445	0.595	0.605	0.455	0.565	0.54	0.485	0.63	0.41	0.64	0.545	0.495	0.645	0.5	0.48	0.495	0.525	0.51	0.51	0.44	0.52	0.435	0.56	0.615
	0.46	0.46	0.465	0.585	0.485	0.58	0.53	0.42	0.44	0.605	0.31	0.37	0.52	0.46	0.63	0.585	0.555	0.505	0.56	0.55	0.475	0.385	0.52	0.495	0.51	0.3	0.49	0.555	0.37	0.53	0.58	0.4	0.475	0.5	0.65	0.43	0.56	0.495	0.535	0.355	0.625
	0.495	0.59	0.44	0.53	0.46	0.55	0.59	0.58	0.52	0.63	0.275	0.415	0.59	0.455	0.54	0.445	0.6	0.45	0.525	0.555	0.57	0.565	0.58	0.385	0.63	0.35	0.59	0.445	0.445	0.465	0.58	0.565	0.475	0.695	0.64	0.42	0.515	0.42	0.46	0.435	0.54
	0.55	0.505	0.555	0.51	0.505	0.55	0.58	0.55	0.51	0.605	0.385	0.495	0.52	0.405	0.54	0.51	0.62	0.375	0.545	0.455	0.555	0.56	0.555	0.435	0.585	0.46	0.575	0.72	0.48	0.565	0.57	0.44	0.46	0.535	0.53	0.435	0.555	0.44	0.52	0.53	0.685
	0.39	0.62	0.435	0.605	0.435	0.56	0.605	0.505	0.525	0.605	0.415	0.53	0.665	0.465	0.58	0.47	0.57	0.47	0.68	0.485	0.505	0.515	0.59	0.495	0.64	0.445	0.42	0.61	0.595	0.44	0.585	0.5	0.55	0.47	0.565	0.415	0.57	0.43	0.475	0.425	0.655
	0.455	0.605	0.54	0.63	0.505	0.495	0.475	0.645	0.375	0.485	0.26	0.575	0.465	0.41	0.605	0.5	0.53	0.455	0.635	0.495	0.525	0.425	0.465	0.505	0.49	0.485	0.43	0.48	0.545	0.535	0.59	0.595	0.5	0.415	0.495	0.38	0.535	0.445	0.685	0.435	0.58
	0.51	0.515	0.5	0.51	0.48	0.485	0.4	0.575	0.445	0.44	0.345	0.41	0.5	0.445	0.535	0.435	0.52	0.41	0.55	0.525	0.67	0.475	0.415	0.49	0.535	0.485	0.525	0.65	0.56	0.605	0.645	0.555	0.41	0.555	0.55	0.48	0.45	0.53	0.55	0.435	0.535
	0.46	0.615	0.49	0.48	0.535	0.52	0.495	0.43	0.52	0.465	0.36	0.435	0.6	0.43	0.545	0.485	0.525	0.505	0.59	0.51	0.485	0.3	0.55	0.49	0.53	0.395	0.475	0.555	0.525	0.575	0.635	0.46	0.51	0.595	0.46	0.465	0.45	0.46	0.475	0.56	0.6
	0.595	0.485	0.42	0.615	0.525	0.455	0.595	0.6	0.595	0.435	0.485	0.54	0.62	0.32	0.42	0.39	0.425	0.555	0.52	0.64	0.55	0.41	0.43	0.42	0.485	0.53	0.5	0.52	0.545	0.32	0.525	0.45	0.355	0.46	0.51	0.435	0.525	0.575	0.61	0.345	0.505
	0.48	0.63	0.585	0.49	0.45	0.555	0.44	0.455	0.505	0.66	0.495	0.52	0.525	0.34	0.575	0.435	0.515	0.365	0.565	0.41	0.535	0.52	0.495	0.46	0.59	0.385	0.45	0.58	0.64	0.645	0.485	0.48	0.54	0.5	0.555	0.47	0.505	0.4	0.635	0.46	0.58
	0.545	0.605	0.49	0.605	0.49	0.53	0.485	0.61	0.545	0.46	0.545	0.45	0.565	0.42	0.59	0.44	0.51	0.455	0.515	0.66	0.415	0.495	0.7	0.39	0.61	0.285	0.55	0.67	0.61	0.525	0.62	0.495	0.49	0.53	0.355	0.4	0.43	0.58	0.61	0.51	0.59
	0.565	0.53	0.505	0.42	0.59	0.665	0.395	0.53	0.435	0.635	0.36	0.37	0.585	0.535	0.545	0.54	0.505	0.435	0.49	0.36	0.64	0.48	0.595	0.57	0.595	0.535	0.535	0.515	0.48	0.525	0.68	0.46	0.46	0.645	0.505	0.495	0.455	0.455	0.535	0.485	0.665
	0.39	0.55	0.44	0.565	0.525	0.52	0.585	0.48	0.495	0.45	0.41	0.415	0.73	0.43	0.475	0.655	0.49	0.52	0.505	0.63	0.475	0.495	0.475	0.44	0.595	0.355	0.55	0.63	0.535	0.365	0.675	0.48	0.435	0.475	0.425	0.515	0.56	0.62	0.53	0.645	0.53
	0.43	0.555	0.465	0.635	0.395	0.605	0.625	0.52	0.46	0.4	0.465	0.44	0.53	0.48	0.57	0.515	0.53	0.425	0.68	0.525	0.49	0.525	0.655	0.405	0.615	0.41	0.435	0.595	0.55	0.485	0.505	0.465	0.315	0.625	0.51	0.54	0.51	0.565	0.59	0.565	0.645
	0.495	0.525	0.385	0.59	0.525	0.45	0.575	0.585	0.555	0.55	0.49	0.365	0.495	0.455	0.4	0.55	0.5	0.525	0.565	0.515	0.505	0.375	0.495	0.465	0.51	0.405	0.51	0.65	0.575	0.425	0.59	0.41	0.465	0.515	0.42	0.46	0.32	0.38	0.44	0.525	0.69
	0.555	0.455	0.49	0.6	0.48	0.64	0.485	0.375	0.43	0.475	0.425	0.61	0.52	0.495	0.585	0.555	0.49	0.495	0.575	0.53	0.53	0.485	0.615	0.465	0.53	0.41	0.425	0.66	0.595	0.535	0.55	0.43	0.45	0.47	0.375	0.45	0.485	0.49	0.515	0.425	0.63
	0.355	0.525	0.38	0.495	0.54	0.53	0.46	0.48	0.415	0.65	0.345	0.455	0.5	0.44	0.545	0.43	0.325	0.35	0.425	0.575	0.66	0.585	0.56	0.42	0.595	0.32	0.615	0.485	0.52	0.58	0.58	0.495	0.46	0.425	0.52	0.345	0.54	0.575	0.52	0.405	0.675
	0.48	0.51	0.47	0.56	0.4	0.61	0.575	0.54	0.625	0.585	0.37	0.51	0.57	0.41	0.55	0.42	0.48	0.51	0.51	0.52	0.415	0.49	0.56	0.435	0.66	0.385	0.565	0.575	0.485	0.56	0.5	0.47	0.44	0.62	0.515	0.445	0.59	0.46	0.47	0.56	0.55
	0.415	0.45	0.39	0.57	0.45	0.57	0.45	0.65	0.43	0.61	0.425	0.46	0.545	0.425	0.48	0.58	0.495	0.515	0.375	0.54	0.52	0.51	0.55	0.595	0.535	0.39	0.585	0.47	0.53	0.405	0.575	0.575	0.43	0.46	0.505	0.435	0.62	0.38	0.585	0.385	0.66
	0.51	0.56	0.53	0.56	0.475	0.52	0.515	0.525	0.465	0.63	0.37	0.395	0.58	0.43	0.445	0.61	0.65	0.44	0.535	0.585	0.54	0.39	0.615	0.455	0.51	0.385	0.555	0.505	0.67	0.51	0.675	0.545	0.465	0.605	0.65	0.485	0.59	0.44	0.63	0.495	0.665
	0.48	0.565	0.48	0.535	0.54	0.46	0.455	0.505	0.475	0.475	0.425	0.475	0.51	0.485	0.535	0.49	0.545	0.405	0.585	0.545	0.495	0.595	0.495	0.465	0.48	0.395	0.4	0.685	0.5	0.55	0.64	0.51	0.39	0.635	0.4	0.47	0.51	0.44	0.585	0.41	0.6
	0.415	0.555	0.42	0.585	0.625	0.345	0.43	0.56	0.47	0.49	0.435	0.55	0.5	0.445	0.485	0.61	0.55	0.525	0.635	0.58	0.485	0.545	0.47	0.51	0.405	0.44	0.53	0.48	0.475	0.585	0.625	0.515	0.485	0.455	0.495	0.48	0.535	0.445	0.565	0.625	0.6
	0.43	0.6	0.53	0.57	0.495	0.625	0.425	0.655	0.575	0.49	0.455	0.345	0.565	0.41	0.495	0.455	0.515	0.4	0.435	0.595	0.6	0.6	0.46	0.47	0.52	0.47	0.355	0.54	0.55	0.365	0.5	0.635	0.55	0.61	0.61	0.515	0.455	0.325	0.625	0.445	0.73
	0.465	0.56	0.57	0.56	0.5	0.445	0.44	0.395	0.58	0.465	0.49	0.425	0.57	0.405	0.44	0.45	0.545	0.4	0.515	0.63	0.55	0.455	0.55	0.435	0.425	0.345	0.555	0.53	0.62	0.54	0.585	0.475	0.475	0.515	0.55	0.435	0.61	0.555	0.595	0.525	0.73
	0.54	0.6	0.485	0.69	0.58	0.48	0.575	0.555	0.595	0.63	0.38	0.29	0.54	0.445	0.47	0.51	0.555	0.395	0.71	0.565	0.58	0.415	0.425	0.47	0.66	0.59	0.57	0.5	0.565	0.46	0.58	0.645	0.535	0.625	0.63	0.455	0.595	0.45	0.56	0.44	0.63
	0.465	0.675	0.395	0.49	0.395	0.445	0.555	0.48	0.465	0.52	0.305	0.515	0.595	0.555	0.485	0.435	0.425	0.51	0.515	0.49	0.55	0.44	0.58	0.575	0.395	0.375	0.455	0.6	0.605	0.49	0.66	0.5	0.55	0.37	0.55	0.55	0.53	0.505	0.54	0.465	0.535
	0.415	0.53	0.57	0.465	0.43	0.52	0.48	0.55	0.555	0.395	0.37	0.585	0.615	0.49	0.42	0.385	0.64	0.435	0.55	0.59	0.555	0.345	0.48	0.44	0.595	0.48	0.45	0.64	0.475	0.565	0.615	0.535	0.44	0.58	0.505	0.595	0.63	0.565	0.475	0.575	0.485
	0.51	0.54	0.36	0.445	0.505	0.575	0.465	0.56	0.56	0.405	0.34	0.39	0.49	0.52	0.505	0.525	0.34	0.345	0.47	0.455	0.65	0.445	0.57	0.545	0.445	0.31	0.505	0.54	0.565	0.475	0.65	0.505	0.55	0.53	0.4	0.58	0.46	0.5	0.5	0.38	0.595
	0.53	0.555	0.575	0.475	0.395	0.475	0.58	0.53	0.415	0.54	0.42	0.44	0.425	0.4	0.665	0.44	0.515	0.51	0.52	0.52	0.55	0.53	0.6	0.465	0.535	0.445	0.52	0.485	0.57	0.485	0.545	0.575	0.44	0.54	0.585	0.535	0.6	0.45	0.56	0.365	0.48
	0.545	0.535	0.445	0.525	0.495	0.395	0.575	0.535	0.45	0.52	0.45	0.44	0.47	0.435	0.61	0.38	0.565	0.405	0.51	0.535	0.48	0.455	0.54	0.445	0.59	0.415	0.525	0.61	0.575	0.47	0.585	0.545	0.585	0.555	0.435	0.55	0.565	0.36	0.66	0.45	0.515
	0.545	0.53	0.53	0.52	0.5	0.515	0.51	0.445	0.405	0.625	0.345	0.38	0.48	0.445	0.495	0.49	0.465	0.53	0.435	0.44	0.545	0.575	0.61	0.555	0.54	0.34	0.355	0.575	0.505	0.6	0.615	0.465	0.4	0.575	0.505	0.615	0.525	0.59	0.445	0.515	0.68
	0.435	0.725	0.57	0.48	0.535	0.495	0.425	0.545	0.485	0.45	0.475	0.33	0.465	0.435	0.43	0.51	0.54	0.51	0.595	0.605	0.56	0.335	0.495	0.425	0.42	0.465	0.45	0.515	0.585	0.495	0.61	0.375	0.53	0.48	0.475	0.445	0.385	0.47	0.525	0.49	0.47
	0.585	0.575	0.525	0.515	0.47	0.59	0.49	0.585	0.5	0.505	0.435	0.385	0.6	0.44	0.6	0.53	0.49	0.58	0.6	0.57	0.58	0.495	0.605	0.39	0.525	0.385	0.58	0.465	0.545	0.465	0.52	0.42	0.425	0.575	0.585	0.475	0.48	0.54	0.555	0.5	0.495
	0.415	0.62	0.515	0.6	0.435	0.485	0.48	0.555	0.44	0.415	0.505	0.555	0.61	0.325	0.375	0.5	0.545	0.43	0.625	0.54	0.595	0.425	0.465	0.47	0.66	0.45	0.505	0.495	0.56	0.4	0.695	0.63	0.48	0.585	0.485	0.505	0.445	0.49	0.485	0.42	0.66
	0.4	0.53	0.515	0.565	0.41	0.515	0.515	0.465	0.42	0.415	0.405	0.495	0.615	0.435	0.585	0.49	0.6	0.59	0.465	0.47	0.655	0.575	0.575	0.49	0.565	0.44	0.62	0.66	0.46	0.345	0.64	0.52	0.435	0.455	0.39	0.49	0.465	0.595	0.525	0.47	0.62
	0.48	0.635	0.57	0.53	0.525	0.63	0.42	0.46	0.425	0.73	0.365	0.425	0.5	0.37	0.61	0.405	0.43	0.52	0.56	0.57	0.56	0.525	0.435	0.48	0.445	0.455	0.41	0.515	0.6	0.475	0.57	0.525	0.525	0.585	0.695	0.455	0.51	0.505	0.615	0.605	0.61
	0.35	0.605	0.465	0.605	0.455	0.41	0.5	0.555	0.43	0.535	0.315	0.5	0.445	0.505	0.335	0.59	0.64	0.41	0.465	0.575	0.565	0.445	0.545	0.33	0.4	0.49	0.535	0.685	0.475	0.355	0.58	0.49	0.395	0.5	0.575	0.46	0.545	0.515	0.485	0.44	0.655
	0.51	0.67	0.49	0.525	0.495	0.475	0.415	0.46	0.59	0.505	0.455	0.545	0.56	0.4	0.54	0.47	0.395	0.415	0.51	0.42	0.525	0.545	0.61	0.42	0.55	0.385	0.545	0.49	0.555	0.52	0.45	0.465	0.37	0.475	0.45	0.495	0.565	0.525	0.55	0.48	0.695
	0.59	0.42	0.52	0.585	0.505	0.525	0.545	0.585	0.4	0.625	0.485	0.525	0.485	0.51	0.385	0.515	0.565	0.565	0.61	0.725	0.6	0.535	0.52	0.43	0.535	0.42	0.57	0.47	0.52	0.455	0.53	0.555	0.6	0.565	0.495	0.475	0.445	0.525	0.545	0.405	0.66
	0.495	0.39	0.47	0.625	0.415	0.56	0.55	0.465	0.46	0.49	0.435	0.4	0.395	0.445	0.65	0.435	0.475	0.53	0.52	0.64	0.58	0.52	0.63	0.56	0.505	0.31	0.545	0.635	0.515	0.505	0.465	0.515	0.455	0.56	0.575	0.42	0.565	0.5	0.625	0.575	0.58
	0.55	0.51	0.355	0.535	0.49	0.505	0.555	0.475	0.5	0.44	0.345	0.46	0.57	0.44	0.51	0.485	0.55	0.565	0.465	0.38	0.435	0.395	0.615	0.465	0.555	0.315	0.53	0.645	0.545	0.485	0.78	0.515	0.445	0.48	0.52	0.485	0.495	0.48	0.45	0.4	0.56
	0.49	0.595	0.54	0.58	0.5	0.615	0.57	0.62	0.39	0.38	0.33	0.445	0.625	0.38	0.405	0.385	0.535	0.5	0.525	0.54	0.6	0.465	0.555	0.525	0.655	0.42	0.54	0.62	0.425	0.46	0.595	0.525	0.425	0.465	0.595	0.425	0.385	0.43	0.6	0.385	0.6
	0.415	0.565	0.575	0.53	0.5	0.56	0.545	0.455	0.5	0.5	0.385	0.565	0.615	0.43	0.35	0.53	0.495	0.475	0.57	0.615	0.515	0.53	0.495	0.425	0.545	0.505	0.54	0.645	0.565	0.555	0.575	0.6	0.415	0.53	0.38	0.595	0.515	0.415	0.45	0.48	0.565
	0.47	0.445	0.55	0.575	0.515	0.505	0.42	0.58	0.495	0.565	0.415	0.44	0.585	0.475	0.515	0.425	0.54	0.37	0.47	0.63	0.55	0.475	0.56	0.555	0.55	0.445	0.51	0.59	0.515	0.565	0.755	0.5	0.545	0.535	0.45	0.635	0.47	0.48	0.575	0.59	0.69
	0.44	0.5	0.395	0.53	0.48	0.62	0.325	0.62	0.435	0.605	0.29	0.435	0.445	0.465	0.515	0.445	0.645	0.485	0.46	0.52	0.445	0.515	0.505	0.475	0.4	0.6	0.345	0.64	0.56	0.49	0.575	0.495	0.475	0.61	0.585	0.535	0.495	0.59	0.6	0.565	0.62
	0.535	0.59	0.455	0.52	0.43	0.485	0.46	0.455	0.515	0.55	0.42	0.505	0.485	0.31	0.57	0.495	0.445	0.535	0.515	0.465	0.565	0.435	0.295	0.565	0.48	0.335	0.54	0.575	0.48	0.375	0.665	0.385	0.53	0.575	0.48	0.615	0.44	0.47	0.63	0.375	0.665
	0.4	0.445	0.48	0.53	0.435	0.44	0.47	0.645	0.555	0.47	0.39	0.45	0.55	0.445	0.525	0.58	0.425	0.535	0.49	0.43	0.445	0.435	0.46	0.605	0.54	0.39	0.67	0.58	0.555	0.545	0.62	0.56	0.485	0.575	0.525	0.515	0.58	0.37	0.605	0.565	0.665
	0.545	0.485	0.46	0.525	0.375	0.44	0.51	0.625	0.425	0.515	0.435	0.365	0.5	0.415	0.49	0.41	0.615	0.47	0.615	0.635	0.58	0.48	0.48	0.505	0.495	0.29	0.45	0.55	0.455	0.61	0.59	0.495	0.445	0.42	0.515	0.635	0.515	0.53	0.575	0.545	0.68
	0.46	0.65	0.485	0.445	0.53	0.495	0.495	0.465	0.445	0.53	0.425	0.355	0.53	0.42	0.525	0.43	0.545	0.555	0.69	0.42	0.475	0.57	0.545	0.38	0.465	0.355	0.455	0.565	0.54	0.525	0.65	0.46	0.385	0.45	0.455	0.55	0.51	0.54	0.475	0.535	0.565
	0.52	0.765	0.465	0.48	0.465	0.48	0.485	0.61	0.39	0.48	0.485	0.39	0.575	0.46	0.49	0.495	0.46	0.4	0.71	0.52	0.585	0.425	0.52	0.315	0.695	0.52	0.54	0.515	0.48	0.625	0.635	0.56	0.5	0.455	0.495	0.54	0.425	0.505	0.62	0.41	0.54
	0.475	0.58	0.42	0.48	0.48	0.575	0.58	0.54	0.505	0.465	0.27	0.37	0.58	0.395	0.515	0.545	0.5	0.41	0.5	0.565	0.505	0.5	0.365	0.485	0.545	0.525	0.46	0.62	0.485	0.52	0.575	0.425	0.5	0.56	0.55	0.39	0.525	0.44	0.5	0.4	0.705
	0.525	0.615	0.43	0.63	0.395	0.43	0.455	0.525	0.4	0.525	0.435	0.48	0.47	0.48	0.565	0.395	0.48	0.51	0.48	0.58	0.555	0.445	0.545	0.53	0.36	0.325	0.565	0.65	0.405	0.58	0.585	0.595	0.48	0.405	0.475	0.505	0.44	0.535	0.655	0.49	0.66

## Sheet: figures6b
time	-1	-0.95	-0.9	-0.85	-0.8	-0.75	-0.7	-0.65	-0.6	-0.55	-0.5	-0.45	-0.4	-0.35	-0.3	-0.25	-0.2	-0.15	-0.1	-0.05	0	0.05	0.1	0.15	0.2	0.25	0.3	0.35	0.4	0.45	0.5	0.55	0.6	0.65	0.7	0.75	0.8	0.85	0.9	0.95	1
phase3	0.4	0.45	0.555	0.52	0.585	0.515	0.49	0.595	0.475	0.545	0.47	0.555	0.44	0.435	0.46	0.55	0.645	0.535	0.485	0.475	0.57	0.435	0.715	0.795	0.8	0.66	0.64	0.61	0.59	0.49	0.435	0.445	0.51	0.49	0.49	0.37	0.505	0.39	0.57	0.46	0.55
	0.475	0.445	0.535	0.56	0.49	0.55	0.405	0.485	0.445	0.65	0.345	0.38	0.575	0.505	0.5	0.48	0.62	0.63	0.59	0.545	0.535	0.49	0.725	0.765	0.75	0.8	0.54	0.645	0.455	0.565	0.515	0.565	0.64	0.45	0.595	0.475	0.51	0.43	0.67	0.56	0.475
	0.37	0.45	0.54	0.51	0.485	0.535	0.56	0.57	0.42	0.55	0.56	0.42	0.61	0.515	0.5	0.48	0.48	0.58	0.455	0.505	0.585	0.475	0.675	0.785	0.705	0.745	0.515	0.55	0.39	0.445	0.55	0.435	0.59	0.47	0.37	0.49	0.49	0.41	0.57	0.52	0.495
	0.555	0.53	0.565	0.425	0.445	0.505	0.48	0.525	0.385	0.525	0.47	0.435	0.435	0.47	0.4	0.56	0.56	0.58	0.515	0.44	0.54	0.56	0.47	0.82	0.64	0.705	0.58	0.72	0.515	0.61	0.43	0.475	0.615	0.415	0.415	0.495	0.395	0.555	0.61	0.655	0.355
	0.35	0.49	0.46	0.46	0.385	0.445	0.445	0.605	0.555	0.605	0.48	0.425	0.525	0.55	0.355	0.58	0.605	0.615	0.455	0.6	0.505	0.455	0.775	0.8	0.695	0.72	0.465	0.61	0.59	0.465	0.435	0.48	0.64	0.485	0.485	0.54	0.52	0.52	0.51	0.48	0.54
	0.59	0.49	0.495	0.51	0.475	0.49	0.605	0.55	0.49	0.445	0.475	0.59	0.48	0.565	0.42	0.465	0.575	0.565	0.675	0.565	0.565	0.51	0.775	0.815	0.8	0.775	0.615	0.575	0.495	0.45	0.595	0.635	0.515	0.39	0.54	0.505	0.58	0.45	0.57	0.54	0.5
	0.535	0.49	0.48	0.43	0.52	0.475	0.385	0.51	0.445	0.58	0.45	0.37	0.605	0.53	0.435	0.525	0.51	0.555	0.665	0.535	0.44	0.58	0.665	0.76	0.65	0.7	0.605	0.555	0.52	0.49	0.435	0.515	0.56	0.445	0.53	0.53	0.415	0.515	0.48	0.505	0.52
	0.44	0.595	0.485	0.605	0.495	0.55	0.415	0.48	0.45	0.635	0.575	0.425	0.5	0.5	0.47	0.45	0.535	0.645	0.48	0.375	0.525	0.57	0.64	0.83	0.69	0.695	0.535	0.685	0.48	0.49	0.475	0.555	0.595	0.535	0.545	0.645	0.56	0.475	0.54	0.395	0.51
	0.345	0.4	0.525	0.47	0.515	0.575	0.48	0.625	0.495	0.535	0.47	0.605	0.555	0.63	0.455	0.49	0.61	0.57	0.55	0.575	0.485	0.53	0.675	0.815	0.69	0.655	0.56	0.745	0.555	0.625	0.5	0.47	0.565	0.53	0.495	0.45	0.595	0.49	0.56	0.46	0.525
	0.415	0.555	0.49	0.49	0.55	0.665	0.425	0.485	0.575	0.645	0.34	0.41	0.51	0.42	0.4	0.495	0.65	0.535	0.555	0.45	0.545	0.565	0.645	0.77	0.585	0.73	0.55	0.57	0.41	0.46	0.53	0.495	0.58	0.555	0.485	0.385	0.575	0.5	0.495	0.495	0.455
	0.43	0.415	0.425	0.455	0.41	0.555	0.465	0.58	0.47	0.655	0.46	0.535	0.435	0.595	0.39	0.415	0.655	0.53	0.535	0.515	0.635	0.47	0.67	0.79	0.675	0.63	0.57	0.55	0.41	0.495	0.555	0.41	0.595	0.455	0.55	0.315	0.405	0.505	0.655	0.525	0.415
	0.41	0.425	0.63	0.52	0.55	0.57	0.53	0.47	0.43	0.62	0.49	0.465	0.565	0.5	0.4	0.545	0.48	0.56	0.49	0.61	0.435	0.57	0.655	0.67	0.725	0.7	0.485	0.62	0.51	0.495	0.48	0.56	0.52	0.415	0.585	0.57	0.505	0.5	0.54	0.55	0.47
	0.555	0.445	0.54	0.575	0.425	0.485	0.485	0.45	0.435	0.555	0.455	0.41	0.625	0.42	0.51	0.445	0.57	0.54	0.625	0.525	0.6	0.48	0.705	0.855	0.665	0.54	0.38	0.5	0.53	0.595	0.515	0.39	0.6	0.415	0.565	0.525	0.555	0.45	0.465	0.5	0.51
	0.5	0.56	0.625	0.495	0.455	0.435	0.35	0.455	0.425	0.655	0.525	0.59	0.49	0.35	0.51	0.45	0.56	0.595	0.57	0.455	0.59	0.615	0.645	0.76	0.705	0.64	0.695	0.67	0.6	0.645	0.53	0.5	0.6	0.5	0.48	0.415	0.56	0.425	0.605	0.57	0.545
	0.4	0.455	0.54	0.49	0.53	0.5	0.47	0.525	0.475	0.52	0.45	0.495	0.505	0.555	0.415	0.495	0.58	0.53	0.59	0.47	0.54	0.525	0.685	0.825	0.62	0.655	0.585	0.61	0.545	0.585	0.5	0.465	0.56	0.465	0.53	0.37	0.43	0.48	0.53	0.475	0.455
	0.495	0.365	0.45	0.515	0.495	0.555	0.455	0.405	0.435	0.635	0.455	0.505	0.55	0.53	0.415	0.39	0.5	0.555	0.405	0.45	0.545	0.57	0.68	0.845	0.715	0.705	0.56	0.55	0.5	0.555	0.53	0.475	0.62	0.465	0.5	0.485	0.5	0.475	0.4	0.45	0.595
	0.385	0.645	0.565	0.425	0.55	0.43	0.385	0.4	0.495	0.565	0.415	0.47	0.52	0.485	0.385	0.545	0.58	0.565	0.435	0.475	0.585	0.49	0.755	0.815	0.74	0.81	0.55	0.62	0.415	0.555	0.475	0.53	0.625	0.41	0.515	0.585	0.535	0.48	0.505	0.475	0.475
	0.46	0.515	0.58	0.56	0.6	0.48	0.345	0.515	0.51	0.6	0.38	0.45	0.615	0.43	0.45	0.53	0.555	0.555	0.51	0.445	0.465	0.485	0.605	0.73	0.775	0.66	0.49	0.57	0.565	0.65	0.46	0.465	0.57	0.425	0.505	0.53	0.52	0.445	0.51	0.47	0.605
	0.62	0.55	0.45	0.38	0.55	0.56	0.505	0.55	0.465	0.61	0.46	0.55	0.465	0.44	0.435	0.445	0.57	0.54	0.565	0.5	0.59	0.6	0.615	0.615	0.565	0.765	0.46	0.73	0.515	0.58	0.46	0.4	0.615	0.53	0.525	0.435	0.48	0.57	0.61	0.455	0.545
	0.49	0.605	0.555	0.425	0.635	0.47	0.44	0.51	0.465	0.635	0.48	0.5	0.485	0.515	0.37	0.495	0.565	0.71	0.54	0.695	0.505	0.555	0.715	0.805	0.705	0.725	0.475	0.685	0.445	0.49	0.535	0.43	0.685	0.415	0.475	0.41	0.48	0.515	0.58	0.535	0.45
	0.445	0.46	0.625	0.49	0.49	0.455	0.58	0.525	0.465	0.65	0.545	0.525	0.48	0.56	0.54	0.505	0.61	0.645	0.54	0.485	0.545	0.62	0.7	0.86	0.665	0.52	0.59	0.675	0.48	0.685	0.525	0.42	0.57	0.44	0.445	0.55	0.415	0.485	0.535	0.68	0.54
	0.365	0.42	0.545	0.375	0.505	0.56	0.315	0.48	0.465	0.59	0.29	0.55	0.505	0.445	0.43	0.575	0.54	0.59	0.58	0.56	0.575	0.485	0.73	0.79	0.71	0.81	0.63	0.635	0.46	0.565	0.535	0.485	0.69	0.47	0.485	0.44	0.56	0.355	0.6	0.405	0.55
	0.47	0.545	0.58	0.64	0.515	0.595	0.605	0.62	0.43	0.655	0.39	0.515	0.62	0.545	0.52	0.515	0.45	0.515	0.51	0.525	0.575	0.655	0.735	0.665	0.685	0.645	0.54	0.59	0.405	0.62	0.495	0.52	0.485	0.49	0.585	0.39	0.585	0.54	0.48	0.41	0.51
	0.345	0.52	0.505	0.565	0.445	0.55	0.44	0.6	0.46	0.565	0.43	0.48	0.535	0.45	0.34	0.4	0.515	0.465	0.535	0.44	0.515	0.525	0.65	0.76	0.675	0.585	0.43	0.675	0.425	0.59	0.465	0.605	0.62	0.535	0.47	0.54	0.55	0.425	0.57	0.49	0.46
	0.44	0.485	0.52	0.51	0.545	0.5	0.43	0.485	0.445	0.545	0.475	0.425	0.545	0.495	0.43	0.485	0.635	0.705	0.5	0.475	0.435	0.49	0.7	0.76	0.69	0.745	0.55	0.585	0.485	0.64	0.54	0.405	0.515	0.485	0.55	0.435	0.495	0.46	0.625	0.52	0.47
	0.435	0.425	0.41	0.47	0.465	0.475	0.455	0.555	0.615	0.53	0.465	0.455	0.59	0.505	0.42	0.555	0.605	0.47	0.46	0.595	0.555	0.41	0.69	0.79	0.725	0.645	0.485	0.64	0.445	0.485	0.44	0.49	0.585	0.49	0.49	0.5	0.555	0.465	0.47	0.515	0.56
	0.405	0.56	0.63	0.485	0.535	0.56	0.35	0.535	0.38	0.59	0.48	0.525	0.63	0.47	0.445	0.48	0.455	0.61	0.485	0.445	0.445	0.53	0.63	0.69	0.71	0.6	0.58	0.49	0.51	0.53	0.495	0.555	0.59	0.495	0.55	0.53	0.45	0.46	0.6	0.49	0.545
	0.43	0.545	0.585	0.61	0.675	0.375	0.415	0.535	0.415	0.545	0.455	0.51	0.505	0.495	0.52	0.59	0.51	0.49	0.56	0.44	0.5	0.53	0.68	0.66	0.65	0.695	0.575	0.675	0.51	0.635	0.57	0.43	0.64	0.51	0.565	0.525	0.635	0.465	0.55	0.465	0.505
	0.385	0.515	0.535	0.47	0.555	0.49	0.45	0.465	0.415	0.63	0.43	0.48	0.57	0.595	0.365	0.5	0.505	0.48	0.545	0.515	0.61	0.46	0.72	0.88	0.785	0.685	0.6	0.65	0.535	0.395	0.56	0.475	0.62	0.465	0.55	0.49	0.465	0.605	0.47	0.465	0.445
	0.58	0.45	0.57	0.48	0.525	0.53	0.34	0.46	0.54	0.565	0.425	0.555	0.545	0.58	0.49	0.42	0.63	0.515	0.62	0.46	0.555	0.48	0.775	0.805	0.79	0.675	0.525	0.66	0.435	0.565	0.46	0.495	0.69	0.605	0.51	0.57	0.41	0.445	0.565	0.5	0.455
	0.345	0.525	0.525	0.465	0.545	0.375	0.455	0.475	0.515	0.66	0.475	0.525	0.395	0.515	0.5	0.53	0.475	0.54	0.55	0.395	0.595	0.59	0.8	0.76	0.56	0.7	0.575	0.625	0.48	0.585	0.515	0.575	0.59	0.575	0.585	0.39	0.59	0.545	0.51	0.465	0.56
	0.55	0.525	0.565	0.53	0.51	0.52	0.525	0.575	0.55	0.495	0.425	0.49	0.615	0.41	0.36	0.335	0.41	0.505	0.595	0.425	0.495	0.525	0.77	0.905	0.775	0.755	0.62	0.665	0.55	0.59	0.475	0.55	0.6	0.58	0.495	0.47	0.515	0.555	0.605	0.42	0.575
	0.525	0.545	0.68	0.505	0.585	0.53	0.355	0.4	0.525	0.605	0.475	0.465	0.545	0.375	0.485	0.53	0.64	0.57	0.53	0.505	0.555	0.47	0.67	0.805	0.675	0.63	0.695	0.63	0.42	0.585	0.455	0.645	0.58	0.525	0.435	0.56	0.52	0.49	0.485	0.41	0.49
	0.365	0.605	0.605	0.535	0.585	0.58	0.39	0.47	0.37	0.54	0.39	0.505	0.58	0.475	0.525	0.56	0.68	0.5	0.52	0.48	0.545	0.475	0.725	0.845	0.71	0.755	0.55	0.625	0.38	0.52	0.52	0.525	0.55	0.405	0.625	0.495	0.605	0.46	0.515	0.495	0.545
	0.38	0.5	0.615	0.46	0.49	0.495	0.475	0.43	0.505	0.635	0.485	0.5	0.64	0.44	0.51	0.405	0.56	0.625	0.48	0.39	0.485	0.58	0.56	0.825	0.69	0.72	0.575	0.535	0.475	0.62	0.505	0.455	0.575	0.52	0.545	0.57	0.63	0.44	0.46	0.515	0.575
	0.655	0.5	0.53	0.47	0.55	0.53	0.495	0.385	0.44	0.685	0.49	0.415	0.585	0.53	0.515	0.4	0.59	0.53	0.51	0.45	0.615	0.5	0.7	0.785	0.715	0.675	0.55	0.63	0.54	0.6	0.485	0.535	0.525	0.53	0.585	0.555	0.505	0.525	0.52	0.485	0.57
	0.405	0.52	0.565	0.465	0.61	0.575	0.54	0.42	0.465	0.545	0.43	0.44	0.605	0.52	0.405	0.54	0.5	0.55	0.48	0.44	0.585	0.52	0.77	0.82	0.65	0.75	0.655	0.625	0.445	0.49	0.51	0.395	0.745	0.525	0.525	0.445	0.48	0.435	0.53	0.485	0.525
	0.335	0.445	0.515	0.58	0.58	0.45	0.535	0.505	0.455	0.65	0.495	0.445	0.565	0.55	0.495	0.5	0.49	0.44	0.525	0.55	0.62	0.575	0.685	0.78	0.745	0.72	0.6	0.73	0.575	0.545	0.49	0.46	0.6	0.41	0.485	0.54	0.4	0.58	0.465	0.505	0.435
	0.585	0.555	0.485	0.515	0.64	0.495	0.525	0.58	0.59	0.49	0.375	0.415	0.545	0.44	0.425	0.525	0.59	0.59	0.51	0.44	0.61	0.55	0.735	0.64	0.61	0.555	0.475	0.495	0.48	0.59	0.52	0.455	0.575	0.525	0.405	0.51	0.5	0.495	0.615	0.6	0.555
	0.585	0.435	0.49	0.495	0.565	0.38	0.405	0.5	0.54	0.575	0.49	0.56	0.625	0.45	0.39	0.5	0.59	0.5	0.56	0.395	0.49	0.535	0.49	0.815	0.685	0.705	0.695	0.64	0.475	0.61	0.46	0.465	0.655	0.605	0.585	0.435	0.46	0.535	0.515	0.485	0.47
	0.44	0.48	0.495	0.53	0.56	0.58	0.455	0.43	0.51	0.575	0.455	0.445	0.57	0.55	0.5	0.555	0.47	0.645	0.59	0.49	0.495	0.565	0.73	0.805	0.61	0.765	0.54	0.62	0.585	0.54	0.5	0.46	0.585	0.435	0.46	0.465	0.53	0.535	0.445	0.41	0.485
	0.565	0.455	0.615	0.485	0.545	0.4	0.49	0.395	0.44	0.605	0.395	0.575	0.425	0.51	0.505	0.395	0.535	0.36	0.48	0.505	0.55	0.485	0.66	0.845	0.63	0.745	0.61	0.745	0.425	0.615	0.5	0.615	0.485	0.46	0.565	0.495	0.57	0.54	0.49	0.51	0.52
	0.375	0.435	0.54	0.47	0.545	0.545	0.46	0.635	0.41	0.65	0.45	0.515	0.555	0.43	0.355	0.5	0.535	0.56	0.615	0.41	0.56	0.57	0.7	0.77	0.625	0.575	0.505	0.71	0.53	0.53	0.45	0.5	0.49	0.495	0.54	0.415	0.445	0.63	0.405	0.565	0.605
	0.445	0.465	0.495	0.48	0.51	0.6	0.4	0.52	0.405	0.58	0.44	0.54	0.465	0.365	0.385	0.515	0.58	0.54	0.615	0.47	0.55	0.49	0.635	0.72	0.74	0.52	0.51	0.565	0.545	0.595	0.51	0.485	0.54	0.55	0.505	0.48	0.53	0.575	0.505	0.475	0.565
	0.305	0.535	0.565	0.565	0.55	0.51	0.36	0.515	0.505	0.64	0.515	0.545	0.635	0.465	0.46	0.57	0.54	0.515	0.57	0.465	0.48	0.59	0.7	0.73	0.65	0.57	0.495	0.59	0.54	0.67	0.44	0.54	0.545	0.495	0.595	0.385	0.575	0.485	0.52	0.51	0.45
	0.38	0.515	0.605	0.51	0.515	0.535	0.43	0.425	0.455	0.525	0.43	0.485	0.49	0.52	0.41	0.56	0.6	0.61	0.565	0.43	0.54	0.48	0.745	0.77	0.645	0.675	0.525	0.61	0.395	0.57	0.44	0.6	0.575	0.435	0.555	0.52	0.515	0.45	0.46	0.49	0.46
	0.49	0.545	0.53	0.51	0.61	0.425	0.575	0.405	0.475	0.56	0.44	0.525	0.525	0.545	0.455	0.42	0.56	0.575	0.575	0.37	0.625	0.52	0.77	0.855	0.71	0.725	0.55	0.725	0.48	0.545	0.61	0.535	0.49	0.525	0.535	0.575	0.48	0.465	0.53	0.425	0.495
	0.6	0.48	0.57	0.51	0.65	0.455	0.49	0.455	0.495	0.59	0.515	0.43	0.59	0.495	0.37	0.505	0.575	0.45	0.48	0.375	0.46	0.55	0.66	0.77	0.68	0.48	0.455	0.66	0.46	0.575	0.52	0.495	0.555	0.475	0.47	0.49	0.51	0.495	0.52	0.54	0.415
	0.535	0.55	0.555	0.565	0.47	0.535	0.535	0.515	0.45	0.625	0.49	0.51	0.495	0.56	0.39	0.56	0.56	0.58	0.505	0.475	0.54	0.69	0.59	0.775	0.71	0.805	0.58	0.68	0.55	0.615	0.525	0.52	0.54	0.51	0.605	0.53	0.495	0.535	0.625	0.51	0.54
	0.505	0.38	0.54	0.485	0.545	0.5	0.435	0.535	0.48	0.605	0.4	0.485	0.505	0.5	0.425	0.4	0.55	0.565	0.565	0.515	0.605	0.475	0.715	0.8	0.715	0.64	0.6	0.585	0.58	0.545	0.43	0.48	0.56	0.515	0.565	0.46	0.375	0.455	0.525	0.51	0.47
	0.315	0.44	0.54	0.385	0.385	0.5	0.41	0.53	0.43	0.57	0.46	0.515	0.55	0.585	0.475	0.485	0.6	0.58	0.51	0.53	0.63	0.49	0.765	0.84	0.74	0.75	0.57	0.65	0.46	0.575	0.46	0.485	0.495	0.56	0.65	0.425	0.56	0.52	0.69	0.515	0.51
	0.41	0.535	0.44	0.59	0.485	0.44	0.43	0.56	0.44	0.55	0.44	0.505	0.45	0.375	0.445	0.395	0.565	0.61	0.445	0.37	0.545	0.51	0.76	0.76	0.72	0.685	0.52	0.565	0.505	0.58	0.51	0.47	0.54	0.54	0.57	0.505	0.54	0.44	0.615	0.545	0.51
	0.51	0.535	0.49	0.425	0.595	0.4	0.375	0.57	0.455	0.635	0.475	0.555	0.53	0.5	0.375	0.66	0.625	0.56	0.54	0.53	0.61	0.385	0.65	0.755	0.53	0.615	0.535	0.685	0.505	0.605	0.455	0.585	0.55	0.475	0.53	0.28	0.465	0.48	0.475	0.47	0.435
	0.395	0.43	0.545	0.615	0.535	0.475	0.405	0.36	0.395	0.61	0.44	0.46	0.555	0.475	0.59	0.425	0.69	0.485	0.605	0.5	0.5	0.465	0.61	0.665	0.57	0.585	0.48	0.565	0.535	0.51	0.52	0.34	0.59	0.465	0.545	0.415	0.575	0.425	0.555	0.575	0.46
	0.415	0.615	0.52	0.51	0.475	0.43	0.445	0.505	0.485	0.565	0.445	0.445	0.48	0.535	0.335	0.48	0.485	0.59	0.575	0.505	0.695	0.435	0.685	0.8	0.83	0.71	0.575	0.57	0.505	0.585	0.46	0.59	0.555	0.585	0.6	0.535	0.56	0.33	0.43	0.39	0.525
	0.425	0.49	0.52	0.555	0.47	0.46	0.455	0.385	0.48	0.6	0.475	0.49	0.51	0.56	0.505	0.425	0.57	0.445	0.51	0.57	0.445	0.525	0.725	0.85	0.64	0.685	0.58	0.69	0.49	0.645	0.37	0.465	0.595	0.44	0.49	0.475	0.43	0.465	0.41	0.555	0.455
	0.325	0.545	0.435	0.38	0.455	0.37	0.44	0.52	0.53	0.5	0.48	0.58	0.5	0.485	0.465	0.47	0.605	0.51	0.515	0.395	0.495	0.4	0.675	0.885	0.67	0.67	0.62	0.615	0.435	0.54	0.39	0.595	0.58	0.51	0.455	0.485	0.595	0.47	0.54	0.44	0.55
	0.35	0.475	0.545	0.52	0.44	0.475	0.45	0.4	0.485	0.665	0.395	0.52	0.455	0.48	0.5	0.51	0.54	0.525	0.425	0.505	0.48	0.585	0.67	0.705	0.735	0.645	0.575	0.59	0.5	0.57	0.46	0.47	0.53	0.515	0.615	0.55	0.43	0.6	0.4	0.525	0.395
	0.51	0.465	0.49	0.59	0.595	0.525	0.49	0.55	0.445	0.595	0.51	0.51	0.51	0.435	0.51	0.46	0.5	0.515	0.495	0.425	0.565	0.63	0.505	0.705	0.55	0.675	0.53	0.555	0.395	0.56	0.44	0.4	0.465	0.45	0.62	0.435	0.45	0.42	0.5	0.505	0.5
	0.505	0.53	0.5	0.455	0.52	0.51	0.425	0.52	0.615	0.575	0.485	0.47	0.425	0.54	0.52	0.41	0.58	0.615	0.505	0.435	0.46	0.57	0.77	0.81	0.73	0.74	0.555	0.665	0.495	0.59	0.495	0.545	0.625	0.45	0.49	0.5	0.485	0.49	0.605	0.44	0.485
	0.535	0.57	0.485	0.495	0.5	0.465	0.465	0.6	0.465	0.66	0.46	0.425	0.48	0.535	0.395	0.52	0.63	0.565	0.535	0.44	0.51	0.45	0.79	0.87	0.645	0.835	0.575	0.63	0.405	0.56	0.455	0.435	0.56	0.54	0.575	0.57	0.54	0.39	0.61	0.52	0.56
	0.52	0.515	0.55	0.48	0.385	0.34	0.49	0.455	0.35	0.62	0.375	0.57	0.555	0.405	0.4	0.46	0.61	0.595	0.45	0.515	0.605	0.465	0.815	0.725	0.665	0.74	0.495	0.64	0.515	0.52	0.45	0.565	0.67	0.44	0.54	0.44	0.515	0.5	0.44	0.505	0.525
	0.465	0.51	0.505	0.415	0.525	0.535	0.525	0.56	0.525	0.615	0.45	0.42	0.52	0.605	0.47	0.56	0.58	0.66	0.585	0.53	0.6	0.485	0.675	0.87	0.7	0.63	0.495	0.615	0.515	0.515	0.52	0.435	0.615	0.485	0.41	0.44	0.51	0.465	0.47	0.505	0.51
	0.49	0.5	0.52	0.49	0.5	0.505	0.485	0.445	0.525	0.525	0.53	0.425	0.555	0.505	0.485	0.385	0.58	0.555	0.62	0.36	0.545	0.41	0.72	0.755	0.78	0.725	0.545	0.645	0.535	0.495	0.45	0.51	0.51	0.525	0.505	0.49	0.485	0.315	0.545	0.35	0.505
	0.57	0.515	0.575	0.585	0.435	0.63	0.59	0.425	0.605	0.595	0.48	0.53	0.47	0.585	0.48	0.36	0.645	0.56	0.385	0.5	0.435	0.485	0.785	0.885	0.73	0.765	0.625	0.725	0.625	0.48	0.47	0.64	0.635	0.455	0.59	0.57	0.53	0.455	0.49	0.475	0.4
	0.315	0.475	0.535	0.6	0.5	0.435	0.295	0.545	0.53	0.625	0.39	0.485	0.53	0.455	0.42	0.425	0.65	0.53	0.55	0.515	0.535	0.46	0.775	0.88	0.78	0.7	0.545	0.63	0.53	0.535	0.52	0.46	0.48	0.44	0.45	0.46	0.455	0.47	0.475	0.46	0.55
	0.455	0.51	0.54	0.53	0.57	0.345	0.55	0.54	0.44	0.525	0.54	0.525	0.62	0.47	0.495	0.62	0.505	0.61	0.63	0.425	0.52	0.555	0.565	0.61	0.585	0.59	0.46	0.55	0.48	0.595	0.48	0.5	0.5	0.555	0.48	0.535	0.51	0.45	0.515	0.58	0.51
	0.38	0.54	0.615	0.49	0.55	0.545	0.395	0.385	0.35	0.625	0.525	0.585	0.455	0.52	0.485	0.415	0.62	0.655	0.61	0.53	0.55	0.57	0.765	0.795	0.62	0.765	0.54	0.695	0.41	0.52	0.555	0.515	0.64	0.385	0.525	0.375	0.475	0.405	0.48	0.465	0.49
	0.445	0.43	0.525	0.52	0.51	0.52	0.375	0.495	0.445	0.54	0.37	0.5	0.46	0.495	0.515	0.485	0.47	0.545	0.555	0.48	0.535	0.615	0.66	0.775	0.64	0.595	0.445	0.71	0.525	0.53	0.525	0.495	0.66	0.385	0.52	0.55	0.585	0.41	0.48	0.465	0.565
	0.46	0.46	0.545	0.495	0.485	0.54	0.375	0.605	0.45	0.6	0.385	0.41	0.545	0.53	0.4	0.565	0.57	0.485	0.575	0.4	0.425	0.5	0.735	0.875	0.795	0.74	0.485	0.73	0.4	0.54	0.5	0.605	0.545	0.53	0.57	0.555	0.47	0.505	0.52	0.54	0.485
	0.42	0.44	0.495	0.485	0.485	0.38	0.525	0.57	0.53	0.57	0.48	0.51	0.535	0.505	0.375	0.505	0.545	0.46	0.5	0.5	0.515	0.525	0.8	0.845	0.725	0.69	0.565	0.67	0.385	0.535	0.49	0.49	0.57	0.42	0.525	0.445	0.44	0.485	0.535	0.555	0.49
	0.415	0.495	0.57	0.545	0.45	0.49	0.475	0.45	0.41	0.575	0.4	0.53	0.61	0.485	0.52	0.545	0.52	0.54	0.61	0.415	0.445	0.49	0.735	0.87	0.815	0.75	0.565	0.665	0.495	0.665	0.46	0.565	0.54	0.43	0.525	0.545	0.52	0.585	0.5	0.495	0.51
	0.46	0.43	0.515	0.4	0.55	0.48	0.36	0.51	0.51	0.645	0.415	0.53	0.465	0.38	0.37	0.54	0.455	0.565	0.465	0.485	0.56	0.6	0.73	0.82	0.725	0.67	0.62	0.665	0.595	0.6	0.45	0.585	0.575	0.54	0.605	0.56	0.475	0.48	0.565	0.4	0.49
	0.53	0.475	0.53	0.555	0.475	0.505	0.505	0.455	0.495	0.635	0.38	0.485	0.55	0.455	0.415	0.46	0.5	0.62	0.595	0.425	0.52	0.37	0.725	0.82	0.705	0.705	0.615	0.535	0.525	0.445	0.465	0.415	0.49	0.495	0.655	0.44	0.46	0.5	0.475	0.545	0.39
	0.46	0.465	0.57	0.54	0.52	0.485	0.515	0.51	0.45	0.57	0.495	0.515	0.475	0.59	0.41	0.51	0.57	0.485	0.7	0.395	0.45	0.505	0.765	0.785	0.745	0.58	0.56	0.705	0.54	0.64	0.505	0.65	0.53	0.625	0.555	0.48	0.465	0.51	0.505	0.47	0.54
	0.52	0.495	0.435	0.555	0.615	0.545	0.32	0.59	0.45	0.54	0.45	0.385	0.445	0.52	0.505	0.53	0.635	0.46	0.58	0.48	0.495	0.54	0.6	0.75	0.73	0.69	0.545	0.665	0.46	0.495	0.425	0.475	0.59	0.545	0.56	0.565	0.57	0.55	0.48	0.45	0.555
	0.49	0.49	0.595	0.5	0.52	0.57	0.535	0.515	0.51	0.635	0.45	0.44	0.535	0.505	0.38	0.455	0.515	0.51	0.525	0.51	0.485	0.505	0.74	0.785	0.685	0.64	0.59	0.595	0.515	0.55	0.455	0.425	0.635	0.465	0.475	0.505	0.56	0.505	0.565	0.455	0.52
	0.335	0.45	0.415	0.51	0.54	0.515	0.5	0.525	0.485	0.59	0.505	0.55	0.57	0.505	0.36	0.585	0.555	0.57	0.505	0.56	0.56	0.32	0.65	0.69	0.695	0.75	0.625	0.635	0.49	0.565	0.495	0.485	0.63	0.5	0.465	0.515	0.32	0.35	0.615	0.56	0.5
	0.375	0.525	0.45	0.46	0.545	0.5	0.415	0.53	0.505	0.48	0.475	0.505	0.585	0.47	0.39	0.575	0.565	0.595	0.4	0.51	0.545	0.49	0.675	0.795	0.665	0.7	0.545	0.73	0.39	0.655	0.57	0.53	0.605	0.525	0.525	0.565	0.55	0.52	0.505	0.46	0.605
	0.53	0.405	0.545	0.435	0.52	0.5	0.365	0.54	0.45	0.595	0.455	0.46	0.535	0.48	0.425	0.495	0.715	0.57	0.61	0.385	0.635	0.585	0.755	0.77	0.765	0.75	0.46	0.52	0.52	0.54	0.565	0.575	0.655	0.585	0.61	0.465	0.54	0.435	0.5	0.47	0.5
	0.445	0.535	0.595	0.425	0.47	0.44	0.39	0.47	0.485	0.585	0.42	0.52	0.575	0.525	0.445	0.395	0.665	0.42	0.5	0.465	0.405	0.525	0.775	0.835	0.885	0.82	0.54	0.545	0.395	0.64	0.565	0.53	0.51	0.555	0.435	0.565	0.455	0.45	0.525	0.5	0.575
	0.575	0.555	0.625	0.485	0.55	0.54	0.415	0.395	0.42	0.54	0.395	0.425	0.615	0.625	0.45	0.455	0.495	0.55	0.47	0.59	0.56	0.52	0.655	0.79	0.645	0.715	0.455	0.715	0.555	0.57	0.46	0.54	0.67	0.465	0.52	0.515	0.485	0.47	0.515	0.445	0.605
	0.49	0.405	0.585	0.475	0.465	0.555	0.47	0.55	0.545	0.535	0.455	0.37	0.525	0.56	0.44	0.45	0.625	0.615	0.58	0.625	0.585	0.5	0.545	0.665	0.635	0.62	0.545	0.615	0.5	0.525	0.505	0.575	0.615	0.405	0.485	0.485	0.56	0.47	0.48	0.445	0.505
	0.535	0.555	0.585	0.46	0.475	0.575	0.465	0.555	0.475	0.585	0.59	0.635	0.585	0.46	0.49	0.495	0.58	0.42	0.535	0.435	0.47	0.515	0.7	0.755	0.845	0.685	0.6	0.535	0.54	0.575	0.57	0.56	0.61	0.565	0.52	0.505	0.465	0.475	0.51	0.47	0.49
	0.36	0.435	0.395	0.555	0.6	0.515	0.54	0.49	0.455	0.55	0.45	0.555	0.46	0.35	0.41	0.48	0.58	0.62	0.57	0.575	0.545	0.605	0.63	0.76	0.68	0.51	0.48	0.675	0.53	0.485	0.45	0.455	0.57	0.4	0.5	0.595	0.6	0.525	0.51	0.44	0.63
	0.37	0.43	0.55	0.49	0.57	0.525	0.385	0.455	0.505	0.635	0.4	0.5	0.57	0.435	0.455	0.515	0.655	0.635	0.45	0.33	0.535	0.425	0.65	0.715	0.76	0.635	0.53	0.68	0.44	0.545	0.54	0.455	0.605	0.465	0.55	0.48	0.455	0.495	0.625	0.465	0.585
	0.435	0.505	0.47	0.505	0.575	0.465	0.39	0.615	0.535	0.67	0.45	0.465	0.5	0.415	0.425	0.475	0.555	0.46	0.475	0.54	0.6	0.405	0.615	0.83	0.685	0.765	0.585	0.505	0.575	0.495	0.42	0.42	0.565	0.47	0.535	0.465	0.47	0.545	0.565	0.525	0.475
	0.425	0.47	0.515	0.585	0.515	0.46	0.33	0.5	0.405	0.595	0.44	0.58	0.485	0.44	0.44	0.45	0.575	0.565	0.495	0.415	0.43	0.51	0.835	0.835	0.71	0.685	0.615	0.74	0.475	0.56	0.565	0.59	0.575	0.505	0.575	0.45	0.55	0.505	0.57	0.415	0.54
	0.4	0.45	0.615	0.535	0.515	0.51	0.465	0.49	0.43	0.54	0.43	0.445	0.53	0.49	0.45	0.57	0.64	0.515	0.6	0.545	0.495	0.54	0.71	0.765	0.79	0.605	0.56	0.68	0.43	0.58	0.455	0.56	0.67	0.445	0.44	0.505	0.53	0.45	0.595	0.42	0.52
	0.455	0.48	0.61	0.52	0.54	0.48	0.415	0.46	0.45	0.7	0.43	0.515	0.58	0.4	0.495	0.495	0.605	0.525	0.46	0.495	0.49	0.44	0.785	0.805	0.765	0.65	0.485	0.56	0.525	0.59	0.59	0.46	0.535	0.51	0.485	0.55	0.535	0.485	0.54	0.435	0.575
	0.515	0.555	0.555	0.575	0.53	0.595	0.38	0.47	0.48	0.61	0.545	0.535	0.485	0.46	0.395	0.545	0.63	0.505	0.49	0.395	0.48	0.575	0.665	0.665	0.695	0.66	0.62	0.555	0.58	0.51	0.4	0.525	0.58	0.465	0.465	0.45	0.48	0.425	0.515	0.48	0.52
	0.52	0.49	0.615	0.495	0.47	0.48	0.515	0.595	0.405	0.565	0.56	0.385	0.655	0.52	0.53	0.44	0.69	0.53	0.515	0.54	0.51	0.495	0.7	0.88	0.755	0.74	0.41	0.49	0.585	0.525	0.535	0.525	0.55	0.445	0.505	0.41	0.495	0.545	0.525	0.415	0.585
	0.4	0.505	0.53	0.445	0.595	0.47	0.46	0.405	0.435	0.665	0.515	0.45	0.64	0.525	0.495	0.59	0.61	0.53	0.48	0.35	0.51	0.605	0.8	0.905	0.74	0.64	0.565	0.61	0.425	0.54	0.43	0.47	0.555	0.35	0.595	0.5	0.435	0.525	0.48	0.505	0.52
	0.44	0.455	0.625	0.41	0.49	0.525	0.46	0.475	0.56	0.5	0.52	0.43	0.485	0.53	0.41	0.41	0.65	0.57	0.53	0.47	0.605	0.485	0.68	0.825	0.68	0.635	0.66	0.665	0.54	0.48	0.475	0.585	0.605	0.47	0.44	0.495	0.55	0.35	0.395	0.515	0.485
	0.49	0.545	0.545	0.51	0.49	0.535	0.355	0.54	0.485	0.66	0.405	0.515	0.55	0.385	0.425	0.435	0.65	0.63	0.61	0.665	0.505	0.495	0.69	0.78	0.665	0.73	0.54	0.615	0.635	0.595	0.53	0.4	0.53	0.445	0.58	0.4	0.47	0.545	0.47	0.625	0.535
	0.555	0.415	0.55	0.51	0.45	0.515	0.35	0.57	0.43	0.62	0.5	0.49	0.555	0.425	0.33	0.375	0.565	0.525	0.6	0.425	0.49	0.46	0.695	0.805	0.71	0.765	0.53	0.68	0.605	0.61	0.535	0.53	0.655	0.57	0.46	0.41	0.46	0.48	0.61	0.495	0.605
	0.45	0.52	0.43	0.51	0.475	0.485	0.37	0.565	0.53	0.555	0.465	0.52	0.535	0.5	0.4	0.56	0.53	0.43	0.575	0.445	0.59	0.49	0.73	0.775	0.74	0.655	0.685	0.615	0.395	0.555	0.6	0.55	0.635	0.45	0.505	0.425	0.42	0.385	0.5	0.47	0.54
	0.39	0.555	0.555	0.665	0.535	0.565	0.35	0.53	0.54	0.595	0.33	0.5	0.505	0.41	0.445	0.575	0.555	0.53	0.44	0.515	0.555	0.565	0.575	0.71	0.785	0.54	0.575	0.68	0.57	0.635	0.55	0.43	0.57	0.47	0.525	0.445	0.62	0.485	0.63	0.48	0.57
	0.495	0.51	0.5	0.55	0.535	0.54	0.415	0.515	0.53	0.615	0.43	0.52	0.55	0.485	0.46	0.565	0.57	0.605	0.615	0.455	0.545	0.495	0.73	0.78	0.695	0.73	0.645	0.705	0.415	0.675	0.465	0.51	0.585	0.56	0.585	0.53	0.54	0.445	0.59	0.415	0.705
	0.555	0.525	0.53	0.47	0.47	0.505	0.405	0.41	0.57	0.655	0.495	0.515	0.54	0.515	0.455	0.495	0.625	0.64	0.605	0.485	0.56	0.49	0.6	0.795	0.69	0.575	0.55	0.575	0.455	0.525	0.385	0.55	0.64	0.415	0.555	0.535	0.575	0.45	0.47	0.605	0.495
phase4	0.525	0.43	0.575	0.42	0.535	0.56	0.53	0.41	0.56	0.46	0.57	0.525	0.46	0.46	0.665	0.535	0.605	0.455	0.495	0.54	0.56	0.48	0.555	0.585	0.5	0.5	0.595	0.575	0.52	0.48	0.5	0.495	0.495	0.62	0.645	0.63	0.565	0.565	0.465	0.61	0.53
	0.55	0.595	0.43	0.37	0.46	0.52	0.385	0.37	0.665	0.44	0.625	0.42	0.51	0.54	0.49	0.47	0.615	0.56	0.515	0.405	0.435	0.495	0.49	0.66	0.55	0.5	0.515	0.705	0.66	0.54	0.615	0.43	0.47	0.54	0.595	0.395	0.5	0.475	0.475	0.525	0.485
	0.345	0.54	0.49	0.535	0.405	0.47	0.415	0.42	0.465	0.54	0.58	0.5	0.54	0.445	0.455	0.415	0.645	0.625	0.385	0.47	0.375	0.425	0.545	0.54	0.69	0.565	0.595	0.49	0.655	0.625	0.645	0.62	0.515	0.595	0.675	0.59	0.45	0.535	0.625	0.545	0.625
	0.41	0.445	0.465	0.52	0.47	0.41	0.34	0.475	0.545	0.51	0.63	0.55	0.465	0.505	0.46	0.57	0.515	0.565	0.58	0.47	0.48	0.52	0.535	0.455	0.51	0.405	0.49	0.555	0.49	0.545	0.505	0.44	0.3	0.545	0.425	0.63	0.575	0.475	0.355	0.365	0.54
	0.46	0.55	0.505	0.52	0.44	0.525	0.445	0.525	0.53	0.51	0.47	0.39	0.49	0.68	0.495	0.41	0.645	0.46	0.45	0.535	0.625	0.475	0.485	0.615	0.715	0.47	0.62	0.5	0.57	0.64	0.735	0.52	0.425	0.465	0.485	0.605	0.47	0.565	0.57	0.37	0.53
	0.555	0.375	0.515	0.495	0.455	0.505	0.44	0.495	0.565	0.51	0.445	0.61	0.44	0.55	0.505	0.51	0.55	0.395	0.515	0.445	0.44	0.525	0.36	0.56	0.385	0.54	0.565	0.63	0.56	0.625	0.645	0.535	0.525	0.575	0.67	0.63	0.65	0.38	0.565	0.475	0.43
	0.615	0.52	0.625	0.59	0.43	0.4	0.29	0.475	0.58	0.44	0.445	0.57	0.365	0.46	0.385	0.48	0.67	0.47	0.415	0.45	0.49	0.475	0.53	0.53	0.51	0.56	0.48	0.615	0.5	0.565	0.445	0.54	0.48	0.525	0.525	0.605	0.47	0.495	0.39	0.485	0.34
	0.525	0.47	0.47	0.4	0.375	0.47	0.515	0.375	0.58	0.435	0.455	0.46	0.565	0.405	0.5	0.495	0.625	0.425	0.345	0.475	0.475	0.455	0.525	0.445	0.565	0.59	0.515	0.63	0.525	0.575	0.705	0.49	0.42	0.49	0.715	0.7	0.505	0.61	0.595	0.485	0.525
	0.4	0.555	0.56	0.48	0.39	0.505	0.52	0.31	0.625	0.355	0.455	0.54	0.445	0.51	0.55	0.59	0.585	0.52	0.47	0.395	0.505	0.38	0.51	0.505	0.565	0.42	0.43	0.56	0.505	0.68	0.59	0.495	0.495	0.48	0.65	0.51	0.535	0.54	0.63	0.535	0.65
	0.57	0.595	0.495	0.4	0.47	0.505	0.45	0.415	0.55	0.53	0.415	0.445	0.53	0.595	0.44	0.51	0.525	0.515	0.53	0.475	0.505	0.34	0.39	0.555	0.555	0.41	0.485	0.61	0.63	0.46	0.685	0.44	0.57	0.525	0.615	0.54	0.57	0.535	0.485	0.485	0.465
	0.55	0.615	0.505	0.53	0.47	0.56	0.46	0.34	0.525	0.45	0.31	0.555	0.49	0.455	0.5	0.365	0.45	0.58	0.5	0.57	0.39	0.415	0.44	0.57	0.585	0.4	0.565	0.585	0.555	0.64	0.71	0.62	0.56	0.57	0.525	0.67	0.48	0.57	0.475	0.39	0.505
	0.505	0.38	0.575	0.485	0.345	0.44	0.41	0.535	0.495	0.465	0.47	0.475	0.525	0.385	0.49	0.48	0.585	0.77	0.44	0.46	0.425	0.4	0.405	0.48	0.68	0.58	0.48	0.365	0.67	0.705	0.63	0.685	0.47	0.51	0.75	0.585	0.63	0.495	0.485	0.485	0.52
	0.56	0.405	0.525	0.55	0.535	0.4	0.545	0.515	0.45	0.545	0.53	0.485	0.57	0.64	0.535	0.44	0.63	0.415	0.425	0.525	0.51	0.535	0.415	0.645	0.67	0.565	0.515	0.66	0.58	0.615	0.7	0.425	0.505	0.57	0.665	0.58	0.58	0.59	0.585	0.575	0.48
	0.66	0.62	0.585	0.54	0.485	0.405	0.35	0.435	0.415	0.415	0.415	0.635	0.475	0.435	0.54	0.37	0.57	0.6	0.36	0.46	0.455	0.41	0.555	0.6	0.415	0.48	0.52	0.49	0.48	0.48	0.62	0.475	0.42	0.575	0.655	0.48	0.585	0.64	0.405	0.395	0.52
	0.51	0.54	0.31	0.48	0.545	0.52	0.415	0.415	0.535	0.335	0.44	0.55	0.43	0.435	0.525	0.39	0.62	0.54	0.45	0.485	0.58	0.46	0.395	0.56	0.535	0.43	0.56	0.59	0.595	0.565	0.585	0.475	0.485	0.605	0.615	0.575	0.555	0.57	0.49	0.405	0.605
	0.455	0.52	0.42	0.5	0.45	0.33	0.46	0.45	0.415	0.43	0.46	0.445	0.47	0.675	0.43	0.48	0.635	0.485	0.585	0.475	0.53	0.46	0.525	0.565	0.535	0.55	0.435	0.645	0.565	0.695	0.58	0.595	0.48	0.54	0.585	0.57	0.575	0.6	0.575	0.51	0.5
	0.505	0.515	0.53	0.525	0.52	0.56	0.385	0.47	0.59	0.48	0.54	0.52	0.49	0.565	0.49	0.5	0.59	0.635	0.535	0.535	0.495	0.51	0.41	0.47	0.405	0.405	0.41	0.505	0.53	0.475	0.615	0.455	0.34	0.585	0.63	0.56	0.59	0.405	0.51	0.51	0.495
	0.545	0.535	0.45	0.37	0.47	0.455	0.385	0.455	0.455	0.545	0.525	0.43	0.46	0.605	0.5	0.51	0.505	0.475	0.61	0.6	0.455	0.51	0.54	0.485	0.565	0.475	0.5	0.525	0.565	0.565	0.59	0.505	0.405	0.55	0.6	0.67	0.54	0.49	0.445	0.58	0.54
	0.5	0.475	0.435	0.385	0.565	0.47	0.435	0.35	0.555	0.56	0.515	0.52	0.445	0.555	0.52	0.455	0.435	0.645	0.45	0.67	0.445	0.49	0.455	0.525	0.6	0.535	0.5	0.675	0.58	0.63	0.62	0.7	0.475	0.635	0.685	0.555	0.54	0.535	0.47	0.65	0.535
	0.515	0.475	0.555	0.565	0.48	0.49	0.505	0.47	0.57	0.42	0.42	0.535	0.43	0.375	0.545	0.425	0.58	0.49	0.43	0.525	0.4	0.39	0.45	0.57	0.51	0.435	0.435	0.505	0.505	0.715	0.625	0.605	0.455	0.53	0.525	0.725	0.42	0.435	0.435	0.525	0.475
	0.61	0.45	0.475	0.395	0.45	0.53	0.36	0.485	0.48	0.405	0.585	0.425	0.325	0.46	0.685	0.55	0.645	0.625	0.46	0.635	0.365	0.4	0.535	0.585	0.645	0.385	0.4	0.695	0.63	0.635	0.72	0.65	0.5	0.66	0.625	0.64	0.465	0.515	0.445	0.54	0.46
	0.5	0.46	0.47	0.465	0.45	0.42	0.435	0.53	0.46	0.44	0.37	0.61	0.525	0.575	0.415	0.485	0.555	0.535	0.42	0.43	0.535	0.375	0.365	0.545	0.445	0.575	0.565	0.665	0.695	0.54	0.59	0.565	0.53	0.61	0.58	0.525	0.465	0.595	0.585	0.35	0.52
	0.485	0.47	0.425	0.565	0.455	0.445	0.37	0.39	0.57	0.39	0.615	0.535	0.62	0.635	0.39	0.585	0.62	0.645	0.425	0.36	0.51	0.39	0.515	0.65	0.525	0.475	0.48	0.65	0.54	0.47	0.615	0.675	0.63	0.55	0.695	0.59	0.555	0.56	0.49	0.565	0.505
	0.38	0.64	0.535	0.46	0.495	0.315	0.365	0.44	0.545	0.45	0.435	0.495	0.495	0.58	0.585	0.51	0.605	0.555	0.53	0.43	0.515	0.335	0.45	0.58	0.435	0.46	0.44	0.685	0.52	0.425	0.675	0.46	0.53	0.6	0.57	0.61	0.53	0.51	0.535	0.56	0.415
	0.615	0.435	0.455	0.445	0.51	0.49	0.37	0.455	0.575	0.44	0.5	0.495	0.54	0.51	0.325	0.49	0.56	0.47	0.495	0.525	0.36	0.44	0.54	0.475	0.475	0.47	0.525	0.415	0.56	0.56	0.59	0.725	0.395	0.495	0.615	0.53	0.545	0.47	0.45	0.415	0.535
	0.61	0.475	0.485	0.515	0.575	0.465	0.405	0.42	0.605	0.49	0.425	0.455	0.385	0.47	0.51	0.48	0.63	0.545	0.425	0.43	0.37	0.42	0.54	0.63	0.57	0.505	0.515	0.58	0.505	0.6	0.52	0.445	0.425	0.5	0.715	0.53	0.47	0.55	0.375	0.39	0.495
	0.485	0.47	0.4	0.325	0.48	0.385	0.34	0.36	0.635	0.49	0.455	0.43	0.44	0.495	0.515	0.355	0.545	0.56	0.47	0.52	0.38	0.45	0.555	0.655	0.7	0.485	0.615	0.62	0.635	0.565	0.65	0.455	0.46	0.615	0.575	0.67	0.63	0.455	0.435	0.47	0.56
	0.55	0.335	0.515	0.415	0.43	0.525	0.385	0.525	0.635	0.375	0.465	0.49	0.39	0.555	0.5	0.475	0.55	0.69	0.505	0.58	0.525	0.385	0.45	0.48	0.43	0.57	0.465	0.525	0.525	0.495	0.545	0.56	0.36	0.49	0.54	0.56	0.53	0.53	0.53	0.535	0.515
	0.495	0.505	0.455	0.37	0.51	0.625	0.425	0.415	0.63	0.425	0.5	0.505	0.34	0.395	0.49	0.58	0.53	0.44	0.5	0.635	0.58	0.615	0.475	0.57	0.57	0.41	0.59	0.6	0.6	0.67	0.49	0.575	0.525	0.575	0.585	0.6	0.65	0.51	0.42	0.625	0.46
	0.51	0.44	0.55	0.52	0.49	0.43	0.425	0.305	0.505	0.425	0.46	0.52	0.42	0.47	0.5	0.575	0.54	0.46	0.32	0.43	0.51	0.395	0.29	0.47	0.545	0.585	0.595	0.61	0.54	0.585	0.535	0.68	0.525	0.525	0.53	0.56	0.45	0.545	0.425	0.63	0.55
	0.47	0.505	0.495	0.375	0.36	0.525	0.44	0.445	0.635	0.325	0.505	0.445	0.29	0.625	0.605	0.44	0.545	0.465	0.44	0.475	0.455	0.46	0.455	0.495	0.605	0.39	0.49	0.68	0.68	0.565	0.63	0.5	0.36	0.63	0.495	0.665	0.535	0.52	0.42	0.43	0.56
	0.38	0.585	0.505	0.54	0.635	0.525	0.39	0.495	0.59	0.52	0.61	0.505	0.54	0.46	0.545	0.375	0.625	0.535	0.32	0.53	0.43	0.34	0.415	0.585	0.565	0.46	0.45	0.53	0.52	0.545	0.585	0.505	0.38	0.5	0.505	0.475	0.45	0.42	0.49	0.375	0.435
	0.61	0.59	0.535	0.325	0.47	0.48	0.47	0.415	0.54	0.44	0.42	0.615	0.615	0.535	0.52	0.465	0.67	0.465	0.575	0.49	0.55	0.385	0.51	0.675	0.4	0.48	0.495	0.54	0.565	0.675	0.665	0.5	0.475	0.405	0.625	0.55	0.475	0.44	0.43	0.525	0.51
	0.49	0.435	0.61	0.425	0.495	0.4	0.435	0.53	0.595	0.485	0.47	0.475	0.525	0.425	0.615	0.58	0.58	0.59	0.54	0.47	0.45	0.465	0.43	0.545	0.51	0.55	0.56	0.625	0.51	0.51	0.585	0.51	0.46	0.545	0.665	0.485	0.36	0.585	0.515	0.58	0.455
	0.575	0.425	0.57	0.435	0.63	0.47	0.475	0.505	0.515	0.42	0.34	0.475	0.405	0.585	0.585	0.375	0.645	0.68	0.54	0.48	0.455	0.435	0.32	0.59	0.48	0.47	0.46	0.435	0.5	0.48	0.425	0.52	0.435	0.48	0.395	0.595	0.62	0.495	0.46	0.475	0.57
	0.5	0.595	0.53	0.42	0.485	0.45	0.355	0.46	0.63	0.42	0.49	0.5	0.305	0.49	0.395	0.5	0.54	0.49	0.465	0.5	0.44	0.445	0.465	0.575	0.59	0.555	0.475	0.705	0.685	0.555	0.71	0.69	0.485	0.665	0.615	0.6	0.54	0.5	0.34	0.44	0.585
	0.57	0.57	0.55	0.555	0.47	0.415	0.54	0.495	0.55	0.42	0.505	0.575	0.57	0.53	0.615	0.48	0.515	0.655	0.515	0.47	0.565	0.575	0.39	0.57	0.57	0.56	0.435	0.595	0.625	0.695	0.57	0.49	0.545	0.475	0.695	0.6	0.5	0.47	0.355	0.375	0.605
	0.54	0.51	0.5	0.4	0.485	0.4	0.33	0.46	0.545	0.43	0.465	0.565	0.44	0.6	0.405	0.515	0.635	0.44	0.48	0.475	0.455	0.39	0.425	0.5	0.545	0.475	0.585	0.765	0.555	0.54	0.595	0.495	0.485	0.375	0.64	0.515	0.49	0.59	0.48	0.555	0.6
	0.53	0.565	0.475	0.47	0.425	0.47	0.38	0.425	0.51	0.4	0.54	0.625	0.36	0.54	0.46	0.495	0.705	0.54	0.35	0.555	0.615	0.535	0.435	0.41	0.5	0.445	0.42	0.66	0.615	0.6	0.63	0.56	0.475	0.68	0.625	0.62	0.52	0.45	0.52	0.485	0.555
	0.39	0.43	0.385	0.465	0.53	0.53	0.485	0.43	0.535	0.47	0.505	0.445	0.41	0.35	0.425	0.445	0.545	0.49	0.56	0.395	0.455	0.575	0.46	0.65	0.595	0.57	0.44	0.535	0.615	0.51	0.62	0.58	0.445	0.555	0.475	0.51	0.64	0.615	0.485	0.495	0.6
	0.535	0.49	0.545	0.58	0.43	0.445	0.395	0.57	0.46	0.505	0.655	0.44	0.44	0.5	0.53	0.48	0.53	0.62	0.64	0.51	0.535	0.42	0.515	0.605	0.56	0.56	0.57	0.515	0.545	0.615	0.595	0.56	0.53	0.64	0.645	0.545	0.53	0.515	0.495	0.56	0.5
	0.495	0.44	0.41	0.525	0.56	0.4	0.345	0.515	0.56	0.51	0.5	0.49	0.455	0.5	0.49	0.51	0.52	0.5	0.465	0.59	0.385	0.315	0.4	0.475	0.57	0.59	0.43	0.4	0.43	0.575	0.655	0.555	0.405	0.56	0.565	0.59	0.58	0.54	0.425	0.605	0.62
	0.415	0.53	0.58	0.525	0.51	0.395	0.315	0.615	0.41	0.35	0.415	0.415	0.45	0.56	0.49	0.43	0.675	0.615	0.525	0.41	0.465	0.415	0.48	0.64	0.61	0.55	0.55	0.535	0.565	0.6	0.72	0.58	0.495	0.58	0.745	0.63	0.635	0.58	0.555	0.445	0.55
	0.48	0.555	0.62	0.45	0.435	0.49	0.48	0.625	0.575	0.285	0.625	0.54	0.46	0.43	0.435	0.44	0.565	0.45	0.52	0.505	0.625	0.33	0.395	0.595	0.445	0.455	0.39	0.635	0.59	0.52	0.685	0.605	0.62	0.645	0.625	0.625	0.51	0.545	0.375	0.465	0.455
	0.59	0.56	0.55	0.42	0.43	0.515	0.37	0.415	0.525	0.435	0.43	0.53	0.415	0.425	0.545	0.51	0.61	0.42	0.355	0.41	0.55	0.335	0.445	0.54	0.425	0.495	0.515	0.515	0.61	0.58	0.51	0.49	0.525	0.49	0.53	0.635	0.555	0.41	0.425	0.625	0.415
	0.58	0.455	0.59	0.34	0.545	0.51	0.38	0.535	0.545	0.45	0.415	0.445	0.435	0.525	0.435	0.49	0.63	0.555	0.45	0.46	0.505	0.545	0.36	0.46	0.405	0.43	0.415	0.595	0.5	0.415	0.575	0.6	0.5	0.38	0.595	0.555	0.605	0.56	0.44	0.445	0.5
	0.585	0.64	0.475	0.55	0.4	0.425	0.385	0.365	0.59	0.405	0.48	0.42	0.38	0.415	0.61	0.43	0.645	0.48	0.5	0.525	0.635	0.395	0.585	0.395	0.475	0.53	0.505	0.635	0.53	0.555	0.63	0.56	0.41	0.485	0.65	0.56	0.525	0.465	0.495	0.475	0.61
	0.455	0.45	0.505	0.665	0.475	0.54	0.425	0.55	0.535	0.465	0.535	0.595	0.445	0.455	0.59	0.395	0.625	0.595	0.45	0.47	0.415	0.46	0.53	0.555	0.69	0.515	0.57	0.535	0.67	0.53	0.63	0.47	0.485	0.555	0.575	0.57	0.515	0.495	0.465	0.505	0.555
	0.6	0.48	0.57	0.595	0.405	0.4	0.44	0.51	0.575	0.315	0.46	0.525	0.38	0.575	0.52	0.65	0.515	0.43	0.585	0.41	0.54	0.47	0.34	0.515	0.595	0.575	0.535	0.555	0.58	0.52	0.57	0.555	0.445	0.65	0.635	0.6	0.595	0.635	0.295	0.53	0.54
	0.535	0.56	0.515	0.585	0.515	0.475	0.36	0.375	0.58	0.49	0.475	0.495	0.445	0.445	0.49	0.37	0.59	0.4	0.415	0.53	0.59	0.47	0.42	0.605	0.62	0.58	0.53	0.665	0.525	0.595	0.69	0.575	0.585	0.505	0.69	0.67	0.54	0.575	0.47	0.53	0.63
	0.625	0.455	0.48	0.515	0.365	0.36	0.385	0.485	0.49	0.46	0.55	0.505	0.42	0.53	0.47	0.44	0.59	0.48	0.475	0.455	0.395	0.505	0.54	0.555	0.53	0.41	0.68	0.675	0.665	0.63	0.585	0.58	0.38	0.515	0.615	0.48	0.485	0.5	0.47	0.58	0.38
	0.58	0.565	0.52	0.53	0.51	0.355	0.51	0.425	0.595	0.65	0.495	0.53	0.515	0.46	0.575	0.41	0.585	0.365	0.625	0.49	0.64	0.49	0.375	0.68	0.52	0.565	0.47	0.525	0.545	0.495	0.595	0.575	0.47	0.415	0.55	0.63	0.54	0.605	0.545	0.57	0.6
	0.57	0.355	0.56	0.485	0.49	0.445	0.37	0.49	0.525	0.51	0.47	0.46	0.37	0.49	0.495	0.48	0.555	0.485	0.42	0.56	0.505	0.41	0.51	0.51	0.55	0.665	0.535	0.62	0.615	0.59	0.675	0.51	0.545	0.58	0.62	0.57	0.485	0.555	0.405	0.425	0.43
	0.455	0.495	0.44	0.555	0.435	0.47	0.405	0.5	0.515	0.55	0.415	0.53	0.42	0.465	0.49	0.495	0.6	0.525	0.465	0.48	0.485	0.405	0.415	0.535	0.57	0.5	0.615	0.67	0.48	0.575	0.665	0.415	0.495	0.55	0.635	0.59	0.56	0.6	0.6	0.425	0.47
	0.6	0.495	0.525	0.535	0.565	0.565	0.465	0.4	0.57	0.5	0.5	0.525	0.435	0.455	0.465	0.485	0.68	0.6	0.495	0.5	0.675	0.385	0.42	0.53	0.61	0.525	0.45	0.545	0.515	0.595	0.595	0.55	0.465	0.555	0.605	0.585	0.525	0.59	0.535	0.535	0.55
	0.455	0.515	0.58	0.545	0.535	0.41	0.395	0.515	0.48	0.385	0.495	0.53	0.275	0.545	0.435	0.45	0.67	0.49	0.475	0.52	0.515	0.41	0.47	0.525	0.475	0.41	0.4	0.57	0.56	0.545	0.54	0.485	0.325	0.555	0.545	0.495	0.57	0.47	0.44	0.44	0.54
	0.395	0.49	0.535	0.475	0.45	0.485	0.415	0.51	0.51	0.495	0.46	0.505	0.525	0.42	0.55	0.51	0.585	0.315	0.485	0.465	0.5	0.535	0.325	0.635	0.525	0.545	0.61	0.625	0.585	0.525	0.625	0.45	0.495	0.57	0.575	0.71	0.54	0.475	0.53	0.465	0.5
	0.405	0.425	0.53	0.46	0.43	0.515	0.375	0.385	0.605	0.565	0.48	0.5	0.48	0.44	0.59	0.435	0.735	0.58	0.6	0.51	0.445	0.52	0.525	0.555	0.64	0.5	0.35	0.48	0.655	0.49	0.675	0.505	0.495	0.55	0.71	0.59	0.615	0.43	0.545	0.605	0.56
	0.62	0.48	0.64	0.45	0.44	0.52	0.48	0.445	0.485	0.565	0.49	0.375	0.445	0.505	0.335	0.51	0.535	0.625	0.53	0.605	0.48	0.415	0.485	0.645	0.635	0.585	0.595	0.595	0.645	0.605	0.62	0.435	0.49	0.54	0.61	0.685	0.495	0.525	0.46	0.49	0.385
	0.57	0.395	0.535	0.47	0.475	0.485	0.46	0.56	0.615	0.455	0.43	0.535	0.505	0.545	0.42	0.42	0.5	0.47	0.385	0.615	0.435	0.41	0.55	0.605	0.49	0.495	0.515	0.435	0.665	0.565	0.685	0.475	0.415	0.56	0.51	0.535	0.55	0.505	0.565	0.595	0.525
	0.45	0.52	0.675	0.42	0.465	0.38	0.53	0.47	0.605	0.375	0.47	0.47	0.495	0.37	0.49	0.41	0.58	0.44	0.495	0.395	0.555	0.56	0.48	0.53	0.57	0.605	0.435	0.51	0.57	0.695	0.605	0.61	0.585	0.565	0.67	0.585	0.635	0.43	0.63	0.535	0.535
	0.58	0.625	0.575	0.44	0.51	0.465	0.425	0.415	0.565	0.45	0.5	0.48	0.505	0.485	0.48	0.565	0.605	0.465	0.44	0.45	0.365	0.365	0.405	0.62	0.645	0.42	0.485	0.615	0.455	0.5	0.525	0.64	0.44	0.495	0.635	0.505	0.55	0.54	0.475	0.57	0.565
	0.47	0.63	0.54	0.55	0.52	0.51	0.465	0.48	0.53	0.42	0.445	0.49	0.46	0.405	0.515	0.58	0.645	0.565	0.59	0.68	0.525	0.465	0.49	0.535	0.46	0.57	0.43	0.565	0.475	0.5	0.625	0.55	0.485	0.595	0.58	0.685	0.465	0.52	0.53	0.48	0.595
	0.455	0.545	0.43	0.495	0.485	0.475	0.325	0.47	0.52	0.55	0.57	0.565	0.54	0.51	0.475	0.41	0.63	0.465	0.655	0.58	0.41	0.47	0.46	0.575	0.66	0.485	0.54	0.545	0.57	0.575	0.625	0.595	0.57	0.48	0.545	0.7	0.495	0.525	0.6	0.58	0.49
	0.455	0.515	0.515	0.445	0.545	0.44	0.52	0.445	0.635	0.53	0.48	0.41	0.465	0.57	0.51	0.605	0.605	0.655	0.5	0.51	0.53	0.465	0.325	0.505	0.695	0.425	0.665	0.555	0.64	0.67	0.665	0.55	0.59	0.545	0.66	0.645	0.605	0.635	0.415	0.6	0.54
	0.52	0.49	0.55	0.46	0.435	0.515	0.505	0.475	0.505	0.43	0.41	0.465	0.495	0.535	0.49	0.51	0.575	0.485	0.485	0.66	0.445	0.465	0.345	0.585	0.63	0.525	0.645	0.58	0.71	0.605	0.63	0.47	0.47	0.625	0.635	0.715	0.415	0.53	0.475	0.485	0.595
	0.5	0.515	0.51	0.385	0.455	0.455	0.435	0.395	0.54	0.495	0.485	0.6	0.495	0.365	0.515	0.445	0.55	0.565	0.45	0.525	0.4	0.45	0.47	0.625	0.67	0.535	0.455	0.595	0.665	0.44	0.685	0.565	0.605	0.625	0.53	0.67	0.45	0.495	0.525	0.5	0.41
	0.595	0.455	0.58	0.475	0.44	0.5	0.525	0.4	0.63	0.445	0.48	0.525	0.385	0.415	0.48	0.405	0.73	0.455	0.525	0.465	0.55	0.42	0.45	0.54	0.535	0.48	0.4	0.605	0.65	0.515	0.675	0.55	0.385	0.59	0.545	0.5	0.535	0.605	0.43	0.535	0.44
	0.55	0.425	0.545	0.42	0.49	0.54	0.44	0.4	0.61	0.56	0.445	0.585	0.43	0.475	0.635	0.51	0.595	0.455	0.54	0.46	0.35	0.43	0.415	0.615	0.65	0.545	0.575	0.57	0.595	0.64	0.725	0.45	0.405	0.625	0.645	0.45	0.45	0.6	0.51	0.53	0.505
	0.62	0.5	0.52	0.57	0.61	0.44	0.375	0.445	0.63	0.425	0.45	0.405	0.39	0.44	0.5	0.52	0.71	0.585	0.595	0.405	0.37	0.45	0.485	0.55	0.56	0.505	0.505	0.6	0.62	0.595	0.75	0.34	0.37	0.435	0.65	0.625	0.52	0.61	0.585	0.52	0.555
	0.415	0.485	0.5	0.505	0.495	0.405	0.48	0.325	0.495	0.48	0.56	0.47	0.26	0.43	0.54	0.37	0.535	0.595	0.47	0.49	0.41	0.395	0.475	0.58	0.515	0.605	0.45	0.525	0.485	0.605	0.56	0.49	0.52	0.465	0.625	0.495	0.43	0.515	0.6	0.495	0.52
	0.565	0.52	0.51	0.57	0.53	0.435	0.4	0.355	0.48	0.565	0.525	0.41	0.335	0.505	0.465	0.485	0.65	0.475	0.615	0.56	0.53	0.345	0.46	0.64	0.585	0.475	0.52	0.565	0.485	0.68	0.71	0.55	0.645	0.455	0.68	0.47	0.645	0.525	0.465	0.57	0.41
	0.5	0.56	0.38	0.53	0.47	0.45	0.385	0.43	0.625	0.48	0.435	0.44	0.45	0.555	0.435	0.385	0.47	0.58	0.405	0.445	0.55	0.45	0.46	0.585	0.485	0.465	0.485	0.725	0.55	0.515	0.705	0.59	0.465	0.6	0.62	0.6	0.565	0.44	0.39	0.55	0.49
	0.4	0.39	0.58	0.515	0.425	0.4	0.535	0.45	0.59	0.49	0.355	0.31	0.33	0.51	0.43	0.515	0.5	0.465	0.425	0.47	0.485	0.36	0.465	0.575	0.53	0.55	0.65	0.59	0.55	0.655	0.695	0.57	0.555	0.55	0.695	0.555	0.48	0.61	0.395	0.525	0.51
	0.57	0.44	0.68	0.475	0.415	0.515	0.395	0.48	0.56	0.41	0.6	0.555	0.49	0.43	0.525	0.55	0.5	0.58	0.52	0.515	0.585	0.345	0.495	0.585	0.67	0.535	0.57	0.505	0.55	0.605	0.62	0.61	0.45	0.41	0.555	0.595	0.615	0.535	0.54	0.565	0.475
	0.535	0.48	0.535	0.435	0.485	0.35	0.455	0.505	0.495	0.445	0.415	0.57	0.515	0.485	0.57	0.49	0.6	0.59	0.52	0.515	0.45	0.39	0.38	0.685	0.505	0.465	0.415	0.57	0.58	0.435	0.525	0.44	0.555	0.445	0.515	0.65	0.53	0.595	0.64	0.505	0.47
	0.42	0.595	0.445	0.395	0.635	0.44	0.425	0.425	0.53	0.555	0.545	0.41	0.315	0.47	0.39	0.435	0.67	0.415	0.535	0.47	0.465	0.51	0.425	0.48	0.68	0.485	0.455	0.685	0.515	0.445	0.715	0.555	0.405	0.61	0.64	0.705	0.61	0.49	0.485	0.62	0.52
	0.47	0.545	0.63	0.605	0.53	0.47	0.345	0.575	0.45	0.475	0.645	0.59	0.415	0.45	0.335	0.46	0.645	0.6	0.45	0.505	0.6	0.445	0.5	0.525	0.52	0.475	0.445	0.545	0.53	0.48	0.74	0.56	0.4	0.535	0.635	0.545	0.455	0.545	0.645	0.48	0.45
	0.52	0.64	0.465	0.505	0.51	0.475	0.41	0.52	0.57	0.525	0.46	0.485	0.41	0.575	0.565	0.465	0.64	0.525	0.41	0.52	0.42	0.415	0.34	0.54	0.61	0.535	0.565	0.59	0.53	0.55	0.665	0.415	0.48	0.56	0.68	0.56	0.545	0.645	0.315	0.49	0.545
	0.5	0.39	0.465	0.51	0.31	0.44	0.425	0.44	0.58	0.47	0.46	0.4	0.44	0.575	0.46	0.42	0.67	0.64	0.49	0.535	0.395	0.5	0.45	0.545	0.585	0.485	0.49	0.52	0.625	0.66	0.615	0.575	0.505	0.525	0.63	0.63	0.63	0.39	0.36	0.565	0.55
	0.505	0.475	0.635	0.535	0.41	0.495	0.435	0.52	0.675	0.505	0.43	0.585	0.33	0.505	0.54	0.495	0.635	0.55	0.43	0.575	0.48	0.46	0.465	0.54	0.6	0.5	0.515	0.56	0.62	0.64	0.61	0.575	0.45	0.68	0.615	0.545	0.67	0.42	0.515	0.465	0.575
	0.41	0.545	0.58	0.415	0.445	0.505	0.55	0.335	0.485	0.415	0.445	0.64	0.535	0.48	0.44	0.385	0.57	0.505	0.495	0.57	0.405	0.325	0.4	0.65	0.595	0.54	0.46	0.6	0.525	0.625	0.485	0.505	0.49	0.545	0.535	0.56	0.525	0.52	0.455	0.575	0.57
	0.61	0.355	0.515	0.5	0.53	0.345	0.43	0.4	0.51	0.49	0.405	0.605	0.385	0.58	0.45	0.445	0.575	0.48	0.37	0.515	0.585	0.44	0.425	0.49	0.59	0.52	0.5	0.545	0.525	0.62	0.63	0.565	0.42	0.515	0.53	0.65	0.565	0.42	0.43	0.565	0.66
	0.4	0.365	0.415	0.505	0.44	0.43	0.385	0.465	0.565	0.395	0.43	0.43	0.335	0.55	0.505	0.405	0.65	0.465	0.485	0.545	0.525	0.3	0.53	0.535	0.645	0.585	0.455	0.76	0.41	0.725	0.62	0.535	0.4	0.43	0.7	0.49	0.575	0.52	0.475	0.42	0.53
	0.565	0.615	0.525	0.45	0.395	0.44	0.475	0.55	0.6	0.485	0.455	0.59	0.315	0.365	0.525	0.51	0.605	0.595	0.37	0.47	0.465	0.485	0.415	0.515	0.395	0.59	0.555	0.535	0.535	0.615	0.58	0.435	0.49	0.575	0.535	0.745	0.45	0.44	0.545	0.55	0.54
	0.545	0.535	0.49	0.52	0.565	0.395	0.48	0.45	0.495	0.49	0.42	0.55	0.39	0.5	0.375	0.555	0.52	0.435	0.33	0.545	0.41	0.325	0.305	0.665	0.495	0.5	0.52	0.63	0.515	0.425	0.515	0.51	0.395	0.545	0.74	0.62	0.53	0.475	0.47	0.49	0.575
	0.605	0.515	0.52	0.355	0.415	0.37	0.465	0.425	0.45	0.53	0.47	0.525	0.47	0.46	0.43	0.495	0.63	0.415	0.4	0.635	0.405	0.43	0.505	0.5	0.575	0.415	0.61	0.645	0.46	0.54	0.6	0.49	0.345	0.555	0.525	0.57	0.61	0.45	0.42	0.435	0.58
	0.43	0.57	0.47	0.575	0.405	0.595	0.35	0.435	0.6	0.545	0.51	0.525	0.485	0.4	0.435	0.515	0.615	0.43	0.48	0.535	0.425	0.405	0.48	0.465	0.615	0.435	0.585	0.55	0.53	0.515	0.585	0.59	0.465	0.515	0.575	0.605	0.53	0.345	0.385	0.585	0.605
	0.51	0.48	0.51	0.46	0.41	0.555	0.335	0.365	0.645	0.44	0.385	0.47	0.385	0.425	0.435	0.465	0.6	0.495	0.565	0.375	0.46	0.39	0.56	0.34	0.575	0.5	0.48	0.62	0.61	0.63	0.765	0.585	0.415	0.69	0.685	0.645	0.58	0.52	0.525	0.495	0.505
	0.475	0.57	0.61	0.52	0.5	0.555	0.31	0.435	0.55	0.65	0.49	0.465	0.465	0.34	0.595	0.535	0.615	0.445	0.37	0.48	0.455	0.435	0.485	0.645	0.64	0.465	0.455	0.67	0.515	0.635	0.68	0.475	0.44	0.59	0.515	0.6	0.41	0.545	0.46	0.49	0.455
	0.395	0.55	0.625	0.56	0.36	0.59	0.335	0.435	0.585	0.365	0.42	0.505	0.47	0.565	0.38	0.5	0.585	0.69	0.47	0.375	0.445	0.37	0.435	0.62	0.62	0.54	0.515	0.655	0.51	0.645	0.66	0.495	0.65	0.59	0.615	0.63	0.615	0.515	0.51	0.505	0.5
	0.595	0.59	0.46	0.53	0.615	0.56	0.465	0.54	0.555	0.47	0.46	0.44	0.24	0.47	0.52	0.345	0.565	0.49	0.53	0.545	0.56	0.355	0.46	0.595	0.67	0.55	0.53	0.525	0.605	0.535	0.775	0.605	0.575	0.43	0.73	0.585	0.505	0.535	0.475	0.515	0.535
	0.595	0.6	0.51	0.455	0.455	0.505	0.42	0.35	0.495	0.445	0.355	0.53	0.59	0.505	0.56	0.435	0.47	0.56	0.355	0.455	0.52	0.5	0.52	0.365	0.56	0.545	0.525	0.615	0.58	0.595	0.65	0.575	0.475	0.57	0.63	0.57	0.44	0.56	0.445	0.505	0.465
	0.495	0.43	0.425	0.46	0.495	0.46	0.535	0.475	0.51	0.62	0.53	0.535	0.465	0.5	0.575	0.385	0.46	0.445	0.43	0.6	0.395	0.48	0.445	0.6	0.655	0.59	0.525	0.59	0.58	0.51	0.65	0.44	0.605	0.61	0.62	0.475	0.535	0.555	0.42	0.555	0.49
	0.465	0.6	0.515	0.51	0.48	0.545	0.495	0.545	0.455	0.445	0.475	0.405	0.55	0.595	0.565	0.48	0.505	0.55	0.48	0.285	0.545	0.45	0.43	0.565	0.615	0.53	0.53	0.56	0.635	0.425	0.6	0.575	0.395	0.61	0.53	0.615	0.41	0.6	0.535	0.335	0.565
	0.465	0.45	0.595	0.405	0.35	0.45	0.32	0.48	0.585	0.385	0.575	0.415	0.425	0.555	0.45	0.49	0.595	0.515	0.56	0.48	0.37	0.445	0.45	0.5	0.57	0.525	0.495	0.63	0.565	0.49	0.47	0.47	0.415	0.455	0.67	0.56	0.39	0.515	0.345	0.505	0.56
	0.53	0.49	0.435	0.485	0.405	0.515	0.34	0.535	0.555	0.345	0.525	0.5	0.4	0.57	0.51	0.405	0.525	0.53	0.54	0.48	0.46	0.41	0.475	0.535	0.49	0.45	0.685	0.66	0.465	0.485	0.64	0.545	0.53	0.65	0.725	0.53	0.505	0.545	0.475	0.52	0.635
	0.565	0.63	0.375	0.475	0.4	0.415	0.26	0.42	0.48	0.51	0.535	0.41	0.415	0.58	0.5	0.43	0.57	0.54	0.435	0.44	0.41	0.34	0.465	0.525	0.69	0.37	0.515	0.55	0.515	0.475	0.53	0.505	0.325	0.645	0.555	0.64	0.5	0.595	0.545	0.54	0.55
	0.45	0.505	0.44	0.405	0.47	0.495	0.51	0.46	0.62	0.43	0.515	0.44	0.365	0.465	0.545	0.43	0.58	0.465	0.51	0.405	0.5	0.34	0.515	0.425	0.585	0.37	0.53	0.535	0.56	0.675	0.665	0.52	0.395	0.645	0.53	0.565	0.53	0.485	0.495	0.405	0.575
	0.655	0.365	0.52	0.545	0.465	0.485	0.42	0.31	0.505	0.425	0.53	0.515	0.39	0.485	0.455	0.465	0.565	0.465	0.425	0.445	0.435	0.43	0.505	0.475	0.555	0.435	0.525	0.66	0.495	0.495	0.53	0.53	0.4	0.55	0.545	0.53	0.54	0.56	0.455	0.375	0.53
phase3_shuffle	0.44	0.49	0.505	0.44	0.635	0.4	0.48	0.485	0.375	0.37	0.5	0.385	0.41	0.47	0.495	0.455	0.49	0.475	0.505	0.505	0.415	0.415	0.605	0.545	0.525	0.455	0.38	0.505	0.41	0.365	0.49	0.585	0.34	0.63	0.52	0.39	0.565	0.51	0.545	0.665	0.41
	0.44	0.545	0.48	0.545	0.53	0.495	0.515	0.425	0.37	0.505	0.475	0.55	0.3	0.52	0.44	0.41	0.625	0.575	0.49	0.605	0.57	0.435	0.53	0.52	0.445	0.485	0.33	0.46	0.495	0.43	0.56	0.71	0.52	0.605	0.505	0.485	0.465	0.505	0.52	0.42	0.5
	0.455	0.415	0.435	0.485	0.595	0.44	0.52	0.4	0.365	0.59	0.485	0.505	0.47	0.54	0.46	0.45	0.555	0.35	0.575	0.585	0.505	0.52	0.595	0.345	0.44	0.57	0.27	0.525	0.46	0.495	0.535	0.465	0.405	0.495	0.51	0.5	0.47	0.65	0.445	0.62	0.48
	0.505	0.5	0.51	0.55	0.55	0.52	0.455	0.385	0.31	0.465	0.45	0.445	0.565	0.485	0.525	0.49	0.525	0.395	0.55	0.485	0.495	0.395	0.56	0.42	0.465	0.56	0.485	0.505	0.41	0.4	0.435	0.465	0.53	0.555	0.455	0.385	0.55	0.49	0.49	0.59	0.55
	0.405	0.61	0.49	0.515	0.515	0.495	0.495	0.45	0.46	0.415	0.49	0.52	0.45	0.395	0.535	0.4	0.49	0.44	0.46	0.645	0.415	0.425	0.6	0.535	0.42	0.515	0.415	0.53	0.47	0.42	0.49	0.59	0.42	0.515	0.395	0.44	0.52	0.565	0.665	0.69	0.375
	0.395	0.61	0.46	0.41	0.6	0.515	0.51	0.365	0.385	0.46	0.41	0.56	0.48	0.46	0.58	0.45	0.445	0.44	0.5	0.615	0.49	0.415	0.48	0.5	0.535	0.47	0.375	0.5	0.445	0.46	0.47	0.64	0.535	0.375	0.44	0.45	0.51	0.575	0.49	0.565	0.36
	0.365	0.55	0.485	0.57	0.55	0.41	0.525	0.385	0.52	0.57	0.485	0.555	0.52	0.6	0.49	0.495	0.42	0.53	0.58	0.535	0.425	0.425	0.515	0.41	0.45	0.57	0.395	0.585	0.525	0.435	0.57	0.535	0.455	0.525	0.43	0.45	0.415	0.525	0.585	0.51	0.55
	0.585	0.46	0.585	0.51	0.49	0.455	0.49	0.495	0.45	0.475	0.43	0.47	0.51	0.505	0.495	0.42	0.55	0.445	0.44	0.525	0.255	0.38	0.485	0.46	0.425	0.495	0.445	0.545	0.555	0.45	0.415	0.58	0.335	0.525	0.46	0.53	0.53	0.53	0.56	0.6	0.445
	0.52	0.505	0.53	0.46	0.49	0.585	0.535	0.38	0.435	0.565	0.395	0.48	0.35	0.39	0.505	0.515	0.61	0.4	0.47	0.535	0.45	0.44	0.48	0.475	0.57	0.545	0.465	0.52	0.54	0.5	0.53	0.62	0.45	0.46	0.43	0.5	0.57	0.52	0.6	0.55	0.33
	0.525	0.545	0.535	0.655	0.535	0.42	0.48	0.5	0.52	0.49	0.465	0.58	0.44	0.565	0.535	0.57	0.61	0.415	0.465	0.495	0.52	0.475	0.55	0.55	0.445	0.44	0.475	0.51	0.52	0.42	0.415	0.575	0.485	0.65	0.63	0.46	0.385	0.625	0.48	0.5	0.39
	0.445	0.475	0.475	0.585	0.575	0.455	0.535	0.575	0.295	0.485	0.43	0.435	0.51	0.56	0.525	0.555	0.54	0.455	0.555	0.46	0.59	0.51	0.495	0.46	0.535	0.59	0.435	0.475	0.64	0.405	0.47	0.49	0.455	0.55	0.475	0.595	0.465	0.56	0.67	0.635	0.5
	0.475	0.525	0.545	0.555	0.505	0.46	0.42	0.385	0.41	0.37	0.485	0.45	0.51	0.63	0.495	0.445	0.565	0.43	0.49	0.655	0.405	0.465	0.545	0.455	0.5	0.51	0.395	0.435	0.48	0.495	0.41	0.59	0.455	0.49	0.43	0.49	0.53	0.6	0.465	0.455	0.41
	0.445	0.49	0.435	0.51	0.455	0.42	0.465	0.47	0.37	0.465	0.43	0.515	0.42	0.445	0.48	0.56	0.395	0.455	0.495	0.45	0.425	0.425	0.55	0.475	0.425	0.38	0.405	0.515	0.605	0.42	0.435	0.64	0.51	0.49	0.47	0.475	0.48	0.64	0.505	0.56	0.53
	0.47	0.455	0.535	0.59	0.6	0.49	0.43	0.485	0.295	0.495	0.49	0.495	0.465	0.51	0.46	0.47	0.62	0.49	0.53	0.555	0.42	0.465	0.42	0.51	0.375	0.5	0.41	0.435	0.515	0.435	0.545	0.565	0.465	0.475	0.48	0.54	0.565	0.545	0.52	0.53	0.425
	0.475	0.51	0.595	0.475	0.525	0.6	0.47	0.545	0.345	0.395	0.55	0.415	0.445	0.46	0.545	0.435	0.39	0.445	0.615	0.455	0.43	0.48	0.6	0.365	0.375	0.48	0.4	0.615	0.525	0.4	0.4	0.5	0.53	0.53	0.445	0.54	0.48	0.565	0.545	0.545	0.49
	0.505	0.51	0.445	0.56	0.565	0.555	0.535	0.38	0.345	0.43	0.515	0.445	0.495	0.47	0.465	0.47	0.565	0.395	0.345	0.585	0.555	0.415	0.6	0.44	0.445	0.48	0.365	0.43	0.555	0.49	0.46	0.625	0.495	0.58	0.435	0.405	0.465	0.575	0.56	0.515	0.445
	0.54	0.5	0.46	0.475	0.575	0.415	0.465	0.355	0.375	0.46	0.595	0.45	0.375	0.545	0.375	0.42	0.505	0.415	0.46	0.485	0.49	0.405	0.49	0.495	0.46	0.335	0.47	0.43	0.385	0.375	0.505	0.55	0.405	0.62	0.54	0.445	0.385	0.5	0.585	0.645	0.48
	0.465	0.635	0.485	0.54	0.57	0.53	0.42	0.44	0.47	0.45	0.53	0.36	0.53	0.525	0.49	0.495	0.55	0.52	0.52	0.55	0.47	0.54	0.53	0.44	0.455	0.54	0.385	0.55	0.49	0.375	0.435	0.595	0.45	0.605	0.465	0.465	0.415	0.66	0.515	0.565	0.485
	0.415	0.42	0.59	0.56	0.42	0.475	0.51	0.43	0.395	0.5	0.44	0.54	0.35	0.55	0.525	0.475	0.495	0.415	0.445	0.53	0.46	0.465	0.515	0.44	0.445	0.485	0.345	0.365	0.44	0.51	0.54	0.495	0.57	0.655	0.4	0.45	0.5	0.605	0.49	0.535	0.485
	0.41	0.615	0.515	0.42	0.59	0.465	0.44	0.45	0.425	0.48	0.44	0.36	0.495	0.515	0.41	0.5	0.515	0.52	0.585	0.39	0.45	0.48	0.55	0.505	0.475	0.36	0.485	0.49	0.6	0.495	0.385	0.53	0.455	0.51	0.465	0.47	0.47	0.71	0.43	0.52	0.535
	0.41	0.495	0.54	0.55	0.44	0.47	0.47	0.41	0.455	0.485	0.55	0.48	0.37	0.52	0.44	0.635	0.515	0.43	0.505	0.56	0.505	0.415	0.54	0.44	0.415	0.55	0.365	0.515	0.525	0.46	0.46	0.605	0.355	0.485	0.46	0.42	0.485	0.535	0.585	0.545	0.505
	0.47	0.575	0.54	0.505	0.585	0.46	0.44	0.61	0.48	0.505	0.425	0.505	0.4	0.53	0.545	0.48	0.49	0.455	0.495	0.475	0.56	0.49	0.52	0.44	0.475	0.45	0.48	0.51	0.485	0.5	0.435	0.53	0.39	0.6	0.615	0.51	0.445	0.515	0.545	0.59	0.485
	0.435	0.47	0.48	0.615	0.555	0.52	0.485	0.395	0.345	0.435	0.425	0.475	0.45	0.545	0.425	0.53	0.55	0.47	0.495	0.555	0.47	0.445	0.495	0.42	0.365	0.405	0.305	0.5	0.505	0.495	0.505	0.595	0.495	0.585	0.545	0.445	0.345	0.47	0.59	0.445	0.425
	0.28	0.485	0.47	0.565	0.48	0.41	0.365	0.425	0.33	0.505	0.47	0.4	0.37	0.52	0.435	0.365	0.395	0.495	0.495	0.52	0.495	0.37	0.48	0.495	0.45	0.515	0.415	0.375	0.585	0.505	0.395	0.53	0.52	0.495	0.54	0.44	0.44	0.53	0.64	0.555	0.435
	0.425	0.535	0.425	0.525	0.585	0.565	0.445	0.48	0.425	0.395	0.58	0.47	0.39	0.415	0.555	0.475	0.535	0.49	0.46	0.535	0.465	0.415	0.48	0.43	0.49	0.39	0.32	0.585	0.59	0.49	0.425	0.665	0.475	0.525	0.4	0.555	0.515	0.57	0.545	0.625	0.54
	0.545	0.495	0.54	0.575	0.595	0.47	0.56	0.345	0.465	0.4	0.52	0.395	0.46	0.58	0.45	0.5	0.515	0.45	0.46	0.54	0.48	0.43	0.675	0.445	0.415	0.495	0.375	0.515	0.51	0.46	0.565	0.645	0.5	0.565	0.435	0.475	0.385	0.49	0.525	0.57	0.445
	0.47	0.44	0.615	0.53	0.48	0.495	0.38	0.495	0.45	0.465	0.53	0.43	0.395	0.475	0.48	0.49	0.49	0.34	0.56	0.58	0.365	0.45	0.54	0.515	0.525	0.55	0.34	0.42	0.48	0.39	0.415	0.59	0.38	0.5	0.425	0.485	0.495	0.595	0.585	0.51	0.465
	0.335	0.575	0.59	0.45	0.495	0.55	0.43	0.28	0.435	0.51	0.49	0.395	0.39	0.61	0.505	0.56	0.52	0.43	0.39	0.615	0.51	0.38	0.5	0.38	0.5	0.485	0.37	0.415	0.54	0.41	0.435	0.49	0.425	0.51	0.445	0.555	0.55	0.545	0.595	0.475	0.425
	0.465	0.52	0.545	0.495	0.575	0.51	0.5	0.375	0.4	0.55	0.565	0.405	0.405	0.555	0.635	0.515	0.52	0.6	0.585	0.615	0.52	0.53	0.505	0.415	0.455	0.5	0.37	0.515	0.48	0.44	0.535	0.56	0.54	0.605	0.43	0.45	0.44	0.59	0.66	0.525	0.515
	0.55	0.61	0.52	0.615	0.465	0.49	0.45	0.415	0.435	0.495	0.445	0.43	0.405	0.58	0.45	0.55	0.53	0.415	0.435	0.605	0.445	0.435	0.465	0.39	0.505	0.465	0.345	0.41	0.6	0.475	0.425	0.51	0.41	0.54	0.505	0.515	0.485	0.595	0.47	0.52	0.545
	0.565	0.435	0.575	0.62	0.625	0.46	0.38	0.385	0.455	0.48	0.5	0.405	0.6	0.59	0.505	0.43	0.525	0.435	0.48	0.625	0.48	0.37	0.43	0.48	0.465	0.415	0.425	0.55	0.495	0.37	0.435	0.595	0.51	0.365	0.53	0.565	0.45	0.54	0.575	0.63	0.43
	0.48	0.61	0.545	0.595	0.395	0.445	0.495	0.465	0.44	0.575	0.495	0.48	0.365	0.535	0.505	0.45	0.61	0.445	0.52	0.38	0.435	0.49	0.57	0.535	0.41	0.56	0.42	0.565	0.635	0.54	0.39	0.545	0.475	0.57	0.43	0.6	0.46	0.54	0.47	0.53	0.49
	0.495	0.505	0.48	0.53	0.525	0.545	0.555	0.445	0.445	0.47	0.53	0.44	0.525	0.445	0.45	0.37	0.455	0.455	0.555	0.575	0.52	0.465	0.67	0.45	0.335	0.55	0.44	0.475	0.63	0.49	0.55	0.655	0.43	0.575	0.57	0.59	0.53	0.71	0.49	0.52	0.57
	0.49	0.395	0.475	0.62	0.53	0.48	0.475	0.335	0.4	0.48	0.525	0.39	0.5	0.5	0.535	0.625	0.58	0.515	0.525	0.52	0.48	0.455	0.635	0.55	0.51	0.52	0.375	0.455	0.66	0.39	0.49	0.595	0.425	0.41	0.49	0.43	0.46	0.575	0.51	0.545	0.515
	0.415	0.5	0.51	0.55	0.57	0.405	0.38	0.48	0.34	0.435	0.645	0.52	0.54	0.555	0.43	0.665	0.57	0.425	0.48	0.47	0.58	0.4	0.55	0.42	0.425	0.515	0.41	0.555	0.555	0.4	0.45	0.545	0.51	0.54	0.445	0.47	0.47	0.535	0.58	0.595	0.475
	0.385	0.425	0.505	0.555	0.53	0.45	0.48	0.455	0.495	0.415	0.525	0.46	0.395	0.51	0.44	0.375	0.52	0.435	0.405	0.505	0.455	0.38	0.52	0.48	0.47	0.475	0.42	0.54	0.485	0.455	0.375	0.555	0.435	0.52	0.46	0.495	0.485	0.585	0.495	0.65	0.53
	0.395	0.56	0.5	0.57	0.47	0.42	0.52	0.45	0.4	0.475	0.475	0.535	0.445	0.505	0.56	0.5	0.52	0.48	0.515	0.46	0.47	0.475	0.545	0.495	0.41	0.56	0.35	0.505	0.49	0.385	0.435	0.525	0.46	0.525	0.505	0.505	0.495	0.57	0.485	0.44	0.48
	0.44	0.54	0.47	0.57	0.66	0.475	0.575	0.39	0.405	0.535	0.445	0.535	0.42	0.635	0.42	0.45	0.54	0.46	0.49	0.52	0.425	0.475	0.55	0.45	0.445	0.63	0.43	0.545	0.525	0.535	0.42	0.495	0.405	0.615	0.49	0.475	0.385	0.595	0.47	0.605	0.59
	0.4	0.455	0.49	0.555	0.5	0.38	0.435	0.445	0.415	0.575	0.455	0.39	0.36	0.415	0.59	0.33	0.49	0.37	0.56	0.455	0.43	0.445	0.515	0.465	0.5	0.51	0.4	0.465	0.43	0.43	0.42	0.665	0.545	0.445	0.455	0.54	0.515	0.56	0.6	0.495	0.445
	0.525	0.4	0.425	0.61	0.56	0.575	0.385	0.27	0.37	0.41	0.505	0.44	0.49	0.545	0.44	0.345	0.595	0.455	0.445	0.495	0.4	0.48	0.485	0.48	0.44	0.56	0.4	0.47	0.51	0.455	0.345	0.68	0.45	0.585	0.41	0.455	0.41	0.535	0.555	0.53	0.43
	0.47	0.49	0.545	0.495	0.54	0.415	0.445	0.48	0.375	0.575	0.53	0.585	0.425	0.485	0.515	0.405	0.58	0.47	0.4	0.475	0.39	0.39	0.515	0.38	0.485	0.53	0.49	0.465	0.58	0.46	0.425	0.45	0.415	0.565	0.58	0.635	0.51	0.635	0.505	0.575	0.49
	0.48	0.455	0.6	0.475	0.44	0.45	0.465	0.455	0.455	0.43	0.55	0.56	0.51	0.5	0.525	0.52	0.4	0.365	0.46	0.635	0.525	0.515	0.49	0.355	0.43	0.535	0.355	0.4	0.385	0.455	0.53	0.56	0.39	0.565	0.54	0.48	0.425	0.535	0.515	0.56	0.585
	0.525	0.565	0.46	0.565	0.475	0.65	0.49	0.29	0.525	0.5	0.575	0.515	0.52	0.41	0.48	0.525	0.48	0.355	0.515	0.475	0.53	0.44	0.605	0.49	0.43	0.475	0.435	0.395	0.57	0.48	0.37	0.58	0.465	0.525	0.54	0.45	0.48	0.67	0.43	0.51	0.4
	0.49	0.555	0.505	0.46	0.555	0.505	0.41	0.44	0.38	0.425	0.48	0.45	0.575	0.57	0.525	0.45	0.49	0.35	0.41	0.525	0.49	0.35	0.565	0.42	0.46	0.515	0.425	0.49	0.485	0.415	0.385	0.55	0.445	0.475	0.455	0.515	0.54	0.675	0.6	0.505	0.505
	0.54	0.51	0.57	0.55	0.615	0.615	0.445	0.395	0.47	0.38	0.575	0.475	0.46	0.585	0.545	0.5	0.565	0.5	0.67	0.495	0.505	0.475	0.515	0.415	0.41	0.5	0.325	0.495	0.54	0.43	0.405	0.645	0.415	0.52	0.435	0.46	0.54	0.48	0.455	0.62	0.515
	0.455	0.48	0.44	0.48	0.44	0.485	0.42	0.415	0.33	0.505	0.515	0.405	0.49	0.535	0.37	0.43	0.44	0.435	0.41	0.595	0.495	0.455	0.54	0.545	0.495	0.58	0.525	0.53	0.56	0.39	0.49	0.625	0.395	0.505	0.615	0.45	0.46	0.565	0.645	0.485	0.545
	0.41	0.48	0.56	0.37	0.585	0.54	0.58	0.435	0.45	0.425	0.55	0.425	0.36	0.535	0.545	0.41	0.505	0.465	0.365	0.49	0.46	0.31	0.585	0.57	0.465	0.505	0.425	0.47	0.475	0.455	0.585	0.47	0.54	0.54	0.49	0.545	0.445	0.515	0.5	0.565	0.435
	0.47	0.54	0.555	0.53	0.485	0.5	0.48	0.355	0.465	0.56	0.485	0.55	0.53	0.605	0.52	0.535	0.55	0.485	0.465	0.46	0.54	0.365	0.72	0.435	0.445	0.605	0.475	0.545	0.485	0.455	0.45	0.585	0.54	0.505	0.43	0.6	0.515	0.535	0.485	0.625	0.41
	0.51	0.485	0.5	0.5	0.52	0.58	0.425	0.43	0.46	0.505	0.455	0.465	0.51	0.495	0.58	0.39	0.49	0.485	0.475	0.56	0.46	0.415	0.485	0.48	0.395	0.59	0.425	0.56	0.58	0.36	0.48	0.635	0.465	0.5	0.495	0.505	0.485	0.54	0.6	0.6	0.465
	0.51	0.535	0.55	0.435	0.465	0.495	0.51	0.44	0.4	0.495	0.385	0.56	0.425	0.5	0.46	0.415	0.52	0.46	0.42	0.465	0.385	0.43	0.52	0.645	0.535	0.55	0.46	0.575	0.505	0.43	0.385	0.615	0.405	0.575	0.56	0.535	0.5	0.465	0.505	0.595	0.47
	0.385	0.505	0.555	0.5	0.54	0.425	0.48	0.475	0.505	0.37	0.51	0.53	0.435	0.535	0.45	0.495	0.415	0.4	0.375	0.55	0.415	0.45	0.465	0.455	0.43	0.525	0.32	0.545	0.48	0.515	0.5	0.595	0.4	0.57	0.475	0.53	0.495	0.59	0.555	0.625	0.5
	0.46	0.465	0.435	0.445	0.45	0.445	0.43	0.41	0.375	0.525	0.495	0.42	0.425	0.43	0.48	0.465	0.61	0.44	0.575	0.545	0.5	0.46	0.545	0.63	0.48	0.365	0.47	0.515	0.535	0.495	0.48	0.64	0.415	0.63	0.495	0.46	0.505	0.54	0.395	0.45	0.455
	0.445	0.535	0.46	0.5	0.54	0.455	0.46	0.41	0.355	0.52	0.6	0.37	0.4	0.535	0.53	0.385	0.475	0.485	0.41	0.505	0.475	0.515	0.72	0.44	0.46	0.585	0.44	0.58	0.58	0.54	0.47	0.635	0.355	0.53	0.605	0.615	0.405	0.635	0.515	0.48	0.525
	0.365	0.62	0.48	0.53	0.48	0.51	0.35	0.555	0.31	0.4	0.495	0.435	0.515	0.565	0.5	0.525	0.515	0.445	0.545	0.59	0.465	0.46	0.49	0.395	0.505	0.53	0.37	0.4	0.545	0.425	0.5	0.53	0.455	0.455	0.405	0.485	0.445	0.545	0.55	0.585	0.44
	0.46	0.555	0.46	0.465	0.645	0.515	0.41	0.345	0.515	0.485	0.39	0.44	0.37	0.595	0.395	0.425	0.54	0.435	0.36	0.47	0.53	0.5	0.57	0.46	0.45	0.52	0.46	0.53	0.49	0.495	0.505	0.665	0.495	0.585	0.44	0.56	0.49	0.645	0.565	0.58	0.52
	0.53	0.435	0.465	0.54	0.47	0.43	0.45	0.4	0.38	0.39	0.37	0.49	0.55	0.44	0.55	0.56	0.415	0.405	0.575	0.49	0.305	0.39	0.505	0.455	0.5	0.38	0.355	0.52	0.575	0.51	0.515	0.615	0.49	0.44	0.5	0.425	0.475	0.565	0.655	0.53	0.355
	0.48	0.47	0.57	0.55	0.52	0.535	0.565	0.375	0.295	0.425	0.585	0.35	0.445	0.43	0.455	0.4	0.395	0.49	0.585	0.62	0.45	0.4	0.495	0.555	0.325	0.495	0.455	0.44	0.505	0.47	0.5	0.525	0.44	0.47	0.415	0.495	0.47	0.595	0.345	0.56	0.575
	0.45	0.605	0.595	0.49	0.505	0.46	0.35	0.495	0.485	0.425	0.445	0.565	0.435	0.49	0.595	0.525	0.485	0.33	0.505	0.43	0.43	0.455	0.495	0.43	0.445	0.475	0.495	0.435	0.425	0.43	0.575	0.58	0.295	0.475	0.44	0.385	0.495	0.63	0.575	0.725	0.435
	0.36	0.535	0.57	0.605	0.55	0.575	0.405	0.415	0.375	0.515	0.38	0.45	0.415	0.52	0.45	0.49	0.53	0.43	0.505	0.565	0.48	0.46	0.51	0.46	0.5	0.5	0.44	0.48	0.545	0.455	0.53	0.575	0.51	0.435	0.41	0.385	0.52	0.55	0.565	0.5	0.54
	0.535	0.46	0.545	0.605	0.53	0.305	0.51	0.41	0.47	0.41	0.45	0.455	0.43	0.59	0.475	0.51	0.495	0.5	0.51	0.53	0.395	0.435	0.565	0.45	0.39	0.525	0.355	0.565	0.595	0.525	0.465	0.52	0.51	0.56	0.425	0.52	0.35	0.64	0.56	0.48	0.445
	0.47	0.46	0.55	0.52	0.56	0.54	0.515	0.36	0.395	0.445	0.415	0.495	0.415	0.58	0.51	0.5	0.52	0.405	0.55	0.44	0.505	0.455	0.55	0.455	0.415	0.44	0.435	0.515	0.505	0.48	0.54	0.57	0.52	0.485	0.48	0.415	0.525	0.5	0.585	0.58	0.39
	0.495	0.54	0.525	0.495	0.5	0.425	0.4	0.495	0.38	0.435	0.51	0.47	0.475	0.56	0.475	0.475	0.53	0.385	0.595	0.485	0.4	0.475	0.54	0.465	0.425	0.545	0.455	0.58	0.615	0.48	0.505	0.405	0.42	0.65	0.46	0.505	0.49	0.61	0.565	0.485	0.495
	0.545	0.465	0.56	0.63	0.61	0.575	0.57	0.375	0.38	0.635	0.625	0.38	0.42	0.49	0.505	0.425	0.51	0.435	0.485	0.535	0.5	0.43	0.455	0.435	0.495	0.42	0.41	0.52	0.525	0.41	0.42	0.56	0.57	0.475	0.505	0.475	0.415	0.64	0.535	0.55	0.435
	0.485	0.6	0.39	0.55	0.505	0.5	0.47	0.38	0.375	0.46	0.43	0.39	0.435	0.51	0.465	0.375	0.475	0.495	0.395	0.44	0.395	0.395	0.425	0.44	0.49	0.53	0.365	0.545	0.5	0.445	0.46	0.525	0.425	0.545	0.48	0.4	0.405	0.53	0.64	0.55	0.44
	0.5	0.48	0.415	0.415	0.425	0.47	0.53	0.315	0.315	0.535	0.535	0.465	0.42	0.54	0.495	0.555	0.47	0.495	0.515	0.535	0.505	0.425	0.61	0.475	0.46	0.39	0.33	0.46	0.48	0.47	0.425	0.555	0.41	0.49	0.545	0.445	0.445	0.63	0.61	0.625	0.54
	0.45	0.54	0.555	0.595	0.605	0.415	0.52	0.47	0.33	0.475	0.44	0.465	0.445	0.375	0.62	0.595	0.53	0.465	0.545	0.45	0.5	0.48	0.635	0.44	0.425	0.5	0.42	0.465	0.61	0.445	0.47	0.61	0.49	0.515	0.515	0.445	0.58	0.61	0.465	0.585	0.485
	0.465	0.595	0.58	0.555	0.5	0.485	0.475	0.47	0.42	0.405	0.525	0.455	0.575	0.47	0.54	0.42	0.465	0.49	0.52	0.47	0.53	0.455	0.465	0.45	0.45	0.51	0.375	0.52	0.635	0.55	0.595	0.47	0.36	0.46	0.485	0.425	0.51	0.695	0.64	0.515	0.44
	0.4	0.49	0.665	0.535	0.59	0.515	0.38	0.46	0.41	0.505	0.415	0.525	0.415	0.465	0.455	0.475	0.425	0.445	0.535	0.54	0.315	0.37	0.445	0.435	0.475	0.43	0.42	0.565	0.48	0.435	0.515	0.51	0.455	0.48	0.36	0.455	0.55	0.56	0.5	0.605	0.42
	0.41	0.505	0.515	0.525	0.505	0.355	0.46	0.46	0.415	0.55	0.545	0.605	0.395	0.555	0.585	0.445	0.5	0.48	0.58	0.48	0.45	0.47	0.62	0.4	0.43	0.515	0.5	0.51	0.46	0.495	0.455	0.58	0.42	0.63	0.475	0.56	0.58	0.585	0.56	0.54	0.595
	0.435	0.495	0.57	0.49	0.62	0.49	0.515	0.44	0.415	0.475	0.555	0.415	0.44	0.455	0.505	0.475	0.635	0.275	0.525	0.49	0.44	0.445	0.625	0.41	0.405	0.51	0.395	0.45	0.61	0.525	0.525	0.585	0.475	0.61	0.58	0.345	0.51	0.61	0.53	0.605	0.575
	0.45	0.51	0.48	0.605	0.495	0.465	0.425	0.5	0.335	0.46	0.51	0.365	0.54	0.315	0.52	0.525	0.605	0.51	0.47	0.49	0.465	0.47	0.72	0.48	0.385	0.51	0.455	0.495	0.545	0.37	0.485	0.635	0.46	0.505	0.505	0.495	0.45	0.605	0.565	0.59	0.555
	0.41	0.545	0.44	0.41	0.59	0.58	0.545	0.5	0.295	0.495	0.515	0.45	0.49	0.525	0.49	0.425	0.46	0.39	0.53	0.515	0.4	0.42	0.425	0.41	0.495	0.42	0.275	0.48	0.495	0.515	0.34	0.585	0.48	0.61	0.425	0.575	0.54	0.545	0.45	0.53	0.485
	0.4	0.48	0.44	0.58	0.5	0.425	0.56	0.49	0.375	0.56	0.46	0.49	0.515	0.54	0.515	0.4	0.61	0.435	0.52	0.45	0.475	0.48	0.56	0.445	0.585	0.455	0.46	0.545	0.545	0.345	0.53	0.6	0.36	0.585	0.54	0.385	0.435	0.525	0.545	0.565	0.455
	0.51	0.585	0.52	0.49	0.51	0.46	0.52	0.39	0.33	0.39	0.4	0.535	0.525	0.55	0.57	0.45	0.48	0.545	0.495	0.63	0.4	0.43	0.545	0.51	0.425	0.55	0.295	0.505	0.505	0.47	0.49	0.5	0.425	0.485	0.51	0.49	0.54	0.595	0.515	0.475	0.49
	0.48	0.45	0.48	0.505	0.495	0.56	0.42	0.45	0.49	0.535	0.405	0.415	0.37	0.585	0.48	0.48	0.535	0.475	0.62	0.56	0.425	0.39	0.605	0.39	0.425	0.525	0.41	0.5	0.43	0.35	0.425	0.545	0.435	0.485	0.405	0.465	0.525	0.53	0.55	0.58	0.545
	0.45	0.505	0.42	0.495	0.55	0.395	0.355	0.31	0.335	0.42	0.47	0.42	0.475	0.535	0.53	0.53	0.51	0.37	0.58	0.44	0.315	0.43	0.535	0.45	0.54	0.44	0.42	0.495	0.555	0.405	0.46	0.475	0.43	0.595	0.43	0.555	0.385	0.535	0.565	0.49	0.48
	0.515	0.375	0.565	0.57	0.445	0.495	0.465	0.44	0.45	0.525	0.405	0.435	0.535	0.46	0.5	0.475	0.63	0.34	0.485	0.43	0.41	0.33	0.595	0.54	0.61	0.395	0.455	0.395	0.465	0.43	0.41	0.455	0.485	0.43	0.455	0.425	0.575	0.57	0.67	0.56	0.54
	0.45	0.525	0.6	0.595	0.51	0.535	0.38	0.445	0.445	0.415	0.455	0.46	0.46	0.445	0.44	0.42	0.455	0.375	0.56	0.475	0.435	0.47	0.565	0.38	0.42	0.42	0.435	0.565	0.495	0.445	0.525	0.61	0.49	0.6	0.48	0.49	0.44	0.585	0.505	0.605	0.555
	0.345	0.46	0.48	0.55	0.515	0.47	0.51	0.33	0.475	0.515	0.44	0.545	0.53	0.52	0.43	0.59	0.505	0.535	0.54	0.575	0.41	0.49	0.535	0.51	0.435	0.49	0.345	0.455	0.45	0.46	0.405	0.58	0.57	0.595	0.47	0.435	0.48	0.59	0.56	0.445	0.515
	0.41	0.55	0.55	0.6	0.44	0.4	0.395	0.46	0.36	0.45	0.445	0.455	0.41	0.445	0.54	0.44	0.515	0.38	0.475	0.48	0.375	0.415	0.485	0.565	0.58	0.5	0.395	0.525	0.515	0.52	0.565	0.68	0.39	0.555	0.56	0.44	0.57	0.495	0.48	0.56	0.565
	0.435	0.49	0.615	0.58	0.52	0.525	0.47	0.415	0.335	0.505	0.475	0.485	0.415	0.55	0.51	0.515	0.495	0.44	0.46	0.54	0.425	0.475	0.525	0.54	0.53	0.47	0.41	0.525	0.575	0.415	0.435	0.55	0.485	0.47	0.585	0.54	0.395	0.56	0.495	0.59	0.485
	0.44	0.495	0.55	0.545	0.49	0.38	0.505	0.465	0.48	0.365	0.575	0.505	0.37	0.58	0.5	0.43	0.655	0.54	0.45	0.515	0.4	0.435	0.49	0.455	0.46	0.555	0.445	0.49	0.495	0.43	0.46	0.535	0.405	0.425	0.61	0.54	0.445	0.61	0.515	0.45	0.425
	0.435	0.62	0.555	0.505	0.455	0.485	0.485	0.435	0.515	0.48	0.58	0.6	0.515	0.455	0.49	0.595	0.555	0.47	0.38	0.475	0.445	0.405	0.45	0.37	0.47	0.43	0.35	0.34	0.61	0.45	0.435	0.53	0.47	0.52	0.55	0.47	0.49	0.6	0.565	0.44	0.44
	0.495	0.46	0.53	0.515	0.595	0.43	0.59	0.51	0.375	0.505	0.52	0.465	0.495	0.625	0.445	0.42	0.48	0.485	0.435	0.555	0.555	0.36	0.47	0.475	0.405	0.46	0.41	0.565	0.59	0.43	0.4	0.545	0.505	0.525	0.44	0.47	0.55	0.535	0.575	0.53	0.525
	0.495	0.395	0.42	0.4	0.51	0.525	0.43	0.38	0.43	0.465	0.565	0.48	0.43	0.555	0.485	0.375	0.49	0.47	0.46	0.37	0.51	0.45	0.535	0.49	0.51	0.475	0.45	0.5	0.525	0.44	0.435	0.475	0.44	0.385	0.525	0.565	0.44	0.64	0.57	0.5	0.39
	0.435	0.475	0.445	0.54	0.52	0.445	0.475	0.36	0.565	0.55	0.505	0.45	0.45	0.525	0.45	0.465	0.555	0.48	0.49	0.605	0.485	0.5	0.555	0.435	0.43	0.505	0.425	0.505	0.52	0.42	0.385	0.69	0.475	0.575	0.34	0.465	0.445	0.65	0.375	0.465	0.525
	0.435	0.535	0.44	0.525	0.63	0.61	0.385	0.515	0.43	0.43	0.45	0.5	0.365	0.445	0.5	0.42	0.565	0.44	0.505	0.43	0.475	0.485	0.5	0.515	0.425	0.465	0.335	0.535	0.395	0.52	0.435	0.575	0.49	0.555	0.485	0.475	0.465	0.615	0.54	0.535	0.465
	0.55	0.525	0.44	0.405	0.505	0.515	0.46	0.385	0.495	0.415	0.465	0.515	0.34	0.54	0.485	0.495	0.565	0.485	0.43	0.6	0.505	0.44	0.56	0.365	0.47	0.555	0.36	0.59	0.475	0.415	0.49	0.505	0.465	0.45	0.6	0.57	0.545	0.495	0.59	0.6	0.42
	0.415	0.62	0.495	0.485	0.565	0.475	0.38	0.44	0.465	0.41	0.37	0.48	0.345	0.5	0.625	0.455	0.47	0.56	0.45	0.47	0.37	0.445	0.51	0.435	0.375	0.445	0.495	0.485	0.58	0.485	0.345	0.535	0.525	0.51	0.47	0.37	0.435	0.595	0.625	0.57	0.4
	0.425	0.55	0.57	0.44	0.535	0.5	0.41	0.485	0.385	0.47	0.44	0.495	0.46	0.48	0.515	0.44	0.44	0.465	0.5	0.43	0.41	0.38	0.525	0.5	0.42	0.505	0.275	0.54	0.445	0.57	0.565	0.585	0.375	0.57	0.49	0.415	0.425	0.645	0.555	0.615	0.44
	0.53	0.6	0.51	0.455	0.47	0.545	0.47	0.365	0.405	0.525	0.475	0.47	0.46	0.47	0.405	0.565	0.53	0.38	0.58	0.6	0.485	0.565	0.585	0.525	0.345	0.495	0.37	0.56	0.58	0.505	0.45	0.525	0.465	0.545	0.465	0.5	0.56	0.615	0.59	0.58	0.475
	0.48	0.525	0.5	0.465	0.575	0.52	0.48	0.39	0.48	0.525	0.47	0.385	0.375	0.535	0.54	0.455	0.44	0.545	0.475	0.455	0.43	0.415	0.645	0.47	0.515	0.575	0.425	0.44	0.57	0.495	0.505	0.61	0.525	0.47	0.46	0.44	0.47	0.585	0.575	0.555	0.53
	0.475	0.5	0.51	0.5	0.635	0.535	0.465	0.475	0.375	0.515	0.455	0.43	0.34	0.575	0.46	0.53	0.45	0.515	0.54	0.44	0.37	0.535	0.56	0.445	0.57	0.515	0.43	0.58	0.62	0.51	0.445	0.48	0.47	0.52	0.53	0.52	0.545	0.575	0.535	0.565	0.49
	0.49	0.49	0.54	0.505	0.67	0.485	0.45	0.39	0.44	0.55	0.525	0.42	0.395	0.515	0.52	0.485	0.54	0.43	0.47	0.48	0.475	0.43	0.52	0.505	0.455	0.585	0.395	0.465	0.5	0.55	0.49	0.615	0.35	0.46	0.47	0.465	0.495	0.525	0.435	0.535	0.49
	0.49	0.45	0.53	0.42	0.53	0.505	0.49	0.5	0.475	0.525	0.575	0.435	0.54	0.5	0.485	0.44	0.505	0.42	0.45	0.56	0.315	0.51	0.625	0.515	0.45	0.465	0.5	0.67	0.605	0.53	0.425	0.625	0.5	0.51	0.49	0.545	0.56	0.48	0.615	0.53	0.54
	0.44	0.435	0.62	0.41	0.465	0.51	0.59	0.48	0.425	0.49	0.51	0.475	0.49	0.615	0.47	0.51	0.545	0.5	0.54	0.455	0.485	0.38	0.565	0.505	0.43	0.565	0.395	0.48	0.625	0.51	0.435	0.635	0.395	0.61	0.53	0.415	0.39	0.66	0.55	0.54	0.52
	0.415	0.38	0.425	0.45	0.565	0.495	0.5	0.58	0.345	0.495	0.485	0.49	0.46	0.46	0.465	0.595	0.56	0.465	0.52	0.46	0.39	0.41	0.49	0.495	0.49	0.47	0.36	0.575	0.445	0.5	0.475	0.445	0.41	0.52	0.55	0.58	0.535	0.565	0.465	0.475	0.43
	0.44	0.505	0.515	0.515	0.6	0.49	0.48	0.4	0.44	0.49	0.5	0.5	0.45	0.565	0.5	0.475	0.525	0.425	0.47	0.475	0.525	0.425	0.48	0.425	0.42	0.55	0.435	0.55	0.48	0.42	0.35	0.465	0.355	0.52	0.53	0.53	0.54	0.54	0.56	0.42	0.485
	0.415	0.465	0.515	0.575	0.555	0.43	0.42	0.45	0.435	0.51	0.535	0.565	0.365	0.45	0.53	0.435	0.505	0.49	0.515	0.44	0.425	0.36	0.49	0.575	0.55	0.545	0.52	0.52	0.61	0.39	0.48	0.605	0.395	0.67	0.565	0.415	0.56	0.57	0.455	0.64	0.415
	0.49	0.46	0.52	0.38	0.545	0.425	0.56	0.435	0.42	0.51	0.54	0.47	0.385	0.525	0.545	0.47	0.575	0.495	0.4	0.615	0.465	0.445	0.64	0.495	0.555	0.51	0.405	0.475	0.505	0.385	0.4	0.44	0.565	0.54	0.47	0.55	0.455	0.645	0.47	0.495	0.5
phase4_shuffle	0.505	0.53	0.535	0.665	0.525	0.525	0.55	0.52	0.505	0.47	0.515	0.535	0.6	0.425	0.6	0.565	0.465	0.5	0.42	0.48	0.395	0.395	0.505	0.405	0.545	0.48	0.61	0.48	0.45	0.52	0.6	0.56	0.725	0.52	0.5	0.395	0.6	0.495	0.395	0.6	0.49
	0.58	0.405	0.585	0.585	0.52	0.555	0.485	0.505	0.5	0.38	0.57	0.47	0.575	0.55	0.555	0.605	0.545	0.475	0.51	0.485	0.42	0.48	0.515	0.385	0.56	0.365	0.43	0.33	0.6	0.42	0.47	0.585	0.535	0.46	0.365	0.425	0.4	0.39	0.57	0.515	0.465
	0.485	0.575	0.395	0.555	0.495	0.49	0.45	0.495	0.335	0.36	0.635	0.39	0.625	0.425	0.575	0.49	0.455	0.48	0.535	0.515	0.335	0.385	0.5	0.61	0.485	0.435	0.575	0.375	0.41	0.45	0.515	0.5	0.595	0.38	0.53	0.44	0.51	0.475	0.56	0.55	0.43
	0.54	0.385	0.455	0.56	0.505	0.545	0.55	0.475	0.415	0.48	0.43	0.54	0.43	0.435	0.45	0.355	0.52	0.595	0.455	0.53	0.435	0.445	0.49	0.56	0.37	0.47	0.49	0.45	0.57	0.515	0.635	0.525	0.61	0.46	0.475	0.395	0.405	0.585	0.545	0.455	0.48
	0.47	0.535	0.45	0.54	0.46	0.655	0.52	0.66	0.41	0.47	0.605	0.5	0.57	0.34	0.355	0.505	0.505	0.46	0.42	0.395	0.585	0.4	0.675	0.57	0.525	0.465	0.61	0.41	0.535	0.59	0.56	0.46	0.57	0.545	0.43	0.48	0.5	0.43	0.51	0.45	0.475
	0.57	0.49	0.485	0.54	0.425	0.405	0.495	0.485	0.495	0.62	0.605	0.405	0.61	0.535	0.585	0.435	0.515	0.43	0.405	0.395	0.49	0.455	0.485	0.58	0.58	0.565	0.57	0.465	0.52	0.485	0.445	0.545	0.485	0.49	0.675	0.4	0.555	0.505	0.655	0.415	0.535
	0.475	0.54	0.41	0.6	0.525	0.55	0.39	0.595	0.415	0.37	0.51	0.655	0.525	0.34	0.67	0.455	0.38	0.495	0.47	0.48	0.445	0.365	0.585	0.505	0.435	0.61	0.56	0.29	0.52	0.395	0.505	0.485	0.565	0.575	0.385	0.475	0.545	0.54	0.56	0.495	0.645
	0.51	0.525	0.52	0.695	0.62	0.645	0.485	0.395	0.45	0.565	0.545	0.495	0.58	0.34	0.585	0.52	0.575	0.635	0.5	0.62	0.46	0.455	0.435	0.395	0.525	0.445	0.525	0.38	0.58	0.58	0.525	0.5	0.53	0.505	0.37	0.545	0.485	0.54	0.645	0.525	0.64
	0.52	0.47	0.505	0.535	0.51	0.535	0.435	0.465	0.6	0.57	0.59	0.535	0.395	0.5	0.575	0.585	0.59	0.575	0.41	0.51	0.51	0.4	0.495	0.49	0.535	0.325	0.545	0.475	0.5	0.535	0.5	0.475	0.57	0.45	0.485	0.425	0.38	0.455	0.525	0.655	0.46
	0.345	0.555	0.395	0.6	0.375	0.52	0.35	0.49	0.575	0.495	0.555	0.645	0.625	0.37	0.61	0.475	0.435	0.64	0.48	0.445	0.505	0.47	0.47	0.53	0.43	0.51	0.52	0.445	0.51	0.465	0.385	0.49	0.545	0.475	0.435	0.51	0.51	0.29	0.595	0.515	0.495
	0.53	0.39	0.47	0.56	0.555	0.52	0.42	0.515	0.51	0.535	0.61	0.47	0.6	0.385	0.57	0.51	0.44	0.605	0.445	0.365	0.47	0.39	0.495	0.515	0.405	0.485	0.59	0.415	0.605	0.33	0.67	0.54	0.545	0.375	0.355	0.425	0.465	0.44	0.485	0.64	0.495
	0.515	0.415	0.425	0.69	0.48	0.5	0.505	0.545	0.515	0.585	0.535	0.47	0.595	0.42	0.395	0.54	0.415	0.44	0.3	0.44	0.57	0.5	0.655	0.445	0.52	0.585	0.55	0.375	0.375	0.455	0.46	0.43	0.61	0.55	0.625	0.415	0.585	0.475	0.48	0.555	0.44
	0.425	0.55	0.455	0.515	0.525	0.465	0.59	0.62	0.455	0.395	0.465	0.49	0.515	0.44	0.44	0.545	0.585	0.415	0.455	0.44	0.47	0.405	0.54	0.55	0.435	0.575	0.425	0.48	0.405	0.465	0.54	0.355	0.535	0.38	0.385	0.51	0.495	0.46	0.66	0.545	0.47
	0.525	0.425	0.385	0.625	0.565	0.51	0.55	0.64	0.435	0.58	0.625	0.515	0.64	0.43	0.525	0.545	0.555	0.515	0.375	0.395	0.5	0.375	0.515	0.45	0.39	0.44	0.535	0.42	0.495	0.39	0.53	0.435	0.645	0.45	0.415	0.41	0.325	0.485	0.43	0.51	0.505
	0.54	0.54	0.48	0.535	0.415	0.64	0.615	0.54	0.375	0.6	0.52	0.56	0.575	0.42	0.6	0.46	0.475	0.38	0.45	0.505	0.515	0.355	0.475	0.5	0.38	0.37	0.565	0.365	0.38	0.485	0.505	0.515	0.57	0.42	0.495	0.45	0.595	0.425	0.535	0.365	0.54
	0.615	0.56	0.335	0.46	0.41	0.525	0.465	0.58	0.49	0.475	0.585	0.57	0.675	0.36	0.485	0.47	0.43	0.59	0.395	0.565	0.46	0.485	0.39	0.49	0.495	0.57	0.65	0.645	0.485	0.555	0.4	0.45	0.575	0.515	0.55	0.415	0.51	0.545	0.595	0.635	0.53
	0.41	0.505	0.53	0.545	0.485	0.5	0.49	0.5	0.395	0.46	0.65	0.59	0.575	0.4	0.475	0.575	0.47	0.415	0.475	0.44	0.475	0.48	0.505	0.62	0.435	0.4	0.51	0.465	0.47	0.42	0.55	0.44	0.545	0.445	0.52	0.47	0.33	0.515	0.425	0.53	0.51
	0.635	0.545	0.385	0.605	0.415	0.445	0.505	0.5	0.32	0.545	0.645	0.575	0.6	0.295	0.58	0.56	0.5	0.555	0.36	0.52	0.46	0.415	0.505	0.61	0.555	0.39	0.435	0.57	0.44	0.655	0.49	0.6	0.64	0.42	0.48	0.555	0.505	0.41	0.63	0.53	0.54
	0.535	0.56	0.54	0.595	0.65	0.59	0.415	0.525	0.485	0.505	0.495	0.455	0.675	0.505	0.485	0.525	0.555	0.345	0.405	0.495	0.46	0.45	0.51	0.37	0.43	0.475	0.545	0.36	0.375	0.465	0.585	0.38	0.575	0.555	0.575	0.405	0.5	0.515	0.5	0.575	0.43
	0.425	0.45	0.33	0.595	0.49	0.535	0.54	0.525	0.33	0.445	0.66	0.335	0.62	0.4	0.5	0.445	0.5	0.55	0.5	0.395	0.48	0.36	0.615	0.585	0.54	0.495	0.6	0.39	0.495	0.405	0.53	0.43	0.64	0.41	0.42	0.54	0.45	0.495	0.54	0.54	0.465
	0.505	0.445	0.44	0.525	0.495	0.545	0.54	0.445	0.52	0.42	0.585	0.465	0.605	0.48	0.425	0.575	0.395	0.5	0.395	0.505	0.48	0.325	0.47	0.42	0.55	0.42	0.445	0.465	0.435	0.465	0.555	0.33	0.465	0.535	0.36	0.42	0.49	0.4	0.405	0.405	0.57
	0.615	0.515	0.525	0.565	0.495	0.46	0.53	0.485	0.405	0.55	0.575	0.41	0.52	0.47	0.575	0.47	0.495	0.53	0.335	0.64	0.4	0.38	0.595	0.495	0.38	0.435	0.615	0.445	0.385	0.51	0.555	0.525	0.54	0.42	0.375	0.525	0.555	0.56	0.35	0.57	0.575
	0.46	0.55	0.54	0.49	0.535	0.585	0.51	0.43	0.32	0.515	0.485	0.47	0.52	0.28	0.555	0.51	0.605	0.61	0.47	0.495	0.53	0.37	0.485	0.425	0.455	0.39	0.46	0.51	0.585	0.375	0.455	0.45	0.57	0.555	0.375	0.345	0.375	0.53	0.52	0.595	0.62
	0.47	0.515	0.585	0.53	0.67	0.65	0.42	0.58	0.485	0.52	0.515	0.515	0.74	0.385	0.585	0.57	0.495	0.445	0.345	0.385	0.405	0.435	0.465	0.405	0.455	0.43	0.495	0.5	0.41	0.485	0.535	0.5	0.52	0.615	0.59	0.33	0.295	0.52	0.515	0.36	0.395
	0.57	0.42	0.55	0.58	0.535	0.6	0.535	0.445	0.435	0.445	0.6	0.56	0.505	0.55	0.55	0.54	0.47	0.485	0.495	0.465	0.46	0.39	0.435	0.48	0.46	0.575	0.595	0.365	0.545	0.43	0.545	0.47	0.535	0.57	0.515	0.505	0.34	0.395	0.515	0.59	0.5
	0.405	0.475	0.43	0.49	0.395	0.56	0.615	0.535	0.545	0.525	0.575	0.495	0.485	0.495	0.55	0.26	0.515	0.47	0.385	0.5	0.49	0.4	0.52	0.375	0.495	0.6	0.57	0.54	0.385	0.47	0.39	0.39	0.575	0.51	0.58	0.515	0.53	0.63	0.66	0.5	0.565
	0.4	0.555	0.4	0.6	0.485	0.625	0.59	0.56	0.29	0.375	0.445	0.505	0.63	0.565	0.615	0.425	0.43	0.545	0.42	0.395	0.455	0.355	0.59	0.42	0.55	0.325	0.515	0.565	0.515	0.45	0.555	0.52	0.69	0.55	0.485	0.305	0.485	0.415	0.595	0.49	0.6
	0.475	0.43	0.445	0.515	0.565	0.615	0.575	0.465	0.445	0.54	0.44	0.545	0.54	0.485	0.54	0.545	0.625	0.365	0.435	0.465	0.54	0.355	0.615	0.455	0.5	0.55	0.525	0.57	0.45	0.395	0.51	0.535	0.49	0.49	0.575	0.425	0.475	0.51	0.635	0.56	0.49
	0.37	0.52	0.35	0.545	0.425	0.605	0.53	0.54	0.385	0.44	0.655	0.595	0.585	0.395	0.61	0.57	0.45	0.615	0.415	0.495	0.62	0.36	0.565	0.425	0.55	0.39	0.425	0.505	0.475	0.41	0.49	0.465	0.5	0.55	0.54	0.525	0.5	0.37	0.56	0.625	0.54
	0.435	0.585	0.53	0.65	0.535	0.63	0.54	0.45	0.47	0.535	0.39	0.515	0.465	0.545	0.495	0.4	0.555	0.68	0.51	0.505	0.485	0.305	0.535	0.635	0.36	0.52	0.605	0.475	0.525	0.575	0.445	0.425	0.45	0.575	0.58	0.5	0.44	0.395	0.465	0.43	0.56
	0.55	0.56	0.365	0.515	0.495	0.695	0.595	0.625	0.435	0.42	0.57	0.595	0.62	0.445	0.46	0.52	0.45	0.34	0.44	0.435	0.38	0.29	0.675	0.5	0.405	0.5	0.56	0.37	0.53	0.505	0.5	0.485	0.62	0.68	0.445	0.355	0.445	0.415	0.54	0.435	0.405
	0.57	0.44	0.3	0.61	0.505	0.605	0.405	0.475	0.315	0.535	0.525	0.53	0.555	0.33	0.58	0.555	0.51	0.485	0.51	0.415	0.565	0.405	0.545	0.595	0.41	0.445	0.39	0.345	0.495	0.555	0.495	0.54	0.685	0.555	0.43	0.495	0.525	0.475	0.435	0.495	0.47
	0.44	0.385	0.41	0.7	0.56	0.58	0.5	0.685	0.505	0.44	0.675	0.505	0.585	0.56	0.61	0.57	0.53	0.635	0.55	0.65	0.51	0.435	0.43	0.475	0.52	0.34	0.555	0.53	0.42	0.36	0.49	0.47	0.52	0.45	0.32	0.35	0.485	0.46	0.455	0.53	0.525
	0.44	0.495	0.525	0.63	0.425	0.505	0.445	0.37	0.365	0.42	0.65	0.67	0.51	0.365	0.63	0.465	0.625	0.48	0.365	0.475	0.49	0.46	0.545	0.39	0.3	0.575	0.57	0.54	0.495	0.525	0.525	0.265	0.52	0.49	0.515	0.525	0.455	0.47	0.61	0.63	0.58
	0.5	0.5	0.485	0.63	0.46	0.485	0.49	0.56	0.4	0.515	0.63	0.5	0.49	0.51	0.44	0.505	0.565	0.515	0.33	0.465	0.4	0.395	0.61	0.55	0.525	0.44	0.495	0.375	0.435	0.55	0.485	0.4	0.605	0.48	0.56	0.43	0.535	0.43	0.495	0.49	0.56
	0.55	0.445	0.58	0.595	0.485	0.665	0.55	0.565	0.385	0.465	0.605	0.465	0.6	0.46	0.375	0.405	0.575	0.505	0.63	0.46	0.47	0.45	0.605	0.48	0.405	0.595	0.66	0.555	0.46	0.4	0.515	0.49	0.595	0.5	0.545	0.47	0.455	0.4	0.58	0.59	0.545
	0.525	0.535	0.415	0.5	0.485	0.575	0.405	0.62	0.335	0.43	0.485	0.495	0.535	0.505	0.6	0.505	0.515	0.535	0.355	0.455	0.49	0.58	0.56	0.465	0.51	0.33	0.49	0.435	0.355	0.505	0.51	0.63	0.495	0.54	0.48	0.43	0.42	0.51	0.44	0.33	0.43
	0.475	0.51	0.23	0.585	0.53	0.58	0.44	0.47	0.465	0.58	0.42	0.51	0.52	0.42	0.555	0.52	0.605	0.495	0.485	0.375	0.44	0.525	0.485	0.39	0.445	0.415	0.555	0.46	0.585	0.47	0.465	0.435	0.505	0.475	0.46	0.42	0.465	0.51	0.54	0.445	0.46
	0.545	0.53	0.405	0.605	0.41	0.46	0.495	0.51	0.525	0.41	0.59	0.49	0.64	0.43	0.565	0.515	0.515	0.625	0.475	0.345	0.42	0.32	0.63	0.515	0.455	0.385	0.47	0.38	0.37	0.455	0.42	0.535	0.49	0.475	0.5	0.345	0.495	0.475	0.57	0.44	0.54
	0.52	0.55	0.385	0.63	0.515	0.675	0.585	0.505	0.45	0.37	0.49	0.55	0.5	0.36	0.515	0.585	0.55	0.595	0.49	0.515	0.56	0.48	0.545	0.4	0.435	0.49	0.395	0.45	0.455	0.335	0.55	0.345	0.465	0.47	0.37	0.51	0.36	0.49	0.53	0.59	0.495
	0.485	0.67	0.42	0.62	0.4	0.55	0.42	0.52	0.485	0.365	0.57	0.46	0.595	0.465	0.44	0.41	0.405	0.6	0.535	0.37	0.475	0.33	0.545	0.38	0.345	0.455	0.595	0.43	0.49	0.44	0.385	0.435	0.525	0.435	0.43	0.305	0.47	0.52	0.505	0.545	0.58
	0.51	0.535	0.555	0.655	0.64	0.51	0.34	0.5	0.385	0.455	0.645	0.595	0.58	0.46	0.47	0.49	0.525	0.595	0.505	0.555	0.575	0.455	0.555	0.555	0.43	0.42	0.345	0.38	0.585	0.51	0.51	0.455	0.525	0.495	0.555	0.46	0.43	0.475	0.56	0.53	0.605
	0.39	0.51	0.6	0.675	0.44	0.485	0.625	0.46	0.515	0.435	0.45	0.555	0.585	0.34	0.48	0.655	0.48	0.5	0.52	0.575	0.555	0.61	0.48	0.55	0.48	0.555	0.545	0.385	0.455	0.465	0.55	0.5	0.49	0.57	0.445	0.475	0.42	0.505	0.51	0.56	0.585
	0.555	0.48	0.58	0.62	0.525	0.52	0.565	0.585	0.36	0.655	0.525	0.51	0.635	0.49	0.64	0.49	0.565	0.4	0.46	0.545	0.44	0.43	0.55	0.53	0.46	0.43	0.435	0.4	0.495	0.425	0.51	0.525	0.595	0.465	0.46	0.49	0.545	0.535	0.555	0.485	0.575
	0.585	0.405	0.425	0.515	0.37	0.57	0.525	0.48	0.45	0.51	0.405	0.6	0.635	0.465	0.4	0.505	0.38	0.43	0.375	0.52	0.42	0.465	0.525	0.39	0.535	0.39	0.59	0.37	0.475	0.49	0.55	0.465	0.635	0.425	0.53	0.385	0.565	0.475	0.45	0.44	0.475
	0.51	0.45	0.45	0.565	0.445	0.52	0.48	0.47	0.335	0.51	0.545	0.395	0.52	0.53	0.455	0.53	0.495	0.63	0.475	0.485	0.505	0.37	0.59	0.395	0.52	0.545	0.53	0.445	0.485	0.48	0.495	0.495	0.64	0.475	0.425	0.265	0.445	0.48	0.615	0.625	0.395
	0.5	0.465	0.41	0.545	0.53	0.56	0.51	0.555	0.465	0.5	0.535	0.385	0.5	0.38	0.515	0.44	0.445	0.555	0.37	0.51	0.49	0.45	0.52	0.455	0.435	0.44	0.52	0.52	0.53	0.48	0.43	0.4	0.565	0.54	0.46	0.425	0.515	0.48	0.51	0.59	0.57
	0.59	0.53	0.515	0.455	0.425	0.63	0.46	0.56	0.48	0.41	0.63	0.385	0.49	0.51	0.51	0.48	0.575	0.61	0.46	0.405	0.485	0.48	0.4	0.425	0.445	0.51	0.665	0.495	0.5	0.475	0.58	0.515	0.545	0.515	0.51	0.405	0.46	0.5	0.48	0.62	0.54
	0.575	0.53	0.425	0.69	0.54	0.545	0.59	0.655	0.495	0.445	0.57	0.45	0.61	0.395	0.53	0.39	0.515	0.595	0.365	0.625	0.62	0.335	0.57	0.48	0.56	0.49	0.525	0.37	0.495	0.465	0.565	0.455	0.705	0.45	0.475	0.575	0.445	0.57	0.415	0.51	0.56
	0.545	0.635	0.62	0.64	0.49	0.52	0.49	0.525	0.335	0.51	0.63	0.58	0.58	0.455	0.465	0.555	0.645	0.435	0.49	0.49	0.46	0.405	0.53	0.53	0.44	0.5	0.545	0.43	0.45	0.325	0.46	0.47	0.56	0.485	0.45	0.495	0.535	0.45	0.545	0.535	0.485
	0.485	0.48	0.325	0.435	0.47	0.415	0.65	0.56	0.42	0.355	0.5	0.475	0.585	0.515	0.51	0.53	0.53	0.47	0.33	0.46	0.605	0.35	0.575	0.51	0.64	0.51	0.55	0.44	0.5	0.565	0.505	0.44	0.635	0.495	0.525	0.38	0.435	0.45	0.465	0.43	0.47
	0.505	0.55	0.525	0.67	0.44	0.59	0.475	0.43	0.35	0.5	0.505	0.545	0.565	0.635	0.52	0.37	0.58	0.575	0.385	0.405	0.49	0.385	0.4	0.565	0.51	0.55	0.52	0.475	0.465	0.46	0.455	0.425	0.385	0.52	0.5	0.345	0.56	0.445	0.575	0.56	0.485
	0.57	0.51	0.54	0.505	0.56	0.55	0.58	0.38	0.495	0.54	0.535	0.555	0.69	0.37	0.555	0.565	0.43	0.61	0.445	0.425	0.45	0.48	0.495	0.58	0.52	0.455	0.475	0.58	0.405	0.415	0.55	0.495	0.63	0.46	0.48	0.505	0.47	0.525	0.515	0.46	0.435
	0.535	0.465	0.44	0.555	0.46	0.585	0.49	0.645	0.435	0.505	0.605	0.415	0.515	0.425	0.53	0.59	0.49	0.63	0.28	0.52	0.5	0.26	0.56	0.67	0.425	0.62	0.525	0.455	0.45	0.545	0.42	0.49	0.5	0.41	0.485	0.475	0.585	0.355	0.49	0.575	0.525
	0.47	0.57	0.49	0.475	0.39	0.485	0.555	0.615	0.41	0.48	0.46	0.335	0.565	0.385	0.49	0.4	0.51	0.4	0.42	0.62	0.57	0.345	0.435	0.59	0.545	0.435	0.51	0.47	0.475	0.56	0.48	0.53	0.53	0.5	0.49	0.435	0.565	0.555	0.515	0.55	0.575
	0.48	0.43	0.385	0.685	0.415	0.57	0.46	0.465	0.46	0.565	0.445	0.54	0.625	0.34	0.615	0.59	0.525	0.55	0.45	0.52	0.42	0.54	0.415	0.545	0.48	0.51	0.605	0.49	0.52	0.49	0.615	0.495	0.465	0.48	0.37	0.405	0.45	0.41	0.565	0.365	0.53
	0.445	0.61	0.5	0.675	0.63	0.47	0.555	0.525	0.315	0.385	0.545	0.625	0.52	0.53	0.53	0.545	0.43	0.53	0.545	0.515	0.42	0.345	0.47	0.415	0.48	0.435	0.59	0.37	0.49	0.335	0.475	0.51	0.495	0.505	0.34	0.34	0.6	0.465	0.49	0.45	0.495
	0.51	0.46	0.445	0.525	0.515	0.425	0.475	0.53	0.525	0.605	0.615	0.44	0.57	0.415	0.405	0.52	0.525	0.57	0.5	0.47	0.485	0.35	0.52	0.55	0.4	0.53	0.375	0.45	0.495	0.555	0.525	0.33	0.565	0.57	0.485	0.395	0.57	0.47	0.51	0.45	0.57
	0.435	0.505	0.54	0.495	0.56	0.56	0.47	0.51	0.38	0.555	0.53	0.665	0.475	0.505	0.435	0.46	0.51	0.48	0.425	0.51	0.445	0.54	0.495	0.46	0.455	0.425	0.54	0.335	0.33	0.475	0.585	0.47	0.655	0.625	0.385	0.455	0.435	0.49	0.485	0.405	0.385
	0.595	0.51	0.38	0.475	0.435	0.545	0.485	0.47	0.38	0.515	0.665	0.435	0.565	0.4	0.585	0.495	0.51	0.58	0.435	0.535	0.535	0.39	0.565	0.37	0.455	0.47	0.555	0.45	0.595	0.375	0.605	0.515	0.59	0.52	0.47	0.47	0.485	0.515	0.605	0.5	0.51
	0.4	0.625	0.425	0.55	0.43	0.635	0.495	0.545	0.545	0.53	0.555	0.435	0.56	0.55	0.58	0.57	0.46	0.43	0.545	0.54	0.43	0.47	0.585	0.465	0.53	0.425	0.535	0.39	0.495	0.465	0.515	0.54	0.405	0.48	0.38	0.395	0.355	0.34	0.51	0.445	0.48
	0.4	0.5	0.48	0.635	0.505	0.57	0.495	0.385	0.445	0.575	0.625	0.51	0.475	0.415	0.67	0.47	0.6	0.53	0.495	0.385	0.545	0.435	0.47	0.52	0.495	0.575	0.54	0.455	0.535	0.36	0.605	0.485	0.405	0.48	0.33	0.49	0.425	0.54	0.515	0.585	0.54
	0.57	0.625	0.385	0.555	0.475	0.54	0.36	0.46	0.335	0.46	0.55	0.42	0.485	0.415	0.495	0.39	0.47	0.495	0.485	0.52	0.505	0.475	0.525	0.515	0.425	0.465	0.545	0.41	0.39	0.45	0.51	0.51	0.63	0.455	0.36	0.4	0.555	0.465	0.575	0.595	0.56
	0.455	0.535	0.415	0.67	0.46	0.55	0.55	0.335	0.46	0.445	0.625	0.515	0.705	0.285	0.595	0.56	0.555	0.565	0.575	0.42	0.405	0.53	0.63	0.59	0.57	0.4	0.52	0.54	0.525	0.48	0.4	0.535	0.585	0.475	0.48	0.465	0.46	0.41	0.455	0.6	0.55
	0.405	0.54	0.415	0.535	0.425	0.555	0.57	0.465	0.51	0.39	0.52	0.48	0.515	0.5	0.61	0.64	0.495	0.475	0.495	0.455	0.58	0.295	0.615	0.47	0.655	0.415	0.495	0.4	0.475	0.405	0.42	0.495	0.46	0.565	0.335	0.5	0.475	0.42	0.56	0.44	0.44
	0.32	0.615	0.455	0.67	0.5	0.475	0.53	0.455	0.48	0.49	0.515	0.495	0.505	0.375	0.545	0.445	0.505	0.45	0.55	0.465	0.575	0.445	0.47	0.4	0.465	0.465	0.575	0.485	0.6	0.41	0.475	0.35	0.46	0.475	0.365	0.355	0.41	0.37	0.415	0.535	0.49
	0.605	0.525	0.58	0.61	0.55	0.625	0.53	0.55	0.5	0.53	0.655	0.48	0.57	0.29	0.605	0.63	0.635	0.485	0.375	0.475	0.505	0.46	0.605	0.435	0.485	0.455	0.5	0.425	0.435	0.45	0.43	0.505	0.55	0.455	0.435	0.425	0.505	0.46	0.555	0.655	0.44
	0.58	0.48	0.415	0.655	0.455	0.525	0.585	0.525	0.535	0.61	0.565	0.575	0.525	0.45	0.395	0.515	0.56	0.48	0.385	0.465	0.34	0.42	0.51	0.6	0.505	0.505	0.455	0.445	0.425	0.435	0.385	0.375	0.535	0.505	0.495	0.505	0.39	0.5	0.665	0.455	0.4
	0.35	0.46	0.365	0.54	0.565	0.545	0.37	0.55	0.43	0.61	0.45	0.55	0.595	0.35	0.725	0.395	0.54	0.54	0.46	0.575	0.405	0.365	0.435	0.495	0.62	0.465	0.505	0.545	0.405	0.535	0.46	0.515	0.525	0.455	0.495	0.365	0.59	0.415	0.55	0.64	0.37
	0.555	0.57	0.33	0.54	0.53	0.515	0.58	0.495	0.415	0.555	0.5	0.58	0.635	0.415	0.535	0.395	0.525	0.565	0.555	0.475	0.555	0.365	0.48	0.52	0.545	0.36	0.55	0.455	0.54	0.355	0.445	0.53	0.61	0.475	0.355	0.44	0.51	0.52	0.54	0.59	0.62
	0.5	0.545	0.5	0.55	0.445	0.54	0.375	0.475	0.51	0.51	0.66	0.515	0.58	0.375	0.525	0.49	0.56	0.525	0.605	0.65	0.505	0.455	0.505	0.385	0.48	0.455	0.58	0.615	0.5	0.46	0.525	0.48	0.675	0.385	0.495	0.3	0.425	0.47	0.545	0.475	0.655
	0.59	0.555	0.425	0.605	0.435	0.63	0.505	0.565	0.57	0.57	0.63	0.51	0.545	0.465	0.535	0.45	0.59	0.5	0.5	0.47	0.535	0.365	0.56	0.52	0.5	0.515	0.49	0.46	0.535	0.525	0.565	0.49	0.575	0.53	0.57	0.535	0.435	0.38	0.47	0.4	0.54
	0.515	0.545	0.335	0.605	0.51	0.665	0.37	0.36	0.53	0.59	0.61	0.46	0.55	0.45	0.445	0.41	0.45	0.47	0.465	0.44	0.47	0.375	0.605	0.48	0.495	0.45	0.54	0.335	0.655	0.5	0.37	0.495	0.61	0.54	0.48	0.405	0.53	0.42	0.52	0.475	0.47
	0.585	0.57	0.495	0.635	0.54	0.55	0.525	0.35	0.345	0.52	0.38	0.535	0.475	0.44	0.64	0.445	0.575	0.52	0.305	0.45	0.5	0.42	0.53	0.5	0.525	0.56	0.48	0.38	0.475	0.3	0.515	0.405	0.66	0.515	0.575	0.44	0.535	0.535	0.475	0.385	0.54
	0.52	0.495	0.365	0.63	0.6	0.62	0.515	0.47	0.495	0.565	0.535	0.485	0.535	0.38	0.57	0.45	0.435	0.505	0.39	0.54	0.4	0.54	0.45	0.565	0.495	0.355	0.52	0.405	0.49	0.605	0.515	0.585	0.615	0.52	0.415	0.39	0.5	0.395	0.575	0.445	0.345
	0.505	0.6	0.59	0.64	0.5	0.315	0.495	0.51	0.47	0.54	0.515	0.51	0.545	0.505	0.41	0.5	0.545	0.335	0.505	0.43	0.515	0.455	0.37	0.35	0.545	0.525	0.525	0.36	0.46	0.525	0.475	0.445	0.665	0.505	0.53	0.36	0.49	0.41	0.555	0.45	0.46
	0.595	0.52	0.415	0.6	0.465	0.62	0.445	0.465	0.37	0.425	0.56	0.655	0.565	0.49	0.525	0.505	0.57	0.495	0.5	0.35	0.505	0.37	0.545	0.57	0.605	0.455	0.46	0.355	0.41	0.495	0.55	0.44	0.575	0.47	0.475	0.52	0.54	0.505	0.665	0.595	0.45
	0.54	0.64	0.34	0.535	0.395	0.57	0.525	0.51	0.355	0.42	0.595	0.51	0.635	0.335	0.5	0.4	0.63	0.495	0.47	0.52	0.47	0.5	0.475	0.45	0.505	0.475	0.5	0.485	0.435	0.43	0.49	0.63	0.46	0.51	0.485	0.415	0.485	0.35	0.52	0.58	0.54
	0.55	0.43	0.41	0.59	0.59	0.6	0.455	0.47	0.48	0.495	0.53	0.535	0.56	0.53	0.4	0.455	0.45	0.585	0.35	0.495	0.385	0.425	0.495	0.525	0.64	0.435	0.49	0.44	0.38	0.495	0.45	0.52	0.57	0.575	0.44	0.415	0.565	0.515	0.48	0.55	0.52
	0.535	0.415	0.565	0.655	0.47	0.5	0.495	0.48	0.34	0.495	0.685	0.425	0.42	0.595	0.385	0.43	0.61	0.44	0.395	0.52	0.46	0.42	0.58	0.515	0.5	0.515	0.395	0.28	0.52	0.415	0.43	0.355	0.47	0.365	0.41	0.375	0.45	0.47	0.605	0.45	0.495
	0.41	0.495	0.585	0.645	0.435	0.53	0.405	0.44	0.445	0.465	0.575	0.515	0.58	0.41	0.445	0.465	0.635	0.575	0.49	0.525	0.57	0.365	0.53	0.475	0.42	0.525	0.555	0.5	0.53	0.59	0.5	0.445	0.63	0.61	0.4	0.48	0.355	0.425	0.61	0.535	0.485
	0.47	0.5	0.455	0.57	0.385	0.59	0.5	0.405	0.315	0.45	0.515	0.465	0.49	0.44	0.69	0.495	0.41	0.515	0.405	0.515	0.495	0.43	0.58	0.49	0.4	0.405	0.485	0.49	0.56	0.475	0.54	0.48	0.635	0.425	0.505	0.415	0.41	0.515	0.47	0.655	0.54
	0.54	0.425	0.6	0.62	0.475	0.52	0.465	0.455	0.535	0.545	0.385	0.495	0.42	0.35	0.53	0.45	0.555	0.585	0.43	0.39	0.41	0.33	0.52	0.52	0.45	0.53	0.48	0.43	0.445	0.475	0.56	0.505	0.535	0.52	0.34	0.405	0.45	0.435	0.555	0.435	0.465
	0.52	0.43	0.42	0.53	0.505	0.51	0.375	0.505	0.44	0.47	0.565	0.555	0.55	0.44	0.68	0.4	0.53	0.405	0.47	0.35	0.48	0.46	0.46	0.505	0.485	0.455	0.485	0.385	0.45	0.49	0.535	0.605	0.52	0.55	0.585	0.455	0.41	0.505	0.57	0.525	0.555
	0.655	0.5	0.465	0.605	0.38	0.615	0.445	0.46	0.45	0.425	0.48	0.48	0.745	0.375	0.56	0.48	0.515	0.61	0.43	0.585	0.53	0.255	0.685	0.39	0.565	0.46	0.6	0.48	0.53	0.545	0.5	0.37	0.54	0.51	0.535	0.38	0.445	0.5	0.415	0.565	0.56
	0.495	0.595	0.57	0.52	0.615	0.57	0.52	0.485	0.46	0.56	0.515	0.445	0.54	0.39	0.37	0.44	0.49	0.405	0.43	0.445	0.385	0.505	0.505	0.47	0.47	0.425	0.495	0.35	0.4	0.51	0.51	0.435	0.615	0.42	0.585	0.38	0.35	0.43	0.3	0.36	0.445
	0.405	0.69	0.47	0.635	0.555	0.465	0.515	0.44	0.335	0.49	0.515	0.46	0.565	0.435	0.48	0.515	0.495	0.48	0.355	0.505	0.45	0.45	0.525	0.505	0.415	0.495	0.49	0.38	0.455	0.585	0.565	0.42	0.565	0.485	0.505	0.485	0.565	0.475	0.415	0.51	0.525
	0.51	0.425	0.34	0.685	0.385	0.53	0.5	0.51	0.465	0.53	0.635	0.595	0.525	0.395	0.675	0.52	0.59	0.57	0.45	0.53	0.575	0.48	0.635	0.6	0.48	0.395	0.495	0.385	0.545	0.415	0.445	0.41	0.54	0.49	0.515	0.36	0.49	0.42	0.62	0.5	0.4
	0.51	0.515	0.365	0.435	0.495	0.585	0.565	0.525	0.42	0.42	0.365	0.69	0.695	0.38	0.44	0.475	0.55	0.455	0.415	0.545	0.59	0.375	0.505	0.57	0.395	0.455	0.46	0.465	0.42	0.59	0.54	0.545	0.61	0.395	0.53	0.465	0.56	0.5	0.44	0.545	0.52
	0.465	0.615	0.51	0.64	0.465	0.605	0.475	0.41	0.355	0.595	0.505	0.45	0.575	0.395	0.475	0.57	0.455	0.46	0.565	0.41	0.355	0.435	0.535	0.385	0.47	0.535	0.555	0.59	0.485	0.46	0.31	0.4	0.43	0.42	0.46	0.35	0.5	0.545	0.545	0.38	0.52
	0.435	0.55	0.44	0.6	0.475	0.535	0.485	0.52	0.395	0.445	0.57	0.475	0.535	0.47	0.58	0.495	0.55	0.505	0.42	0.42	0.46	0.315	0.515	0.55	0.505	0.545	0.515	0.465	0.48	0.465	0.52	0.535	0.56	0.495	0.465	0.51	0.32	0.47	0.56	0.61	0.505
	0.52	0.47	0.475	0.57	0.43	0.475	0.455	0.465	0.5	0.48	0.515	0.56	0.61	0.455	0.6	0.525	0.49	0.49	0.585	0.44	0.47	0.36	0.63	0.515	0.575	0.43	0.45	0.33	0.495	0.405	0.55	0.5	0.56	0.535	0.495	0.445	0.39	0.295	0.6	0.48	0.615
	0.41	0.34	0.38	0.41	0.45	0.54	0.465	0.395	0.4	0.505	0.545	0.455	0.515	0.43	0.5	0.505	0.495	0.495	0.37	0.55	0.385	0.405	0.44	0.495	0.45	0.525	0.54	0.335	0.405	0.455	0.495	0.39	0.35	0.335	0.475	0.48	0.46	0.475	0.455	0.48	0.58
	0.54	0.58	0.515	0.65	0.45	0.535	0.565	0.55	0.405	0.455	0.405	0.555	0.565	0.435	0.42	0.57	0.545	0.565	0.4	0.49	0.435	0.325	0.56	0.63	0.445	0.495	0.355	0.43	0.515	0.47	0.585	0.475	0.525	0.57	0.49	0.43	0.595	0.515	0.52	0.495	0.515
	0.65	0.465	0.425	0.69	0.605	0.65	0.49	0.5	0.57	0.54	0.57	0.48	0.605	0.515	0.53	0.405	0.555	0.575	0.42	0.525	0.475	0.56	0.545	0.47	0.635	0.455	0.56	0.39	0.525	0.525	0.48	0.47	0.58	0.465	0.41	0.405	0.445	0.635	0.52	0.45	0.53
	0.59	0.46	0.44	0.53	0.52	0.63	0.64	0.4	0.48	0.53	0.7	0.49	0.615	0.455	0.51	0.42	0.515	0.525	0.485	0.44	0.48	0.42	0.48	0.63	0.46	0.34	0.44	0.29	0.445	0.45	0.54	0.4	0.4	0.53	0.5	0.465	0.565	0.405	0.58	0.53	0.39
	0.55	0.45	0.515	0.495	0.5	0.51	0.5	0.33	0.515	0.48	0.64	0.42	0.525	0.34	0.49	0.435	0.545	0.525	0.5	0.46	0.49	0.34	0.655	0.475	0.46	0.475	0.485	0.595	0.45	0.415	0.57	0.35	0.455	0.465	0.36	0.51	0.51	0.38	0.625	0.51	0.47
	0.49	0.58	0.515	0.56	0.525	0.515	0.475	0.385	0.425	0.5	0.63	0.475	0.595	0.53	0.475	0.46	0.415	0.55	0.435	0.56	0.38	0.33	0.455	0.55	0.51	0.435	0.48	0.345	0.49	0.395	0.685	0.585	0.55	0.35	0.53	0.445	0.35	0.535	0.485	0.57	0.425
	0.45	0.585	0.42	0.59	0.455	0.525	0.545	0.575	0.46	0.565	0.495	0.585	0.68	0.475	0.61	0.49	0.38	0.64	0.37	0.48	0.455	0.475	0.47	0.535	0.43	0.485	0.36	0.585	0.41	0.475	0.595	0.47	0.675	0.47	0.33	0.435	0.48	0.41	0.47	0.47	0.575
	0.47	0.42	0.37	0.62	0.585	0.515	0.515	0.59	0.41	0.51	0.565	0.565	0.535	0.345	0.45	0.44	0.555	0.445	0.44	0.515	0.47	0.45	0.52	0.46	0.355	0.57	0.41	0.44	0.38	0.525	0.53	0.44	0.72	0.455	0.45	0.45	0.405	0.41	0.405	0.495	0.535

## Sheet: figures6c
time	-1	-0.95	-0.9	-0.85	-0.8	-0.75	-0.7	-0.65	-0.6	-0.55	-0.5	-0.45	-0.4	-0.35	-0.3	-0.25	-0.2	-0.15	-0.1	-0.05	0	0.05	0.1	0.15	0.2	0.25	0.3	0.35	0.4	0.45	0.5	0.55	0.6	0.65	0.7	0.75	0.8	0.85	0.9	0.95	1
phase3	0.39	0.56	0.57	0.56	0.51	0.54	0.46	0.425	0.43	0.585	0.43	0.415	0.435	0.44	0.5	0.42	0.525	0.465	0.48	0.305	0.45	0.575	0.605	0.68	0.72	0.72	0.555	0.675	0.64	0.445	0.65	0.695	0.525	0.66	0.545	0.54	0.465	0.43	0.515	0.515	0.425
	0.48	0.305	0.445	0.475	0.425	0.475	0.445	0.435	0.495	0.37	0.54	0.485	0.54	0.415	0.49	0.34	0.52	0.49	0.475	0.55	0.65	0.665	0.68	0.67	0.71	0.67	0.535	0.645	0.515	0.555	0.54	0.7	0.675	0.47	0.52	0.63	0.46	0.48	0.515	0.59	0.5
	0.41	0.445	0.49	0.525	0.49	0.435	0.345	0.595	0.35	0.39	0.465	0.625	0.475	0.55	0.455	0.43	0.525	0.395	0.6	0.54	0.51	0.615	0.765	0.73	0.69	0.725	0.6	0.59	0.53	0.39	0.575	0.525	0.61	0.635	0.535	0.68	0.32	0.605	0.58	0.52	0.55
	0.355	0.515	0.44	0.48	0.53	0.485	0.48	0.5	0.45	0.605	0.52	0.585	0.455	0.48	0.57	0.49	0.4	0.475	0.55	0.445	0.515	0.575	0.705	0.785	0.755	0.785	0.71	0.635	0.49	0.58	0.505	0.53	0.55	0.52	0.605	0.55	0.29	0.585	0.49	0.475	0.62
	0.41	0.54	0.385	0.45	0.535	0.49	0.49	0.495	0.375	0.49	0.53	0.505	0.545	0.56	0.455	0.535	0.445	0.48	0.41	0.41	0.42	0.55	0.56	0.8	0.61	0.64	0.635	0.68	0.6	0.595	0.585	0.6	0.4	0.48	0.42	0.55	0.37	0.435	0.485	0.6	0.455
	0.41	0.515	0.61	0.51	0.55	0.545	0.58	0.455	0.345	0.475	0.425	0.47	0.445	0.58	0.555	0.465	0.44	0.475	0.38	0.445	0.54	0.505	0.595	0.71	0.785	0.685	0.585	0.545	0.515	0.61	0.7	0.595	0.49	0.485	0.43	0.635	0.4	0.66	0.575	0.625	0.55
	0.49	0.54	0.505	0.55	0.45	0.45	0.37	0.525	0.445	0.435	0.525	0.515	0.385	0.42	0.52	0.51	0.44	0.5	0.52	0.4	0.63	0.555	0.725	0.73	0.625	0.72	0.615	0.64	0.52	0.605	0.625	0.61	0.47	0.535	0.61	0.575	0.375	0.46	0.535	0.56	0.505
	0.525	0.44	0.485	0.44	0.62	0.495	0.485	0.38	0.62	0.475	0.485	0.51	0.46	0.505	0.46	0.42	0.525	0.465	0.505	0.575	0.565	0.44	0.68	0.72	0.625	0.695	0.575	0.57	0.49	0.65	0.715	0.59	0.545	0.44	0.49	0.565	0.415	0.5	0.535	0.63	0.57
	0.445	0.52	0.525	0.51	0.55	0.42	0.51	0.59	0.51	0.495	0.54	0.64	0.53	0.545	0.525	0.38	0.575	0.56	0.435	0.535	0.49	0.625	0.675	0.76	0.62	0.845	0.46	0.62	0.54	0.515	0.54	0.53	0.45	0.63	0.55	0.55	0.375	0.47	0.48	0.485	0.44
	0.53	0.545	0.565	0.53	0.495	0.46	0.49	0.535	0.405	0.515	0.46	0.58	0.385	0.515	0.495	0.45	0.595	0.465	0.485	0.54	0.51	0.685	0.65	0.73	0.715	0.76	0.685	0.49	0.58	0.63	0.69	0.505	0.6	0.595	0.525	0.55	0.49	0.575	0.46	0.435	0.545
	0.41	0.37	0.45	0.5	0.66	0.405	0.475	0.46	0.44	0.55	0.44	0.565	0.495	0.385	0.555	0.42	0.54	0.385	0.54	0.485	0.535	0.665	0.72	0.665	0.715	0.8	0.64	0.57	0.585	0.62	0.45	0.63	0.505	0.61	0.52	0.55	0.5	0.51	0.57	0.565	0.51
	0.405	0.525	0.5	0.405	0.575	0.455	0.505	0.445	0.445	0.39	0.535	0.48	0.545	0.485	0.485	0.35	0.45	0.48	0.5	0.455	0.46	0.505	0.77	0.685	0.75	0.76	0.505	0.66	0.605	0.57	0.71	0.52	0.505	0.505	0.51	0.665	0.38	0.42	0.455	0.575	0.5
	0.4	0.495	0.395	0.47	0.5	0.505	0.405	0.545	0.48	0.39	0.555	0.56	0.445	0.47	0.465	0.375	0.525	0.455	0.54	0.495	0.565	0.515	0.595	0.74	0.585	0.73	0.61	0.61	0.505	0.655	0.61	0.565	0.545	0.595	0.66	0.46	0.485	0.475	0.44	0.46	0.5
	0.37	0.37	0.465	0.5	0.63	0.48	0.515	0.505	0.495	0.525	0.55	0.64	0.45	0.45	0.48	0.58	0.52	0.53	0.575	0.455	0.52	0.645	0.735	0.72	0.675	0.825	0.65	0.575	0.595	0.49	0.48	0.65	0.615	0.59	0.495	0.505	0.315	0.565	0.44	0.625	0.485
	0.45	0.365	0.515	0.54	0.505	0.405	0.395	0.53	0.485	0.465	0.355	0.495	0.52	0.43	0.505	0.42	0.585	0.425	0.565	0.49	0.61	0.54	0.625	0.75	0.715	0.76	0.55	0.63	0.58	0.615	0.555	0.625	0.54	0.53	0.495	0.4	0.415	0.5	0.555	0.505	0.52
	0.505	0.495	0.46	0.565	0.44	0.435	0.56	0.455	0.46	0.585	0.54	0.585	0.515	0.405	0.51	0.53	0.6	0.53	0.505	0.485	0.59	0.535	0.63	0.795	0.675	0.71	0.68	0.655	0.71	0.64	0.685	0.51	0.62	0.59	0.465	0.695	0.395	0.43	0.485	0.48	0.55
	0.51	0.48	0.435	0.485	0.385	0.53	0.5	0.59	0.45	0.52	0.51	0.53	0.595	0.46	0.51	0.46	0.53	0.42	0.455	0.515	0.54	0.63	0.625	0.7	0.775	0.725	0.615	0.595	0.48	0.6	0.65	0.57	0.475	0.425	0.615	0.655	0.455	0.46	0.455	0.59	0.495
	0.4	0.44	0.44	0.425	0.54	0.55	0.44	0.5	0.47	0.565	0.505	0.385	0.47	0.575	0.575	0.445	0.41	0.525	0.545	0.535	0.53	0.625	0.595	0.755	0.76	0.72	0.54	0.65	0.525	0.655	0.665	0.575	0.55	0.485	0.55	0.575	0.395	0.465	0.53	0.535	0.55
	0.45	0.51	0.44	0.49	0.5	0.515	0.445	0.48	0.51	0.515	0.59	0.56	0.445	0.57	0.515	0.43	0.45	0.53	0.645	0.515	0.51	0.49	0.68	0.76	0.735	0.87	0.605	0.65	0.61	0.6	0.64	0.425	0.575	0.565	0.505	0.565	0.32	0.615	0.49	0.645	0.485
	0.555	0.42	0.545	0.545	0.59	0.425	0.525	0.51	0.43	0.58	0.57	0.555	0.45	0.55	0.6	0.565	0.605	0.465	0.55	0.38	0.63	0.555	0.745	0.765	0.675	0.785	0.6	0.545	0.365	0.64	0.645	0.595	0.595	0.57	0.44	0.565	0.48	0.485	0.64	0.58	0.655
	0.42	0.46	0.375	0.595	0.53	0.635	0.585	0.52	0.49	0.495	0.47	0.57	0.515	0.47	0.49	0.385	0.585	0.515	0.5	0.61	0.565	0.585	0.735	0.74	0.605	0.745	0.645	0.645	0.5	0.62	0.6	0.61	0.375	0.54	0.435	0.675	0.45	0.42	0.435	0.63	0.505
	0.42	0.51	0.52	0.51	0.51	0.51	0.56	0.565	0.385	0.465	0.52	0.46	0.375	0.495	0.525	0.455	0.545	0.535	0.425	0.5	0.67	0.605	0.705	0.645	0.71	0.775	0.51	0.705	0.55	0.63	0.7	0.585	0.64	0.5	0.475	0.605	0.385	0.475	0.52	0.515	0.495
	0.47	0.495	0.41	0.53	0.625	0.53	0.52	0.57	0.45	0.49	0.495	0.525	0.425	0.49	0.495	0.3	0.515	0.475	0.475	0.465	0.51	0.625	0.64	0.695	0.77	0.735	0.565	0.695	0.425	0.56	0.645	0.745	0.45	0.535	0.595	0.635	0.385	0.52	0.485	0.485	0.465
	0.47	0.53	0.5	0.475	0.62	0.4	0.48	0.46	0.485	0.355	0.525	0.54	0.45	0.485	0.585	0.515	0.41	0.47	0.525	0.535	0.585	0.63	0.67	0.795	0.66	0.795	0.525	0.45	0.525	0.535	0.52	0.61	0.5	0.585	0.52	0.515	0.47	0.52	0.6	0.575	0.435
	0.375	0.45	0.565	0.55	0.495	0.575	0.605	0.385	0.495	0.5	0.44	0.485	0.53	0.515	0.48	0.435	0.495	0.36	0.5	0.405	0.57	0.57	0.725	0.775	0.86	0.79	0.69	0.575	0.635	0.59	0.695	0.595	0.535	0.48	0.615	0.59	0.35	0.49	0.605	0.495	0.495
	0.42	0.545	0.51	0.54	0.5	0.51	0.485	0.445	0.55	0.445	0.57	0.485	0.47	0.46	0.51	0.465	0.51	0.48	0.485	0.53	0.555	0.585	0.575	0.665	0.74	0.77	0.71	0.57	0.6	0.575	0.465	0.5	0.52	0.505	0.51	0.425	0.375	0.48	0.405	0.585	0.53
	0.495	0.56	0.335	0.555	0.485	0.445	0.46	0.49	0.43	0.37	0.405	0.59	0.575	0.46	0.455	0.415	0.475	0.465	0.52	0.41	0.525	0.69	0.68	0.79	0.74	0.76	0.64	0.54	0.485	0.485	0.55	0.575	0.485	0.525	0.62	0.545	0.395	0.42	0.46	0.58	0.505
	0.455	0.455	0.515	0.5	0.465	0.535	0.53	0.37	0.535	0.5	0.52	0.545	0.55	0.46	0.445	0.42	0.615	0.38	0.435	0.45	0.62	0.45	0.535	0.75	0.615	0.765	0.525	0.69	0.565	0.575	0.625	0.57	0.505	0.55	0.575	0.585	0.42	0.41	0.5	0.565	0.48
	0.4	0.525	0.53	0.48	0.605	0.41	0.525	0.525	0.5	0.55	0.445	0.575	0.45	0.445	0.38	0.44	0.505	0.485	0.495	0.43	0.595	0.59	0.73	0.695	0.62	0.845	0.62	0.525	0.575	0.615	0.525	0.63	0.655	0.51	0.6	0.49	0.335	0.39	0.475	0.68	0.415
	0.405	0.455	0.525	0.5	0.51	0.49	0.44	0.53	0.365	0.545	0.575	0.49	0.395	0.475	0.575	0.48	0.445	0.445	0.395	0.42	0.46	0.545	0.73	0.68	0.725	0.78	0.565	0.575	0.66	0.54	0.59	0.46	0.48	0.465	0.425	0.495	0.455	0.53	0.535	0.58	0.465
	0.42	0.5	0.54	0.625	0.59	0.5	0.56	0.545	0.51	0.435	0.5	0.455	0.49	0.58	0.51	0.465	0.395	0.405	0.49	0.425	0.425	0.575	0.675	0.695	0.785	0.74	0.695	0.665	0.535	0.595	0.61	0.59	0.475	0.445	0.595	0.57	0.39	0.555	0.56	0.515	0.435
	0.39	0.525	0.34	0.545	0.58	0.53	0.54	0.61	0.455	0.595	0.47	0.565	0.495	0.55	0.525	0.4	0.57	0.52	0.485	0.545	0.585	0.555	0.71	0.76	0.695	0.81	0.58	0.665	0.58	0.68	0.635	0.555	0.375	0.61	0.475	0.54	0.405	0.525	0.55	0.585	0.55
	0.53	0.33	0.39	0.51	0.615	0.49	0.445	0.515	0.46	0.605	0.56	0.56	0.42	0.51	0.455	0.385	0.475	0.355	0.54	0.495	0.56	0.585	0.74	0.7	0.655	0.795	0.61	0.63	0.57	0.58	0.655	0.63	0.445	0.475	0.5	0.635	0.375	0.61	0.525	0.6	0.45
	0.41	0.525	0.405	0.58	0.53	0.515	0.505	0.495	0.36	0.36	0.45	0.48	0.565	0.52	0.535	0.42	0.49	0.485	0.525	0.405	0.51	0.53	0.69	0.79	0.595	0.73	0.67	0.47	0.6	0.58	0.555	0.58	0.505	0.54	0.545	0.51	0.505	0.525	0.605	0.64	0.48
	0.38	0.35	0.42	0.375	0.525	0.43	0.47	0.585	0.4	0.44	0.54	0.57	0.515	0.36	0.495	0.42	0.37	0.4	0.555	0.43	0.53	0.48	0.625	0.77	0.67	0.745	0.65	0.59	0.49	0.535	0.63	0.57	0.43	0.47	0.585	0.515	0.445	0.465	0.49	0.665	0.44
	0.45	0.59	0.58	0.56	0.485	0.4	0.515	0.44	0.49	0.505	0.485	0.445	0.51	0.48	0.55	0.385	0.5	0.42	0.54	0.545	0.47	0.45	0.705	0.625	0.735	0.765	0.595	0.49	0.54	0.6	0.61	0.65	0.565	0.54	0.52	0.605	0.45	0.43	0.435	0.645	0.49
	0.41	0.485	0.46	0.455	0.515	0.54	0.56	0.48	0.6	0.425	0.515	0.525	0.525	0.48	0.475	0.415	0.44	0.51	0.42	0.46	0.445	0.615	0.615	0.63	0.775	0.765	0.48	0.5	0.58	0.635	0.54	0.485	0.545	0.47	0.46	0.53	0.445	0.59	0.565	0.6	0.485
	0.435	0.52	0.42	0.5	0.535	0.49	0.45	0.51	0.47	0.455	0.46	0.475	0.375	0.47	0.49	0.395	0.535	0.355	0.48	0.475	0.49	0.48	0.68	0.625	0.605	0.79	0.59	0.61	0.49	0.705	0.605	0.595	0.605	0.61	0.525	0.52	0.4	0.525	0.61	0.545	0.475
	0.49	0.5	0.485	0.495	0.55	0.425	0.55	0.455	0.505	0.42	0.45	0.535	0.515	0.5	0.445	0.49	0.5	0.47	0.495	0.48	0.555	0.605	0.73	0.77	0.74	0.715	0.41	0.51	0.5	0.715	0.605	0.44	0.56	0.52	0.525	0.465	0.455	0.68	0.63	0.56	0.475
	0.415	0.47	0.53	0.48	0.515	0.525	0.51	0.4	0.425	0.49	0.38	0.5	0.53	0.51	0.54	0.53	0.47	0.5	0.38	0.435	0.49	0.585	0.695	0.775	0.76	0.81	0.605	0.575	0.465	0.585	0.475	0.695	0.51	0.435	0.525	0.585	0.465	0.58	0.52	0.52	0.53
	0.465	0.33	0.45	0.51	0.555	0.41	0.545	0.46	0.51	0.495	0.495	0.48	0.475	0.435	0.455	0.46	0.525	0.405	0.565	0.45	0.615	0.585	0.635	0.72	0.665	0.695	0.59	0.605	0.48	0.65	0.685	0.56	0.495	0.555	0.495	0.46	0.44	0.485	0.415	0.535	0.4
	0.4	0.54	0.545	0.595	0.385	0.435	0.49	0.55	0.51	0.545	0.55	0.605	0.4	0.505	0.53	0.455	0.455	0.515	0.5	0.51	0.565	0.525	0.725	0.79	0.655	0.83	0.59	0.545	0.47	0.735	0.615	0.585	0.52	0.53	0.545	0.665	0.39	0.5	0.525	0.525	0.525
	0.43	0.585	0.59	0.48	0.55	0.45	0.435	0.5	0.46	0.485	0.5	0.575	0.59	0.51	0.415	0.365	0.48	0.52	0.47	0.455	0.425	0.645	0.645	0.715	0.625	0.785	0.595	0.48	0.42	0.54	0.68	0.56	0.6	0.51	0.47	0.53	0.38	0.38	0.56	0.53	0.56
	0.37	0.555	0.39	0.475	0.585	0.47	0.5	0.505	0.575	0.46	0.495	0.47	0.475	0.495	0.6	0.39	0.505	0.4	0.495	0.57	0.425	0.6	0.68	0.82	0.715	0.795	0.665	0.615	0.575	0.595	0.625	0.575	0.445	0.535	0.57	0.585	0.395	0.515	0.5	0.635	0.47
	0.44	0.475	0.38	0.43	0.44	0.535	0.435	0.46	0.52	0.43	0.54	0.4	0.475	0.465	0.4	0.335	0.56	0.49	0.51	0.49	0.45	0.57	0.64	0.73	0.65	0.73	0.645	0.585	0.51	0.615	0.515	0.63	0.655	0.495	0.58	0.6	0.49	0.58	0.535	0.565	0.62
	0.485	0.425	0.515	0.37	0.58	0.465	0.36	0.49	0.48	0.43	0.425	0.515	0.475	0.56	0.535	0.375	0.525	0.57	0.49	0.45	0.55	0.51	0.64	0.655	0.58	0.71	0.695	0.645	0.485	0.685	0.605	0.48	0.585	0.58	0.49	0.555	0.355	0.525	0.43	0.52	0.685
	0.475	0.475	0.46	0.425	0.485	0.475	0.52	0.525	0.44	0.565	0.575	0.51	0.565	0.55	0.56	0.465	0.445	0.525	0.48	0.43	0.67	0.565	0.69	0.72	0.62	0.81	0.465	0.565	0.61	0.51	0.655	0.515	0.63	0.58	0.56	0.49	0.445	0.465	0.49	0.545	0.52
	0.46	0.44	0.455	0.475	0.66	0.465	0.44	0.475	0.56	0.435	0.52	0.54	0.55	0.515	0.41	0.38	0.45	0.41	0.44	0.515	0.57	0.475	0.695	0.57	0.735	0.78	0.45	0.435	0.58	0.665	0.595	0.605	0.505	0.415	0.435	0.545	0.445	0.555	0.485	0.475	0.48
	0.475	0.42	0.54	0.375	0.565	0.48	0.61	0.48	0.485	0.495	0.45	0.575	0.61	0.625	0.475	0.48	0.54	0.455	0.54	0.425	0.635	0.425	0.745	0.74	0.665	0.69	0.57	0.67	0.49	0.63	0.555	0.57	0.55	0.545	0.59	0.565	0.495	0.58	0.56	0.565	0.56
	0.52	0.385	0.485	0.44	0.56	0.5	0.485	0.48	0.455	0.365	0.505	0.595	0.445	0.49	0.555	0.475	0.5	0.42	0.665	0.48	0.475	0.555	0.72	0.765	0.74	0.79	0.545	0.59	0.605	0.595	0.66	0.61	0.545	0.51	0.515	0.485	0.405	0.34	0.535	0.47	0.37
	0.49	0.605	0.555	0.575	0.63	0.525	0.49	0.48	0.425	0.505	0.575	0.53	0.4	0.595	0.5	0.44	0.43	0.525	0.43	0.465	0.49	0.6	0.665	0.605	0.68	0.75	0.555	0.635	0.46	0.71	0.65	0.59	0.515	0.54	0.39	0.67	0.385	0.55	0.455	0.51	0.5
	0.49	0.585	0.485	0.5	0.515	0.58	0.44	0.47	0.53	0.585	0.475	0.52	0.525	0.44	0.42	0.425	0.55	0.53	0.57	0.47	0.58	0.555	0.665	0.77	0.56	0.72	0.57	0.6	0.54	0.575	0.665	0.64	0.555	0.475	0.495	0.575	0.475	0.465	0.44	0.48	0.455
	0.455	0.5	0.445	0.55	0.585	0.355	0.39	0.475	0.605	0.48	0.5	0.495	0.495	0.44	0.475	0.33	0.43	0.455	0.48	0.525	0.49	0.575	0.615	0.655	0.675	0.705	0.665	0.685	0.645	0.595	0.61	0.545	0.485	0.58	0.58	0.5	0.45	0.5	0.6	0.54	0.51
	0.485	0.495	0.51	0.49	0.45	0.58	0.495	0.355	0.46	0.515	0.515	0.585	0.525	0.48	0.54	0.335	0.515	0.525	0.395	0.475	0.64	0.58	0.58	0.68	0.625	0.825	0.585	0.455	0.545	0.575	0.405	0.565	0.515	0.415	0.64	0.535	0.465	0.58	0.555	0.56	0.555
	0.495	0.47	0.49	0.495	0.625	0.455	0.525	0.515	0.49	0.53	0.48	0.53	0.48	0.4	0.535	0.45	0.425	0.585	0.4	0.5	0.68	0.545	0.655	0.775	0.52	0.8	0.545	0.515	0.51	0.6	0.585	0.58	0.515	0.51	0.55	0.575	0.505	0.46	0.52	0.585	0.615
	0.56	0.535	0.37	0.6	0.425	0.44	0.48	0.51	0.435	0.445	0.37	0.615	0.555	0.5	0.57	0.495	0.455	0.405	0.58	0.41	0.57	0.57	0.69	0.79	0.73	0.785	0.74	0.69	0.485	0.575	0.625	0.455	0.585	0.41	0.56	0.52	0.41	0.51	0.5	0.555	0.45
	0.495	0.455	0.52	0.575	0.58	0.54	0.525	0.56	0.42	0.56	0.405	0.565	0.465	0.39	0.48	0.4	0.455	0.525	0.52	0.525	0.565	0.57	0.585	0.74	0.725	0.725	0.665	0.63	0.54	0.625	0.575	0.64	0.545	0.48	0.525	0.565	0.525	0.51	0.675	0.63	0.575
	0.355	0.415	0.455	0.54	0.52	0.51	0.465	0.555	0.515	0.445	0.585	0.55	0.625	0.465	0.485	0.395	0.44	0.495	0.4	0.45	0.4	0.515	0.7	0.77	0.71	0.73	0.645	0.58	0.56	0.585	0.49	0.605	0.53	0.44	0.46	0.625	0.395	0.395	0.415	0.57	0.365
	0.49	0.52	0.43	0.485	0.515	0.525	0.47	0.415	0.41	0.545	0.435	0.54	0.535	0.5	0.5	0.475	0.475	0.525	0.425	0.415	0.64	0.66	0.67	0.73	0.65	0.66	0.57	0.55	0.595	0.6	0.56	0.655	0.465	0.52	0.525	0.53	0.405	0.525	0.575	0.55	0.625
	0.485	0.44	0.465	0.42	0.56	0.465	0.485	0.465	0.61	0.485	0.52	0.55	0.49	0.55	0.49	0.355	0.53	0.485	0.47	0.415	0.48	0.505	0.695	0.755	0.83	0.755	0.555	0.68	0.59	0.71	0.615	0.625	0.53	0.615	0.48	0.545	0.46	0.43	0.525	0.525	0.515
	0.475	0.49	0.42	0.49	0.435	0.43	0.425	0.54	0.555	0.495	0.41	0.45	0.505	0.46	0.55	0.41	0.505	0.385	0.52	0.44	0.505	0.515	0.65	0.715	0.71	0.8	0.605	0.565	0.515	0.695	0.77	0.565	0.555	0.605	0.565	0.675	0.395	0.54	0.49	0.505	0.435
	0.58	0.53	0.43	0.48	0.565	0.51	0.56	0.525	0.385	0.445	0.39	0.5	0.555	0.435	0.54	0.42	0.435	0.505	0.405	0.435	0.505	0.605	0.71	0.67	0.76	0.74	0.595	0.575	0.58	0.565	0.52	0.61	0.56	0.585	0.565	0.545	0.415	0.605	0.44	0.54	0.555
	0.435	0.485	0.46	0.425	0.415	0.53	0.475	0.52	0.445	0.53	0.49	0.54	0.44	0.535	0.525	0.57	0.55	0.405	0.355	0.465	0.6	0.51	0.74	0.77	0.655	0.8	0.485	0.72	0.55	0.6	0.685	0.535	0.58	0.62	0.525	0.6	0.425	0.505	0.6	0.555	0.455
	0.505	0.46	0.485	0.43	0.545	0.53	0.415	0.5	0.555	0.45	0.51	0.56	0.44	0.36	0.42	0.46	0.525	0.38	0.58	0.46	0.475	0.5	0.68	0.77	0.745	0.745	0.545	0.53	0.64	0.62	0.67	0.68	0.55	0.565	0.54	0.64	0.32	0.42	0.56	0.395	0.42
	0.45	0.585	0.41	0.485	0.59	0.525	0.525	0.345	0.46	0.41	0.48	0.565	0.485	0.47	0.48	0.45	0.47	0.48	0.445	0.53	0.595	0.605	0.725	0.775	0.805	0.695	0.6	0.74	0.555	0.64	0.585	0.545	0.675	0.58	0.54	0.585	0.41	0.47	0.5	0.47	0.565
	0.45	0.495	0.48	0.42	0.555	0.465	0.575	0.535	0.48	0.47	0.52	0.62	0.44	0.525	0.525	0.505	0.495	0.465	0.55	0.485	0.53	0.51	0.725	0.78	0.655	0.74	0.645	0.58	0.525	0.565	0.455	0.515	0.585	0.52	0.49	0.52	0.38	0.47	0.56	0.555	0.435
	0.4	0.535	0.5	0.42	0.55	0.44	0.49	0.455	0.465	0.425	0.61	0.465	0.515	0.56	0.45	0.49	0.55	0.485	0.52	0.495	0.63	0.57	0.705	0.775	0.725	0.79	0.62	0.625	0.525	0.52	0.53	0.44	0.55	0.395	0.415	0.62	0.415	0.515	0.495	0.615	0.395
	0.38	0.425	0.535	0.625	0.55	0.385	0.415	0.465	0.395	0.41	0.515	0.5	0.48	0.625	0.44	0.5	0.515	0.455	0.48	0.495	0.59	0.67	0.62	0.84	0.65	0.62	0.51	0.47	0.575	0.59	0.7	0.56	0.5	0.365	0.47	0.44	0.375	0.59	0.495	0.535	0.57
	0.48	0.435	0.44	0.395	0.515	0.41	0.51	0.46	0.485	0.455	0.465	0.555	0.475	0.455	0.445	0.34	0.47	0.495	0.585	0.45	0.6	0.475	0.59	0.685	0.66	0.645	0.595	0.58	0.465	0.56	0.54	0.545	0.505	0.45	0.495	0.565	0.33	0.4	0.54	0.6	0.65
	0.445	0.48	0.455	0.57	0.545	0.5	0.55	0.525	0.53	0.645	0.56	0.65	0.47	0.52	0.435	0.385	0.4	0.455	0.525	0.435	0.52	0.505	0.65	0.77	0.69	0.76	0.57	0.55	0.625	0.6	0.56	0.605	0.555	0.46	0.51	0.57	0.45	0.59	0.5	0.605	0.545
	0.48	0.395	0.485	0.47	0.545	0.5	0.495	0.38	0.49	0.44	0.49	0.52	0.45	0.375	0.485	0.385	0.505	0.48	0.49	0.56	0.61	0.49	0.65	0.775	0.7	0.695	0.535	0.565	0.595	0.645	0.575	0.535	0.535	0.56	0.57	0.55	0.435	0.47	0.54	0.505	0.46
	0.47	0.415	0.34	0.47	0.365	0.315	0.56	0.495	0.495	0.475	0.5	0.55	0.53	0.415	0.51	0.385	0.525	0.65	0.415	0.49	0.66	0.54	0.7	0.765	0.685	0.76	0.645	0.525	0.53	0.57	0.575	0.63	0.595	0.565	0.525	0.475	0.505	0.565	0.55	0.55	0.565
	0.445	0.595	0.515	0.505	0.545	0.4	0.475	0.49	0.48	0.375	0.45	0.56	0.455	0.475	0.46	0.365	0.535	0.395	0.515	0.43	0.485	0.425	0.65	0.595	0.605	0.76	0.555	0.46	0.475	0.645	0.49	0.57	0.525	0.55	0.565	0.465	0.38	0.505	0.505	0.47	0.56
	0.455	0.505	0.565	0.47	0.495	0.46	0.45	0.565	0.5	0.455	0.425	0.62	0.39	0.535	0.495	0.405	0.415	0.49	0.595	0.41	0.42	0.555	0.74	0.73	0.755	0.725	0.62	0.595	0.725	0.435	0.65	0.575	0.575	0.61	0.525	0.565	0.35	0.51	0.595	0.505	0.54
	0.525	0.42	0.4	0.4	0.595	0.57	0.43	0.46	0.505	0.415	0.485	0.54	0.475	0.525	0.42	0.435	0.43	0.5	0.505	0.515	0.475	0.535	0.675	0.765	0.755	0.63	0.645	0.56	0.425	0.73	0.615	0.675	0.525	0.53	0.53	0.57	0.41	0.535	0.465	0.435	0.465
	0.46	0.485	0.385	0.415	0.53	0.48	0.595	0.5	0.53	0.5	0.42	0.5	0.49	0.38	0.63	0.45	0.57	0.425	0.505	0.525	0.48	0.43	0.66	0.74	0.665	0.74	0.65	0.6	0.51	0.495	0.595	0.565	0.54	0.435	0.52	0.625	0.42	0.63	0.535	0.665	0.545
	0.395	0.535	0.56	0.44	0.465	0.43	0.515	0.48	0.51	0.34	0.47	0.57	0.36	0.4	0.515	0.48	0.535	0.495	0.56	0.545	0.505	0.415	0.805	0.67	0.585	0.745	0.535	0.625	0.51	0.58	0.575	0.64	0.545	0.53	0.51	0.495	0.405	0.38	0.505	0.58	0.575
	0.425	0.535	0.475	0.53	0.605	0.505	0.575	0.545	0.395	0.385	0.51	0.535	0.51	0.555	0.5	0.475	0.45	0.545	0.435	0.51	0.575	0.605	0.705	0.765	0.755	0.765	0.63	0.595	0.475	0.68	0.65	0.5	0.475	0.65	0.535	0.59	0.435	0.49	0.57	0.565	0.5
	0.5	0.435	0.44	0.545	0.495	0.5	0.445	0.445	0.49	0.475	0.53	0.545	0.44	0.56	0.455	0.43	0.465	0.43	0.52	0.54	0.525	0.51	0.735	0.84	0.715	0.615	0.57	0.69	0.635	0.67	0.465	0.545	0.55	0.64	0.485	0.485	0.36	0.4	0.53	0.535	0.395
	0.365	0.52	0.595	0.42	0.535	0.515	0.57	0.465	0.41	0.505	0.475	0.445	0.565	0.46	0.39	0.45	0.455	0.43	0.425	0.525	0.425	0.605	0.66	0.73	0.675	0.77	0.605	0.6	0.55	0.5	0.59	0.485	0.53	0.465	0.545	0.615	0.41	0.545	0.505	0.645	0.495
	0.465	0.54	0.375	0.545	0.565	0.525	0.41	0.46	0.47	0.475	0.465	0.61	0.545	0.54	0.58	0.525	0.505	0.46	0.475	0.525	0.515	0.605	0.58	0.75	0.655	0.66	0.54	0.485	0.535	0.5	0.57	0.61	0.55	0.42	0.64	0.49	0.395	0.405	0.48	0.58	0.505
	0.505	0.44	0.395	0.44	0.54	0.455	0.44	0.505	0.475	0.475	0.38	0.615	0.495	0.455	0.51	0.46	0.5	0.525	0.55	0.48	0.585	0.55	0.7	0.775	0.675	0.72	0.665	0.695	0.54	0.495	0.595	0.56	0.53	0.45	0.63	0.695	0.335	0.475	0.65	0.6	0.56
	0.43	0.465	0.56	0.465	0.655	0.395	0.55	0.435	0.39	0.485	0.505	0.495	0.45	0.495	0.495	0.48	0.51	0.52	0.49	0.49	0.54	0.52	0.66	0.675	0.605	0.74	0.475	0.64	0.49	0.56	0.69	0.485	0.55	0.51	0.43	0.63	0.375	0.49	0.495	0.555	0.485
	0.41	0.57	0.455	0.46	0.62	0.565	0.43	0.56	0.47	0.43	0.505	0.59	0.5	0.54	0.57	0.465	0.465	0.43	0.455	0.59	0.475	0.525	0.75	0.625	0.655	0.805	0.72	0.565	0.61	0.56	0.63	0.545	0.525	0.585	0.605	0.56	0.37	0.45	0.53	0.515	0.63
	0.51	0.54	0.435	0.535	0.545	0.465	0.515	0.41	0.535	0.38	0.475	0.54	0.5	0.505	0.475	0.365	0.45	0.39	0.555	0.595	0.56	0.54	0.7	0.83	0.64	0.75	0.705	0.48	0.585	0.42	0.555	0.575	0.525	0.465	0.47	0.55	0.335	0.48	0.525	0.515	0.525
	0.575	0.52	0.49	0.34	0.415	0.455	0.48	0.52	0.56	0.44	0.52	0.525	0.49	0.48	0.545	0.485	0.4	0.425	0.44	0.475	0.51	0.62	0.57	0.665	0.745	0.765	0.475	0.54	0.42	0.62	0.62	0.535	0.475	0.555	0.655	0.54	0.49	0.37	0.455	0.575	0.53
	0.44	0.485	0.49	0.455	0.51	0.485	0.465	0.485	0.475	0.425	0.53	0.435	0.615	0.475	0.395	0.345	0.48	0.5	0.535	0.4	0.475	0.59	0.705	0.69	0.65	0.68	0.62	0.615	0.46	0.515	0.565	0.485	0.48	0.445	0.51	0.535	0.485	0.57	0.585	0.45	0.485
	0.555	0.545	0.485	0.5	0.58	0.405	0.545	0.4	0.46	0.39	0.435	0.47	0.415	0.425	0.54	0.37	0.525	0.44	0.53	0.48	0.56	0.42	0.63	0.805	0.645	0.67	0.565	0.53	0.495	0.555	0.68	0.525	0.555	0.635	0.435	0.485	0.385	0.475	0.54	0.5	0.415
	0.415	0.615	0.48	0.475	0.51	0.43	0.6	0.545	0.3	0.5	0.57	0.645	0.51	0.44	0.455	0.315	0.335	0.405	0.455	0.555	0.65	0.555	0.725	0.655	0.725	0.785	0.565	0.61	0.49	0.585	0.61	0.685	0.555	0.485	0.475	0.605	0.46	0.47	0.595	0.64	0.52
	0.495	0.555	0.455	0.49	0.55	0.515	0.5	0.455	0.425	0.445	0.28	0.48	0.46	0.37	0.55	0.53	0.435	0.435	0.495	0.44	0.59	0.57	0.665	0.735	0.72	0.805	0.52	0.555	0.58	0.565	0.585	0.605	0.575	0.48	0.6	0.625	0.36	0.35	0.44	0.665	0.495
	0.435	0.51	0.465	0.405	0.66	0.445	0.525	0.42	0.555	0.525	0.445	0.5	0.54	0.545	0.565	0.39	0.41	0.51	0.47	0.5	0.535	0.635	0.75	0.75	0.635	0.755	0.56	0.65	0.625	0.645	0.555	0.61	0.485	0.51	0.575	0.42	0.4	0.555	0.425	0.46	0.39
	0.56	0.54	0.42	0.505	0.61	0.52	0.525	0.54	0.41	0.515	0.42	0.595	0.5	0.445	0.49	0.385	0.42	0.425	0.495	0.47	0.43	0.555	0.67	0.73	0.73	0.71	0.56	0.4	0.43	0.525	0.555	0.585	0.48	0.565	0.445	0.51	0.5	0.465	0.52	0.495	0.48
	0.45	0.52	0.395	0.495	0.54	0.53	0.475	0.455	0.5	0.47	0.485	0.48	0.45	0.53	0.455	0.495	0.515	0.535	0.49	0.43	0.505	0.575	0.625	0.585	0.545	0.78	0.56	0.51	0.515	0.555	0.535	0.51	0.51	0.615	0.57	0.44	0.38	0.47	0.56	0.56	0.49
	0.495	0.455	0.435	0.505	0.59	0.435	0.495	0.545	0.55	0.55	0.58	0.56	0.42	0.485	0.45	0.5	0.415	0.41	0.57	0.355	0.505	0.525	0.645	0.68	0.8	0.77	0.64	0.665	0.66	0.57	0.575	0.575	0.58	0.525	0.51	0.45	0.32	0.515	0.495	0.555	0.47
	0.39	0.43	0.445	0.465	0.495	0.495	0.47	0.49	0.505	0.455	0.515	0.53	0.45	0.42	0.46	0.42	0.515	0.465	0.54	0.48	0.6	0.55	0.58	0.775	0.65	0.685	0.475	0.515	0.67	0.57	0.63	0.535	0.525	0.55	0.64	0.48	0.595	0.59	0.51	0.57	0.515
	0.49	0.515	0.425	0.61	0.475	0.45	0.57	0.49	0.415	0.43	0.485	0.61	0.505	0.615	0.465	0.39	0.42	0.535	0.42	0.55	0.63	0.58	0.69	0.69	0.74	0.73	0.54	0.6	0.63	0.59	0.655	0.57	0.6	0.595	0.605	0.525	0.45	0.555	0.61	0.76	0.49
	0.5	0.47	0.445	0.435	0.485	0.35	0.53	0.56	0.59	0.515	0.5	0.555	0.52	0.45	0.545	0.425	0.52	0.545	0.395	0.49	0.475	0.505	0.645	0.76	0.765	0.725	0.605	0.645	0.68	0.52	0.445	0.51	0.61	0.44	0.465	0.615	0.435	0.5	0.465	0.545	0.485
	0.43	0.52	0.515	0.59	0.6	0.48	0.455	0.54	0.445	0.525	0.48	0.515	0.475	0.51	0.425	0.355	0.485	0.435	0.49	0.495	0.66	0.56	0.655	0.675	0.66	0.72	0.52	0.535	0.44	0.59	0.665	0.61	0.645	0.565	0.54	0.56	0.435	0.595	0.575	0.5	0.53
	0.475	0.58	0.42	0.515	0.345	0.455	0.375	0.46	0.595	0.51	0.535	0.57	0.5	0.5	0.505	0.33	0.495	0.445	0.54	0.54	0.545	0.515	0.625	0.705	0.6	0.77	0.475	0.555	0.505	0.575	0.68	0.64	0.645	0.515	0.505	0.655	0.43	0.465	0.585	0.53	0.54
	0.395	0.54	0.475	0.46	0.475	0.47	0.435	0.505	0.55	0.44	0.515	0.585	0.46	0.42	0.55	0.49	0.5	0.57	0.435	0.43	0.515	0.61	0.64	0.61	0.7	0.81	0.625	0.57	0.43	0.6	0.67	0.625	0.51	0.525	0.575	0.61	0.455	0.55	0.425	0.585	0.47
phase4	0.445	0.425	0.445	0.535	0.56	0.575	0.455	0.6	0.425	0.47	0.52	0.565	0.54	0.5	0.5	0.535	0.535	0.505	0.53	0.745	0.515	0.43	0.595	0.71	0.77	0.59	0.68	0.58	0.41	0.535	0.39	0.66	0.5	0.51	0.42	0.525	0.535	0.48	0.555	0.46	0.61
	0.61	0.505	0.555	0.5	0.61	0.55	0.54	0.46	0.495	0.47	0.61	0.37	0.425	0.515	0.53	0.45	0.525	0.565	0.55	0.59	0.405	0.425	0.53	0.48	0.62	0.595	0.73	0.6	0.435	0.495	0.42	0.6	0.555	0.615	0.59	0.53	0.56	0.475	0.53	0.495	0.485
	0.585	0.475	0.495	0.5	0.515	0.475	0.525	0.53	0.47	0.445	0.495	0.455	0.465	0.485	0.335	0.465	0.5	0.54	0.425	0.7	0.455	0.395	0.52	0.62	0.56	0.6	0.68	0.545	0.45	0.62	0.365	0.565	0.365	0.635	0.42	0.56	0.49	0.405	0.48	0.495	0.7
	0.52	0.455	0.385	0.535	0.65	0.27	0.5	0.575	0.485	0.5	0.52	0.515	0.565	0.54	0.495	0.58	0.56	0.645	0.445	0.72	0.525	0.42	0.565	0.68	0.605	0.64	0.56	0.475	0.525	0.585	0.36	0.555	0.53	0.53	0.495	0.63	0.48	0.37	0.585	0.375	0.52
	0.515	0.4	0.5	0.545	0.46	0.5	0.485	0.605	0.49	0.505	0.465	0.42	0.505	0.455	0.435	0.485	0.475	0.605	0.41	0.73	0.515	0.49	0.57	0.615	0.68	0.49	0.655	0.615	0.6	0.57	0.37	0.65	0.455	0.505	0.575	0.505	0.615	0.395	0.41	0.545	0.55
	0.605	0.545	0.53	0.525	0.45	0.39	0.68	0.505	0.46	0.48	0.48	0.515	0.565	0.52	0.56	0.515	0.5	0.63	0.535	0.585	0.55	0.505	0.545	0.585	0.66	0.65	0.585	0.505	0.59	0.64	0.645	0.615	0.625	0.61	0.595	0.46	0.57	0.335	0.58	0.545	0.635
	0.58	0.475	0.55	0.565	0.465	0.38	0.49	0.58	0.585	0.335	0.47	0.48	0.465	0.36	0.465	0.51	0.525	0.545	0.48	0.65	0.49	0.405	0.615	0.53	0.51	0.58	0.555	0.52	0.55	0.585	0.56	0.61	0.61	0.645	0.535	0.455	0.51	0.33	0.54	0.59	0.685
	0.62	0.545	0.425	0.595	0.56	0.615	0.58	0.46	0.4	0.43	0.495	0.425	0.63	0.37	0.57	0.595	0.495	0.49	0.35	0.63	0.47	0.575	0.585	0.605	0.705	0.515	0.54	0.515	0.53	0.61	0.525	0.56	0.485	0.49	0.58	0.445	0.44	0.375	0.57	0.41	0.7
	0.58	0.42	0.425	0.575	0.625	0.55	0.665	0.315	0.445	0.335	0.595	0.53	0.495	0.56	0.43	0.475	0.525	0.48	0.445	0.57	0.615	0.455	0.61	0.58	0.62	0.59	0.43	0.61	0.525	0.425	0.55	0.525	0.435	0.62	0.345	0.525	0.42	0.515	0.445	0.58	0.6
	0.58	0.485	0.455	0.565	0.495	0.495	0.53	0.48	0.61	0.495	0.46	0.555	0.59	0.55	0.515	0.545	0.525	0.44	0.455	0.755	0.615	0.425	0.545	0.59	0.655	0.67	0.62	0.41	0.53	0.525	0.64	0.57	0.36	0.495	0.575	0.46	0.55	0.58	0.525	0.53	0.615
	0.485	0.4	0.45	0.45	0.53	0.565	0.565	0.48	0.435	0.44	0.42	0.45	0.535	0.435	0.515	0.365	0.46	0.56	0.425	0.735	0.74	0.475	0.505	0.725	0.67	0.595	0.64	0.56	0.41	0.655	0.485	0.555	0.515	0.625	0.5	0.395	0.42	0.37	0.62	0.435	0.525
	0.55	0.515	0.485	0.485	0.425	0.53	0.555	0.555	0.515	0.46	0.41	0.48	0.625	0.535	0.58	0.605	0.365	0.53	0.45	0.585	0.64	0.58	0.58	0.52	0.62	0.565	0.655	0.57	0.56	0.685	0.565	0.615	0.48	0.625	0.46	0.49	0.41	0.395	0.565	0.61	0.635
	0.57	0.48	0.425	0.37	0.56	0.33	0.53	0.545	0.465	0.485	0.625	0.5	0.46	0.405	0.57	0.56	0.5	0.51	0.54	0.7	0.455	0.465	0.475	0.5	0.665	0.575	0.485	0.63	0.605	0.675	0.41	0.5	0.515	0.365	0.53	0.46	0.64	0.295	0.625	0.45	0.64
	0.475	0.46	0.47	0.535	0.61	0.37	0.42	0.405	0.58	0.445	0.455	0.485	0.49	0.495	0.445	0.59	0.525	0.52	0.49	0.61	0.51	0.47	0.5	0.64	0.69	0.51	0.625	0.555	0.535	0.6	0.405	0.555	0.405	0.515	0.63	0.46	0.655	0.49	0.44	0.45	0.605
	0.57	0.455	0.445	0.41	0.65	0.47	0.47	0.32	0.415	0.61	0.465	0.49	0.595	0.525	0.485	0.595	0.43	0.52	0.41	0.545	0.65	0.44	0.635	0.615	0.57	0.53	0.59	0.545	0.495	0.5	0.585	0.54	0.465	0.575	0.49	0.53	0.445	0.355	0.46	0.555	0.555
	0.455	0.415	0.4	0.55	0.635	0.535	0.37	0.505	0.545	0.47	0.52	0.41	0.555	0.31	0.53	0.525	0.475	0.4	0.46	0.685	0.655	0.555	0.44	0.76	0.725	0.555	0.56	0.63	0.52	0.625	0.475	0.6	0.56	0.7	0.575	0.45	0.58	0.44	0.46	0.52	0.61
	0.515	0.52	0.525	0.5	0.65	0.485	0.48	0.575	0.495	0.41	0.45	0.505	0.495	0.445	0.53	0.54	0.475	0.515	0.43	0.67	0.66	0.485	0.575	0.625	0.445	0.545	0.545	0.555	0.475	0.535	0.6	0.595	0.525	0.615	0.49	0.31	0.455	0.425	0.495	0.555	0.605
	0.465	0.46	0.49	0.52	0.565	0.52	0.505	0.42	0.415	0.56	0.41	0.44	0.515	0.385	0.42	0.58	0.39	0.525	0.45	0.635	0.53	0.43	0.47	0.65	0.695	0.54	0.57	0.625	0.58	0.705	0.525	0.445	0.415	0.59	0.59	0.455	0.56	0.46	0.44	0.625	0.595
	0.47	0.44	0.535	0.48	0.46	0.495	0.455	0.32	0.43	0.545	0.48	0.45	0.525	0.535	0.415	0.47	0.455	0.575	0.37	0.66	0.525	0.475	0.37	0.63	0.68	0.55	0.555	0.53	0.48	0.61	0.525	0.6	0.31	0.47	0.585	0.485	0.535	0.45	0.485	0.535	0.71
	0.525	0.515	0.45	0.54	0.46	0.435	0.48	0.52	0.445	0.53	0.33	0.33	0.525	0.39	0.38	0.565	0.425	0.455	0.5	0.71	0.64	0.515	0.385	0.66	0.625	0.565	0.615	0.55	0.51	0.57	0.475	0.61	0.515	0.615	0.565	0.425	0.48	0.44	0.4	0.6	0.585
	0.52	0.53	0.375	0.455	0.43	0.53	0.515	0.545	0.475	0.445	0.46	0.405	0.46	0.46	0.445	0.645	0.48	0.475	0.365	0.685	0.515	0.405	0.515	0.485	0.7	0.585	0.53	0.58	0.555	0.63	0.55	0.39	0.55	0.56	0.485	0.485	0.455	0.565	0.505	0.565	0.51
	0.51	0.48	0.53	0.455	0.55	0.55	0.54	0.475	0.43	0.445	0.485	0.525	0.51	0.505	0.435	0.39	0.465	0.495	0.435	0.615	0.495	0.47	0.45	0.435	0.51	0.67	0.61	0.565	0.535	0.56	0.465	0.53	0.455	0.55	0.57	0.485	0.45	0.505	0.495	0.455	0.575
	0.48	0.485	0.55	0.52	0.585	0.53	0.49	0.485	0.55	0.525	0.61	0.5	0.63	0.495	0.485	0.515	0.38	0.56	0.405	0.61	0.5	0.41	0.7	0.495	0.735	0.595	0.655	0.53	0.34	0.585	0.63	0.565	0.54	0.505	0.505	0.415	0.605	0.445	0.495	0.365	0.6
	0.595	0.41	0.385	0.53	0.45	0.485	0.595	0.535	0.505	0.485	0.39	0.5	0.57	0.63	0.52	0.65	0.54	0.485	0.515	0.725	0.615	0.375	0.505	0.655	0.66	0.58	0.545	0.565	0.465	0.645	0.55	0.595	0.39	0.595	0.65	0.54	0.545	0.525	0.58	0.435	0.605
	0.55	0.48	0.515	0.565	0.57	0.46	0.45	0.38	0.565	0.545	0.39	0.51	0.61	0.39	0.53	0.5	0.54	0.59	0.535	0.58	0.59	0.54	0.625	0.575	0.725	0.55	0.645	0.505	0.46	0.56	0.43	0.555	0.605	0.545	0.555	0.43	0.57	0.475	0.54	0.44	0.545
	0.545	0.48	0.39	0.45	0.6	0.445	0.44	0.63	0.55	0.595	0.38	0.47	0.53	0.485	0.395	0.45	0.315	0.565	0.37	0.67	0.475	0.405	0.65	0.695	0.69	0.525	0.6	0.4	0.615	0.625	0.41	0.5	0.365	0.56	0.53	0.43	0.5	0.37	0.44	0.475	0.465
	0.535	0.41	0.405	0.515	0.6	0.45	0.525	0.49	0.42	0.54	0.435	0.44	0.575	0.515	0.41	0.615	0.56	0.535	0.49	0.715	0.525	0.535	0.59	0.63	0.565	0.575	0.63	0.615	0.495	0.62	0.535	0.56	0.455	0.49	0.445	0.495	0.635	0.425	0.43	0.615	0.525
	0.585	0.48	0.48	0.51	0.615	0.58	0.405	0.535	0.62	0.485	0.45	0.455	0.535	0.505	0.47	0.66	0.57	0.5	0.545	0.65	0.53	0.395	0.61	0.64	0.535	0.495	0.635	0.56	0.49	0.615	0.26	0.56	0.45	0.505	0.495	0.565	0.545	0.385	0.485	0.415	0.595
	0.475	0.46	0.55	0.565	0.475	0.34	0.555	0.495	0.515	0.58	0.365	0.62	0.515	0.37	0.485	0.505	0.405	0.52	0.45	0.705	0.55	0.47	0.515	0.515	0.66	0.75	0.49	0.6	0.45	0.57	0.45	0.59	0.42	0.5	0.545	0.54	0.455	0.44	0.455	0.515	0.575
	0.515	0.53	0.425	0.475	0.515	0.445	0.51	0.435	0.62	0.375	0.455	0.52	0.665	0.58	0.575	0.595	0.47	0.53	0.5	0.52	0.575	0.495	0.535	0.705	0.765	0.58	0.77	0.6	0.625	0.58	0.565	0.66	0.645	0.655	0.395	0.425	0.625	0.37	0.435	0.665	0.525
	0.525	0.48	0.475	0.5	0.49	0.56	0.49	0.49	0.535	0.515	0.48	0.51	0.605	0.545	0.47	0.675	0.45	0.6	0.52	0.63	0.595	0.48	0.64	0.57	0.67	0.655	0.735	0.465	0.585	0.535	0.475	0.515	0.44	0.665	0.515	0.34	0.445	0.48	0.425	0.535	0.54
	0.57	0.48	0.475	0.595	0.535	0.52	0.54	0.505	0.47	0.42	0.48	0.58	0.475	0.465	0.5	0.62	0.455	0.42	0.395	0.775	0.56	0.48	0.565	0.56	0.63	0.445	0.64	0.57	0.585	0.52	0.445	0.655	0.465	0.555	0.57	0.535	0.54	0.47	0.505	0.585	0.61
	0.51	0.435	0.45	0.485	0.52	0.455	0.49	0.375	0.425	0.515	0.575	0.58	0.655	0.495	0.535	0.59	0.565	0.59	0.48	0.465	0.595	0.57	0.565	0.72	0.665	0.55	0.595	0.585	0.58	0.555	0.425	0.595	0.58	0.46	0.46	0.445	0.53	0.325	0.41	0.435	0.615
	0.49	0.445	0.495	0.69	0.57	0.58	0.63	0.445	0.62	0.45	0.58	0.515	0.6	0.485	0.465	0.545	0.545	0.64	0.535	0.655	0.565	0.58	0.61	0.62	0.51	0.545	0.615	0.52	0.505	0.58	0.605	0.635	0.495	0.47	0.395	0.445	0.54	0.365	0.605	0.445	0.625
	0.55	0.555	0.58	0.395	0.39	0.41	0.545	0.6	0.335	0.55	0.52	0.46	0.585	0.615	0.36	0.525	0.425	0.495	0.435	0.655	0.61	0.51	0.49	0.625	0.655	0.67	0.535	0.51	0.47	0.665	0.51	0.68	0.495	0.59	0.515	0.375	0.475	0.435	0.47	0.51	0.59
	0.345	0.5	0.425	0.48	0.445	0.475	0.495	0.465	0.5	0.555	0.47	0.38	0.53	0.53	0.555	0.65	0.415	0.495	0.435	0.605	0.545	0.505	0.495	0.655	0.695	0.505	0.615	0.53	0.45	0.58	0.355	0.43	0.43	0.575	0.51	0.44	0.605	0.485	0.315	0.41	0.51
	0.715	0.475	0.435	0.445	0.445	0.485	0.38	0.505	0.45	0.47	0.52	0.39	0.535	0.565	0.55	0.55	0.57	0.495	0.375	0.69	0.38	0.455	0.635	0.59	0.635	0.585	0.5	0.565	0.575	0.545	0.44	0.565	0.485	0.595	0.43	0.485	0.41	0.33	0.605	0.445	0.655
	0.525	0.525	0.635	0.61	0.4	0.415	0.385	0.55	0.585	0.63	0.385	0.525	0.47	0.46	0.475	0.52	0.415	0.555	0.52	0.635	0.545	0.325	0.405	0.61	0.61	0.575	0.545	0.715	0.49	0.555	0.58	0.61	0.5	0.605	0.64	0.51	0.535	0.42	0.505	0.385	0.485
	0.53	0.52	0.505	0.535	0.605	0.47	0.4	0.41	0.55	0.515	0.63	0.58	0.72	0.46	0.53	0.54	0.46	0.65	0.335	0.56	0.58	0.37	0.59	0.605	0.67	0.575	0.575	0.535	0.555	0.63	0.43	0.445	0.41	0.55	0.54	0.405	0.585	0.385	0.485	0.58	0.435
	0.495	0.465	0.42	0.415	0.55	0.595	0.48	0.465	0.425	0.565	0.545	0.355	0.59	0.57	0.575	0.46	0.41	0.53	0.435	0.635	0.585	0.52	0.505	0.555	0.835	0.525	0.67	0.515	0.515	0.505	0.48	0.53	0.505	0.685	0.465	0.415	0.535	0.325	0.355	0.6	0.6
	0.52	0.46	0.46	0.62	0.59	0.425	0.605	0.585	0.58	0.61	0.54	0.605	0.515	0.395	0.545	0.555	0.495	0.505	0.375	0.58	0.51	0.495	0.635	0.535	0.57	0.655	0.56	0.465	0.39	0.57	0.39	0.58	0.455	0.66	0.625	0.49	0.625	0.445	0.565	0.43	0.605
	0.47	0.395	0.475	0.5	0.55	0.565	0.52	0.445	0.345	0.53	0.41	0.51	0.67	0.39	0.595	0.565	0.495	0.585	0.39	0.635	0.575	0.645	0.69	0.615	0.545	0.68	0.715	0.49	0.405	0.585	0.55	0.61	0.54	0.4	0.445	0.46	0.45	0.475	0.51	0.5	0.595
	0.625	0.435	0.57	0.485	0.525	0.59	0.555	0.37	0.45	0.535	0.605	0.505	0.63	0.605	0.525	0.47	0.475	0.515	0.535	0.625	0.53	0.47	0.54	0.615	0.725	0.61	0.69	0.53	0.56	0.57	0.515	0.495	0.53	0.56	0.36	0.65	0.63	0.4	0.555	0.465	0.61
	0.5	0.5	0.475	0.52	0.385	0.54	0.625	0.56	0.425	0.425	0.39	0.37	0.465	0.475	0.48	0.515	0.505	0.44	0.44	0.65	0.595	0.34	0.55	0.71	0.725	0.605	0.575	0.68	0.6	0.605	0.545	0.44	0.405	0.61	0.545	0.475	0.625	0.435	0.455	0.545	0.495
	0.515	0.525	0.49	0.52	0.46	0.505	0.575	0.39	0.47	0.62	0.5	0.445	0.585	0.48	0.58	0.47	0.485	0.575	0.355	0.685	0.53	0.465	0.475	0.735	0.68	0.64	0.65	0.545	0.405	0.565	0.475	0.625	0.36	0.57	0.585	0.515	0.535	0.5	0.63	0.525	0.525
	0.5	0.505	0.455	0.48	0.54	0.46	0.55	0.52	0.385	0.57	0.53	0.505	0.68	0.565	0.49	0.47	0.38	0.515	0.52	0.63	0.46	0.505	0.545	0.54	0.725	0.59	0.56	0.45	0.425	0.64	0.56	0.59	0.42	0.49	0.495	0.415	0.595	0.52	0.36	0.54	0.545
	0.555	0.43	0.545	0.63	0.485	0.58	0.6	0.545	0.445	0.625	0.425	0.4	0.49	0.48	0.49	0.5	0.35	0.525	0.44	0.81	0.37	0.495	0.63	0.555	0.565	0.59	0.6	0.445	0.51	0.66	0.545	0.59	0.43	0.6	0.58	0.45	0.52	0.46	0.49	0.52	0.54
	0.51	0.5	0.51	0.63	0.41	0.32	0.52	0.565	0.41	0.455	0.535	0.425	0.63	0.52	0.425	0.55	0.55	0.47	0.37	0.625	0.435	0.535	0.625	0.665	0.695	0.63	0.645	0.485	0.52	0.43	0.495	0.62	0.62	0.58	0.545	0.45	0.51	0.365	0.565	0.525	0.505
	0.55	0.5	0.53	0.585	0.53	0.525	0.415	0.515	0.38	0.58	0.53	0.565	0.48	0.46	0.49	0.5	0.31	0.435	0.385	0.585	0.54	0.525	0.485	0.645	0.7	0.64	0.6	0.61	0.54	0.53	0.52	0.615	0.375	0.56	0.595	0.475	0.48	0.45	0.58	0.58	0.71
	0.545	0.44	0.49	0.555	0.58	0.41	0.39	0.395	0.41	0.5	0.505	0.525	0.505	0.42	0.46	0.585	0.445	0.495	0.42	0.69	0.61	0.47	0.475	0.6	0.58	0.58	0.65	0.67	0.48	0.525	0.49	0.565	0.32	0.595	0.5	0.555	0.575	0.5	0.41	0.46	0.47
	0.58	0.475	0.525	0.555	0.465	0.465	0.51	0.45	0.375	0.545	0.445	0.455	0.555	0.51	0.365	0.61	0.46	0.57	0.45	0.565	0.52	0.45	0.615	0.625	0.715	0.615	0.61	0.42	0.465	0.54	0.455	0.5	0.45	0.525	0.61	0.455	0.445	0.505	0.44	0.465	0.575
	0.61	0.415	0.56	0.59	0.47	0.42	0.49	0.395	0.495	0.425	0.43	0.495	0.485	0.485	0.53	0.38	0.45	0.665	0.49	0.705	0.645	0.47	0.595	0.565	0.64	0.545	0.735	0.545	0.285	0.545	0.55	0.61	0.395	0.645	0.555	0.485	0.54	0.45	0.535	0.565	0.59
	0.61	0.52	0.535	0.64	0.495	0.44	0.635	0.4	0.415	0.52	0.33	0.52	0.475	0.455	0.55	0.58	0.395	0.655	0.38	0.595	0.66	0.465	0.625	0.625	0.62	0.635	0.58	0.54	0.435	0.495	0.44	0.615	0.38	0.545	0.51	0.51	0.47	0.48	0.51	0.605	0.62
	0.66	0.385	0.49	0.55	0.53	0.485	0.53	0.605	0.575	0.55	0.445	0.47	0.52	0.5	0.44	0.555	0.445	0.455	0.48	0.685	0.525	0.595	0.55	0.62	0.67	0.59	0.665	0.445	0.475	0.555	0.5	0.46	0.505	0.56	0.455	0.39	0.53	0.39	0.39	0.515	0.685
	0.52	0.465	0.48	0.515	0.405	0.435	0.41	0.56	0.435	0.575	0.41	0.515	0.405	0.515	0.4	0.445	0.55	0.445	0.505	0.735	0.55	0.52	0.585	0.73	0.635	0.51	0.515	0.49	0.565	0.595	0.525	0.505	0.535	0.61	0.57	0.525	0.57	0.385	0.545	0.625	0.56
	0.465	0.43	0.455	0.5	0.5	0.49	0.575	0.39	0.555	0.45	0.55	0.495	0.43	0.405	0.61	0.485	0.525	0.595	0.495	0.615	0.635	0.465	0.48	0.62	0.735	0.525	0.635	0.61	0.48	0.625	0.495	0.475	0.56	0.54	0.585	0.54	0.575	0.33	0.415	0.53	0.675
	0.515	0.46	0.56	0.53	0.61	0.57	0.46	0.515	0.45	0.38	0.675	0.46	0.53	0.465	0.555	0.705	0.495	0.615	0.425	0.63	0.6	0.465	0.615	0.655	0.715	0.515	0.6	0.525	0.555	0.54	0.545	0.62	0.43	0.45	0.535	0.455	0.45	0.36	0.435	0.465	0.54
	0.465	0.405	0.545	0.525	0.595	0.58	0.55	0.555	0.435	0.52	0.55	0.58	0.555	0.525	0.5	0.605	0.445	0.5	0.365	0.54	0.49	0.46	0.44	0.565	0.705	0.635	0.725	0.485	0.52	0.67	0.655	0.53	0.51	0.625	0.56	0.425	0.555	0.41	0.43	0.475	0.43
	0.615	0.48	0.465	0.465	0.53	0.58	0.625	0.585	0.45	0.515	0.495	0.455	0.575	0.47	0.53	0.57	0.525	0.65	0.465	0.67	0.485	0.485	0.61	0.545	0.52	0.695	0.685	0.475	0.545	0.71	0.445	0.635	0.505	0.605	0.62	0.38	0.54	0.435	0.55	0.43	0.55
	0.6	0.4	0.565	0.5	0.45	0.485	0.515	0.44	0.52	0.485	0.575	0.43	0.515	0.45	0.52	0.525	0.45	0.64	0.43	0.655	0.525	0.48	0.485	0.535	0.565	0.505	0.47	0.495	0.41	0.475	0.415	0.475	0.51	0.415	0.46	0.44	0.415	0.475	0.5	0.52	0.555
	0.535	0.535	0.43	0.55	0.485	0.43	0.575	0.505	0.565	0.555	0.495	0.425	0.58	0.4	0.47	0.52	0.495	0.495	0.405	0.645	0.445	0.47	0.62	0.535	0.64	0.555	0.56	0.455	0.5	0.535	0.355	0.735	0.525	0.47	0.505	0.39	0.7	0.38	0.51	0.53	0.64
	0.53	0.53	0.385	0.48	0.685	0.47	0.495	0.525	0.355	0.585	0.465	0.485	0.6	0.385	0.36	0.545	0.41	0.565	0.39	0.57	0.51	0.355	0.635	0.43	0.68	0.67	0.6	0.565	0.495	0.55	0.395	0.515	0.435	0.505	0.45	0.405	0.51	0.455	0.47	0.465	0.53
	0.475	0.43	0.505	0.36	0.475	0.37	0.495	0.455	0.56	0.41	0.45	0.535	0.58	0.435	0.44	0.66	0.45	0.555	0.425	0.61	0.44	0.42	0.56	0.635	0.5	0.63	0.54	0.47	0.46	0.57	0.315	0.6	0.555	0.515	0.485	0.425	0.5	0.34	0.515	0.515	0.675
	0.565	0.5	0.4	0.51	0.54	0.505	0.49	0.47	0.55	0.49	0.54	0.375	0.575	0.55	0.605	0.51	0.61	0.575	0.52	0.595	0.455	0.36	0.635	0.68	0.71	0.615	0.62	0.585	0.475	0.675	0.46	0.63	0.505	0.48	0.455	0.48	0.555	0.425	0.435	0.675	0.525
	0.565	0.455	0.47	0.48	0.45	0.42	0.45	0.45	0.435	0.45	0.435	0.36	0.585	0.41	0.505	0.42	0.525	0.505	0.545	0.525	0.63	0.43	0.54	0.65	0.655	0.535	0.605	0.62	0.385	0.695	0.44	0.56	0.44	0.67	0.56	0.4	0.495	0.305	0.51	0.575	0.675
	0.51	0.425	0.455	0.51	0.495	0.515	0.515	0.44	0.47	0.53	0.495	0.435	0.49	0.515	0.525	0.42	0.485	0.595	0.515	0.57	0.565	0.525	0.475	0.605	0.65	0.575	0.61	0.5	0.425	0.575	0.485	0.5	0.48	0.655	0.47	0.395	0.485	0.41	0.435	0.49	0.49
	0.44	0.445	0.43	0.6	0.555	0.585	0.58	0.49	0.465	0.4	0.585	0.435	0.49	0.485	0.32	0.615	0.44	0.565	0.44	0.745	0.585	0.435	0.485	0.63	0.645	0.565	0.745	0.56	0.425	0.66	0.48	0.57	0.435	0.61	0.515	0.39	0.56	0.345	0.45	0.56	0.43
	0.57	0.395	0.505	0.575	0.475	0.555	0.5	0.5	0.535	0.66	0.4	0.405	0.55	0.555	0.38	0.5	0.585	0.645	0.42	0.69	0.76	0.365	0.645	0.65	0.775	0.565	0.7	0.68	0.535	0.735	0.485	0.715	0.545	0.6	0.47	0.43	0.525	0.5	0.46	0.415	0.7
	0.385	0.39	0.44	0.66	0.55	0.475	0.515	0.45	0.525	0.585	0.34	0.66	0.42	0.57	0.36	0.655	0.38	0.485	0.43	0.66	0.61	0.51	0.47	0.6	0.585	0.615	0.54	0.55	0.575	0.53	0.58	0.61	0.46	0.6	0.575	0.46	0.61	0.585	0.44	0.38	0.565
	0.5	0.45	0.58	0.625	0.595	0.52	0.38	0.555	0.445	0.51	0.445	0.495	0.42	0.61	0.355	0.465	0.405	0.595	0.46	0.695	0.515	0.545	0.56	0.725	0.79	0.58	0.655	0.51	0.495	0.515	0.51	0.39	0.57	0.555	0.67	0.615	0.57	0.34	0.415	0.535	0.505
	0.46	0.53	0.485	0.45	0.445	0.64	0.35	0.445	0.505	0.525	0.445	0.58	0.62	0.51	0.495	0.57	0.55	0.5	0.51	0.6	0.52	0.545	0.59	0.49	0.73	0.64	0.56	0.5	0.425	0.715	0.495	0.53	0.5	0.62	0.525	0.505	0.595	0.505	0.425	0.46	0.435
	0.49	0.4	0.46	0.545	0.53	0.395	0.6	0.57	0.41	0.53	0.46	0.58	0.49	0.37	0.41	0.515	0.4	0.65	0.425	0.655	0.535	0.395	0.63	0.555	0.645	0.665	0.7	0.605	0.595	0.5	0.68	0.63	0.555	0.575	0.62	0.475	0.515	0.535	0.615	0.485	0.57
	0.58	0.45	0.555	0.405	0.49	0.59	0.46	0.545	0.58	0.695	0.555	0.465	0.57	0.415	0.455	0.59	0.405	0.59	0.465	0.63	0.445	0.545	0.605	0.53	0.71	0.675	0.69	0.595	0.68	0.62	0.585	0.445	0.55	0.59	0.305	0.48	0.58	0.515	0.445	0.52	0.64
	0.53	0.535	0.41	0.53	0.43	0.465	0.51	0.525	0.44	0.46	0.57	0.595	0.41	0.52	0.285	0.56	0.47	0.395	0.475	0.695	0.54	0.375	0.53	0.615	0.76	0.525	0.59	0.595	0.52	0.795	0.58	0.54	0.64	0.515	0.58	0.565	0.47	0.395	0.55	0.52	0.6
	0.56	0.45	0.53	0.475	0.525	0.48	0.575	0.505	0.47	0.48	0.435	0.485	0.585	0.52	0.44	0.65	0.495	0.5	0.43	0.62	0.455	0.43	0.535	0.5	0.585	0.52	0.595	0.63	0.45	0.53	0.5	0.55	0.545	0.59	0.485	0.435	0.505	0.505	0.45	0.5	0.45
	0.605	0.475	0.475	0.39	0.335	0.535	0.55	0.43	0.53	0.465	0.545	0.535	0.57	0.48	0.385	0.515	0.535	0.61	0.425	0.65	0.655	0.535	0.53	0.58	0.575	0.685	0.585	0.64	0.555	0.495	0.49	0.425	0.56	0.555	0.45	0.59	0.5	0.46	0.33	0.46	0.62
	0.71	0.54	0.475	0.485	0.46	0.59	0.495	0.515	0.48	0.525	0.475	0.54	0.53	0.545	0.425	0.475	0.44	0.6	0.5	0.71	0.465	0.52	0.595	0.6	0.66	0.71	0.7	0.525	0.535	0.435	0.435	0.555	0.57	0.585	0.47	0.5	0.635	0.455	0.535	0.475	0.42
	0.615	0.435	0.455	0.47	0.59	0.525	0.395	0.365	0.545	0.52	0.455	0.405	0.475	0.48	0.435	0.61	0.495	0.58	0.505	0.645	0.53	0.44	0.59	0.54	0.6	0.56	0.635	0.53	0.52	0.65	0.57	0.62	0.445	0.645	0.545	0.465	0.43	0.41	0.395	0.395	0.635
	0.575	0.53	0.395	0.44	0.455	0.3	0.58	0.505	0.38	0.52	0.64	0.575	0.485	0.54	0.345	0.555	0.6	0.58	0.415	0.69	0.53	0.475	0.6	0.725	0.645	0.56	0.545	0.605	0.505	0.61	0.435	0.535	0.53	0.535	0.59	0.445	0.535	0.51	0.525	0.535	0.56
	0.57	0.455	0.505	0.575	0.455	0.55	0.63	0.59	0.515	0.48	0.55	0.435	0.55	0.46	0.47	0.585	0.38	0.605	0.42	0.52	0.59	0.585	0.615	0.59	0.51	0.595	0.6	0.545	0.485	0.67	0.425	0.625	0.58	0.52	0.515	0.455	0.565	0.505	0.44	0.48	0.565
	0.495	0.575	0.57	0.665	0.54	0.575	0.575	0.55	0.56	0.44	0.37	0.57	0.53	0.44	0.435	0.575	0.37	0.38	0.5	0.72	0.575	0.47	0.62	0.69	0.585	0.565	0.615	0.595	0.605	0.59	0.525	0.735	0.435	0.665	0.605	0.46	0.605	0.44	0.595	0.6	0.71
	0.565	0.475	0.375	0.45	0.545	0.48	0.48	0.535	0.455	0.445	0.49	0.425	0.455	0.525	0.495	0.68	0.455	0.455	0.475	0.56	0.52	0.505	0.54	0.63	0.675	0.485	0.6	0.61	0.47	0.625	0.485	0.535	0.44	0.37	0.51	0.53	0.565	0.465	0.475	0.555	0.59
	0.5	0.45	0.39	0.475	0.62	0.525	0.305	0.43	0.435	0.54	0.405	0.575	0.59	0.42	0.325	0.52	0.445	0.47	0.435	0.725	0.58	0.395	0.59	0.655	0.64	0.605	0.65	0.515	0.425	0.58	0.51	0.615	0.4	0.635	0.565	0.545	0.515	0.425	0.425	0.54	0.53
	0.565	0.435	0.37	0.385	0.535	0.475	0.49	0.415	0.565	0.585	0.495	0.415	0.45	0.49	0.515	0.545	0.395	0.57	0.435	0.59	0.495	0.425	0.6	0.595	0.7	0.585	0.545	0.54	0.575	0.52	0.395	0.61	0.585	0.535	0.45	0.65	0.595	0.4	0.45	0.58	0.535
	0.49	0.415	0.46	0.47	0.475	0.555	0.405	0.495	0.555	0.535	0.51	0.41	0.48	0.415	0.55	0.505	0.335	0.465	0.455	0.565	0.54	0.36	0.565	0.63	0.49	0.725	0.63	0.51	0.525	0.69	0.41	0.535	0.5	0.585	0.37	0.48	0.585	0.425	0.37	0.475	0.57
	0.56	0.43	0.355	0.56	0.565	0.575	0.495	0.485	0.325	0.58	0.45	0.56	0.57	0.535	0.4	0.595	0.475	0.625	0.445	0.625	0.51	0.5	0.605	0.52	0.51	0.47	0.535	0.5	0.455	0.56	0.49	0.655	0.335	0.595	0.505	0.49	0.515	0.485	0.425	0.55	0.62
	0.56	0.36	0.51	0.475	0.54	0.445	0.62	0.52	0.485	0.54	0.41	0.58	0.45	0.64	0.515	0.56	0.55	0.45	0.54	0.51	0.54	0.5	0.67	0.56	0.655	0.625	0.555	0.43	0.465	0.615	0.665	0.505	0.465	0.475	0.415	0.44	0.455	0.355	0.28	0.445	0.52
	0.575	0.41	0.42	0.53	0.54	0.56	0.51	0.51	0.495	0.47	0.5	0.585	0.67	0.37	0.355	0.6	0.525	0.63	0.42	0.62	0.63	0.51	0.605	0.675	0.72	0.655	0.585	0.525	0.47	0.535	0.53	0.7	0.55	0.63	0.485	0.4	0.58	0.425	0.455	0.53	0.57
	0.535	0.525	0.445	0.39	0.66	0.515	0.555	0.475	0.415	0.585	0.425	0.525	0.39	0.5	0.445	0.65	0.525	0.68	0.465	0.745	0.485	0.44	0.6	0.54	0.53	0.67	0.51	0.49	0.405	0.58	0.305	0.625	0.37	0.66	0.535	0.395	0.475	0.42	0.535	0.46	0.555
	0.6	0.555	0.515	0.455	0.405	0.54	0.51	0.46	0.605	0.63	0.485	0.29	0.545	0.345	0.445	0.625	0.56	0.54	0.48	0.59	0.57	0.52	0.605	0.71	0.555	0.575	0.755	0.435	0.575	0.66	0.585	0.575	0.525	0.53	0.635	0.485	0.695	0.47	0.525	0.605	0.695
	0.6	0.435	0.325	0.615	0.46	0.455	0.485	0.44	0.53	0.505	0.56	0.56	0.53	0.39	0.48	0.725	0.415	0.495	0.445	0.67	0.545	0.435	0.64	0.64	0.685	0.64	0.525	0.595	0.46	0.6	0.55	0.46	0.44	0.745	0.54	0.38	0.515	0.5	0.54	0.66	0.59
	0.58	0.36	0.43	0.415	0.515	0.545	0.54	0.46	0.505	0.57	0.38	0.375	0.535	0.455	0.465	0.56	0.475	0.58	0.525	0.61	0.53	0.41	0.545	0.635	0.66	0.61	0.54	0.635	0.52	0.52	0.53	0.615	0.5	0.59	0.53	0.615	0.525	0.46	0.53	0.545	0.57
	0.615	0.53	0.41	0.56	0.45	0.415	0.41	0.43	0.395	0.61	0.48	0.44	0.515	0.47	0.38	0.695	0.525	0.615	0.55	0.52	0.59	0.56	0.625	0.565	0.6	0.67	0.6	0.565	0.42	0.505	0.32	0.57	0.495	0.615	0.49	0.35	0.565	0.4	0.465	0.555	0.54
	0.65	0.505	0.4	0.485	0.495	0.53	0.575	0.465	0.47	0.545	0.45	0.47	0.63	0.56	0.48	0.49	0.48	0.52	0.46	0.675	0.59	0.49	0.595	0.535	0.595	0.555	0.605	0.495	0.46	0.51	0.47	0.555	0.455	0.605	0.535	0.5	0.515	0.43	0.535	0.625	0.615
	0.51	0.41	0.565	0.565	0.555	0.455	0.42	0.345	0.49	0.435	0.5	0.535	0.595	0.465	0.48	0.665	0.5	0.485	0.485	0.625	0.625	0.62	0.515	0.655	0.705	0.515	0.58	0.48	0.425	0.44	0.535	0.44	0.52	0.635	0.48	0.4	0.365	0.41	0.44	0.445	0.55
	0.475	0.525	0.405	0.415	0.59	0.5	0.485	0.495	0.4	0.42	0.52	0.51	0.555	0.29	0.51	0.62	0.565	0.62	0.465	0.61	0.485	0.415	0.595	0.635	0.615	0.53	0.605	0.58	0.48	0.56	0.37	0.52	0.535	0.525	0.395	0.505	0.575	0.335	0.45	0.51	0.555
	0.67	0.515	0.495	0.53	0.565	0.53	0.38	0.525	0.47	0.575	0.55	0.545	0.46	0.325	0.52	0.46	0.5	0.56	0.46	0.65	0.395	0.33	0.64	0.49	0.76	0.72	0.66	0.445	0.635	0.65	0.48	0.675	0.555	0.54	0.51	0.405	0.585	0.365	0.525	0.465	0.45
	0.525	0.535	0.595	0.5	0.475	0.6	0.47	0.505	0.42	0.51	0.55	0.45	0.46	0.505	0.375	0.56	0.355	0.565	0.435	0.72	0.55	0.45	0.54	0.5	0.63	0.565	0.615	0.475	0.675	0.62	0.465	0.49	0.425	0.58	0.505	0.475	0.44	0.385	0.49	0.56	0.555
	0.48	0.465	0.405	0.375	0.58	0.47	0.425	0.585	0.445	0.435	0.425	0.44	0.4	0.465	0.49	0.615	0.535	0.5	0.395	0.695	0.555	0.495	0.47	0.68	0.505	0.61	0.63	0.44	0.515	0.49	0.33	0.615	0.565	0.505	0.545	0.485	0.43	0.44	0.445	0.505	0.575
	0.685	0.48	0.375	0.68	0.485	0.425	0.52	0.495	0.56	0.455	0.43	0.455	0.545	0.45	0.49	0.44	0.45	0.355	0.54	0.625	0.63	0.44	0.565	0.52	0.655	0.605	0.64	0.62	0.535	0.54	0.495	0.63	0.405	0.55	0.405	0.465	0.58	0.52	0.565	0.52	0.56
phase3_shuffle	0.54	0.465	0.435	0.555	0.575	0.535	0.52	0.445	0.545	0.465	0.47	0.59	0.43	0.48	0.465	0.505	0.475	0.525	0.585	0.585	0.57	0.515	0.57	0.49	0.56	0.51	0.56	0.555	0.455	0.57	0.535	0.535	0.53	0.45	0.455	0.51	0.495	0.545	0.51	0.465	0.595
	0.5	0.56	0.525	0.41	0.43	0.48	0.45	0.495	0.52	0.505	0.385	0.64	0.565	0.5	0.58	0.465	0.525	0.51	0.68	0.495	0.425	0.615	0.46	0.45	0.48	0.405	0.39	0.495	0.48	0.485	0.39	0.45	0.46	0.5	0.51	0.405	0.46	0.44	0.51	0.445	0.505
	0.5	0.49	0.565	0.46	0.56	0.55	0.405	0.475	0.535	0.575	0.455	0.535	0.545	0.39	0.49	0.465	0.43	0.475	0.57	0.62	0.515	0.465	0.44	0.515	0.45	0.58	0.445	0.505	0.485	0.535	0.48	0.465	0.475	0.45	0.595	0.55	0.49	0.46	0.515	0.485	0.565
	0.465	0.4	0.515	0.6	0.485	0.49	0.415	0.42	0.375	0.59	0.6	0.505	0.46	0.46	0.495	0.475	0.55	0.525	0.625	0.685	0.355	0.595	0.375	0.53	0.645	0.515	0.42	0.515	0.4	0.45	0.49	0.515	0.535	0.56	0.575	0.485	0.405	0.545	0.545	0.51	0.625
	0.495	0.415	0.56	0.485	0.535	0.505	0.61	0.455	0.525	0.495	0.48	0.565	0.46	0.395	0.535	0.4	0.51	0.5	0.545	0.55	0.51	0.565	0.555	0.375	0.44	0.54	0.485	0.68	0.475	0.465	0.51	0.49	0.545	0.395	0.505	0.61	0.5	0.46	0.41	0.515	0.485
	0.46	0.45	0.54	0.435	0.515	0.56	0.495	0.5	0.36	0.605	0.445	0.665	0.585	0.42	0.335	0.43	0.42	0.55	0.515	0.46	0.525	0.515	0.505	0.405	0.565	0.485	0.465	0.59	0.425	0.425	0.595	0.525	0.51	0.465	0.52	0.52	0.405	0.5	0.455	0.4	0.585
	0.48	0.45	0.44	0.395	0.525	0.445	0.41	0.31	0.45	0.57	0.435	0.56	0.6	0.56	0.435	0.455	0.54	0.54	0.625	0.54	0.46	0.56	0.51	0.42	0.5	0.715	0.34	0.555	0.515	0.455	0.58	0.58	0.4	0.43	0.465	0.49	0.35	0.555	0.45	0.43	0.55
	0.36	0.445	0.48	0.56	0.44	0.54	0.475	0.385	0.525	0.47	0.475	0.575	0.48	0.555	0.435	0.54	0.46	0.35	0.49	0.63	0.545	0.485	0.46	0.41	0.38	0.565	0.475	0.55	0.495	0.355	0.39	0.435	0.555	0.405	0.525	0.495	0.47	0.605	0.55	0.545	0.515
	0.56	0.515	0.63	0.49	0.47	0.445	0.52	0.495	0.475	0.395	0.425	0.63	0.535	0.435	0.485	0.45	0.58	0.545	0.6	0.43	0.445	0.545	0.525	0.47	0.51	0.52	0.44	0.635	0.575	0.55	0.565	0.55	0.555	0.53	0.415	0.505	0.4	0.38	0.43	0.57	0.6
	0.43	0.5	0.505	0.38	0.59	0.51	0.49	0.405	0.445	0.565	0.475	0.565	0.5	0.47	0.415	0.47	0.58	0.485	0.52	0.49	0.375	0.5	0.605	0.5	0.535	0.595	0.55	0.515	0.52	0.555	0.43	0.52	0.5	0.425	0.495	0.51	0.48	0.535	0.515	0.495	0.63
	0.565	0.45	0.475	0.465	0.575	0.4	0.405	0.525	0.465	0.56	0.48	0.57	0.405	0.615	0.45	0.43	0.52	0.45	0.53	0.515	0.435	0.53	0.57	0.465	0.47	0.415	0.455	0.575	0.6	0.37	0.515	0.45	0.595	0.485	0.445	0.525	0.39	0.535	0.58	0.5	0.515
	0.49	0.405	0.46	0.515	0.445	0.445	0.375	0.535	0.455	0.53	0.47	0.585	0.555	0.4	0.45	0.615	0.43	0.465	0.605	0.57	0.44	0.495	0.475	0.44	0.52	0.685	0.43	0.495	0.475	0.555	0.405	0.465	0.525	0.54	0.42	0.44	0.495	0.53	0.555	0.47	0.49
	0.415	0.41	0.485	0.495	0.51	0.405	0.46	0.44	0.525	0.625	0.44	0.615	0.525	0.505	0.335	0.445	0.54	0.51	0.51	0.595	0.455	0.545	0.42	0.485	0.455	0.595	0.455	0.39	0.5	0.49	0.44	0.355	0.48	0.445	0.445	0.595	0.455	0.585	0.53	0.52	0.6
	0.59	0.55	0.445	0.46	0.505	0.51	0.525	0.4	0.445	0.525	0.53	0.545	0.47	0.475	0.46	0.485	0.435	0.355	0.365	0.545	0.46	0.57	0.48	0.405	0.5	0.61	0.385	0.56	0.41	0.51	0.435	0.46	0.525	0.495	0.48	0.525	0.51	0.46	0.55	0.47	0.575
	0.375	0.395	0.475	0.385	0.54	0.47	0.5	0.55	0.55	0.45	0.475	0.585	0.45	0.555	0.505	0.445	0.57	0.56	0.475	0.59	0.5	0.575	0.52	0.535	0.525	0.53	0.47	0.48	0.465	0.545	0.44	0.5	0.515	0.46	0.385	0.64	0.49	0.505	0.465	0.46	0.585
	0.485	0.44	0.49	0.47	0.425	0.455	0.445	0.54	0.54	0.545	0.48	0.545	0.48	0.375	0.465	0.465	0.5	0.5	0.41	0.385	0.475	0.58	0.535	0.43	0.555	0.46	0.345	0.415	0.46	0.47	0.54	0.51	0.515	0.565	0.525	0.455	0.39	0.595	0.605	0.54	0.505
	0.435	0.41	0.56	0.52	0.48	0.495	0.53	0.465	0.45	0.52	0.465	0.575	0.53	0.405	0.555	0.505	0.545	0.42	0.575	0.43	0.525	0.565	0.545	0.46	0.33	0.525	0.45	0.495	0.565	0.455	0.565	0.435	0.51	0.395	0.49	0.555	0.445	0.455	0.425	0.49	0.52
	0.45	0.395	0.575	0.405	0.445	0.56	0.435	0.45	0.465	0.49	0.42	0.58	0.64	0.455	0.43	0.485	0.485	0.515	0.56	0.475	0.595	0.455	0.465	0.37	0.475	0.56	0.51	0.55	0.49	0.505	0.46	0.545	0.635	0.35	0.425	0.54	0.38	0.505	0.465	0.5	0.57
	0.54	0.375	0.425	0.445	0.39	0.5	0.48	0.36	0.47	0.5	0.37	0.64	0.545	0.545	0.47	0.44	0.36	0.44	0.52	0.605	0.385	0.5	0.545	0.435	0.4	0.485	0.37	0.57	0.43	0.57	0.52	0.435	0.435	0.545	0.4	0.465	0.34	0.595	0.515	0.52	0.49
	0.545	0.52	0.52	0.435	0.51	0.505	0.415	0.45	0.49	0.57	0.46	0.635	0.45	0.44	0.35	0.505	0.465	0.48	0.62	0.46	0.455	0.54	0.445	0.505	0.465	0.47	0.51	0.52	0.37	0.535	0.44	0.595	0.525	0.475	0.61	0.475	0.41	0.43	0.37	0.625	0.64
	0.48	0.5	0.38	0.555	0.565	0.45	0.52	0.505	0.445	0.51	0.465	0.565	0.51	0.475	0.55	0.375	0.5	0.395	0.54	0.655	0.48	0.42	0.525	0.41	0.46	0.5	0.5	0.52	0.45	0.51	0.52	0.53	0.49	0.455	0.365	0.59	0.465	0.495	0.6	0.565	0.46
	0.51	0.465	0.47	0.52	0.565	0.505	0.445	0.48	0.4	0.525	0.455	0.505	0.475	0.485	0.425	0.43	0.425	0.435	0.515	0.415	0.35	0.48	0.635	0.555	0.545	0.605	0.415	0.435	0.445	0.52	0.42	0.565	0.59	0.365	0.415	0.49	0.4	0.545	0.415	0.495	0.505
	0.385	0.445	0.35	0.42	0.515	0.48	0.54	0.57	0.52	0.375	0.575	0.585	0.42	0.48	0.485	0.47	0.5	0.49	0.445	0.585	0.525	0.62	0.595	0.46	0.435	0.53	0.545	0.545	0.505	0.565	0.475	0.49	0.48	0.585	0.45	0.51	0.4	0.465	0.425	0.535	0.53
	0.47	0.485	0.545	0.39	0.465	0.47	0.49	0.48	0.49	0.565	0.525	0.57	0.48	0.5	0.535	0.515	0.555	0.47	0.56	0.515	0.5	0.615	0.4	0.435	0.605	0.51	0.46	0.52	0.46	0.57	0.54	0.37	0.475	0.42	0.58	0.525	0.445	0.57	0.585	0.515	0.53
	0.44	0.485	0.455	0.45	0.465	0.515	0.555	0.35	0.505	0.52	0.5	0.615	0.565	0.495	0.575	0.475	0.605	0.42	0.47	0.53	0.315	0.655	0.555	0.515	0.605	0.445	0.53	0.62	0.4	0.41	0.455	0.525	0.55	0.425	0.565	0.415	0.37	0.575	0.435	0.555	0.63
	0.415	0.5	0.405	0.465	0.545	0.44	0.485	0.525	0.45	0.49	0.455	0.535	0.495	0.56	0.535	0.49	0.435	0.555	0.495	0.575	0.4	0.5	0.52	0.445	0.51	0.565	0.45	0.56	0.415	0.56	0.54	0.465	0.485	0.525	0.465	0.54	0.37	0.51	0.485	0.52	0.58
	0.555	0.385	0.52	0.4	0.535	0.455	0.5	0.525	0.54	0.515	0.48	0.61	0.445	0.555	0.51	0.5	0.585	0.465	0.535	0.645	0.39	0.635	0.46	0.495	0.535	0.59	0.44	0.575	0.455	0.45	0.51	0.415	0.575	0.505	0.49	0.535	0.505	0.485	0.51	0.515	0.54
	0.5	0.515	0.54	0.635	0.535	0.55	0.5	0.455	0.47	0.445	0.54	0.57	0.445	0.52	0.475	0.465	0.43	0.54	0.53	0.63	0.46	0.505	0.45	0.425	0.53	0.475	0.49	0.68	0.555	0.55	0.555	0.6	0.585	0.58	0.53	0.52	0.51	0.535	0.575	0.56	0.555
	0.535	0.36	0.42	0.405	0.37	0.46	0.43	0.36	0.355	0.535	0.395	0.57	0.575	0.495	0.51	0.54	0.48	0.475	0.54	0.63	0.395	0.42	0.42	0.405	0.53	0.545	0.465	0.57	0.51	0.545	0.51	0.51	0.55	0.415	0.625	0.49	0.41	0.51	0.53	0.525	0.53
	0.52	0.63	0.49	0.56	0.5	0.545	0.365	0.355	0.485	0.48	0.435	0.595	0.505	0.5	0.385	0.51	0.52	0.435	0.51	0.635	0.405	0.475	0.635	0.53	0.555	0.525	0.46	0.5	0.46	0.505	0.515	0.425	0.52	0.505	0.35	0.46	0.425	0.51	0.565	0.57	0.545
	0.515	0.44	0.475	0.49	0.515	0.5	0.42	0.475	0.5	0.475	0.5	0.525	0.45	0.515	0.48	0.41	0.5	0.455	0.49	0.41	0.51	0.615	0.51	0.485	0.525	0.545	0.415	0.415	0.56	0.54	0.535	0.56	0.475	0.42	0.435	0.415	0.565	0.585	0.57	0.45	0.49
	0.515	0.415	0.515	0.47	0.55	0.49	0.45	0.345	0.505	0.605	0.52	0.52	0.52	0.57	0.39	0.425	0.48	0.395	0.69	0.48	0.57	0.56	0.535	0.465	0.59	0.51	0.58	0.52	0.38	0.59	0.46	0.515	0.57	0.41	0.485	0.53	0.49	0.505	0.515	0.63	0.55
	0.495	0.475	0.555	0.53	0.51	0.575	0.33	0.45	0.475	0.585	0.52	0.535	0.58	0.455	0.47	0.46	0.545	0.535	0.43	0.585	0.52	0.51	0.5	0.45	0.535	0.53	0.42	0.605	0.5	0.565	0.495	0.465	0.36	0.485	0.505	0.63	0.49	0.58	0.425	0.6	0.555
	0.38	0.305	0.435	0.45	0.515	0.445	0.485	0.415	0.46	0.45	0.515	0.525	0.52	0.555	0.46	0.39	0.55	0.465	0.43	0.455	0.44	0.63	0.595	0.445	0.465	0.495	0.53	0.545	0.42	0.56	0.575	0.525	0.53	0.515	0.46	0.45	0.465	0.54	0.43	0.515	0.63
	0.49	0.4	0.39	0.525	0.37	0.61	0.57	0.575	0.52	0.49	0.58	0.54	0.425	0.445	0.415	0.475	0.48	0.445	0.585	0.545	0.4	0.52	0.535	0.345	0.475	0.555	0.485	0.5	0.41	0.53	0.595	0.515	0.52	0.45	0.575	0.52	0.555	0.535	0.515	0.625	0.485
	0.485	0.515	0.545	0.645	0.55	0.48	0.415	0.45	0.515	0.55	0.54	0.505	0.56	0.46	0.585	0.485	0.46	0.505	0.61	0.53	0.42	0.505	0.575	0.535	0.61	0.575	0.47	0.48	0.545	0.57	0.55	0.47	0.535	0.425	0.555	0.41	0.44	0.495	0.455	0.48	0.465
	0.555	0.51	0.57	0.505	0.52	0.51	0.525	0.42	0.42	0.52	0.45	0.49	0.535	0.4	0.48	0.52	0.555	0.435	0.54	0.57	0.46	0.515	0.565	0.505	0.48	0.555	0.47	0.435	0.515	0.525	0.39	0.525	0.5	0.475	0.48	0.57	0.47	0.575	0.5	0.52	0.61
	0.47	0.555	0.55	0.45	0.625	0.45	0.585	0.58	0.53	0.52	0.405	0.495	0.475	0.48	0.385	0.405	0.46	0.54	0.645	0.535	0.45	0.465	0.53	0.41	0.46	0.45	0.47	0.485	0.42	0.475	0.53	0.46	0.625	0.455	0.45	0.49	0.46	0.395	0.5	0.57	0.47
	0.455	0.48	0.54	0.465	0.46	0.525	0.57	0.545	0.49	0.5	0.44	0.535	0.58	0.495	0.35	0.5	0.475	0.435	0.455	0.565	0.485	0.55	0.445	0.495	0.465	0.49	0.555	0.45	0.475	0.53	0.595	0.505	0.46	0.515	0.565	0.545	0.385	0.485	0.46	0.475	0.555
	0.475	0.41	0.52	0.445	0.51	0.465	0.55	0.4	0.5	0.495	0.53	0.545	0.43	0.485	0.54	0.37	0.47	0.44	0.505	0.575	0.445	0.49	0.41	0.4	0.48	0.62	0.43	0.575	0.505	0.57	0.435	0.44	0.64	0.47	0.54	0.45	0.46	0.52	0.515	0.54	0.56
	0.365	0.415	0.425	0.48	0.545	0.53	0.425	0.485	0.485	0.535	0.54	0.555	0.51	0.5	0.525	0.465	0.545	0.425	0.565	0.435	0.5	0.55	0.525	0.44	0.515	0.49	0.57	0.68	0.55	0.545	0.475	0.475	0.7	0.425	0.535	0.39	0.495	0.445	0.475	0.505	0.63
	0.39	0.545	0.475	0.51	0.545	0.495	0.545	0.465	0.565	0.62	0.525	0.605	0.545	0.485	0.435	0.54	0.455	0.425	0.51	0.47	0.495	0.41	0.585	0.45	0.505	0.485	0.545	0.6	0.475	0.545	0.5	0.43	0.39	0.615	0.405	0.49	0.425	0.48	0.52	0.5	0.56
	0.43	0.455	0.535	0.445	0.445	0.505	0.475	0.445	0.575	0.405	0.41	0.475	0.54	0.47	0.435	0.47	0.495	0.545	0.44	0.655	0.43	0.55	0.48	0.445	0.66	0.425	0.45	0.53	0.51	0.505	0.39	0.39	0.53	0.455	0.58	0.405	0.375	0.66	0.455	0.555	0.63
	0.475	0.445	0.48	0.485	0.535	0.545	0.495	0.445	0.405	0.49	0.53	0.48	0.535	0.505	0.47	0.58	0.52	0.435	0.52	0.485	0.495	0.585	0.535	0.32	0.545	0.495	0.435	0.545	0.275	0.525	0.48	0.48	0.525	0.55	0.46	0.555	0.48	0.51	0.45	0.48	0.69
	0.495	0.455	0.48	0.475	0.565	0.52	0.475	0.505	0.47	0.525	0.39	0.58	0.42	0.46	0.46	0.425	0.505	0.405	0.58	0.585	0.52	0.515	0.435	0.48	0.53	0.555	0.51	0.43	0.49	0.475	0.39	0.49	0.475	0.46	0.63	0.525	0.42	0.51	0.505	0.515	0.53
	0.54	0.45	0.62	0.6	0.475	0.515	0.55	0.42	0.415	0.535	0.42	0.545	0.61	0.395	0.42	0.45	0.6	0.45	0.52	0.615	0.55	0.545	0.5	0.425	0.415	0.495	0.47	0.575	0.37	0.55	0.51	0.53	0.51	0.515	0.5	0.51	0.39	0.54	0.5	0.515	0.605
	0.61	0.415	0.51	0.52	0.53	0.51	0.4	0.345	0.6	0.455	0.48	0.525	0.43	0.5	0.625	0.445	0.46	0.48	0.54	0.625	0.48	0.565	0.405	0.425	0.515	0.445	0.5	0.545	0.495	0.38	0.415	0.5	0.52	0.515	0.575	0.37	0.36	0.515	0.555	0.52	0.64
	0.47	0.49	0.52	0.6	0.55	0.475	0.52	0.47	0.36	0.445	0.495	0.635	0.525	0.52	0.505	0.445	0.55	0.525	0.54	0.63	0.39	0.435	0.46	0.46	0.475	0.485	0.445	0.51	0.48	0.495	0.515	0.46	0.6	0.485	0.59	0.51	0.57	0.56	0.535	0.53	0.56
	0.595	0.38	0.54	0.62	0.6	0.4	0.415	0.385	0.475	0.505	0.45	0.59	0.54	0.5	0.47	0.475	0.565	0.525	0.48	0.585	0.475	0.56	0.47	0.41	0.56	0.5	0.485	0.55	0.575	0.62	0.465	0.5	0.525	0.59	0.48	0.5	0.48	0.555	0.49	0.57	0.575
	0.52	0.41	0.495	0.56	0.495	0.515	0.48	0.485	0.495	0.55	0.465	0.39	0.45	0.445	0.42	0.485	0.48	0.415	0.565	0.57	0.46	0.605	0.52	0.445	0.565	0.615	0.36	0.465	0.545	0.54	0.44	0.47	0.53	0.54	0.455	0.63	0.46	0.575	0.39	0.575	0.57
	0.535	0.46	0.5	0.455	0.555	0.44	0.46	0.455	0.445	0.515	0.525	0.485	0.45	0.495	0.455	0.41	0.435	0.41	0.58	0.515	0.465	0.52	0.47	0.455	0.45	0.575	0.46	0.54	0.47	0.53	0.4	0.57	0.535	0.41	0.545	0.5	0.5	0.55	0.51	0.54	0.62
	0.55	0.4	0.43	0.6	0.49	0.58	0.44	0.54	0.505	0.465	0.43	0.57	0.495	0.505	0.45	0.54	0.575	0.455	0.605	0.485	0.49	0.555	0.37	0.465	0.575	0.545	0.43	0.515	0.565	0.535	0.44	0.425	0.41	0.435	0.59	0.47	0.455	0.475	0.41	0.505	0.52
	0.445	0.465	0.565	0.425	0.54	0.56	0.42	0.445	0.475	0.46	0.51	0.52	0.43	0.425	0.42	0.375	0.475	0.49	0.57	0.515	0.435	0.48	0.49	0.465	0.48	0.52	0.465	0.49	0.38	0.445	0.53	0.555	0.465	0.51	0.46	0.475	0.505	0.625	0.485	0.495	0.45
	0.44	0.47	0.485	0.47	0.53	0.445	0.47	0.53	0.485	0.545	0.435	0.66	0.605	0.485	0.515	0.475	0.35	0.455	0.54	0.525	0.415	0.565	0.5	0.54	0.515	0.51	0.49	0.565	0.445	0.525	0.435	0.39	0.46	0.47	0.51	0.47	0.44	0.485	0.54	0.495	0.58
	0.47	0.45	0.455	0.47	0.455	0.48	0.44	0.435	0.495	0.43	0.425	0.58	0.565	0.455	0.505	0.475	0.515	0.43	0.61	0.51	0.465	0.535	0.5	0.49	0.445	0.465	0.42	0.445	0.475	0.555	0.495	0.46	0.435	0.54	0.505	0.39	0.475	0.59	0.47	0.37	0.56
	0.39	0.535	0.55	0.535	0.515	0.515	0.41	0.51	0.595	0.455	0.46	0.45	0.37	0.49	0.335	0.41	0.59	0.46	0.565	0.585	0.435	0.575	0.585	0.495	0.495	0.59	0.475	0.59	0.425	0.665	0.42	0.37	0.55	0.48	0.505	0.425	0.5	0.54	0.5	0.435	0.58
	0.51	0.38	0.48	0.49	0.565	0.475	0.485	0.425	0.46	0.515	0.515	0.68	0.475	0.415	0.55	0.44	0.38	0.45	0.565	0.585	0.555	0.505	0.565	0.48	0.5	0.54	0.46	0.44	0.455	0.5	0.51	0.435	0.535	0.46	0.47	0.575	0.44	0.47	0.395	0.45	0.53
	0.52	0.39	0.53	0.57	0.455	0.535	0.555	0.4	0.44	0.585	0.43	0.515	0.555	0.415	0.46	0.465	0.485	0.42	0.57	0.59	0.535	0.565	0.54	0.53	0.52	0.465	0.48	0.655	0.525	0.57	0.46	0.49	0.645	0.34	0.485	0.615	0.445	0.43	0.395	0.665	0.595
	0.545	0.4	0.515	0.555	0.45	0.44	0.38	0.49	0.55	0.535	0.48	0.525	0.435	0.425	0.475	0.47	0.52	0.4	0.66	0.455	0.375	0.565	0.545	0.415	0.6	0.535	0.435	0.63	0.49	0.405	0.545	0.45	0.525	0.515	0.435	0.51	0.41	0.58	0.55	0.495	0.595
	0.455	0.49	0.395	0.565	0.43	0.465	0.475	0.425	0.38	0.51	0.36	0.585	0.495	0.425	0.35	0.405	0.46	0.525	0.525	0.445	0.45	0.565	0.59	0.4	0.555	0.495	0.6	0.53	0.475	0.48	0.505	0.55	0.415	0.415	0.49	0.59	0.46	0.535	0.54	0.5	0.525
	0.58	0.41	0.52	0.56	0.505	0.53	0.57	0.555	0.53	0.49	0.58	0.645	0.49	0.525	0.475	0.495	0.51	0.485	0.455	0.605	0.51	0.48	0.44	0.485	0.555	0.59	0.42	0.625	0.46	0.52	0.47	0.525	0.735	0.465	0.465	0.645	0.465	0.55	0.425	0.575	0.595
	0.405	0.57	0.555	0.555	0.525	0.555	0.56	0.45	0.555	0.48	0.505	0.53	0.58	0.52	0.485	0.55	0.57	0.5	0.51	0.505	0.465	0.405	0.55	0.445	0.595	0.51	0.48	0.54	0.5	0.555	0.485	0.62	0.405	0.62	0.48	0.46	0.52	0.455	0.52	0.535	0.595
	0.45	0.435	0.41	0.5	0.54	0.525	0.49	0.57	0.44	0.56	0.505	0.485	0.45	0.465	0.515	0.47	0.445	0.455	0.44	0.62	0.385	0.565	0.455	0.535	0.56	0.445	0.47	0.545	0.45	0.345	0.59	0.435	0.555	0.435	0.58	0.545	0.51	0.545	0.535	0.405	0.42
	0.43	0.535	0.48	0.54	0.52	0.515	0.51	0.435	0.445	0.535	0.41	0.63	0.585	0.61	0.565	0.46	0.515	0.505	0.51	0.57	0.535	0.575	0.435	0.53	0.435	0.55	0.58	0.51	0.645	0.45	0.5	0.435	0.48	0.42	0.505	0.505	0.555	0.56	0.495	0.535	0.7
	0.365	0.47	0.535	0.465	0.495	0.495	0.48	0.445	0.485	0.5	0.48	0.61	0.52	0.475	0.565	0.47	0.4	0.425	0.58	0.52	0.475	0.62	0.465	0.375	0.46	0.635	0.54	0.575	0.475	0.54	0.62	0.5	0.58	0.515	0.47	0.385	0.44	0.495	0.4	0.505	0.54
	0.455	0.46	0.495	0.47	0.42	0.485	0.555	0.375	0.49	0.57	0.445	0.655	0.51	0.44	0.5	0.36	0.425	0.405	0.5	0.62	0.505	0.615	0.455	0.42	0.455	0.48	0.57	0.55	0.445	0.605	0.455	0.55	0.525	0.485	0.575	0.53	0.48	0.46	0.4	0.495	0.625
	0.585	0.32	0.52	0.42	0.44	0.51	0.515	0.445	0.51	0.425	0.46	0.55	0.5	0.485	0.515	0.485	0.49	0.53	0.405	0.49	0.495	0.535	0.55	0.5	0.485	0.56	0.475	0.46	0.535	0.565	0.52	0.395	0.575	0.35	0.485	0.47	0.42	0.575	0.56	0.54	0.58
	0.45	0.385	0.38	0.605	0.615	0.48	0.455	0.47	0.51	0.63	0.485	0.43	0.62	0.56	0.4	0.45	0.46	0.435	0.435	0.68	0.41	0.545	0.535	0.545	0.53	0.595	0.525	0.475	0.45	0.46	0.525	0.595	0.555	0.525	0.42	0.545	0.605	0.485	0.515	0.58	0.54
	0.55	0.44	0.495	0.585	0.45	0.58	0.54	0.545	0.57	0.535	0.445	0.63	0.54	0.515	0.545	0.445	0.435	0.49	0.52	0.535	0.445	0.61	0.485	0.435	0.54	0.515	0.51	0.505	0.525	0.535	0.51	0.395	0.51	0.445	0.57	0.555	0.385	0.445	0.475	0.68	0.61
	0.54	0.45	0.475	0.53	0.45	0.465	0.63	0.485	0.42	0.44	0.455	0.625	0.51	0.455	0.46	0.36	0.545	0.525	0.515	0.635	0.5	0.62	0.445	0.45	0.585	0.52	0.525	0.48	0.39	0.515	0.55	0.505	0.67	0.45	0.59	0.52	0.405	0.59	0.475	0.46	0.605
	0.435	0.47	0.445	0.53	0.455	0.515	0.525	0.375	0.53	0.5	0.47	0.545	0.525	0.48	0.445	0.53	0.51	0.485	0.625	0.46	0.47	0.485	0.575	0.5	0.58	0.595	0.49	0.595	0.53	0.535	0.515	0.535	0.53	0.44	0.455	0.62	0.445	0.465	0.47	0.645	0.515
	0.545	0.415	0.485	0.43	0.485	0.445	0.485	0.455	0.44	0.47	0.365	0.545	0.49	0.475	0.4	0.53	0.56	0.39	0.555	0.66	0.415	0.53	0.56	0.505	0.57	0.585	0.515	0.495	0.41	0.51	0.45	0.545	0.395	0.57	0.575	0.585	0.575	0.565	0.535	0.575	0.605
	0.53	0.365	0.575	0.455	0.455	0.41	0.415	0.495	0.535	0.575	0.42	0.58	0.43	0.48	0.445	0.455	0.59	0.475	0.5	0.555	0.4	0.535	0.52	0.44	0.445	0.55	0.57	0.6	0.5	0.42	0.435	0.54	0.34	0.445	0.56	0.43	0.465	0.605	0.465	0.505	0.695
	0.57	0.53	0.575	0.395	0.54	0.525	0.585	0.53	0.6	0.475	0.515	0.455	0.54	0.43	0.455	0.42	0.555	0.68	0.55	0.595	0.46	0.44	0.435	0.46	0.5	0.52	0.345	0.53	0.515	0.485	0.525	0.455	0.555	0.465	0.575	0.55	0.505	0.475	0.415	0.62	0.55
	0.445	0.385	0.475	0.535	0.515	0.48	0.515	0.54	0.4	0.485	0.54	0.61	0.51	0.39	0.4	0.49	0.485	0.4	0.47	0.59	0.51	0.425	0.47	0.45	0.425	0.61	0.585	0.51	0.58	0.5	0.525	0.54	0.495	0.44	0.495	0.585	0.465	0.485	0.49	0.39	0.57
	0.62	0.415	0.515	0.495	0.61	0.545	0.475	0.505	0.41	0.455	0.35	0.49	0.475	0.44	0.535	0.47	0.505	0.445	0.455	0.42	0.485	0.56	0.565	0.425	0.445	0.47	0.54	0.625	0.45	0.39	0.41	0.47	0.52	0.615	0.37	0.675	0.435	0.48	0.515	0.505	0.65
	0.535	0.495	0.575	0.525	0.455	0.5	0.49	0.515	0.49	0.485	0.495	0.53	0.44	0.455	0.43	0.55	0.485	0.465	0.585	0.46	0.365	0.475	0.465	0.38	0.49	0.595	0.515	0.455	0.575	0.415	0.56	0.42	0.55	0.61	0.48	0.63	0.46	0.54	0.37	0.45	0.555
	0.545	0.48	0.52	0.455	0.455	0.59	0.42	0.4	0.575	0.615	0.425	0.54	0.465	0.63	0.445	0.495	0.515	0.54	0.65	0.53	0.555	0.475	0.42	0.49	0.495	0.51	0.53	0.57	0.465	0.49	0.515	0.455	0.485	0.42	0.525	0.535	0.42	0.525	0.405	0.545	0.57
	0.45	0.37	0.555	0.51	0.46	0.435	0.485	0.615	0.435	0.405	0.5	0.6	0.325	0.545	0.41	0.33	0.53	0.51	0.45	0.55	0.455	0.485	0.52	0.5	0.605	0.54	0.505	0.59	0.445	0.62	0.51	0.545	0.525	0.635	0.555	0.525	0.445	0.585	0.375	0.555	0.61
	0.605	0.335	0.57	0.48	0.41	0.475	0.405	0.46	0.415	0.46	0.44	0.57	0.535	0.475	0.445	0.43	0.58	0.395	0.555	0.505	0.44	0.605	0.55	0.445	0.57	0.43	0.57	0.415	0.51	0.51	0.485	0.555	0.515	0.55	0.575	0.605	0.41	0.525	0.415	0.58	0.48
	0.41	0.43	0.555	0.49	0.59	0.435	0.62	0.48	0.45	0.555	0.535	0.615	0.52	0.43	0.46	0.45	0.435	0.435	0.565	0.675	0.415	0.535	0.53	0.455	0.39	0.605	0.365	0.485	0.51	0.59	0.35	0.545	0.52	0.515	0.53	0.445	0.475	0.55	0.53	0.515	0.685
	0.54	0.39	0.47	0.455	0.46	0.52	0.405	0.38	0.465	0.465	0.39	0.545	0.45	0.395	0.455	0.38	0.54	0.5	0.475	0.625	0.505	0.48	0.51	0.51	0.47	0.515	0.33	0.5	0.435	0.63	0.44	0.46	0.615	0.53	0.53	0.5	0.42	0.58	0.45	0.64	0.6
	0.52	0.35	0.535	0.675	0.455	0.51	0.465	0.525	0.445	0.46	0.46	0.63	0.515	0.54	0.49	0.48	0.565	0.595	0.46	0.505	0.42	0.56	0.51	0.505	0.415	0.59	0.4	0.52	0.63	0.48	0.565	0.355	0.55	0.45	0.6	0.47	0.515	0.485	0.58	0.575	0.475
	0.5	0.445	0.525	0.485	0.46	0.62	0.48	0.45	0.415	0.535	0.46	0.565	0.47	0.49	0.385	0.455	0.67	0.515	0.595	0.505	0.445	0.535	0.58	0.465	0.365	0.48	0.465	0.58	0.41	0.445	0.475	0.4	0.535	0.545	0.44	0.485	0.46	0.5	0.525	0.56	0.675
	0.5	0.34	0.495	0.555	0.425	0.53	0.485	0.46	0.56	0.525	0.445	0.625	0.44	0.38	0.535	0.575	0.54	0.555	0.5	0.51	0.525	0.53	0.425	0.425	0.48	0.525	0.455	0.51	0.435	0.5	0.475	0.44	0.595	0.425	0.515	0.61	0.545	0.565	0.5	0.415	0.55
	0.48	0.385	0.435	0.475	0.505	0.44	0.535	0.515	0.435	0.465	0.425	0.615	0.525	0.605	0.455	0.5	0.665	0.615	0.5	0.43	0.47	0.36	0.52	0.405	0.54	0.475	0.505	0.54	0.425	0.35	0.425	0.54	0.515	0.47	0.475	0.435	0.46	0.64	0.48	0.555	0.65
	0.505	0.405	0.46	0.545	0.435	0.525	0.525	0.54	0.485	0.49	0.44	0.605	0.55	0.5	0.435	0.395	0.5	0.45	0.505	0.61	0.485	0.43	0.355	0.47	0.565	0.54	0.4	0.5	0.46	0.535	0.43	0.395	0.38	0.56	0.5	0.495	0.395	0.45	0.54	0.45	0.54
	0.475	0.375	0.51	0.415	0.45	0.47	0.52	0.375	0.56	0.405	0.53	0.6	0.59	0.54	0.47	0.46	0.425	0.43	0.495	0.625	0.43	0.55	0.47	0.45	0.55	0.435	0.5	0.555	0.51	0.51	0.455	0.5	0.605	0.45	0.515	0.515	0.45	0.515	0.56	0.535	0.52
	0.465	0.34	0.57	0.505	0.53	0.395	0.49	0.48	0.51	0.385	0.545	0.575	0.475	0.45	0.56	0.48	0.45	0.515	0.54	0.51	0.445	0.37	0.52	0.395	0.475	0.575	0.49	0.475	0.585	0.535	0.52	0.51	0.5	0.52	0.605	0.505	0.37	0.41	0.38	0.405	0.565
	0.37	0.525	0.48	0.53	0.52	0.58	0.425	0.475	0.5	0.49	0.43	0.525	0.515	0.505	0.4	0.505	0.535	0.485	0.515	0.62	0.565	0.565	0.515	0.43	0.515	0.51	0.515	0.575	0.445	0.445	0.53	0.57	0.605	0.52	0.57	0.51	0.435	0.505	0.47	0.5	0.44
	0.54	0.47	0.495	0.465	0.475	0.445	0.525	0.405	0.525	0.55	0.47	0.61	0.49	0.4	0.485	0.48	0.465	0.33	0.535	0.495	0.41	0.56	0.45	0.385	0.47	0.54	0.345	0.52	0.515	0.455	0.55	0.5	0.515	0.4	0.465	0.45	0.44	0.54	0.45	0.56	0.645
	0.47	0.48	0.415	0.52	0.64	0.44	0.515	0.355	0.46	0.54	0.56	0.515	0.57	0.57	0.53	0.535	0.43	0.63	0.555	0.51	0.445	0.55	0.52	0.475	0.48	0.445	0.435	0.415	0.445	0.595	0.5	0.5	0.635	0.52	0.48	0.48	0.57	0.63	0.515	0.55	0.625
	0.535	0.465	0.53	0.515	0.535	0.45	0.58	0.385	0.395	0.465	0.53	0.65	0.345	0.42	0.415	0.42	0.54	0.405	0.565	0.625	0.515	0.495	0.575	0.485	0.545	0.605	0.455	0.43	0.455	0.51	0.53	0.41	0.485	0.47	0.515	0.54	0.45	0.59	0.57	0.435	0.525
	0.465	0.51	0.445	0.575	0.54	0.455	0.48	0.535	0.47	0.425	0.43	0.565	0.47	0.39	0.515	0.45	0.515	0.545	0.385	0.545	0.51	0.51	0.585	0.445	0.52	0.535	0.455	0.65	0.495	0.545	0.545	0.48	0.455	0.535	0.58	0.47	0.47	0.585	0.485	0.545	0.555
	0.415	0.44	0.615	0.495	0.435	0.595	0.465	0.445	0.52	0.43	0.43	0.475	0.46	0.485	0.495	0.35	0.515	0.52	0.565	0.53	0.565	0.515	0.445	0.555	0.47	0.5	0.485	0.485	0.505	0.45	0.345	0.54	0.485	0.405	0.48	0.485	0.45	0.61	0.42	0.53	0.585
	0.455	0.4	0.58	0.53	0.585	0.46	0.53	0.46	0.42	0.52	0.54	0.515	0.45	0.5	0.485	0.5	0.505	0.6	0.485	0.46	0.43	0.475	0.525	0.505	0.555	0.445	0.475	0.53	0.47	0.52	0.45	0.515	0.485	0.47	0.54	0.53	0.455	0.525	0.505	0.615	0.51
	0.56	0.485	0.615	0.59	0.56	0.48	0.47	0.435	0.495	0.525	0.525	0.565	0.575	0.495	0.5	0.395	0.495	0.575	0.475	0.54	0.505	0.46	0.5	0.475	0.515	0.595	0.39	0.535	0.405	0.54	0.425	0.455	0.515	0.43	0.475	0.45	0.505	0.505	0.39	0.6	0.565
	0.495	0.48	0.52	0.51	0.515	0.51	0.58	0.41	0.555	0.41	0.49	0.51	0.47	0.555	0.455	0.5	0.51	0.47	0.62	0.52	0.435	0.585	0.505	0.495	0.555	0.505	0.48	0.44	0.58	0.58	0.545	0.49	0.515	0.425	0.545	0.585	0.455	0.435	0.555	0.61	0.67
	0.525	0.41	0.365	0.495	0.5	0.395	0.51	0.48	0.445	0.5	0.51	0.62	0.52	0.4	0.365	0.48	0.41	0.42	0.445	0.595	0.535	0.445	0.485	0.48	0.44	0.41	0.475	0.495	0.385	0.47	0.625	0.675	0.48	0.49	0.42	0.48	0.455	0.56	0.565	0.57	0.535
	0.425	0.425	0.53	0.56	0.345	0.395	0.405	0.425	0.39	0.465	0.375	0.6	0.575	0.37	0.385	0.42	0.375	0.48	0.52	0.54	0.475	0.56	0.495	0.495	0.57	0.58	0.37	0.54	0.505	0.505	0.46	0.435	0.485	0.415	0.555	0.525	0.42	0.53	0.47	0.52	0.605
phase4_shuffle	0.48	0.485	0.455	0.475	0.53	0.505	0.53	0.57	0.43	0.56	0.515	0.53	0.57	0.445	0.43	0.505	0.375	0.45	0.455	0.51	0.57	0.4	0.41	0.46	0.605	0.51	0.485	0.38	0.51	0.455	0.57	0.465	0.63	0.375	0.575	0.4	0.435	0.575	0.515	0.515	0.61
	0.325	0.495	0.525	0.48	0.415	0.425	0.535	0.49	0.47	0.435	0.54	0.645	0.46	0.45	0.4	0.57	0.42	0.485	0.4	0.425	0.48	0.39	0.52	0.415	0.425	0.52	0.34	0.455	0.555	0.455	0.535	0.52	0.565	0.395	0.42	0.68	0.43	0.46	0.53	0.565	0.64
	0.43	0.48	0.455	0.515	0.38	0.365	0.525	0.645	0.415	0.485	0.435	0.5	0.435	0.405	0.57	0.475	0.61	0.29	0.42	0.485	0.575	0.505	0.465	0.575	0.47	0.405	0.465	0.465	0.65	0.475	0.575	0.58	0.435	0.445	0.47	0.505	0.45	0.42	0.51	0.48	0.64
	0.435	0.395	0.55	0.5	0.59	0.445	0.555	0.405	0.5	0.455	0.55	0.49	0.53	0.465	0.44	0.475	0.535	0.365	0.4	0.595	0.56	0.55	0.505	0.43	0.52	0.61	0.385	0.37	0.615	0.35	0.5	0.545	0.495	0.495	0.415	0.485	0.36	0.435	0.435	0.48	0.545
	0.44	0.42	0.46	0.62	0.54	0.38	0.51	0.61	0.47	0.575	0.44	0.41	0.53	0.43	0.595	0.555	0.49	0.425	0.495	0.5	0.51	0.415	0.675	0.53	0.57	0.565	0.41	0.535	0.595	0.405	0.47	0.545	0.455	0.49	0.41	0.35	0.395	0.61	0.55	0.555	0.61
	0.505	0.515	0.435	0.48	0.465	0.425	0.51	0.46	0.485	0.44	0.58	0.545	0.64	0.415	0.625	0.505	0.47	0.355	0.66	0.49	0.515	0.35	0.63	0.435	0.425	0.51	0.505	0.46	0.52	0.525	0.425	0.48	0.425	0.495	0.465	0.43	0.42	0.475	0.535	0.49	0.455
	0.32	0.48	0.515	0.495	0.465	0.515	0.425	0.555	0.52	0.47	0.44	0.46	0.44	0.425	0.42	0.495	0.485	0.385	0.435	0.515	0.46	0.395	0.555	0.53	0.49	0.515	0.51	0.39	0.425	0.52	0.62	0.62	0.51	0.47	0.405	0.515	0.4	0.56	0.55	0.515	0.475
	0.55	0.505	0.5	0.45	0.44	0.475	0.44	0.635	0.565	0.585	0.475	0.44	0.61	0.315	0.41	0.375	0.51	0.5	0.5	0.465	0.53	0.595	0.42	0.625	0.53	0.46	0.34	0.485	0.54	0.565	0.575	0.57	0.5	0.575	0.435	0.525	0.425	0.47	0.51	0.475	0.535
	0.435	0.45	0.535	0.595	0.435	0.325	0.55	0.435	0.57	0.525	0.53	0.55	0.545	0.385	0.585	0.45	0.51	0.44	0.385	0.545	0.5	0.42	0.52	0.53	0.285	0.515	0.465	0.415	0.535	0.42	0.415	0.53	0.51	0.46	0.485	0.41	0.455	0.52	0.46	0.45	0.705
	0.44	0.515	0.605	0.56	0.435	0.36	0.495	0.63	0.555	0.47	0.525	0.47	0.435	0.345	0.435	0.48	0.555	0.6	0.46	0.62	0.46	0.295	0.55	0.485	0.63	0.545	0.475	0.42	0.465	0.495	0.445	0.615	0.48	0.485	0.51	0.405	0.305	0.51	0.46	0.53	0.635
	0.375	0.575	0.515	0.5	0.63	0.48	0.425	0.525	0.6	0.635	0.52	0.56	0.56	0.365	0.5	0.45	0.575	0.47	0.515	0.49	0.58	0.52	0.56	0.44	0.37	0.485	0.455	0.53	0.595	0.52	0.45	0.51	0.545	0.325	0.4	0.57	0.385	0.5	0.475	0.51	0.505
	0.335	0.5	0.57	0.47	0.415	0.355	0.465	0.405	0.485	0.53	0.575	0.485	0.47	0.355	0.435	0.62	0.505	0.43	0.29	0.45	0.465	0.49	0.58	0.45	0.49	0.5	0.46	0.355	0.435	0.49	0.51	0.565	0.65	0.44	0.495	0.46	0.28	0.515	0.44	0.455	0.395
	0.425	0.475	0.545	0.49	0.45	0.55	0.41	0.5	0.55	0.5	0.42	0.59	0.475	0.375	0.48	0.44	0.465	0.29	0.57	0.52	0.475	0.6	0.425	0.555	0.52	0.495	0.36	0.47	0.65	0.475	0.6	0.465	0.59	0.465	0.495	0.52	0.31	0.64	0.575	0.39	0.615
	0.345	0.45	0.435	0.5	0.565	0.47	0.51	0.44	0.645	0.42	0.525	0.645	0.525	0.405	0.465	0.5	0.515	0.35	0.515	0.525	0.64	0.45	0.49	0.375	0.375	0.595	0.47	0.35	0.42	0.405	0.49	0.605	0.45	0.465	0.575	0.535	0.34	0.495	0.43	0.42	0.415
	0.38	0.4	0.53	0.45	0.405	0.5	0.47	0.585	0.54	0.41	0.46	0.59	0.525	0.365	0.495	0.57	0.46	0.455	0.375	0.57	0.44	0.43	0.555	0.46	0.56	0.47	0.59	0.43	0.64	0.44	0.545	0.545	0.525	0.35	0.56	0.445	0.475	0.55	0.505	0.55	0.62
	0.455	0.42	0.625	0.43	0.515	0.41	0.65	0.595	0.465	0.415	0.49	0.495	0.47	0.495	0.495	0.49	0.455	0.48	0.5	0.45	0.555	0.415	0.51	0.475	0.605	0.505	0.47	0.59	0.6	0.4	0.495	0.61	0.54	0.505	0.4	0.62	0.455	0.545	0.48	0.385	0.695
	0.42	0.36	0.525	0.565	0.47	0.45	0.6	0.555	0.475	0.37	0.465	0.51	0.625	0.445	0.475	0.41	0.525	0.385	0.465	0.615	0.57	0.525	0.58	0.57	0.445	0.48	0.42	0.44	0.495	0.375	0.58	0.545	0.345	0.515	0.35	0.45	0.445	0.59	0.52	0.425	0.445
	0.53	0.515	0.44	0.54	0.395	0.465	0.5	0.59	0.44	0.585	0.395	0.69	0.495	0.45	0.535	0.56	0.53	0.335	0.54	0.58	0.425	0.38	0.55	0.41	0.52	0.51	0.4	0.38	0.57	0.435	0.59	0.52	0.455	0.47	0.475	0.385	0.4	0.385	0.47	0.435	0.585
	0.385	0.555	0.575	0.48	0.375	0.38	0.4	0.36	0.48	0.59	0.49	0.56	0.45	0.35	0.445	0.53	0.595	0.395	0.49	0.63	0.465	0.525	0.51	0.39	0.53	0.555	0.46	0.48	0.535	0.46	0.56	0.61	0.43	0.42	0.485	0.545	0.455	0.48	0.525	0.44	0.64
	0.39	0.535	0.55	0.605	0.45	0.47	0.585	0.6	0.68	0.55	0.335	0.51	0.515	0.415	0.325	0.435	0.44	0.48	0.57	0.485	0.605	0.565	0.595	0.59	0.435	0.53	0.355	0.47	0.505	0.285	0.57	0.66	0.525	0.525	0.355	0.63	0.395	0.495	0.595	0.425	0.55
	0.465	0.57	0.44	0.375	0.515	0.555	0.575	0.555	0.505	0.54	0.495	0.51	0.545	0.41	0.43	0.48	0.485	0.45	0.385	0.47	0.57	0.52	0.495	0.505	0.37	0.35	0.475	0.35	0.5	0.34	0.49	0.485	0.54	0.385	0.49	0.44	0.4	0.485	0.475	0.495	0.6
	0.455	0.65	0.61	0.46	0.395	0.44	0.505	0.545	0.47	0.455	0.555	0.575	0.575	0.57	0.455	0.525	0.34	0.465	0.56	0.545	0.49	0.35	0.54	0.525	0.5	0.44	0.415	0.56	0.58	0.485	0.565	0.57	0.435	0.55	0.48	0.63	0.43	0.395	0.61	0.535	0.565
	0.42	0.575	0.59	0.585	0.445	0.44	0.44	0.48	0.49	0.46	0.36	0.555	0.545	0.41	0.57	0.46	0.635	0.495	0.495	0.605	0.5	0.465	0.61	0.555	0.445	0.67	0.45	0.42	0.54	0.515	0.635	0.625	0.41	0.485	0.515	0.545	0.535	0.45	0.435	0.445	0.56
	0.485	0.515	0.61	0.595	0.575	0.395	0.39	0.52	0.57	0.515	0.435	0.555	0.555	0.47	0.525	0.49	0.5	0.295	0.435	0.49	0.505	0.49	0.46	0.66	0.575	0.505	0.415	0.335	0.525	0.49	0.705	0.505	0.55	0.43	0.365	0.615	0.39	0.51	0.495	0.415	0.5
	0.485	0.615	0.49	0.68	0.515	0.635	0.6	0.57	0.565	0.53	0.49	0.525	0.48	0.345	0.38	0.645	0.495	0.445	0.535	0.7	0.385	0.53	0.71	0.515	0.605	0.47	0.42	0.42	0.67	0.365	0.57	0.525	0.585	0.46	0.525	0.46	0.33	0.56	0.63	0.405	0.57
	0.365	0.56	0.545	0.465	0.41	0.36	0.53	0.37	0.605	0.575	0.525	0.48	0.56	0.355	0.44	0.425	0.53	0.36	0.565	0.51	0.52	0.455	0.485	0.515	0.47	0.45	0.41	0.37	0.58	0.515	0.56	0.4	0.605	0.515	0.485	0.585	0.325	0.435	0.555	0.445	0.55
	0.405	0.56	0.545	0.485	0.53	0.525	0.55	0.495	0.57	0.5	0.395	0.57	0.595	0.36	0.59	0.45	0.37	0.455	0.515	0.565	0.42	0.445	0.41	0.575	0.43	0.395	0.39	0.3	0.62	0.48	0.525	0.465	0.5	0.54	0.53	0.465	0.425	0.53	0.525	0.52	0.505
	0.31	0.565	0.485	0.505	0.435	0.43	0.365	0.665	0.51	0.475	0.615	0.42	0.595	0.45	0.455	0.425	0.545	0.4	0.435	0.55	0.565	0.515	0.53	0.505	0.51	0.56	0.56	0.41	0.7	0.355	0.485	0.49	0.47	0.39	0.43	0.43	0.46	0.56	0.575	0.375	0.685
	0.395	0.585	0.415	0.6	0.365	0.3	0.4	0.515	0.575	0.5	0.63	0.43	0.44	0.36	0.56	0.425	0.465	0.435	0.54	0.495	0.485	0.5	0.575	0.69	0.525	0.515	0.415	0.47	0.58	0.47	0.505	0.595	0.485	0.38	0.385	0.57	0.35	0.59	0.585	0.37	0.565
	0.565	0.495	0.645	0.675	0.61	0.43	0.465	0.44	0.585	0.425	0.415	0.425	0.485	0.45	0.385	0.56	0.645	0.525	0.635	0.535	0.615	0.455	0.575	0.46	0.465	0.535	0.39	0.545	0.595	0.56	0.585	0.495	0.36	0.46	0.535	0.385	0.395	0.465	0.54	0.45	0.655
	0.32	0.585	0.455	0.6	0.48	0.465	0.405	0.5	0.585	0.635	0.605	0.55	0.515	0.37	0.44	0.615	0.5	0.41	0.555	0.515	0.53	0.47	0.515	0.615	0.555	0.41	0.335	0.295	0.405	0.42	0.53	0.675	0.595	0.57	0.395	0.525	0.405	0.555	0.475	0.44	0.515
	0.405	0.45	0.58	0.515	0.445	0.4	0.52	0.585	0.525	0.56	0.55	0.515	0.46	0.42	0.36	0.415	0.56	0.53	0.51	0.515	0.445	0.46	0.46	0.4	0.49	0.485	0.47	0.41	0.53	0.415	0.48	0.53	0.55	0.425	0.385	0.585	0.45	0.585	0.595	0.425	0.64
	0.4	0.54	0.57	0.435	0.505	0.585	0.54	0.56	0.43	0.41	0.45	0.57	0.58	0.43	0.51	0.52	0.46	0.3	0.535	0.48	0.565	0.47	0.45	0.555	0.585	0.48	0.29	0.525	0.445	0.44	0.575	0.57	0.415	0.505	0.445	0.495	0.395	0.465	0.57	0.495	0.63
	0.445	0.525	0.57	0.375	0.47	0.42	0.43	0.495	0.605	0.35	0.48	0.42	0.495	0.445	0.535	0.445	0.49	0.405	0.4	0.62	0.415	0.455	0.61	0.515	0.47	0.44	0.41	0.28	0.59	0.49	0.465	0.48	0.6	0.41	0.55	0.535	0.48	0.48	0.39	0.53	0.525
	0.255	0.61	0.49	0.445	0.39	0.505	0.485	0.575	0.52	0.475	0.425	0.525	0.59	0.305	0.615	0.34	0.435	0.48	0.535	0.575	0.59	0.36	0.585	0.535	0.54	0.635	0.565	0.315	0.555	0.43	0.35	0.535	0.59	0.52	0.46	0.51	0.385	0.485	0.52	0.465	0.505
	0.455	0.475	0.55	0.405	0.535	0.435	0.465	0.575	0.48	0.5	0.44	0.465	0.36	0.42	0.425	0.54	0.405	0.38	0.47	0.51	0.53	0.545	0.42	0.56	0.48	0.435	0.495	0.455	0.645	0.495	0.4	0.68	0.5	0.425	0.5	0.53	0.42	0.63	0.65	0.515	0.6
	0.4	0.535	0.455	0.485	0.45	0.42	0.59	0.59	0.53	0.365	0.485	0.63	0.48	0.37	0.6	0.54	0.5	0.405	0.55	0.55	0.655	0.47	0.59	0.635	0.41	0.46	0.34	0.395	0.42	0.45	0.575	0.355	0.48	0.505	0.53	0.52	0.435	0.47	0.46	0.43	0.65
	0.43	0.465	0.475	0.555	0.465	0.535	0.475	0.545	0.49	0.42	0.385	0.53	0.49	0.415	0.31	0.505	0.395	0.5	0.545	0.59	0.545	0.45	0.525	0.55	0.495	0.5	0.42	0.505	0.64	0.42	0.465	0.58	0.585	0.53	0.455	0.51	0.405	0.6	0.545	0.425	0.54
	0.495	0.425	0.62	0.505	0.395	0.385	0.535	0.525	0.5	0.53	0.435	0.465	0.615	0.455	0.58	0.455	0.63	0.48	0.505	0.595	0.58	0.515	0.54	0.51	0.545	0.59	0.555	0.505	0.46	0.49	0.59	0.55	0.59	0.385	0.405	0.45	0.335	0.6	0.505	0.53	0.64
	0.435	0.5	0.585	0.495	0.51	0.485	0.525	0.565	0.515	0.46	0.59	0.43	0.54	0.475	0.43	0.635	0.475	0.44	0.44	0.405	0.495	0.435	0.475	0.53	0.545	0.605	0.465	0.465	0.67	0.425	0.53	0.55	0.48	0.475	0.485	0.535	0.435	0.62	0.49	0.5	0.51
	0.365	0.455	0.515	0.62	0.34	0.41	0.405	0.49	0.485	0.485	0.51	0.38	0.525	0.485	0.485	0.635	0.585	0.42	0.51	0.565	0.6	0.505	0.485	0.5	0.4	0.45	0.55	0.405	0.58	0.49	0.46	0.485	0.455	0.59	0.45	0.56	0.39	0.445	0.58	0.58	0.575
	0.43	0.54	0.445	0.52	0.485	0.455	0.475	0.635	0.5	0.435	0.41	0.505	0.675	0.465	0.38	0.565	0.345	0.36	0.565	0.475	0.47	0.56	0.53	0.57	0.485	0.45	0.37	0.49	0.555	0.52	0.48	0.66	0.53	0.475	0.675	0.48	0.36	0.56	0.5	0.42	0.47
	0.265	0.365	0.525	0.425	0.505	0.38	0.515	0.57	0.65	0.585	0.465	0.525	0.585	0.45	0.57	0.41	0.525	0.385	0.445	0.52	0.415	0.475	0.545	0.515	0.505	0.425	0.385	0.48	0.57	0.52	0.38	0.555	0.435	0.435	0.355	0.495	0.48	0.5	0.39	0.46	0.595
	0.405	0.56	0.51	0.405	0.45	0.485	0.545	0.545	0.57	0.56	0.58	0.52	0.47	0.3	0.43	0.565	0.475	0.37	0.455	0.555	0.415	0.435	0.55	0.5	0.565	0.42	0.44	0.37	0.535	0.515	0.465	0.56	0.56	0.445	0.475	0.46	0.245	0.39	0.53	0.41	0.575
	0.365	0.61	0.575	0.465	0.46	0.445	0.44	0.505	0.52	0.37	0.445	0.485	0.515	0.285	0.445	0.615	0.445	0.345	0.585	0.5	0.465	0.505	0.48	0.52	0.48	0.475	0.455	0.505	0.635	0.58	0.51	0.58	0.48	0.58	0.435	0.575	0.475	0.565	0.5	0.495	0.705
	0.39	0.565	0.595	0.595	0.46	0.47	0.495	0.5	0.505	0.49	0.545	0.46	0.645	0.395	0.61	0.49	0.43	0.425	0.395	0.6	0.555	0.46	0.49	0.465	0.395	0.535	0.515	0.49	0.61	0.5	0.495	0.5	0.565	0.445	0.52	0.6	0.54	0.375	0.365	0.52	0.63
	0.485	0.505	0.525	0.48	0.465	0.485	0.505	0.425	0.455	0.435	0.35	0.39	0.52	0.34	0.525	0.595	0.575	0.38	0.475	0.575	0.485	0.48	0.545	0.555	0.535	0.615	0.44	0.49	0.32	0.485	0.55	0.47	0.525	0.46	0.465	0.545	0.33	0.455	0.34	0.42	0.535
	0.315	0.555	0.52	0.46	0.395	0.565	0.63	0.425	0.495	0.455	0.42	0.4	0.445	0.34	0.535	0.52	0.595	0.58	0.47	0.595	0.48	0.515	0.555	0.5	0.525	0.505	0.535	0.465	0.565	0.495	0.59	0.7	0.45	0.54	0.42	0.465	0.5	0.665	0.645	0.48	0.595
	0.33	0.5	0.555	0.535	0.5	0.445	0.54	0.47	0.63	0.45	0.345	0.53	0.475	0.4	0.47	0.665	0.44	0.47	0.505	0.55	0.58	0.45	0.57	0.43	0.49	0.455	0.435	0.435	0.61	0.485	0.635	0.49	0.565	0.54	0.46	0.485	0.415	0.555	0.495	0.495	0.525
	0.435	0.445	0.53	0.42	0.505	0.395	0.335	0.605	0.61	0.485	0.64	0.53	0.6	0.295	0.46	0.38	0.515	0.41	0.51	0.465	0.51	0.46	0.46	0.605	0.565	0.45	0.405	0.57	0.65	0.475	0.505	0.57	0.48	0.495	0.425	0.62	0.28	0.56	0.49	0.545	0.515
	0.365	0.58	0.53	0.59	0.41	0.57	0.425	0.53	0.5	0.525	0.47	0.365	0.47	0.33	0.465	0.41	0.58	0.43	0.4	0.535	0.46	0.47	0.475	0.69	0.51	0.385	0.48	0.455	0.55	0.525	0.595	0.495	0.51	0.47	0.47	0.475	0.45	0.53	0.55	0.435	0.56
	0.385	0.485	0.61	0.49	0.34	0.395	0.4	0.58	0.485	0.35	0.45	0.555	0.59	0.525	0.555	0.415	0.47	0.33	0.435	0.45	0.535	0.595	0.6	0.615	0.385	0.42	0.525	0.38	0.61	0.55	0.585	0.6	0.39	0.52	0.47	0.625	0.42	0.49	0.47	0.44	0.61
	0.45	0.58	0.595	0.505	0.475	0.385	0.42	0.5	0.61	0.4	0.475	0.53	0.585	0.59	0.55	0.485	0.495	0.445	0.505	0.715	0.475	0.58	0.53	0.595	0.515	0.6	0.45	0.45	0.565	0.605	0.505	0.49	0.405	0.57	0.37	0.55	0.385	0.545	0.52	0.585	0.595
	0.365	0.53	0.615	0.7	0.34	0.38	0.475	0.535	0.665	0.55	0.65	0.515	0.535	0.33	0.485	0.405	0.43	0.415	0.59	0.595	0.58	0.495	0.545	0.535	0.46	0.5	0.49	0.475	0.43	0.475	0.525	0.515	0.555	0.52	0.545	0.57	0.445	0.535	0.63	0.28	0.585
	0.385	0.49	0.605	0.575	0.525	0.445	0.33	0.615	0.51	0.41	0.41	0.44	0.585	0.415	0.44	0.505	0.515	0.32	0.43	0.44	0.405	0.495	0.475	0.42	0.435	0.45	0.41	0.575	0.515	0.415	0.57	0.6	0.485	0.455	0.475	0.615	0.37	0.52	0.35	0.4	0.61
	0.45	0.605	0.5	0.51	0.465	0.405	0.435	0.61	0.565	0.5	0.48	0.42	0.555	0.425	0.56	0.655	0.52	0.35	0.48	0.505	0.545	0.45	0.55	0.575	0.415	0.37	0.39	0.365	0.61	0.38	0.53	0.61	0.435	0.285	0.345	0.64	0.42	0.465	0.465	0.535	0.625
	0.355	0.6	0.56	0.535	0.435	0.445	0.545	0.575	0.455	0.475	0.455	0.555	0.52	0.4	0.525	0.51	0.475	0.415	0.56	0.495	0.57	0.39	0.6	0.53	0.525	0.455	0.36	0.465	0.35	0.4	0.575	0.495	0.47	0.5	0.485	0.455	0.425	0.41	0.375	0.44	0.57
	0.385	0.54	0.435	0.355	0.39	0.435	0.55	0.6	0.45	0.52	0.485	0.525	0.5	0.345	0.46	0.44	0.595	0.4	0.505	0.445	0.645	0.42	0.505	0.48	0.41	0.405	0.44	0.51	0.575	0.57	0.66	0.58	0.525	0.405	0.4	0.485	0.36	0.535	0.425	0.465	0.435
	0.43	0.585	0.495	0.425	0.41	0.27	0.48	0.485	0.525	0.48	0.575	0.59	0.605	0.415	0.62	0.435	0.52	0.425	0.415	0.635	0.46	0.57	0.44	0.35	0.45	0.315	0.475	0.495	0.48	0.485	0.625	0.49	0.49	0.505	0.47	0.51	0.405	0.47	0.415	0.52	0.6
	0.375	0.485	0.675	0.48	0.465	0.525	0.385	0.435	0.64	0.52	0.59	0.605	0.35	0.365	0.43	0.46	0.565	0.375	0.395	0.585	0.4	0.48	0.51	0.555	0.38	0.52	0.295	0.425	0.62	0.385	0.52	0.525	0.695	0.55	0.39	0.505	0.365	0.45	0.62	0.405	0.54
	0.37	0.5	0.575	0.53	0.475	0.43	0.485	0.515	0.75	0.505	0.545	0.51	0.535	0.36	0.435	0.57	0.34	0.37	0.58	0.505	0.59	0.5	0.5	0.535	0.38	0.55	0.385	0.425	0.5	0.385	0.575	0.55	0.7	0.495	0.525	0.405	0.42	0.52	0.415	0.385	0.585
	0.47	0.425	0.67	0.425	0.47	0.485	0.525	0.535	0.595	0.42	0.4	0.425	0.59	0.39	0.455	0.46	0.58	0.435	0.425	0.475	0.57	0.555	0.44	0.505	0.515	0.51	0.39	0.49	0.52	0.34	0.59	0.55	0.35	0.51	0.4	0.59	0.345	0.38	0.585	0.38	0.615
	0.35	0.46	0.59	0.59	0.53	0.43	0.345	0.485	0.535	0.585	0.545	0.6	0.545	0.47	0.59	0.465	0.59	0.455	0.355	0.655	0.565	0.45	0.565	0.435	0.445	0.54	0.39	0.36	0.575	0.36	0.605	0.53	0.44	0.525	0.48	0.505	0.405	0.475	0.445	0.49	0.64
	0.44	0.525	0.325	0.39	0.425	0.535	0.45	0.59	0.485	0.375	0.585	0.48	0.445	0.395	0.41	0.535	0.5	0.465	0.405	0.535	0.57	0.55	0.48	0.455	0.445	0.38	0.485	0.315	0.635	0.42	0.45	0.515	0.515	0.48	0.455	0.515	0.44	0.47	0.48	0.47	0.54
	0.445	0.465	0.57	0.575	0.45	0.545	0.48	0.61	0.595	0.565	0.325	0.555	0.575	0.55	0.58	0.405	0.445	0.305	0.5	0.685	0.535	0.46	0.61	0.53	0.41	0.51	0.395	0.46	0.625	0.495	0.59	0.485	0.415	0.42	0.475	0.495	0.345	0.525	0.47	0.475	0.435
	0.4	0.49	0.585	0.455	0.425	0.375	0.455	0.52	0.48	0.52	0.585	0.53	0.595	0.395	0.405	0.5	0.585	0.345	0.515	0.545	0.525	0.43	0.515	0.645	0.365	0.575	0.37	0.565	0.515	0.475	0.505	0.675	0.565	0.55	0.645	0.475	0.5	0.565	0.495	0.365	0.5
	0.465	0.42	0.545	0.605	0.485	0.43	0.525	0.465	0.45	0.49	0.485	0.465	0.445	0.335	0.515	0.55	0.405	0.475	0.375	0.535	0.61	0.435	0.575	0.52	0.51	0.48	0.44	0.365	0.55	0.43	0.425	0.555	0.5	0.525	0.545	0.545	0.44	0.515	0.605	0.49	0.49
	0.4	0.485	0.665	0.57	0.555	0.51	0.38	0.595	0.45	0.505	0.46	0.53	0.545	0.375	0.5	0.63	0.47	0.39	0.445	0.475	0.425	0.495	0.52	0.54	0.495	0.47	0.435	0.445	0.525	0.415	0.65	0.605	0.535	0.45	0.635	0.61	0.375	0.535	0.535	0.305	0.49
	0.48	0.615	0.58	0.555	0.445	0.535	0.425	0.535	0.43	0.445	0.37	0.485	0.51	0.33	0.42	0.625	0.43	0.5	0.5	0.535	0.465	0.51	0.425	0.44	0.475	0.47	0.59	0.55	0.585	0.41	0.46	0.515	0.575	0.55	0.47	0.585	0.325	0.5	0.47	0.4	0.47
	0.29	0.515	0.555	0.48	0.47	0.445	0.495	0.445	0.455	0.46	0.58	0.505	0.46	0.355	0.6	0.635	0.6	0.325	0.58	0.425	0.585	0.535	0.545	0.505	0.445	0.52	0.51	0.395	0.51	0.405	0.525	0.495	0.49	0.56	0.58	0.465	0.43	0.535	0.535	0.5	0.555
	0.37	0.435	0.575	0.53	0.465	0.57	0.47	0.51	0.595	0.45	0.525	0.51	0.55	0.335	0.61	0.48	0.39	0.505	0.525	0.575	0.5	0.465	0.49	0.405	0.485	0.385	0.42	0.515	0.605	0.375	0.565	0.55	0.565	0.565	0.565	0.49	0.375	0.525	0.58	0.485	0.665
	0.26	0.325	0.53	0.52	0.51	0.405	0.465	0.525	0.545	0.585	0.395	0.605	0.545	0.455	0.545	0.54	0.38	0.33	0.49	0.575	0.65	0.425	0.605	0.49	0.57	0.52	0.395	0.395	0.655	0.295	0.47	0.53	0.58	0.615	0.305	0.475	0.52	0.515	0.6	0.425	0.475
	0.38	0.515	0.57	0.62	0.475	0.49	0.575	0.52	0.53	0.58	0.49	0.515	0.455	0.365	0.44	0.45	0.505	0.44	0.55	0.535	0.485	0.53	0.475	0.615	0.54	0.53	0.35	0.37	0.51	0.57	0.575	0.495	0.49	0.45	0.445	0.415	0.54	0.57	0.375	0.53	0.525
	0.47	0.605	0.52	0.45	0.515	0.43	0.485	0.525	0.53	0.48	0.565	0.505	0.445	0.345	0.57	0.545	0.4	0.415	0.7	0.535	0.465	0.635	0.53	0.51	0.54	0.395	0.415	0.475	0.47	0.46	0.425	0.525	0.53	0.51	0.51	0.36	0.45	0.505	0.55	0.575	0.57
	0.51	0.51	0.57	0.535	0.54	0.515	0.47	0.68	0.53	0.54	0.425	0.55	0.54	0.43	0.48	0.44	0.535	0.42	0.385	0.57	0.42	0.515	0.505	0.43	0.555	0.505	0.485	0.425	0.545	0.505	0.49	0.53	0.575	0.52	0.53	0.5	0.51	0.6	0.515	0.59	0.615
	0.32	0.53	0.58	0.54	0.49	0.395	0.525	0.525	0.455	0.505	0.545	0.5	0.49	0.465	0.415	0.545	0.58	0.435	0.49	0.48	0.49	0.47	0.555	0.425	0.505	0.4	0.435	0.43	0.45	0.46	0.42	0.59	0.405	0.55	0.575	0.655	0.415	0.535	0.48	0.385	0.455
	0.455	0.505	0.56	0.52	0.405	0.465	0.44	0.47	0.555	0.42	0.44	0.525	0.555	0.4	0.45	0.375	0.545	0.38	0.495	0.52	0.46	0.53	0.495	0.455	0.45	0.44	0.41	0.415	0.71	0.41	0.55	0.505	0.485	0.415	0.505	0.445	0.43	0.345	0.475	0.445	0.63
	0.51	0.565	0.495	0.54	0.405	0.445	0.505	0.54	0.655	0.45	0.445	0.515	0.395	0.445	0.515	0.645	0.5	0.37	0.475	0.58	0.585	0.465	0.535	0.535	0.425	0.49	0.44	0.385	0.515	0.505	0.535	0.585	0.45	0.56	0.395	0.525	0.345	0.54	0.555	0.53	0.685
	0.355	0.49	0.415	0.47	0.48	0.355	0.445	0.58	0.455	0.44	0.37	0.475	0.51	0.35	0.495	0.565	0.425	0.305	0.48	0.445	0.53	0.455	0.465	0.38	0.525	0.515	0.365	0.41	0.41	0.395	0.47	0.605	0.47	0.415	0.4	0.565	0.39	0.475	0.46	0.43	0.615
	0.52	0.66	0.59	0.49	0.375	0.545	0.425	0.485	0.585	0.41	0.355	0.425	0.575	0.435	0.43	0.59	0.44	0.37	0.525	0.565	0.475	0.46	0.545	0.53	0.525	0.445	0.36	0.49	0.47	0.345	0.52	0.595	0.61	0.45	0.33	0.635	0.415	0.565	0.425	0.485	0.67
	0.39	0.485	0.505	0.555	0.42	0.575	0.455	0.605	0.58	0.44	0.445	0.465	0.54	0.44	0.605	0.545	0.57	0.515	0.475	0.535	0.64	0.325	0.45	0.58	0.645	0.62	0.36	0.48	0.62	0.535	0.68	0.615	0.495	0.54	0.415	0.505	0.395	0.54	0.52	0.44	0.465
	0.495	0.53	0.555	0.48	0.41	0.48	0.435	0.465	0.48	0.555	0.58	0.62	0.415	0.355	0.44	0.495	0.49	0.425	0.46	0.535	0.425	0.395	0.61	0.475	0.49	0.63	0.56	0.405	0.465	0.435	0.475	0.58	0.575	0.605	0.495	0.445	0.455	0.615	0.565	0.475	0.535
	0.385	0.43	0.69	0.58	0.445	0.42	0.475	0.495	0.495	0.455	0.34	0.44	0.505	0.405	0.435	0.48	0.49	0.47	0.505	0.43	0.51	0.405	0.595	0.58	0.565	0.385	0.46	0.395	0.61	0.505	0.64	0.475	0.555	0.44	0.545	0.585	0.45	0.545	0.475	0.42	0.545
	0.39	0.58	0.55	0.515	0.585	0.42	0.585	0.605	0.48	0.395	0.435	0.465	0.355	0.35	0.485	0.63	0.44	0.365	0.525	0.555	0.505	0.455	0.46	0.42	0.47	0.48	0.35	0.43	0.555	0.525	0.585	0.595	0.455	0.48	0.535	0.5	0.43	0.595	0.36	0.46	0.555
	0.48	0.45	0.455	0.48	0.435	0.425	0.505	0.58	0.57	0.55	0.44	0.485	0.515	0.375	0.375	0.52	0.56	0.305	0.445	0.46	0.46	0.445	0.565	0.48	0.465	0.43	0.41	0.405	0.635	0.475	0.505	0.645	0.59	0.48	0.49	0.545	0.435	0.59	0.48	0.37	0.54
	0.385	0.465	0.5	0.495	0.335	0.34	0.41	0.525	0.62	0.565	0.545	0.46	0.615	0.365	0.525	0.56	0.555	0.495	0.57	0.525	0.52	0.45	0.39	0.42	0.515	0.525	0.41	0.42	0.605	0.415	0.46	0.645	0.43	0.5	0.55	0.415	0.4	0.52	0.575	0.475	0.585
	0.43	0.42	0.5	0.51	0.42	0.49	0.525	0.48	0.57	0.585	0.37	0.655	0.555	0.475	0.515	0.525	0.445	0.47	0.535	0.565	0.375	0.535	0.525	0.575	0.505	0.45	0.495	0.57	0.54	0.43	0.605	0.63	0.48	0.55	0.53	0.47	0.395	0.485	0.455	0.485	0.475
	0.415	0.57	0.49	0.705	0.435	0.525	0.5	0.485	0.44	0.565	0.48	0.45	0.56	0.505	0.485	0.41	0.455	0.51	0.61	0.535	0.54	0.54	0.595	0.585	0.38	0.555	0.4	0.455	0.635	0.38	0.51	0.57	0.495	0.35	0.495	0.555	0.48	0.43	0.545	0.47	0.525
	0.455	0.635	0.545	0.47	0.465	0.47	0.43	0.6	0.55	0.51	0.52	0.635	0.57	0.445	0.565	0.505	0.47	0.44	0.57	0.55	0.445	0.405	0.59	0.52	0.54	0.615	0.48	0.39	0.525	0.395	0.52	0.595	0.51	0.485	0.415	0.61	0.46	0.55	0.59	0.53	0.645
	0.43	0.47	0.58	0.58	0.47	0.57	0.46	0.48	0.445	0.43	0.59	0.445	0.595	0.36	0.475	0.61	0.47	0.455	0.57	0.525	0.475	0.56	0.59	0.545	0.51	0.485	0.395	0.425	0.595	0.425	0.575	0.45	0.405	0.505	0.415	0.37	0.46	0.515	0.59	0.485	0.51
	0.38	0.59	0.65	0.41	0.475	0.375	0.45	0.485	0.43	0.665	0.415	0.485	0.5	0.44	0.55	0.63	0.445	0.43	0.52	0.53	0.585	0.54	0.615	0.67	0.595	0.54	0.415	0.49	0.585	0.62	0.545	0.545	0.605	0.55	0.56	0.455	0.49	0.485	0.575	0.445	0.61
	0.405	0.495	0.565	0.455	0.47	0.425	0.66	0.525	0.62	0.49	0.495	0.595	0.535	0.43	0.645	0.595	0.56	0.435	0.515	0.475	0.625	0.45	0.525	0.315	0.52	0.5	0.43	0.415	0.56	0.36	0.44	0.54	0.49	0.355	0.415	0.475	0.38	0.61	0.525	0.52	0.48
	0.455	0.57	0.45	0.415	0.48	0.47	0.4	0.535	0.575	0.595	0.49	0.53	0.475	0.34	0.41	0.405	0.57	0.515	0.525	0.455	0.515	0.525	0.575	0.49	0.445	0.57	0.51	0.445	0.615	0.46	0.57	0.615	0.54	0.465	0.57	0.515	0.37	0.635	0.405	0.495	0.575
	0.405	0.535	0.565	0.54	0.455	0.43	0.51	0.46	0.635	0.49	0.53	0.42	0.67	0.435	0.525	0.565	0.53	0.365	0.455	0.565	0.475	0.39	0.635	0.455	0.395	0.535	0.38	0.645	0.545	0.54	0.61	0.55	0.52	0.565	0.505	0.525	0.38	0.585	0.505	0.515	0.545
	0.24	0.45	0.635	0.51	0.5	0.42	0.47	0.585	0.495	0.565	0.53	0.36	0.54	0.31	0.33	0.365	0.42	0.39	0.605	0.385	0.465	0.445	0.475	0.535	0.32	0.39	0.425	0.395	0.63	0.395	0.475	0.48	0.45	0.44	0.41	0.595	0.51	0.49	0.515	0.45	0.565
	0.525	0.515	0.48	0.505	0.51	0.44	0.575	0.485	0.49	0.55	0.435	0.505	0.465	0.4	0.685	0.605	0.52	0.37	0.505	0.42	0.47	0.515	0.54	0.5	0.585	0.43	0.495	0.45	0.57	0.485	0.595	0.685	0.57	0.5	0.46	0.56	0.42	0.545	0.425	0.395	0.49
	0.39	0.59	0.67	0.545	0.415	0.525	0.505	0.635	0.595	0.485	0.53	0.42	0.455	0.415	0.5	0.465	0.47	0.515	0.51	0.53	0.575	0.58	0.565	0.64	0.46	0.42	0.46	0.34	0.525	0.43	0.49	0.575	0.475	0.49	0.45	0.495	0.385	0.59	0.525	0.425	0.46
	0.325	0.465	0.54	0.5	0.51	0.395	0.505	0.5	0.63	0.47	0.46	0.445	0.46	0.385	0.47	0.425	0.56	0.215	0.63	0.575	0.44	0.58	0.63	0.58	0.495	0.635	0.315	0.54	0.595	0.325	0.455	0.445	0.415	0.56	0.59	0.53	0.41	0.555	0.495	0.455	0.46
	0.415	0.5	0.525	0.515	0.47	0.465	0.48	0.535	0.475	0.45	0.385	0.56	0.565	0.395	0.495	0.555	0.545	0.365	0.39	0.58	0.62	0.55	0.36	0.57	0.57	0.47	0.35	0.48	0.545	0.545	0.57	0.58	0.595	0.59	0.55	0.52	0.49	0.46	0.625	0.4	0.485
	0.29	0.605	0.52	0.46	0.455	0.45	0.545	0.61	0.445	0.45	0.48	0.47	0.465	0.4	0.55	0.47	0.38	0.415	0.505	0.51	0.45	0.425	0.53	0.56	0.64	0.525	0.375	0.43	0.635	0.48	0.64	0.52	0.485	0.485	0.48	0.525	0.505	0.385	0.495	0.455	0.53

## Sheet: figures6d
time	-1	-0.95	-0.9	-0.85	-0.8	-0.75	-0.7	-0.65	-0.6	-0.55	-0.5	-0.45	-0.4	-0.35	-0.3	-0.25	-0.2	-0.15	-0.1	-0.05	0	0.05	0.1	0.15	0.2	0.25	0.3	0.35	0.4	0.45	0.5	0.55	0.6	0.65	0.7	0.75	0.8	0.85	0.9	0.95	1
phase3	0.555	0.505	0.61	0.63	0.56	0.52	0.525	0.48	0.48	0.635	0.46	0.495	0.53	0.535	0.435	0.42	0.525	0.4	0.435	0.54	0.525	0.585	0.51	0.73	0.55	0.62	0.495	0.545	0.48	0.49	0.585	0.49	0.505	0.635	0.66	0.605	0.5	0.48	0.49	0.53	0.49
	0.42	0.5	0.43	0.565	0.53	0.415	0.46	0.43	0.58	0.515	0.425	0.565	0.555	0.495	0.41	0.465	0.49	0.485	0.395	0.56	0.4	0.58	0.59	0.735	0.805	0.64	0.465	0.635	0.56	0.495	0.695	0.55	0.58	0.6	0.58	0.645	0.44	0.545	0.52	0.485	0.625
	0.495	0.4	0.45	0.495	0.41	0.59	0.655	0.5	0.465	0.6	0.46	0.46	0.575	0.74	0.36	0.515	0.495	0.445	0.335	0.615	0.51	0.58	0.56	0.785	0.725	0.52	0.655	0.51	0.595	0.495	0.645	0.415	0.59	0.425	0.53	0.56	0.405	0.53	0.545	0.43	0.46
	0.44	0.57	0.375	0.52	0.425	0.565	0.45	0.475	0.55	0.445	0.515	0.56	0.485	0.605	0.425	0.51	0.465	0.44	0.44	0.515	0.52	0.68	0.565	0.68	0.615	0.68	0.41	0.61	0.55	0.485	0.59	0.505	0.64	0.495	0.58	0.48	0.535	0.475	0.515	0.56	0.46
	0.485	0.42	0.445	0.62	0.535	0.535	0.6	0.36	0.57	0.675	0.42	0.53	0.58	0.555	0.52	0.38	0.43	0.485	0.4	0.625	0.41	0.695	0.545	0.755	0.65	0.655	0.535	0.62	0.545	0.49	0.69	0.455	0.605	0.61	0.63	0.515	0.45	0.48	0.565	0.44	0.48
	0.395	0.42	0.45	0.615	0.485	0.54	0.515	0.445	0.555	0.51	0.35	0.525	0.535	0.51	0.5	0.53	0.54	0.52	0.285	0.505	0.385	0.645	0.61	0.725	0.615	0.7	0.555	0.545	0.505	0.39	0.655	0.38	0.54	0.56	0.675	0.58	0.51	0.455	0.495	0.455	0.61
	0.47	0.545	0.675	0.6	0.555	0.48	0.475	0.375	0.515	0.61	0.52	0.435	0.53	0.54	0.345	0.325	0.52	0.37	0.41	0.535	0.385	0.59	0.57	0.76	0.665	0.585	0.51	0.545	0.555	0.615	0.585	0.46	0.64	0.565	0.595	0.64	0.47	0.61	0.61	0.56	0.51
	0.45	0.495	0.42	0.595	0.465	0.535	0.515	0.485	0.54	0.585	0.48	0.49	0.56	0.57	0.37	0.54	0.465	0.38	0.355	0.525	0.49	0.64	0.445	0.695	0.67	0.505	0.545	0.455	0.475	0.405	0.685	0.47	0.735	0.5	0.65	0.495	0.5	0.57	0.545	0.44	0.54
	0.44	0.51	0.44	0.5	0.57	0.41	0.475	0.415	0.58	0.495	0.405	0.525	0.635	0.445	0.43	0.55	0.445	0.45	0.485	0.53	0.44	0.685	0.525	0.785	0.7	0.725	0.585	0.54	0.495	0.385	0.585	0.39	0.47	0.56	0.51	0.555	0.49	0.52	0.65	0.495	0.465
	0.44	0.35	0.48	0.44	0.585	0.4	0.595	0.48	0.515	0.565	0.55	0.425	0.595	0.56	0.48	0.325	0.52	0.425	0.415	0.585	0.385	0.6	0.53	0.49	0.645	0.58	0.575	0.48	0.445	0.53	0.63	0.425	0.61	0.555	0.56	0.595	0.58	0.54	0.445	0.38	0.63
	0.6	0.425	0.49	0.485	0.515	0.38	0.585	0.465	0.4	0.52	0.51	0.53	0.48	0.49	0.39	0.5	0.47	0.4	0.43	0.63	0.405	0.67	0.525	0.73	0.69	0.5	0.5	0.475	0.505	0.4	0.595	0.42	0.565	0.6	0.465	0.58	0.39	0.675	0.615	0.52	0.49
	0.445	0.495	0.57	0.53	0.495	0.49	0.495	0.47	0.52	0.46	0.52	0.52	0.615	0.545	0.455	0.505	0.505	0.415	0.435	0.57	0.48	0.52	0.475	0.725	0.595	0.585	0.465	0.445	0.51	0.465	0.68	0.365	0.655	0.555	0.54	0.57	0.52	0.565	0.465	0.5	0.565
	0.44	0.615	0.47	0.535	0.545	0.505	0.56	0.505	0.425	0.545	0.495	0.63	0.54	0.475	0.36	0.345	0.485	0.5	0.42	0.43	0.44	0.675	0.485	0.695	0.65	0.58	0.55	0.505	0.54	0.5	0.62	0.4	0.68	0.415	0.56	0.56	0.435	0.615	0.55	0.555	0.48
	0.4	0.455	0.48	0.58	0.46	0.38	0.535	0.545	0.515	0.37	0.45	0.625	0.505	0.495	0.395	0.455	0.525	0.45	0.38	0.52	0.515	0.72	0.545	0.82	0.67	0.65	0.525	0.545	0.53	0.63	0.705	0.39	0.715	0.54	0.59	0.585	0.49	0.66	0.465	0.565	0.495
	0.38	0.495	0.475	0.59	0.475	0.47	0.595	0.375	0.63	0.61	0.475	0.415	0.585	0.615	0.475	0.415	0.5	0.465	0.46	0.47	0.445	0.67	0.53	0.83	0.655	0.605	0.565	0.34	0.515	0.56	0.685	0.455	0.705	0.56	0.505	0.59	0.43	0.62	0.62	0.515	0.485
	0.395	0.505	0.46	0.53	0.415	0.44	0.605	0.52	0.59	0.54	0.38	0.515	0.55	0.485	0.455	0.365	0.595	0.415	0.44	0.485	0.565	0.66	0.465	0.75	0.715	0.63	0.59	0.535	0.575	0.545	0.545	0.44	0.62	0.57	0.505	0.57	0.49	0.635	0.525	0.54	0.525
	0.43	0.525	0.405	0.505	0.47	0.505	0.62	0.465	0.525	0.42	0.515	0.475	0.69	0.51	0.355	0.425	0.485	0.475	0.37	0.505	0.35	0.635	0.625	0.78	0.75	0.615	0.6	0.505	0.5	0.55	0.62	0.405	0.505	0.47	0.51	0.655	0.52	0.555	0.515	0.425	0.54
	0.545	0.44	0.44	0.44	0.55	0.48	0.6	0.475	0.565	0.58	0.34	0.47	0.65	0.535	0.49	0.445	0.505	0.405	0.445	0.43	0.455	0.695	0.48	0.655	0.75	0.66	0.465	0.535	0.505	0.47	0.67	0.52	0.585	0.55	0.535	0.59	0.475	0.44	0.63	0.465	0.505
	0.47	0.6	0.56	0.59	0.465	0.54	0.545	0.39	0.675	0.455	0.525	0.455	0.605	0.56	0.44	0.46	0.41	0.48	0.425	0.535	0.345	0.57	0.63	0.705	0.73	0.605	0.54	0.495	0.56	0.535	0.645	0.42	0.675	0.68	0.575	0.525	0.685	0.48	0.485	0.5	0.515
	0.44	0.56	0.58	0.575	0.45	0.53	0.46	0.5	0.575	0.54	0.61	0.57	0.54	0.54	0.405	0.46	0.47	0.355	0.525	0.535	0.425	0.665	0.63	0.72	0.73	0.65	0.535	0.485	0.5	0.545	0.65	0.405	0.7	0.55	0.52	0.525	0.505	0.54	0.545	0.59	0.605
	0.32	0.42	0.495	0.555	0.51	0.515	0.57	0.335	0.465	0.495	0.495	0.475	0.585	0.505	0.45	0.51	0.585	0.475	0.355	0.49	0.44	0.635	0.52	0.695	0.8	0.62	0.54	0.405	0.46	0.495	0.695	0.515	0.51	0.48	0.57	0.615	0.46	0.51	0.485	0.53	0.485
	0.495	0.48	0.515	0.49	0.555	0.385	0.57	0.54	0.51	0.59	0.565	0.55	0.59	0.555	0.41	0.44	0.445	0.375	0.415	0.555	0.4	0.655	0.575	0.75	0.805	0.57	0.455	0.515	0.52	0.46	0.665	0.475	0.635	0.45	0.555	0.575	0.46	0.63	0.435	0.45	0.545
	0.445	0.38	0.465	0.475	0.53	0.335	0.535	0.55	0.445	0.45	0.39	0.515	0.56	0.615	0.28	0.29	0.505	0.435	0.45	0.515	0.425	0.605	0.535	0.74	0.725	0.5	0.43	0.54	0.515	0.57	0.63	0.415	0.54	0.615	0.55	0.495	0.48	0.63	0.595	0.43	0.52
	0.475	0.415	0.615	0.535	0.475	0.42	0.5	0.465	0.575	0.465	0.46	0.49	0.58	0.455	0.38	0.515	0.505	0.375	0.32	0.575	0.39	0.77	0.595	0.81	0.715	0.705	0.565	0.535	0.485	0.505	0.615	0.565	0.71	0.625	0.54	0.61	0.595	0.45	0.57	0.58	0.575
	0.55	0.515	0.51	0.55	0.505	0.48	0.59	0.54	0.405	0.51	0.595	0.485	0.54	0.65	0.54	0.45	0.505	0.51	0.4	0.505	0.42	0.66	0.595	0.69	0.665	0.765	0.545	0.485	0.415	0.595	0.635	0.475	0.55	0.57	0.44	0.525	0.595	0.58	0.4	0.465	0.635
	0.48	0.45	0.37	0.495	0.545	0.52	0.53	0.43	0.425	0.49	0.46	0.445	0.51	0.545	0.485	0.37	0.575	0.54	0.375	0.575	0.36	0.715	0.705	0.75	0.75	0.545	0.485	0.485	0.515	0.445	0.6	0.425	0.685	0.48	0.58	0.555	0.54	0.52	0.485	0.465	0.595
	0.405	0.47	0.51	0.56	0.49	0.53	0.54	0.58	0.465	0.49	0.49	0.5	0.655	0.555	0.44	0.545	0.425	0.5	0.425	0.535	0.445	0.755	0.565	0.78	0.79	0.76	0.47	0.525	0.435	0.42	0.755	0.475	0.52	0.55	0.455	0.64	0.61	0.515	0.445	0.455	0.48
	0.505	0.56	0.45	0.6	0.465	0.32	0.61	0.54	0.52	0.58	0.495	0.59	0.425	0.48	0.34	0.39	0.47	0.47	0.495	0.625	0.49	0.63	0.55	0.65	0.66	0.51	0.43	0.43	0.67	0.43	0.735	0.47	0.54	0.63	0.535	0.555	0.565	0.535	0.57	0.425	0.59
	0.54	0.455	0.57	0.525	0.39	0.49	0.615	0.515	0.625	0.59	0.575	0.47	0.595	0.48	0.45	0.445	0.595	0.37	0.325	0.545	0.415	0.655	0.53	0.725	0.625	0.7	0.6	0.475	0.62	0.58	0.7	0.465	0.645	0.65	0.52	0.495	0.61	0.56	0.49	0.485	0.47
	0.485	0.5	0.615	0.6	0.505	0.47	0.66	0.575	0.415	0.59	0.515	0.415	0.69	0.59	0.49	0.41	0.53	0.415	0.515	0.61	0.44	0.63	0.49	0.825	0.73	0.61	0.475	0.46	0.5	0.515	0.595	0.505	0.665	0.585	0.525	0.715	0.42	0.595	0.535	0.545	0.525
	0.38	0.48	0.36	0.63	0.425	0.595	0.57	0.41	0.445	0.53	0.435	0.495	0.52	0.59	0.44	0.41	0.58	0.535	0.34	0.52	0.5	0.69	0.51	0.7	0.725	0.525	0.47	0.595	0.515	0.45	0.645	0.475	0.62	0.605	0.59	0.57	0.44	0.585	0.51	0.445	0.575
	0.55	0.475	0.49	0.595	0.575	0.5	0.655	0.455	0.52	0.53	0.505	0.575	0.645	0.555	0.49	0.405	0.495	0.35	0.515	0.62	0.42	0.65	0.465	0.745	0.61	0.495	0.525	0.515	0.63	0.52	0.47	0.515	0.725	0.575	0.52	0.535	0.505	0.705	0.605	0.36	0.47
	0.32	0.435	0.45	0.56	0.43	0.415	0.455	0.455	0.57	0.63	0.595	0.635	0.47	0.43	0.37	0.37	0.45	0.415	0.515	0.52	0.49	0.635	0.56	0.825	0.81	0.615	0.49	0.565	0.525	0.535	0.635	0.48	0.635	0.595	0.545	0.665	0.545	0.62	0.45	0.53	0.595
	0.445	0.495	0.54	0.56	0.42	0.435	0.495	0.465	0.45	0.54	0.47	0.495	0.525	0.56	0.345	0.45	0.49	0.515	0.495	0.49	0.475	0.56	0.485	0.81	0.625	0.595	0.5	0.46	0.64	0.435	0.555	0.52	0.695	0.5	0.605	0.59	0.495	0.625	0.57	0.535	0.475
	0.505	0.445	0.37	0.64	0.495	0.58	0.585	0.48	0.495	0.505	0.42	0.535	0.545	0.615	0.54	0.49	0.57	0.48	0.43	0.53	0.49	0.715	0.65	0.665	0.74	0.635	0.545	0.6	0.5	0.65	0.565	0.53	0.505	0.63	0.7	0.495	0.47	0.615	0.65	0.595	0.48
	0.435	0.405	0.43	0.47	0.455	0.475	0.54	0.405	0.565	0.57	0.44	0.435	0.495	0.555	0.45	0.45	0.555	0.48	0.47	0.405	0.415	0.705	0.65	0.8	0.815	0.655	0.6	0.565	0.53	0.555	0.69	0.455	0.65	0.605	0.495	0.58	0.485	0.53	0.47	0.525	0.525
	0.43	0.415	0.585	0.54	0.48	0.53	0.575	0.39	0.61	0.57	0.525	0.495	0.525	0.605	0.435	0.345	0.475	0.45	0.375	0.545	0.5	0.705	0.555	0.73	0.73	0.625	0.6	0.48	0.47	0.51	0.7	0.505	0.68	0.51	0.675	0.545	0.595	0.5	0.425	0.235	0.56
	0.52	0.41	0.405	0.565	0.51	0.45	0.55	0.54	0.53	0.51	0.47	0.415	0.5	0.565	0.41	0.42	0.52	0.485	0.535	0.47	0.45	0.745	0.59	0.815	0.79	0.645	0.475	0.47	0.62	0.515	0.725	0.48	0.49	0.6	0.56	0.505	0.59	0.645	0.58	0.54	0.59
	0.445	0.495	0.455	0.605	0.455	0.52	0.57	0.46	0.51	0.56	0.63	0.61	0.655	0.535	0.45	0.365	0.495	0.565	0.385	0.575	0.385	0.615	0.59	0.76	0.695	0.53	0.615	0.475	0.445	0.51	0.605	0.46	0.69	0.54	0.45	0.57	0.5	0.595	0.485	0.4	0.57
	0.445	0.395	0.375	0.505	0.585	0.465	0.595	0.44	0.535	0.435	0.535	0.52	0.545	0.55	0.365	0.515	0.51	0.45	0.42	0.505	0.425	0.66	0.565	0.8	0.74	0.62	0.535	0.465	0.505	0.48	0.455	0.505	0.61	0.58	0.57	0.485	0.47	0.645	0.58	0.46	0.57
	0.545	0.525	0.535	0.66	0.52	0.39	0.585	0.49	0.625	0.485	0.58	0.5	0.58	0.675	0.49	0.515	0.43	0.435	0.375	0.63	0.4	0.71	0.515	0.785	0.635	0.66	0.505	0.475	0.585	0.49	0.635	0.37	0.655	0.425	0.38	0.61	0.425	0.64	0.54	0.595	0.565
	0.425	0.455	0.48	0.645	0.425	0.555	0.595	0.475	0.505	0.5	0.495	0.53	0.605	0.525	0.405	0.49	0.535	0.465	0.36	0.495	0.39	0.55	0.575	0.745	0.695	0.705	0.56	0.465	0.46	0.49	0.615	0.39	0.7	0.56	0.61	0.515	0.54	0.535	0.565	0.515	0.54
	0.475	0.465	0.47	0.7	0.48	0.435	0.455	0.375	0.495	0.405	0.49	0.57	0.585	0.51	0.465	0.405	0.465	0.42	0.56	0.55	0.39	0.63	0.525	0.76	0.725	0.56	0.55	0.455	0.545	0.395	0.64	0.605	0.525	0.52	0.57	0.51	0.55	0.545	0.64	0.495	0.615
	0.42	0.485	0.385	0.6	0.515	0.455	0.57	0.53	0.43	0.45	0.45	0.555	0.615	0.565	0.455	0.42	0.43	0.545	0.4	0.49	0.465	0.495	0.555	0.78	0.8	0.56	0.57	0.535	0.455	0.58	0.635	0.435	0.67	0.605	0.505	0.595	0.47	0.6	0.535	0.465	0.545
	0.52	0.42	0.48	0.6	0.59	0.5	0.58	0.52	0.535	0.445	0.475	0.455	0.625	0.68	0.445	0.42	0.525	0.625	0.37	0.54	0.53	0.62	0.57	0.805	0.81	0.64	0.53	0.525	0.51	0.48	0.655	0.545	0.61	0.69	0.62	0.645	0.565	0.51	0.58	0.565	0.44
	0.515	0.595	0.51	0.575	0.56	0.535	0.515	0.47	0.59	0.48	0.525	0.575	0.5	0.545	0.42	0.355	0.575	0.55	0.39	0.49	0.37	0.535	0.67	0.735	0.72	0.71	0.605	0.565	0.51	0.49	0.725	0.5	0.36	0.66	0.685	0.53	0.515	0.59	0.495	0.615	0.46
	0.475	0.44	0.645	0.52	0.575	0.465	0.64	0.48	0.525	0.56	0.555	0.535	0.525	0.675	0.465	0.42	0.5	0.47	0.355	0.605	0.445	0.595	0.55	0.7	0.625	0.62	0.455	0.555	0.43	0.48	0.61	0.505	0.605	0.605	0.625	0.49	0.535	0.5	0.58	0.49	0.51
	0.435	0.41	0.485	0.525	0.47	0.515	0.52	0.49	0.585	0.51	0.53	0.615	0.53	0.485	0.4	0.51	0.5	0.405	0.385	0.45	0.44	0.685	0.525	0.82	0.64	0.58	0.495	0.595	0.445	0.54	0.565	0.385	0.54	0.59	0.71	0.63	0.515	0.495	0.55	0.435	0.595
	0.59	0.51	0.535	0.575	0.495	0.415	0.475	0.515	0.53	0.585	0.45	0.525	0.55	0.545	0.42	0.355	0.535	0.475	0.295	0.51	0.45	0.68	0.62	0.745	0.75	0.525	0.39	0.605	0.46	0.51	0.605	0.55	0.55	0.525	0.59	0.62	0.47	0.63	0.515	0.55	0.495
	0.48	0.46	0.475	0.58	0.575	0.53	0.575	0.45	0.645	0.425	0.375	0.64	0.43	0.58	0.5	0.475	0.545	0.44	0.51	0.605	0.505	0.63	0.56	0.705	0.7	0.645	0.495	0.47	0.505	0.555	0.69	0.38	0.635	0.66	0.625	0.445	0.605	0.47	0.58	0.355	0.525
	0.54	0.5	0.515	0.585	0.465	0.435	0.635	0.335	0.635	0.445	0.605	0.58	0.495	0.465	0.48	0.585	0.405	0.355	0.375	0.595	0.5	0.625	0.65	0.715	0.61	0.635	0.505	0.545	0.595	0.565	0.585	0.515	0.645	0.555	0.575	0.5	0.555	0.515	0.37	0.505	0.445
	0.45	0.38	0.415	0.555	0.555	0.39	0.525	0.505	0.555	0.45	0.57	0.55	0.55	0.495	0.3	0.445	0.465	0.505	0.395	0.585	0.475	0.69	0.63	0.805	0.61	0.59	0.41	0.5	0.465	0.425	0.585	0.425	0.53	0.515	0.53	0.515	0.505	0.505	0.525	0.52	0.545
	0.475	0.535	0.495	0.575	0.445	0.43	0.485	0.555	0.615	0.515	0.47	0.51	0.645	0.51	0.48	0.4	0.535	0.41	0.435	0.6	0.425	0.71	0.59	0.73	0.61	0.7	0.47	0.56	0.57	0.47	0.63	0.48	0.62	0.61	0.505	0.505	0.535	0.615	0.515	0.465	0.485
	0.42	0.405	0.455	0.545	0.475	0.445	0.675	0.47	0.52	0.605	0.475	0.54	0.575	0.655	0.49	0.57	0.49	0.375	0.435	0.5	0.455	0.68	0.56	0.77	0.605	0.505	0.575	0.595	0.58	0.52	0.6	0.445	0.65	0.545	0.62	0.47	0.395	0.545	0.515	0.34	0.475
	0.495	0.48	0.48	0.535	0.52	0.465	0.65	0.49	0.595	0.61	0.485	0.515	0.59	0.54	0.48	0.37	0.465	0.42	0.405	0.595	0.435	0.65	0.62	0.68	0.635	0.66	0.43	0.545	0.525	0.51	0.655	0.44	0.595	0.515	0.53	0.61	0.425	0.645	0.445	0.535	0.495
	0.515	0.52	0.5	0.61	0.495	0.655	0.625	0.45	0.485	0.43	0.53	0.515	0.535	0.54	0.43	0.43	0.47	0.405	0.475	0.565	0.435	0.675	0.62	0.74	0.635	0.505	0.485	0.49	0.61	0.605	0.615	0.42	0.495	0.47	0.52	0.57	0.53	0.555	0.505	0.465	0.565
	0.5	0.46	0.51	0.52	0.575	0.45	0.54	0.39	0.57	0.47	0.525	0.575	0.645	0.53	0.395	0.495	0.535	0.465	0.42	0.52	0.455	0.67	0.62	0.83	0.725	0.73	0.56	0.425	0.55	0.55	0.555	0.355	0.66	0.565	0.555	0.505	0.495	0.56	0.59	0.555	0.5
	0.43	0.5	0.49	0.44	0.485	0.47	0.605	0.425	0.485	0.475	0.545	0.555	0.57	0.585	0.395	0.47	0.555	0.53	0.43	0.52	0.485	0.74	0.525	0.72	0.735	0.6	0.365	0.415	0.53	0.52	0.565	0.48	0.695	0.455	0.45	0.585	0.435	0.495	0.54	0.49	0.4
	0.44	0.41	0.4	0.635	0.485	0.475	0.545	0.525	0.495	0.375	0.57	0.58	0.595	0.525	0.42	0.42	0.465	0.565	0.43	0.475	0.5	0.695	0.52	0.765	0.7	0.66	0.555	0.485	0.435	0.575	0.61	0.495	0.635	0.515	0.575	0.545	0.47	0.585	0.51	0.46	0.63
	0.375	0.635	0.555	0.72	0.58	0.41	0.605	0.36	0.49	0.59	0.56	0.535	0.565	0.615	0.305	0.435	0.55	0.515	0.445	0.46	0.38	0.705	0.51	0.74	0.68	0.545	0.515	0.535	0.55	0.405	0.695	0.545	0.61	0.62	0.5	0.63	0.595	0.585	0.485	0.48	0.455
	0.47	0.425	0.37	0.56	0.405	0.51	0.565	0.475	0.64	0.555	0.485	0.595	0.66	0.445	0.455	0.485	0.415	0.45	0.42	0.63	0.475	0.64	0.465	0.785	0.715	0.66	0.445	0.44	0.485	0.37	0.695	0.345	0.655	0.57	0.535	0.6	0.645	0.585	0.585	0.55	0.39
	0.41	0.415	0.43	0.58	0.48	0.47	0.535	0.4	0.595	0.54	0.415	0.63	0.595	0.595	0.41	0.52	0.545	0.42	0.44	0.45	0.38	0.605	0.545	0.835	0.765	0.63	0.495	0.505	0.435	0.47	0.655	0.53	0.62	0.695	0.575	0.6	0.55	0.6	0.655	0.545	0.565
	0.45	0.44	0.375	0.495	0.505	0.45	0.55	0.5	0.595	0.52	0.55	0.545	0.535	0.535	0.535	0.485	0.42	0.45	0.385	0.49	0.545	0.605	0.59	0.8	0.81	0.635	0.485	0.55	0.6	0.545	0.58	0.39	0.58	0.64	0.555	0.55	0.405	0.485	0.49	0.525	0.47
	0.41	0.565	0.58	0.64	0.51	0.42	0.53	0.42	0.485	0.615	0.46	0.535	0.58	0.585	0.49	0.47	0.465	0.385	0.45	0.56	0.475	0.58	0.525	0.77	0.835	0.56	0.445	0.58	0.53	0.555	0.715	0.575	0.6	0.5	0.665	0.62	0.45	0.565	0.52	0.43	0.435
	0.455	0.475	0.585	0.605	0.51	0.615	0.585	0.45	0.495	0.53	0.56	0.49	0.585	0.565	0.395	0.48	0.45	0.465	0.405	0.555	0.41	0.74	0.57	0.825	0.75	0.53	0.53	0.575	0.565	0.54	0.56	0.505	0.645	0.71	0.58	0.69	0.445	0.65	0.585	0.53	0.55
	0.29	0.31	0.595	0.63	0.57	0.485	0.63	0.595	0.545	0.48	0.495	0.57	0.52	0.635	0.44	0.56	0.445	0.43	0.47	0.6	0.48	0.6	0.505	0.83	0.55	0.66	0.495	0.46	0.51	0.535	0.57	0.37	0.59	0.56	0.645	0.5	0.55	0.47	0.51	0.455	0.58
	0.365	0.42	0.315	0.53	0.495	0.43	0.545	0.51	0.55	0.48	0.45	0.56	0.48	0.57	0.395	0.455	0.5	0.45	0.37	0.6	0.475	0.725	0.51	0.775	0.6	0.525	0.495	0.46	0.51	0.54	0.61	0.43	0.64	0.55	0.635	0.45	0.44	0.675	0.515	0.515	0.46
	0.45	0.53	0.53	0.485	0.455	0.515	0.675	0.31	0.48	0.5	0.35	0.49	0.615	0.465	0.385	0.36	0.5	0.525	0.435	0.51	0.465	0.66	0.57	0.75	0.79	0.49	0.41	0.445	0.445	0.505	0.635	0.4	0.705	0.64	0.525	0.505	0.545	0.585	0.57	0.515	0.505
	0.41	0.54	0.38	0.425	0.44	0.505	0.53	0.45	0.635	0.63	0.52	0.605	0.53	0.56	0.395	0.46	0.48	0.415	0.395	0.535	0.445	0.57	0.615	0.785	0.82	0.665	0.445	0.51	0.54	0.52	0.705	0.51	0.695	0.61	0.565	0.51	0.485	0.555	0.46	0.59	0.58
	0.485	0.44	0.475	0.585	0.395	0.46	0.61	0.48	0.515	0.575	0.51	0.54	0.595	0.525	0.445	0.355	0.59	0.45	0.485	0.415	0.54	0.6	0.595	0.7	0.775	0.53	0.45	0.545	0.57	0.61	0.665	0.455	0.655	0.595	0.645	0.605	0.55	0.65	0.48	0.625	0.55
	0.46	0.45	0.36	0.52	0.425	0.44	0.55	0.525	0.51	0.53	0.545	0.545	0.52	0.55	0.42	0.31	0.58	0.54	0.39	0.55	0.39	0.665	0.58	0.715	0.705	0.57	0.455	0.525	0.53	0.505	0.69	0.45	0.645	0.625	0.585	0.54	0.505	0.56	0.33	0.485	0.575
	0.54	0.505	0.495	0.59	0.48	0.45	0.675	0.5	0.61	0.535	0.55	0.53	0.555	0.59	0.385	0.415	0.41	0.35	0.38	0.6	0.385	0.68	0.63	0.73	0.66	0.63	0.455	0.505	0.545	0.545	0.55	0.415	0.595	0.625	0.31	0.585	0.645	0.545	0.625	0.48	0.4
	0.41	0.465	0.545	0.55	0.6	0.38	0.63	0.36	0.46	0.49	0.44	0.53	0.57	0.47	0.36	0.46	0.48	0.5	0.39	0.565	0.45	0.705	0.58	0.685	0.71	0.455	0.48	0.415	0.565	0.425	0.62	0.42	0.59	0.615	0.48	0.445	0.54	0.63	0.63	0.48	0.475
	0.425	0.515	0.495	0.465	0.46	0.525	0.575	0.465	0.52	0.435	0.51	0.595	0.545	0.485	0.485	0.45	0.435	0.43	0.405	0.6	0.485	0.695	0.49	0.725	0.775	0.645	0.54	0.45	0.38	0.45	0.645	0.555	0.55	0.545	0.61	0.62	0.555	0.525	0.48	0.51	0.53
	0.48	0.505	0.57	0.565	0.615	0.465	0.525	0.52	0.605	0.54	0.34	0.445	0.58	0.58	0.515	0.49	0.58	0.495	0.45	0.555	0.465	0.715	0.48	0.78	0.595	0.61	0.53	0.53	0.455	0.56	0.7	0.44	0.72	0.605	0.485	0.5	0.48	0.745	0.51	0.49	0.445
	0.445	0.5	0.44	0.565	0.55	0.425	0.54	0.46	0.53	0.43	0.495	0.505	0.605	0.67	0.465	0.51	0.6	0.455	0.415	0.49	0.46	0.565	0.5	0.82	0.72	0.675	0.605	0.53	0.55	0.465	0.575	0.44	0.695	0.63	0.66	0.695	0.495	0.585	0.6	0.51	0.415
	0.36	0.505	0.47	0.565	0.43	0.46	0.47	0.44	0.645	0.5	0.56	0.565	0.525	0.565	0.515	0.52	0.56	0.54	0.4	0.53	0.58	0.66	0.635	0.695	0.68	0.535	0.47	0.52	0.56	0.61	0.69	0.41	0.68	0.475	0.635	0.56	0.515	0.55	0.505	0.545	0.53
	0.59	0.365	0.54	0.655	0.515	0.56	0.515	0.43	0.575	0.415	0.495	0.48	0.5	0.525	0.48	0.44	0.56	0.42	0.41	0.53	0.45	0.61	0.53	0.795	0.765	0.75	0.485	0.41	0.44	0.54	0.725	0.43	0.59	0.655	0.535	0.62	0.57	0.625	0.565	0.42	0.585
	0.435	0.515	0.415	0.53	0.345	0.51	0.575	0.41	0.61	0.465	0.485	0.5	0.595	0.52	0.355	0.4	0.55	0.505	0.37	0.565	0.42	0.705	0.58	0.79	0.685	0.575	0.41	0.545	0.39	0.42	0.695	0.38	0.71	0.49	0.465	0.465	0.505	0.575	0.505	0.48	0.54
	0.43	0.455	0.35	0.555	0.425	0.48	0.53	0.435	0.55	0.45	0.44	0.545	0.565	0.585	0.465	0.52	0.41	0.425	0.46	0.545	0.39	0.72	0.545	0.77	0.685	0.58	0.565	0.51	0.55	0.53	0.545	0.445	0.665	0.595	0.525	0.625	0.395	0.63	0.52	0.575	0.505
	0.55	0.395	0.445	0.45	0.565	0.485	0.62	0.435	0.575	0.505	0.605	0.55	0.58	0.55	0.425	0.465	0.475	0.47	0.4	0.605	0.425	0.655	0.665	0.71	0.72	0.6	0.52	0.535	0.57	0.565	0.64	0.41	0.575	0.59	0.66	0.445	0.53	0.445	0.515	0.47	0.565
	0.42	0.445	0.475	0.625	0.415	0.47	0.6	0.495	0.515	0.54	0.56	0.525	0.455	0.605	0.495	0.47	0.625	0.47	0.485	0.42	0.515	0.685	0.595	0.75	0.74	0.635	0.655	0.525	0.445	0.48	0.665	0.51	0.675	0.655	0.6	0.6	0.455	0.59	0.64	0.5	0.47
	0.41	0.47	0.42	0.57	0.455	0.5	0.51	0.55	0.58	0.54	0.46	0.525	0.48	0.63	0.37	0.385	0.385	0.455	0.365	0.425	0.375	0.665	0.62	0.88	0.7	0.66	0.57	0.48	0.435	0.57	0.665	0.5	0.615	0.685	0.47	0.59	0.44	0.665	0.57	0.395	0.545
	0.425	0.42	0.46	0.615	0.58	0.465	0.51	0.565	0.565	0.56	0.575	0.61	0.53	0.585	0.41	0.4	0.525	0.545	0.415	0.575	0.385	0.73	0.505	0.795	0.66	0.685	0.45	0.42	0.445	0.435	0.535	0.465	0.675	0.555	0.58	0.625	0.495	0.595	0.525	0.49	0.525
	0.5	0.47	0.44	0.515	0.47	0.485	0.61	0.515	0.475	0.49	0.48	0.495	0.565	0.465	0.395	0.355	0.41	0.365	0.39	0.625	0.4	0.7	0.57	0.815	0.765	0.665	0.43	0.535	0.465	0.48	0.635	0.545	0.495	0.565	0.45	0.55	0.58	0.455	0.655	0.52	0.545
	0.535	0.535	0.49	0.605	0.43	0.425	0.55	0.43	0.48	0.53	0.5	0.505	0.53	0.475	0.34	0.44	0.545	0.45	0.42	0.59	0.5	0.705	0.51	0.715	0.745	0.58	0.43	0.595	0.54	0.47	0.61	0.47	0.575	0.61	0.575	0.55	0.57	0.625	0.595	0.465	0.47
	0.535	0.45	0.44	0.485	0.565	0.45	0.675	0.405	0.56	0.51	0.535	0.54	0.605	0.585	0.49	0.46	0.385	0.485	0.445	0.575	0.425	0.545	0.585	0.71	0.74	0.59	0.465	0.48	0.525	0.59	0.675	0.45	0.465	0.52	0.5	0.585	0.5	0.66	0.375	0.62	0.51
	0.475	0.505	0.535	0.455	0.475	0.395	0.605	0.4	0.44	0.58	0.335	0.6	0.505	0.5	0.375	0.475	0.555	0.385	0.515	0.575	0.43	0.605	0.59	0.695	0.63	0.665	0.475	0.61	0.405	0.425	0.57	0.415	0.7	0.51	0.56	0.515	0.56	0.625	0.585	0.565	0.51
	0.47	0.445	0.56	0.665	0.495	0.4	0.58	0.405	0.62	0.485	0.455	0.465	0.585	0.51	0.35	0.49	0.445	0.54	0.375	0.42	0.555	0.615	0.585	0.82	0.76	0.685	0.495	0.485	0.535	0.515	0.69	0.385	0.64	0.65	0.43	0.565	0.525	0.615	0.485	0.525	0.53
	0.385	0.525	0.44	0.62	0.425	0.47	0.63	0.555	0.68	0.495	0.47	0.555	0.65	0.565	0.385	0.435	0.465	0.495	0.495	0.56	0.415	0.625	0.575	0.75	0.78	0.62	0.625	0.455	0.525	0.445	0.64	0.58	0.665	0.66	0.585	0.6	0.495	0.59	0.385	0.53	0.615
	0.535	0.405	0.515	0.53	0.475	0.405	0.65	0.435	0.475	0.52	0.485	0.61	0.56	0.675	0.425	0.515	0.54	0.47	0.35	0.51	0.5	0.605	0.495	0.835	0.705	0.715	0.44	0.46	0.54	0.56	0.575	0.525	0.65	0.61	0.555	0.575	0.5	0.52	0.545	0.55	0.435
	0.425	0.445	0.5	0.57	0.435	0.53	0.62	0.515	0.645	0.545	0.5	0.4	0.505	0.505	0.39	0.445	0.495	0.57	0.485	0.51	0.49	0.69	0.42	0.79	0.725	0.55	0.565	0.555	0.4	0.385	0.655	0.52	0.635	0.595	0.57	0.61	0.56	0.46	0.415	0.41	0.56
	0.495	0.39	0.49	0.57	0.555	0.45	0.665	0.5	0.57	0.42	0.47	0.625	0.525	0.475	0.47	0.385	0.53	0.515	0.38	0.51	0.39	0.7	0.5	0.67	0.615	0.55	0.415	0.535	0.445	0.48	0.45	0.465	0.545	0.55	0.55	0.645	0.505	0.55	0.475	0.415	0.615
	0.39	0.475	0.445	0.535	0.525	0.395	0.545	0.555	0.56	0.575	0.445	0.475	0.54	0.47	0.355	0.44	0.49	0.475	0.385	0.445	0.445	0.515	0.495	0.79	0.72	0.585	0.555	0.535	0.62	0.575	0.565	0.435	0.53	0.535	0.56	0.57	0.415	0.525	0.44	0.34	0.505
	0.415	0.475	0.485	0.46	0.48	0.48	0.535	0.405	0.575	0.595	0.475	0.55	0.64	0.48	0.465	0.505	0.48	0.34	0.385	0.52	0.41	0.68	0.675	0.755	0.735	0.725	0.44	0.54	0.605	0.555	0.68	0.52	0.71	0.55	0.6	0.545	0.56	0.53	0.39	0.51	0.535
	0.47	0.47	0.44	0.55	0.475	0.355	0.62	0.555	0.62	0.54	0.605	0.405	0.6	0.605	0.43	0.44	0.415	0.5	0.445	0.5	0.435	0.73	0.625	0.83	0.66	0.62	0.55	0.435	0.465	0.475	0.65	0.49	0.45	0.575	0.485	0.54	0.5	0.535	0.57	0.475	0.53
	0.455	0.51	0.49	0.65	0.485	0.5	0.7	0.54	0.65	0.415	0.48	0.57	0.515	0.62	0.33	0.395	0.595	0.44	0.46	0.505	0.46	0.735	0.605	0.87	0.79	0.545	0.53	0.41	0.46	0.42	0.775	0.53	0.66	0.6	0.655	0.6	0.535	0.515	0.5	0.52	0.58
	0.45	0.495	0.47	0.555	0.46	0.42	0.55	0.295	0.465	0.58	0.385	0.455	0.605	0.505	0.455	0.435	0.465	0.355	0.34	0.45	0.41	0.635	0.555	0.77	0.82	0.615	0.565	0.505	0.62	0.485	0.665	0.525	0.58	0.475	0.59	0.56	0.645	0.61	0.465	0.455	0.425
	0.51	0.47	0.49	0.52	0.565	0.485	0.585	0.425	0.575	0.495	0.525	0.605	0.62	0.47	0.405	0.38	0.505	0.5	0.445	0.52	0.475	0.705	0.485	0.79	0.72	0.725	0.495	0.52	0.5	0.565	0.555	0.4	0.54	0.53	0.66	0.51	0.495	0.525	0.495	0.55	0.55
	0.45	0.57	0.445	0.5	0.51	0.39	0.52	0.535	0.635	0.465	0.475	0.505	0.565	0.51	0.45	0.405	0.48	0.465	0.515	0.54	0.57	0.765	0.55	0.81	0.755	0.685	0.48	0.515	0.44	0.5	0.635	0.52	0.555	0.565	0.625	0.635	0.525	0.685	0.48	0.46	0.545
phase4	0.64	0.675	0.625	0.415	0.415	0.64	0.49	0.47	0.57	0.495	0.655	0.6	0.385	0.35	0.55	0.505	0.625	0.45	0.385	0.59	0.445	0.605	0.455	0.62	0.465	0.535	0.535	0.52	0.5	0.595	0.56	0.605	0.445	0.42	0.57	0.405	0.48	0.45	0.42	0.545	0.345
	0.55	0.715	0.375	0.49	0.285	0.55	0.58	0.355	0.49	0.505	0.49	0.49	0.345	0.54	0.56	0.425	0.56	0.545	0.53	0.62	0.43	0.41	0.525	0.675	0.655	0.52	0.525	0.62	0.545	0.49	0.72	0.615	0.595	0.54	0.49	0.505	0.42	0.55	0.51	0.45	0.595
	0.635	0.52	0.435	0.46	0.515	0.47	0.41	0.39	0.44	0.69	0.575	0.545	0.42	0.345	0.55	0.535	0.425	0.435	0.485	0.53	0.535	0.53	0.585	0.645	0.535	0.62	0.7	0.69	0.625	0.47	0.72	0.595	0.5	0.43	0.5	0.325	0.51	0.435	0.45	0.475	0.59
	0.59	0.64	0.42	0.525	0.45	0.535	0.52	0.455	0.535	0.6	0.42	0.495	0.415	0.565	0.495	0.445	0.585	0.595	0.565	0.505	0.51	0.535	0.55	0.675	0.54	0.52	0.57	0.63	0.6	0.545	0.7	0.59	0.475	0.55	0.51	0.495	0.615	0.585	0.375	0.425	0.435
	0.705	0.43	0.585	0.455	0.315	0.59	0.625	0.585	0.485	0.64	0.475	0.61	0.49	0.605	0.5	0.59	0.505	0.5	0.495	0.53	0.4	0.505	0.505	0.7	0.58	0.455	0.5	0.66	0.55	0.66	0.515	0.685	0.57	0.465	0.605	0.42	0.565	0.525	0.33	0.5	0.375
	0.49	0.485	0.46	0.44	0.34	0.395	0.395	0.38	0.435	0.6	0.53	0.515	0.445	0.405	0.53	0.455	0.49	0.48	0.64	0.505	0.4	0.4	0.445	0.575	0.575	0.59	0.545	0.665	0.68	0.575	0.72	0.51	0.575	0.39	0.41	0.49	0.565	0.465	0.32	0.355	0.485
	0.555	0.525	0.585	0.455	0.39	0.535	0.575	0.52	0.51	0.435	0.555	0.49	0.37	0.47	0.57	0.47	0.505	0.47	0.565	0.465	0.47	0.435	0.555	0.695	0.435	0.535	0.62	0.515	0.63	0.565	0.455	0.435	0.475	0.595	0.6	0.325	0.515	0.505	0.53	0.305	0.64
	0.65	0.54	0.355	0.495	0.485	0.615	0.49	0.47	0.52	0.385	0.53	0.455	0.375	0.41	0.56	0.425	0.435	0.54	0.44	0.515	0.57	0.435	0.47	0.585	0.45	0.48	0.495	0.605	0.56	0.52	0.535	0.5	0.625	0.485	0.44	0.415	0.54	0.485	0.6	0.475	0.5
	0.49	0.45	0.47	0.54	0.385	0.48	0.435	0.395	0.49	0.525	0.53	0.525	0.495	0.395	0.55	0.325	0.475	0.385	0.43	0.6	0.54	0.51	0.62	0.625	0.48	0.645	0.495	0.575	0.605	0.55	0.64	0.485	0.565	0.52	0.595	0.355	0.55	0.425	0.42	0.405	0.5
	0.615	0.465	0.44	0.415	0.345	0.505	0.52	0.325	0.53	0.495	0.69	0.565	0.445	0.46	0.635	0.495	0.515	0.52	0.495	0.495	0.44	0.455	0.53	0.69	0.675	0.545	0.54	0.69	0.615	0.54	0.595	0.5	0.55	0.61	0.67	0.41	0.425	0.5	0.345	0.39	0.49
	0.57	0.4	0.525	0.41	0.45	0.495	0.565	0.485	0.47	0.605	0.59	0.53	0.425	0.485	0.545	0.485	0.67	0.43	0.44	0.495	0.4	0.47	0.615	0.645	0.555	0.605	0.615	0.5	0.685	0.605	0.605	0.56	0.53	0.45	0.645	0.385	0.485	0.55	0.435	0.39	0.47
	0.685	0.335	0.565	0.435	0.395	0.52	0.475	0.495	0.45	0.52	0.545	0.58	0.495	0.315	0.63	0.42	0.595	0.48	0.56	0.435	0.44	0.545	0.43	0.64	0.5	0.52	0.445	0.565	0.51	0.495	0.63	0.415	0.575	0.535	0.42	0.505	0.51	0.48	0.465	0.58	0.45
	0.59	0.545	0.52	0.395	0.515	0.605	0.565	0.45	0.405	0.51	0.4	0.5	0.355	0.6	0.535	0.415	0.54	0.535	0.495	0.395	0.4	0.425	0.395	0.63	0.505	0.525	0.56	0.615	0.47	0.595	0.535	0.63	0.615	0.435	0.64	0.395	0.455	0.41	0.5	0.42	0.525
	0.5	0.555	0.51	0.42	0.455	0.605	0.57	0.355	0.49	0.5	0.63	0.525	0.41	0.54	0.48	0.5	0.555	0.375	0.43	0.44	0.44	0.405	0.47	0.585	0.52	0.555	0.605	0.62	0.49	0.495	0.435	0.58	0.5	0.59	0.555	0.355	0.485	0.465	0.43	0.595	0.495
	0.435	0.52	0.48	0.54	0.4	0.595	0.52	0.445	0.435	0.57	0.595	0.5	0.42	0.56	0.57	0.495	0.565	0.485	0.43	0.465	0.425	0.67	0.56	0.69	0.69	0.6	0.575	0.615	0.6	0.645	0.635	0.6	0.565	0.49	0.455	0.395	0.525	0.42	0.555	0.385	0.415
	0.505	0.525	0.555	0.4	0.48	0.44	0.475	0.47	0.515	0.44	0.42	0.6	0.465	0.435	0.62	0.41	0.63	0.53	0.405	0.51	0.31	0.635	0.54	0.66	0.59	0.54	0.61	0.54	0.545	0.56	0.535	0.59	0.38	0.465	0.48	0.315	0.605	0.49	0.45	0.445	0.515
	0.64	0.46	0.49	0.38	0.37	0.625	0.48	0.515	0.51	0.675	0.515	0.435	0.43	0.435	0.7	0.445	0.54	0.585	0.51	0.505	0.44	0.45	0.445	0.645	0.57	0.56	0.525	0.71	0.465	0.475	0.575	0.64	0.545	0.42	0.65	0.45	0.555	0.545	0.42	0.59	0.505
	0.62	0.455	0.495	0.41	0.435	0.605	0.43	0.555	0.52	0.605	0.53	0.55	0.345	0.41	0.465	0.48	0.51	0.51	0.64	0.5	0.445	0.32	0.455	0.68	0.61	0.67	0.605	0.695	0.57	0.605	0.54	0.595	0.505	0.435	0.505	0.385	0.56	0.535	0.36	0.425	0.5
	0.705	0.64	0.385	0.58	0.475	0.53	0.485	0.485	0.54	0.635	0.515	0.54	0.41	0.525	0.6	0.48	0.445	0.485	0.46	0.485	0.515	0.46	0.51	0.545	0.51	0.66	0.535	0.555	0.505	0.475	0.54	0.39	0.405	0.46	0.435	0.26	0.595	0.475	0.525	0.595	0.415
	0.65	0.505	0.425	0.61	0.52	0.57	0.625	0.4	0.455	0.445	0.53	0.49	0.505	0.575	0.545	0.325	0.45	0.56	0.43	0.395	0.41	0.485	0.345	0.505	0.595	0.52	0.49	0.51	0.44	0.61	0.57	0.59	0.53	0.535	0.615	0.325	0.69	0.38	0.515	0.54	0.43
	0.55	0.425	0.545	0.44	0.47	0.57	0.49	0.37	0.47	0.67	0.505	0.57	0.425	0.46	0.63	0.505	0.555	0.565	0.5	0.56	0.43	0.43	0.54	0.605	0.525	0.585	0.625	0.595	0.635	0.695	0.52	0.605	0.64	0.45	0.585	0.28	0.56	0.535	0.385	0.53	0.48
	0.49	0.455	0.575	0.515	0.39	0.525	0.46	0.455	0.515	0.47	0.545	0.58	0.39	0.39	0.56	0.435	0.58	0.58	0.485	0.485	0.515	0.555	0.6	0.56	0.58	0.61	0.63	0.635	0.53	0.635	0.625	0.65	0.54	0.475	0.515	0.435	0.575	0.485	0.43	0.57	0.575
	0.48	0.625	0.425	0.49	0.36	0.47	0.48	0.43	0.485	0.585	0.495	0.485	0.375	0.345	0.54	0.39	0.485	0.44	0.42	0.54	0.455	0.475	0.635	0.58	0.46	0.605	0.695	0.705	0.575	0.575	0.67	0.735	0.58	0.62	0.64	0.345	0.52	0.38	0.63	0.375	0.35
	0.545	0.74	0.4	0.54	0.35	0.59	0.41	0.39	0.535	0.665	0.645	0.585	0.505	0.49	0.515	0.405	0.59	0.6	0.58	0.39	0.455	0.525	0.535	0.56	0.635	0.67	0.575	0.575	0.53	0.535	0.575	0.65	0.465	0.52	0.59	0.41	0.61	0.565	0.445	0.425	0.655
	0.57	0.61	0.465	0.495	0.365	0.54	0.515	0.48	0.37	0.56	0.62	0.54	0.35	0.5	0.53	0.555	0.525	0.5	0.515	0.595	0.42	0.515	0.5	0.53	0.615	0.55	0.545	0.685	0.49	0.58	0.62	0.615	0.49	0.395	0.57	0.44	0.67	0.52	0.54	0.565	0.46
	0.61	0.5	0.61	0.415	0.345	0.5	0.565	0.505	0.51	0.56	0.555	0.665	0.355	0.41	0.535	0.445	0.535	0.55	0.435	0.515	0.495	0.495	0.415	0.545	0.58	0.525	0.725	0.63	0.59	0.545	0.575	0.585	0.415	0.54	0.48	0.425	0.525	0.655	0.545	0.415	0.5
	0.635	0.475	0.405	0.45	0.325	0.545	0.4	0.345	0.51	0.485	0.595	0.515	0.42	0.47	0.64	0.44	0.645	0.505	0.445	0.665	0.495	0.5	0.615	0.61	0.515	0.53	0.615	0.58	0.49	0.59	0.66	0.51	0.41	0.425	0.55	0.365	0.485	0.49	0.455	0.315	0.495
	0.69	0.585	0.45	0.465	0.46	0.485	0.57	0.555	0.515	0.54	0.55	0.395	0.435	0.335	0.5	0.355	0.485	0.55	0.495	0.435	0.305	0.45	0.57	0.635	0.645	0.47	0.535	0.51	0.535	0.48	0.545	0.67	0.44	0.505	0.57	0.375	0.62	0.39	0.405	0.525	0.52
	0.61	0.6	0.515	0.475	0.525	0.495	0.49	0.445	0.435	0.54	0.535	0.53	0.42	0.54	0.505	0.44	0.605	0.48	0.455	0.475	0.405	0.57	0.545	0.625	0.61	0.535	0.49	0.53	0.525	0.665	0.655	0.61	0.42	0.585	0.49	0.44	0.66	0.48	0.43	0.375	0.575
	0.505	0.455	0.445	0.49	0.465	0.53	0.37	0.645	0.41	0.51	0.605	0.545	0.45	0.51	0.57	0.48	0.585	0.51	0.46	0.505	0.525	0.565	0.48	0.625	0.515	0.51	0.585	0.59	0.59	0.48	0.62	0.54	0.425	0.52	0.51	0.34	0.565	0.545	0.535	0.37	0.51
	0.595	0.495	0.45	0.58	0.49	0.61	0.435	0.46	0.38	0.48	0.66	0.595	0.53	0.475	0.54	0.355	0.55	0.52	0.43	0.555	0.43	0.45	0.515	0.555	0.625	0.53	0.59	0.705	0.58	0.54	0.55	0.54	0.58	0.525	0.54	0.46	0.58	0.45	0.36	0.335	0.535
	0.68	0.455	0.59	0.455	0.375	0.59	0.53	0.46	0.535	0.64	0.65	0.56	0.495	0.47	0.6	0.44	0.425	0.505	0.47	0.63	0.37	0.405	0.54	0.66	0.645	0.495	0.485	0.63	0.51	0.575	0.555	0.595	0.44	0.425	0.515	0.47	0.66	0.49	0.455	0.46	0.375
	0.42	0.6	0.49	0.42	0.44	0.52	0.5	0.37	0.465	0.555	0.56	0.415	0.505	0.385	0.575	0.5	0.63	0.455	0.38	0.57	0.55	0.58	0.53	0.635	0.54	0.58	0.47	0.545	0.525	0.535	0.61	0.525	0.455	0.585	0.48	0.385	0.53	0.51	0.52	0.37	0.46
	0.515	0.585	0.52	0.465	0.32	0.57	0.535	0.485	0.565	0.52	0.51	0.41	0.45	0.555	0.535	0.37	0.48	0.545	0.52	0.535	0.635	0.505	0.525	0.67	0.545	0.515	0.435	0.565	0.54	0.715	0.585	0.63	0.645	0.505	0.46	0.465	0.39	0.565	0.43	0.445	0.445
	0.49	0.645	0.595	0.565	0.495	0.635	0.455	0.43	0.51	0.475	0.59	0.55	0.445	0.345	0.565	0.43	0.48	0.43	0.56	0.58	0.485	0.49	0.505	0.64	0.49	0.495	0.59	0.51	0.535	0.52	0.4	0.55	0.43	0.46	0.535	0.355	0.495	0.64	0.435	0.465	0.56
	0.605	0.495	0.51	0.51	0.395	0.47	0.61	0.56	0.46	0.475	0.44	0.52	0.39	0.515	0.495	0.47	0.47	0.61	0.31	0.405	0.515	0.585	0.49	0.675	0.455	0.615	0.575	0.59	0.545	0.46	0.595	0.505	0.485	0.45	0.46	0.44	0.57	0.46	0.575	0.455	0.465
	0.63	0.61	0.54	0.455	0.385	0.505	0.325	0.44	0.385	0.58	0.63	0.585	0.305	0.43	0.48	0.415	0.44	0.405	0.5	0.445	0.465	0.555	0.54	0.75	0.53	0.54	0.625	0.47	0.495	0.475	0.54	0.455	0.5	0.535	0.595	0.41	0.585	0.575	0.31	0.52	0.33
	0.5	0.59	0.475	0.535	0.395	0.425	0.53	0.495	0.445	0.525	0.585	0.515	0.4	0.465	0.56	0.475	0.59	0.47	0.565	0.47	0.545	0.555	0.575	0.655	0.5	0.505	0.6	0.6	0.58	0.435	0.525	0.645	0.515	0.65	0.515	0.42	0.475	0.485	0.39	0.4	0.495
	0.6	0.59	0.56	0.44	0.395	0.495	0.385	0.45	0.455	0.445	0.555	0.615	0.525	0.42	0.48	0.445	0.58	0.505	0.51	0.45	0.51	0.57	0.48	0.53	0.545	0.435	0.55	0.545	0.55	0.545	0.505	0.54	0.575	0.495	0.475	0.465	0.5	0.41	0.505	0.505	0.405
	0.54	0.635	0.53	0.38	0.405	0.515	0.495	0.37	0.555	0.57	0.615	0.525	0.42	0.42	0.6	0.435	0.615	0.45	0.495	0.605	0.515	0.45	0.53	0.495	0.37	0.51	0.535	0.59	0.57	0.62	0.535	0.52	0.555	0.46	0.5	0.4	0.48	0.495	0.465	0.505	0.465
	0.69	0.5	0.505	0.65	0.39	0.565	0.42	0.51	0.405	0.55	0.555	0.555	0.38	0.38	0.59	0.34	0.595	0.505	0.55	0.45	0.525	0.49	0.59	0.755	0.59	0.555	0.53	0.685	0.58	0.45	0.615	0.53	0.62	0.68	0.46	0.37	0.475	0.46	0.385	0.335	0.52
	0.575	0.585	0.425	0.4	0.455	0.645	0.365	0.47	0.545	0.55	0.585	0.52	0.3	0.36	0.61	0.45	0.57	0.48	0.535	0.5	0.46	0.46	0.56	0.58	0.66	0.58	0.68	0.66	0.505	0.66	0.66	0.565	0.51	0.485	0.485	0.4	0.505	0.555	0.495	0.355	0.43
	0.605	0.51	0.495	0.39	0.365	0.52	0.525	0.55	0.42	0.55	0.45	0.46	0.42	0.495	0.535	0.445	0.575	0.49	0.505	0.395	0.565	0.505	0.475	0.65	0.57	0.535	0.635	0.65	0.48	0.565	0.775	0.58	0.475	0.385	0.505	0.475	0.545	0.435	0.36	0.475	0.515
	0.55	0.435	0.47	0.54	0.445	0.565	0.555	0.53	0.555	0.57	0.555	0.545	0.465	0.46	0.545	0.4	0.6	0.41	0.55	0.39	0.345	0.505	0.575	0.53	0.58	0.535	0.435	0.625	0.575	0.625	0.615	0.455	0.575	0.5	0.375	0.25	0.51	0.56	0.465	0.44	0.445
	0.625	0.595	0.515	0.5	0.43	0.555	0.505	0.53	0.495	0.595	0.52	0.47	0.375	0.41	0.395	0.51	0.555	0.53	0.465	0.46	0.51	0.54	0.555	0.58	0.495	0.51	0.52	0.59	0.565	0.515	0.6	0.58	0.455	0.495	0.5	0.42	0.57	0.44	0.365	0.42	0.57
	0.54	0.715	0.405	0.43	0.455	0.52	0.46	0.495	0.485	0.475	0.56	0.635	0.475	0.355	0.475	0.435	0.61	0.425	0.585	0.565	0.515	0.53	0.53	0.54	0.55	0.6	0.575	0.75	0.595	0.635	0.635	0.63	0.515	0.44	0.505	0.31	0.52	0.425	0.475	0.395	0.44
	0.525	0.48	0.545	0.5	0.45	0.515	0.655	0.42	0.465	0.335	0.685	0.575	0.505	0.51	0.48	0.53	0.38	0.39	0.505	0.47	0.46	0.48	0.465	0.645	0.515	0.485	0.515	0.61	0.55	0.52	0.54	0.43	0.31	0.465	0.43	0.385	0.495	0.485	0.45	0.595	0.635
	0.64	0.63	0.45	0.55	0.61	0.5	0.475	0.59	0.56	0.545	0.7	0.575	0.44	0.46	0.59	0.535	0.5	0.45	0.565	0.57	0.45	0.57	0.475	0.63	0.51	0.54	0.375	0.535	0.59	0.61	0.505	0.595	0.565	0.495	0.495	0.335	0.535	0.555	0.515	0.47	0.425
	0.71	0.655	0.4	0.47	0.485	0.635	0.39	0.585	0.435	0.535	0.485	0.61	0.445	0.5	0.615	0.425	0.545	0.46	0.47	0.505	0.535	0.525	0.55	0.62	0.565	0.49	0.475	0.52	0.65	0.41	0.52	0.605	0.495	0.58	0.49	0.335	0.51	0.435	0.385	0.38	0.32
	0.455	0.59	0.395	0.545	0.475	0.405	0.47	0.395	0.435	0.615	0.645	0.535	0.445	0.395	0.625	0.47	0.625	0.44	0.54	0.54	0.445	0.49	0.5	0.53	0.66	0.63	0.555	0.72	0.59	0.55	0.66	0.635	0.65	0.58	0.535	0.305	0.485	0.605	0.445	0.545	0.425
	0.525	0.56	0.56	0.465	0.42	0.475	0.54	0.33	0.515	0.58	0.535	0.535	0.35	0.445	0.53	0.38	0.625	0.53	0.68	0.5	0.475	0.475	0.55	0.575	0.525	0.5	0.6	0.585	0.6	0.455	0.7	0.515	0.52	0.595	0.615	0.26	0.645	0.52	0.35	0.275	0.435
	0.53	0.515	0.45	0.495	0.605	0.58	0.5	0.595	0.43	0.545	0.605	0.55	0.395	0.295	0.475	0.365	0.65	0.48	0.405	0.59	0.47	0.46	0.535	0.64	0.585	0.715	0.46	0.57	0.535	0.51	0.46	0.515	0.505	0.47	0.625	0.385	0.52	0.34	0.515	0.51	0.43
	0.51	0.615	0.485	0.445	0.44	0.59	0.5	0.44	0.565	0.47	0.66	0.555	0.395	0.335	0.61	0.425	0.595	0.365	0.485	0.525	0.4	0.455	0.59	0.575	0.605	0.59	0.385	0.6	0.55	0.445	0.585	0.57	0.5	0.38	0.54	0.255	0.59	0.475	0.39	0.415	0.355
	0.455	0.53	0.54	0.485	0.44	0.52	0.5	0.34	0.505	0.525	0.565	0.395	0.53	0.37	0.58	0.415	0.545	0.455	0.45	0.595	0.495	0.56	0.565	0.555	0.535	0.53	0.485	0.56	0.57	0.675	0.615	0.475	0.555	0.41	0.49	0.355	0.575	0.465	0.51	0.385	0.365
	0.57	0.59	0.45	0.535	0.375	0.515	0.515	0.52	0.525	0.465	0.53	0.365	0.37	0.555	0.59	0.44	0.42	0.665	0.45	0.585	0.375	0.6	0.575	0.655	0.58	0.49	0.59	0.665	0.56	0.575	0.585	0.615	0.425	0.5	0.56	0.44	0.585	0.54	0.545	0.3	0.58
	0.545	0.62	0.53	0.465	0.445	0.505	0.375	0.37	0.51	0.435	0.67	0.525	0.435	0.395	0.54	0.51	0.485	0.53	0.525	0.515	0.415	0.435	0.54	0.62	0.365	0.52	0.505	0.615	0.56	0.56	0.595	0.51	0.57	0.53	0.415	0.555	0.415	0.625	0.42	0.4	0.465
	0.485	0.565	0.485	0.43	0.315	0.62	0.405	0.425	0.48	0.505	0.545	0.505	0.365	0.48	0.67	0.39	0.46	0.495	0.375	0.51	0.465	0.615	0.46	0.535	0.45	0.59	0.53	0.64	0.5	0.525	0.575	0.565	0.39	0.535	0.595	0.4	0.54	0.5	0.45	0.48	0.355
	0.62	0.545	0.525	0.405	0.4	0.56	0.42	0.52	0.52	0.495	0.53	0.435	0.57	0.49	0.58	0.47	0.49	0.57	0.485	0.515	0.37	0.515	0.525	0.635	0.58	0.55	0.545	0.67	0.69	0.655	0.675	0.675	0.535	0.35	0.585	0.435	0.57	0.57	0.54	0.4	0.49
	0.515	0.395	0.445	0.285	0.405	0.53	0.425	0.435	0.64	0.525	0.56	0.525	0.29	0.425	0.61	0.39	0.55	0.53	0.435	0.465	0.44	0.535	0.42	0.595	0.475	0.61	0.65	0.635	0.46	0.6	0.575	0.585	0.495	0.51	0.51	0.43	0.415	0.565	0.54	0.475	0.68
	0.59	0.44	0.39	0.47	0.35	0.48	0.58	0.53	0.5	0.535	0.635	0.655	0.5	0.35	0.59	0.45	0.515	0.62	0.435	0.47	0.33	0.59	0.645	0.58	0.56	0.625	0.48	0.53	0.44	0.56	0.475	0.57	0.52	0.56	0.425	0.465	0.44	0.505	0.46	0.48	0.46
	0.525	0.48	0.355	0.48	0.51	0.55	0.475	0.455	0.525	0.39	0.57	0.665	0.465	0.445	0.575	0.51	0.545	0.46	0.375	0.525	0.585	0.425	0.505	0.55	0.605	0.32	0.555	0.72	0.575	0.56	0.555	0.525	0.51	0.48	0.585	0.345	0.57	0.52	0.62	0.515	0.535
	0.625	0.65	0.51	0.355	0.35	0.635	0.46	0.57	0.485	0.53	0.58	0.605	0.39	0.44	0.49	0.565	0.495	0.48	0.545	0.545	0.445	0.455	0.57	0.68	0.565	0.51	0.615	0.545	0.605	0.48	0.53	0.425	0.56	0.395	0.45	0.44	0.645	0.54	0.44	0.465	0.46
	0.57	0.57	0.56	0.5	0.25	0.615	0.5	0.55	0.495	0.65	0.565	0.505	0.45	0.485	0.48	0.41	0.49	0.4	0.33	0.435	0.42	0.56	0.54	0.635	0.57	0.585	0.475	0.545	0.615	0.57	0.615	0.605	0.5	0.52	0.565	0.435	0.64	0.485	0.37	0.455	0.47
	0.735	0.585	0.475	0.46	0.415	0.49	0.47	0.395	0.495	0.575	0.415	0.545	0.36	0.455	0.435	0.55	0.545	0.355	0.495	0.54	0.385	0.52	0.44	0.725	0.535	0.46	0.585	0.615	0.425	0.57	0.575	0.52	0.465	0.53	0.455	0.3	0.485	0.44	0.54	0.5	0.445
	0.575	0.62	0.335	0.655	0.355	0.615	0.435	0.43	0.365	0.57	0.55	0.515	0.37	0.505	0.525	0.45	0.55	0.57	0.345	0.455	0.54	0.585	0.48	0.67	0.46	0.64	0.55	0.385	0.505	0.54	0.65	0.59	0.43	0.495	0.495	0.395	0.515	0.515	0.46	0.465	0.55
	0.58	0.555	0.475	0.56	0.38	0.5	0.465	0.52	0.465	0.54	0.61	0.53	0.42	0.445	0.56	0.445	0.45	0.6	0.515	0.4	0.515	0.57	0.575	0.655	0.48	0.6	0.54	0.515	0.51	0.585	0.47	0.595	0.465	0.505	0.65	0.465	0.595	0.51	0.435	0.485	0.475
	0.605	0.52	0.525	0.445	0.43	0.555	0.505	0.485	0.41	0.525	0.44	0.58	0.31	0.49	0.6	0.63	0.535	0.575	0.47	0.42	0.555	0.59	0.515	0.685	0.525	0.54	0.535	0.595	0.56	0.54	0.715	0.525	0.52	0.47	0.51	0.415	0.6	0.52	0.56	0.465	0.385
	0.465	0.57	0.49	0.405	0.32	0.615	0.365	0.49	0.505	0.455	0.61	0.54	0.37	0.45	0.535	0.38	0.495	0.435	0.415	0.37	0.61	0.545	0.465	0.59	0.475	0.535	0.38	0.59	0.615	0.55	0.615	0.58	0.54	0.43	0.56	0.59	0.485	0.465	0.405	0.365	0.505
	0.655	0.675	0.53	0.5	0.52	0.565	0.465	0.415	0.54	0.555	0.615	0.475	0.4	0.46	0.575	0.42	0.49	0.51	0.345	0.52	0.53	0.49	0.47	0.71	0.56	0.55	0.615	0.625	0.49	0.595	0.49	0.57	0.44	0.465	0.54	0.46	0.585	0.465	0.47	0.475	0.475
	0.49	0.54	0.56	0.405	0.31	0.625	0.565	0.365	0.485	0.57	0.525	0.445	0.45	0.34	0.42	0.425	0.62	0.525	0.615	0.465	0.43	0.58	0.685	0.685	0.555	0.5	0.565	0.49	0.625	0.395	0.61	0.615	0.59	0.455	0.475	0.345	0.53	0.315	0.49	0.55	0.37
	0.57	0.465	0.6	0.61	0.46	0.58	0.455	0.47	0.44	0.53	0.48	0.485	0.445	0.44	0.72	0.44	0.495	0.415	0.615	0.585	0.545	0.495	0.52	0.56	0.555	0.48	0.46	0.625	0.565	0.535	0.59	0.565	0.425	0.46	0.48	0.385	0.49	0.485	0.535	0.355	0.495
	0.5	0.505	0.405	0.425	0.27	0.59	0.6	0.58	0.48	0.695	0.59	0.535	0.43	0.455	0.535	0.47	0.5	0.55	0.595	0.405	0.575	0.455	0.44	0.595	0.51	0.53	0.57	0.71	0.635	0.51	0.475	0.595	0.51	0.495	0.46	0.37	0.465	0.53	0.545	0.42	0.565
	0.575	0.565	0.555	0.425	0.42	0.6	0.545	0.47	0.515	0.49	0.56	0.495	0.35	0.525	0.505	0.43	0.52	0.46	0.685	0.455	0.46	0.6	0.445	0.56	0.52	0.46	0.595	0.62	0.52	0.47	0.58	0.615	0.47	0.54	0.56	0.34	0.595	0.435	0.38	0.49	0.51
	0.605	0.505	0.575	0.44	0.405	0.585	0.51	0.56	0.4	0.5	0.555	0.6	0.45	0.46	0.59	0.485	0.48	0.51	0.57	0.48	0.505	0.56	0.55	0.53	0.48	0.495	0.48	0.76	0.525	0.43	0.56	0.43	0.61	0.355	0.45	0.34	0.57	0.535	0.4	0.43	0.45
	0.44	0.625	0.525	0.5	0.485	0.575	0.4	0.5	0.575	0.445	0.46	0.49	0.425	0.49	0.515	0.39	0.65	0.545	0.49	0.615	0.395	0.5	0.395	0.63	0.4	0.585	0.53	0.685	0.57	0.7	0.675	0.625	0.53	0.515	0.5	0.41	0.685	0.46	0.245	0.455	0.435
	0.59	0.675	0.455	0.505	0.42	0.645	0.55	0.425	0.53	0.555	0.595	0.5	0.46	0.52	0.545	0.425	0.46	0.515	0.5	0.595	0.43	0.47	0.4	0.585	0.555	0.45	0.49	0.525	0.48	0.455	0.42	0.595	0.575	0.485	0.56	0.46	0.55	0.38	0.46	0.545	0.395
	0.63	0.63	0.55	0.605	0.315	0.6	0.515	0.515	0.49	0.535	0.515	0.55	0.385	0.545	0.485	0.56	0.56	0.545	0.45	0.54	0.515	0.59	0.52	0.7	0.34	0.62	0.51	0.44	0.635	0.61	0.63	0.54	0.62	0.33	0.47	0.5	0.575	0.355	0.465	0.485	0.565
	0.375	0.46	0.515	0.535	0.395	0.575	0.56	0.58	0.46	0.645	0.67	0.57	0.42	0.39	0.58	0.495	0.43	0.645	0.555	0.6	0.455	0.67	0.555	0.54	0.55	0.56	0.53	0.575	0.62	0.505	0.56	0.5	0.46	0.585	0.47	0.45	0.545	0.495	0.425	0.435	0.35
	0.565	0.65	0.485	0.525	0.355	0.53	0.435	0.365	0.445	0.47	0.57	0.52	0.445	0.485	0.495	0.375	0.615	0.51	0.55	0.565	0.455	0.535	0.505	0.615	0.585	0.495	0.51	0.61	0.52	0.495	0.515	0.65	0.545	0.36	0.605	0.475	0.43	0.51	0.395	0.575	0.61
	0.58	0.56	0.515	0.385	0.455	0.5	0.505	0.515	0.625	0.425	0.525	0.695	0.45	0.59	0.665	0.535	0.525	0.42	0.37	0.495	0.52	0.525	0.52	0.535	0.55	0.68	0.68	0.72	0.615	0.61	0.6	0.68	0.52	0.595	0.38	0.42	0.495	0.525	0.375	0.405	0.495
	0.615	0.515	0.57	0.43	0.53	0.535	0.46	0.39	0.505	0.535	0.505	0.56	0.455	0.49	0.435	0.48	0.53	0.485	0.475	0.495	0.61	0.56	0.625	0.65	0.58	0.58	0.615	0.475	0.625	0.34	0.585	0.605	0.52	0.45	0.55	0.385	0.43	0.56	0.365	0.555	0.4
	0.605	0.435	0.425	0.495	0.375	0.59	0.405	0.55	0.505	0.635	0.56	0.53	0.455	0.54	0.53	0.46	0.7	0.425	0.495	0.475	0.53	0.505	0.485	0.525	0.62	0.575	0.55	0.55	0.575	0.63	0.64	0.475	0.63	0.5	0.53	0.41	0.64	0.635	0.415	0.42	0.445
	0.6	0.425	0.45	0.505	0.34	0.525	0.44	0.44	0.55	0.585	0.64	0.49	0.45	0.525	0.675	0.44	0.625	0.54	0.455	0.445	0.6	0.42	0.525	0.49	0.57	0.495	0.56	0.5	0.52	0.5	0.63	0.65	0.48	0.62	0.565	0.46	0.565	0.41	0.475	0.43	0.455
	0.685	0.6	0.455	0.515	0.405	0.63	0.4	0.385	0.475	0.49	0.595	0.46	0.38	0.435	0.595	0.365	0.5	0.515	0.385	0.46	0.495	0.51	0.52	0.415	0.49	0.48	0.445	0.545	0.59	0.505	0.525	0.61	0.49	0.59	0.5	0.36	0.555	0.515	0.385	0.315	0.535
	0.565	0.495	0.4	0.415	0.46	0.545	0.535	0.5	0.47	0.51	0.615	0.495	0.53	0.53	0.595	0.545	0.5	0.63	0.55	0.41	0.4	0.55	0.39	0.585	0.44	0.515	0.565	0.645	0.55	0.51	0.52	0.55	0.615	0.525	0.58	0.445	0.535	0.45	0.39	0.62	0.585
	0.475	0.415	0.375	0.26	0.455	0.59	0.44	0.47	0.41	0.585	0.405	0.405	0.435	0.56	0.49	0.36	0.545	0.53	0.33	0.53	0.48	0.615	0.52	0.61	0.52	0.575	0.485	0.43	0.6	0.495	0.43	0.495	0.54	0.415	0.495	0.365	0.505	0.45	0.495	0.38	0.46
	0.665	0.48	0.47	0.53	0.375	0.56	0.58	0.455	0.525	0.52	0.545	0.49	0.465	0.46	0.51	0.53	0.55	0.455	0.69	0.61	0.39	0.48	0.55	0.56	0.475	0.5	0.52	0.61	0.55	0.585	0.57	0.545	0.455	0.455	0.475	0.39	0.545	0.46	0.52	0.51	0.45
	0.475	0.555	0.54	0.355	0.4	0.585	0.525	0.495	0.42	0.62	0.555	0.56	0.43	0.35	0.445	0.495	0.515	0.49	0.42	0.405	0.475	0.575	0.385	0.605	0.465	0.58	0.52	0.44	0.505	0.335	0.57	0.565	0.415	0.46	0.475	0.46	0.485	0.34	0.39	0.46	0.425
	0.6	0.56	0.415	0.535	0.525	0.6	0.535	0.515	0.55	0.51	0.555	0.515	0.3	0.44	0.505	0.575	0.565	0.46	0.505	0.55	0.41	0.54	0.535	0.62	0.585	0.46	0.68	0.6	0.49	0.62	0.605	0.575	0.52	0.5	0.565	0.375	0.555	0.465	0.53	0.375	0.49
	0.51	0.615	0.465	0.565	0.39	0.5	0.55	0.415	0.455	0.435	0.59	0.555	0.48	0.535	0.495	0.45	0.59	0.49	0.5	0.6	0.54	0.525	0.61	0.605	0.365	0.41	0.455	0.525	0.595	0.535	0.57	0.695	0.57	0.64	0.455	0.32	0.555	0.535	0.41	0.615	0.425
	0.63	0.405	0.4	0.495	0.395	0.495	0.475	0.47	0.51	0.67	0.585	0.455	0.455	0.49	0.525	0.47	0.51	0.6	0.495	0.485	0.45	0.595	0.41	0.505	0.47	0.615	0.575	0.5	0.515	0.585	0.54	0.52	0.43	0.485	0.555	0.445	0.63	0.585	0.53	0.52	0.5
	0.59	0.59	0.475	0.545	0.405	0.47	0.545	0.41	0.595	0.635	0.585	0.585	0.315	0.42	0.445	0.425	0.42	0.455	0.445	0.55	0.505	0.385	0.56	0.63	0.69	0.545	0.425	0.53	0.505	0.605	0.575	0.48	0.675	0.505	0.51	0.27	0.595	0.465	0.44	0.375	0.49
	0.415	0.58	0.38	0.39	0.48	0.465	0.43	0.445	0.475	0.525	0.62	0.535	0.48	0.48	0.405	0.55	0.615	0.55	0.545	0.55	0.395	0.515	0.615	0.68	0.585	0.515	0.545	0.625	0.575	0.725	0.665	0.58	0.545	0.48	0.415	0.435	0.61	0.395	0.475	0.57	0.47
	0.51	0.45	0.555	0.445	0.55	0.425	0.415	0.495	0.475	0.63	0.45	0.625	0.385	0.365	0.605	0.495	0.51	0.485	0.445	0.425	0.335	0.44	0.53	0.665	0.545	0.575	0.555	0.645	0.695	0.685	0.645	0.655	0.7	0.53	0.635	0.365	0.565	0.49	0.495	0.405	0.425
	0.57	0.565	0.585	0.545	0.43	0.615	0.58	0.41	0.525	0.605	0.485	0.535	0.5	0.56	0.505	0.51	0.585	0.445	0.365	0.58	0.49	0.54	0.55	0.69	0.505	0.5	0.505	0.64	0.615	0.615	0.625	0.58	0.535	0.49	0.465	0.405	0.505	0.505	0.48	0.475	0.58
	0.5	0.555	0.31	0.505	0.51	0.455	0.625	0.43	0.465	0.5	0.65	0.47	0.54	0.42	0.54	0.52	0.455	0.57	0.485	0.535	0.49	0.56	0.565	0.585	0.655	0.69	0.6	0.585	0.545	0.545	0.495	0.625	0.595	0.625	0.575	0.4	0.54	0.48	0.475	0.415	0.635
	0.69	0.49	0.49	0.495	0.515	0.605	0.45	0.5	0.57	0.515	0.625	0.61	0.395	0.47	0.625	0.475	0.55	0.47	0.46	0.535	0.41	0.44	0.58	0.59	0.68	0.52	0.555	0.59	0.59	0.515	0.61	0.595	0.575	0.51	0.43	0.395	0.43	0.445	0.45	0.435	0.525
	0.495	0.46	0.44	0.45	0.5	0.475	0.505	0.445	0.62	0.5	0.58	0.47	0.415	0.445	0.69	0.565	0.525	0.535	0.595	0.585	0.355	0.45	0.535	0.67	0.5	0.58	0.515	0.555	0.66	0.52	0.425	0.575	0.505	0.445	0.54	0.35	0.565	0.545	0.45	0.455	0.545
	0.56	0.635	0.465	0.455	0.52	0.59	0.465	0.5	0.36	0.58	0.565	0.44	0.42	0.4	0.525	0.44	0.475	0.52	0.45	0.42	0.45	0.595	0.51	0.705	0.53	0.595	0.645	0.62	0.495	0.59	0.685	0.73	0.53	0.535	0.57	0.54	0.45	0.465	0.435	0.4	0.43
	0.565	0.7	0.505	0.475	0.405	0.585	0.375	0.52	0.545	0.475	0.585	0.5	0.42	0.5	0.615	0.48	0.51	0.525	0.445	0.46	0.435	0.37	0.505	0.605	0.525	0.535	0.625	0.69	0.57	0.525	0.53	0.54	0.5	0.71	0.555	0.425	0.54	0.415	0.55	0.44	0.555
phase3_shuffle	0.47	0.435	0.665	0.485	0.45	0.465	0.43	0.32	0.53	0.6	0.525	0.435	0.565	0.51	0.455	0.515	0.605	0.39	0.475	0.55	0.54	0.715	0.59	0.58	0.495	0.52	0.445	0.49	0.485	0.63	0.5	0.61	0.425	0.59	0.425	0.61	0.585	0.555	0.525	0.55	0.51
	0.4	0.455	0.55	0.465	0.475	0.465	0.495	0.315	0.595	0.435	0.56	0.505	0.52	0.52	0.525	0.58	0.49	0.525	0.56	0.405	0.505	0.7	0.49	0.635	0.62	0.485	0.46	0.42	0.55	0.53	0.655	0.59	0.525	0.545	0.505	0.57	0.5	0.5	0.57	0.38	0.555
	0.495	0.46	0.58	0.43	0.295	0.475	0.465	0.465	0.61	0.54	0.505	0.555	0.5	0.495	0.53	0.51	0.545	0.53	0.45	0.61	0.49	0.685	0.525	0.62	0.58	0.455	0.6	0.495	0.45	0.54	0.52	0.58	0.605	0.515	0.475	0.48	0.54	0.49	0.435	0.54	0.575
	0.54	0.49	0.565	0.475	0.445	0.455	0.44	0.37	0.53	0.49	0.5	0.455	0.535	0.45	0.465	0.475	0.6	0.435	0.39	0.49	0.45	0.465	0.515	0.52	0.49	0.51	0.595	0.5	0.525	0.525	0.585	0.545	0.445	0.565	0.515	0.525	0.475	0.445	0.615	0.54	0.595
	0.38	0.5	0.475	0.435	0.455	0.525	0.565	0.485	0.595	0.5	0.685	0.575	0.505	0.62	0.475	0.415	0.59	0.605	0.32	0.595	0.51	0.64	0.595	0.615	0.545	0.515	0.495	0.41	0.48	0.67	0.555	0.535	0.385	0.555	0.45	0.645	0.35	0.51	0.455	0.555	0.49
	0.425	0.485	0.52	0.375	0.435	0.49	0.605	0.4	0.6	0.53	0.475	0.525	0.435	0.425	0.515	0.45	0.54	0.535	0.445	0.51	0.555	0.67	0.465	0.595	0.5	0.49	0.49	0.535	0.45	0.455	0.62	0.575	0.44	0.58	0.4	0.52	0.57	0.505	0.42	0.51	0.6
	0.435	0.435	0.56	0.345	0.505	0.415	0.445	0.26	0.545	0.48	0.64	0.505	0.535	0.49	0.54	0.57	0.52	0.545	0.505	0.425	0.58	0.625	0.41	0.595	0.565	0.53	0.46	0.47	0.525	0.6	0.51	0.49	0.5	0.555	0.53	0.525	0.375	0.575	0.44	0.475	0.42
	0.475	0.42	0.57	0.42	0.545	0.415	0.475	0.465	0.615	0.52	0.495	0.405	0.465	0.555	0.5	0.51	0.52	0.435	0.46	0.5	0.53	0.645	0.49	0.53	0.53	0.475	0.445	0.48	0.475	0.615	0.6	0.51	0.5	0.62	0.555	0.46	0.575	0.385	0.58	0.47	0.545
	0.47	0.535	0.48	0.43	0.445	0.55	0.385	0.365	0.59	0.505	0.445	0.465	0.445	0.495	0.555	0.5	0.575	0.54	0.31	0.505	0.55	0.62	0.47	0.62	0.5	0.515	0.46	0.53	0.385	0.51	0.395	0.67	0.48	0.605	0.52	0.52	0.485	0.495	0.395	0.485	0.58
	0.51	0.4	0.67	0.46	0.44	0.445	0.53	0.48	0.52	0.485	0.535	0.56	0.395	0.53	0.51	0.5	0.575	0.385	0.44	0.535	0.505	0.665	0.5	0.57	0.48	0.61	0.385	0.5	0.475	0.655	0.455	0.5	0.47	0.575	0.49	0.645	0.57	0.515	0.45	0.505	0.61
	0.345	0.425	0.645	0.395	0.465	0.455	0.45	0.4	0.585	0.58	0.505	0.565	0.445	0.47	0.52	0.545	0.49	0.425	0.42	0.575	0.625	0.635	0.535	0.545	0.54	0.375	0.53	0.385	0.415	0.665	0.645	0.565	0.43	0.525	0.435	0.52	0.43	0.41	0.385	0.405	0.52
	0.515	0.56	0.49	0.395	0.375	0.49	0.485	0.49	0.615	0.57	0.65	0.595	0.48	0.44	0.515	0.525	0.53	0.51	0.46	0.46	0.52	0.63	0.59	0.585	0.53	0.52	0.39	0.455	0.49	0.605	0.53	0.595	0.535	0.615	0.465	0.5	0.4	0.54	0.405	0.56	0.565
	0.475	0.51	0.6	0.44	0.495	0.385	0.555	0.445	0.6	0.635	0.595	0.6	0.48	0.425	0.555	0.425	0.415	0.53	0.345	0.525	0.67	0.57	0.555	0.58	0.6	0.47	0.525	0.45	0.43	0.63	0.63	0.62	0.48	0.63	0.415	0.475	0.275	0.575	0.535	0.49	0.635
	0.43	0.42	0.605	0.435	0.425	0.445	0.575	0.395	0.465	0.5	0.56	0.505	0.55	0.525	0.555	0.51	0.64	0.5	0.46	0.49	0.58	0.695	0.495	0.525	0.49	0.41	0.445	0.43	0.495	0.64	0.555	0.665	0.49	0.65	0.44	0.58	0.53	0.545	0.5	0.39	0.47
	0.505	0.595	0.54	0.375	0.455	0.44	0.545	0.445	0.505	0.575	0.565	0.525	0.485	0.53	0.58	0.48	0.51	0.51	0.35	0.525	0.53	0.625	0.445	0.575	0.51	0.505	0.52	0.465	0.57	0.49	0.625	0.545	0.54	0.57	0.48	0.49	0.47	0.505	0.535	0.52	0.52
	0.425	0.545	0.71	0.39	0.465	0.465	0.425	0.49	0.46	0.505	0.725	0.515	0.46	0.36	0.53	0.56	0.625	0.57	0.47	0.7	0.54	0.535	0.53	0.715	0.495	0.51	0.555	0.45	0.57	0.58	0.525	0.585	0.5	0.615	0.395	0.41	0.505	0.445	0.49	0.57	0.46
	0.44	0.455	0.58	0.445	0.515	0.335	0.44	0.315	0.55	0.625	0.605	0.52	0.495	0.44	0.455	0.51	0.615	0.54	0.5	0.48	0.52	0.56	0.525	0.615	0.54	0.37	0.535	0.625	0.6	0.51	0.555	0.565	0.575	0.6	0.515	0.55	0.495	0.505	0.415	0.48	0.555
	0.44	0.44	0.58	0.42	0.395	0.445	0.54	0.44	0.62	0.54	0.56	0.54	0.38	0.61	0.545	0.49	0.5	0.415	0.51	0.565	0.565	0.585	0.56	0.535	0.405	0.365	0.485	0.43	0.435	0.605	0.545	0.525	0.415	0.54	0.57	0.615	0.52	0.47	0.385	0.49	0.54
	0.485	0.485	0.595	0.46	0.45	0.43	0.585	0.36	0.475	0.555	0.535	0.485	0.555	0.39	0.48	0.5	0.5	0.465	0.54	0.56	0.435	0.625	0.6	0.61	0.595	0.455	0.52	0.49	0.465	0.63	0.655	0.56	0.455	0.455	0.43	0.56	0.615	0.595	0.61	0.44	0.545
	0.55	0.54	0.595	0.38	0.375	0.525	0.45	0.495	0.525	0.545	0.505	0.605	0.565	0.505	0.56	0.6	0.545	0.45	0.43	0.57	0.45	0.515	0.595	0.58	0.53	0.48	0.505	0.415	0.445	0.595	0.43	0.475	0.57	0.525	0.475	0.51	0.495	0.47	0.48	0.55	0.495
	0.485	0.485	0.545	0.4	0.52	0.51	0.495	0.435	0.57	0.45	0.665	0.54	0.42	0.42	0.42	0.465	0.515	0.56	0.475	0.605	0.57	0.61	0.475	0.565	0.47	0.56	0.41	0.435	0.43	0.52	0.535	0.605	0.535	0.595	0.485	0.54	0.485	0.365	0.38	0.375	0.545
	0.43	0.335	0.56	0.335	0.52	0.6	0.39	0.41	0.575	0.525	0.665	0.355	0.535	0.58	0.505	0.48	0.625	0.36	0.405	0.505	0.38	0.56	0.475	0.65	0.54	0.43	0.51	0.435	0.575	0.535	0.605	0.555	0.535	0.5	0.475	0.5	0.495	0.55	0.375	0.5	0.46
	0.5	0.455	0.6	0.495	0.335	0.44	0.54	0.43	0.545	0.6	0.52	0.545	0.47	0.425	0.555	0.485	0.685	0.425	0.51	0.615	0.53	0.585	0.485	0.65	0.575	0.475	0.425	0.515	0.515	0.63	0.53	0.425	0.59	0.635	0.465	0.525	0.435	0.485	0.395	0.51	0.515
	0.385	0.5	0.615	0.34	0.44	0.54	0.47	0.43	0.575	0.535	0.45	0.55	0.49	0.52	0.62	0.57	0.57	0.465	0.49	0.57	0.56	0.605	0.58	0.56	0.515	0.42	0.575	0.485	0.585	0.53	0.57	0.53	0.47	0.495	0.43	0.475	0.335	0.48	0.51	0.515	0.545
	0.41	0.49	0.44	0.375	0.415	0.45	0.415	0.38	0.495	0.495	0.555	0.395	0.53	0.535	0.595	0.55	0.63	0.31	0.555	0.61	0.485	0.565	0.445	0.61	0.455	0.455	0.53	0.435	0.505	0.545	0.66	0.53	0.505	0.515	0.56	0.51	0.59	0.485	0.395	0.4	0.56
	0.51	0.51	0.435	0.385	0.52	0.475	0.555	0.405	0.47	0.47	0.535	0.485	0.515	0.585	0.53	0.45	0.485	0.46	0.445	0.475	0.5	0.535	0.545	0.55	0.515	0.485	0.505	0.5	0.45	0.58	0.59	0.52	0.485	0.64	0.46	0.535	0.47	0.575	0.59	0.475	0.485
	0.435	0.545	0.51	0.42	0.51	0.45	0.605	0.5	0.54	0.555	0.565	0.59	0.53	0.37	0.42	0.49	0.655	0.455	0.425	0.555	0.605	0.625	0.59	0.545	0.555	0.385	0.52	0.395	0.54	0.615	0.59	0.585	0.45	0.61	0.425	0.525	0.38	0.555	0.615	0.515	0.515
	0.395	0.575	0.585	0.41	0.495	0.48	0.46	0.465	0.615	0.525	0.545	0.485	0.53	0.51	0.655	0.48	0.56	0.505	0.425	0.545	0.535	0.67	0.575	0.46	0.585	0.53	0.5	0.46	0.515	0.47	0.495	0.535	0.37	0.55	0.43	0.545	0.39	0.46	0.335	0.435	0.605
	0.485	0.54	0.565	0.455	0.405	0.555	0.33	0.44	0.58	0.605	0.57	0.46	0.405	0.565	0.53	0.55	0.55	0.485	0.54	0.56	0.5	0.495	0.585	0.62	0.565	0.45	0.465	0.5	0.61	0.555	0.57	0.495	0.54	0.435	0.485	0.485	0.445	0.455	0.31	0.42	0.395
	0.505	0.425	0.515	0.395	0.57	0.49	0.495	0.265	0.525	0.45	0.53	0.575	0.59	0.535	0.425	0.485	0.635	0.46	0.465	0.57	0.51	0.51	0.545	0.54	0.56	0.555	0.56	0.475	0.465	0.555	0.585	0.62	0.455	0.665	0.585	0.62	0.38	0.54	0.485	0.47	0.495
	0.495	0.47	0.525	0.455	0.545	0.42	0.46	0.28	0.56	0.575	0.52	0.515	0.58	0.43	0.34	0.605	0.615	0.385	0.325	0.525	0.575	0.64	0.525	0.645	0.505	0.525	0.42	0.495	0.555	0.48	0.535	0.63	0.41	0.585	0.4	0.565	0.48	0.465	0.49	0.48	0.595
	0.51	0.565	0.54	0.36	0.415	0.48	0.485	0.44	0.535	0.56	0.57	0.48	0.39	0.53	0.46	0.53	0.55	0.32	0.455	0.51	0.47	0.595	0.46	0.585	0.43	0.37	0.565	0.485	0.4	0.515	0.555	0.63	0.425	0.545	0.5	0.6	0.395	0.485	0.445	0.43	0.605
	0.515	0.56	0.48	0.45	0.56	0.485	0.48	0.425	0.535	0.55	0.605	0.495	0.43	0.52	0.465	0.515	0.505	0.485	0.395	0.545	0.475	0.645	0.435	0.575	0.6	0.35	0.465	0.485	0.54	0.545	0.655	0.59	0.415	0.425	0.55	0.585	0.475	0.42	0.51	0.535	0.61
	0.455	0.485	0.525	0.33	0.545	0.45	0.425	0.375	0.52	0.54	0.47	0.47	0.38	0.65	0.615	0.48	0.46	0.51	0.5	0.605	0.545	0.655	0.48	0.57	0.585	0.415	0.49	0.53	0.55	0.67	0.52	0.43	0.485	0.5	0.55	0.405	0.37	0.43	0.46	0.45	0.585
	0.45	0.505	0.645	0.41	0.445	0.415	0.485	0.48	0.53	0.54	0.56	0.54	0.535	0.385	0.475	0.385	0.52	0.505	0.4	0.565	0.56	0.635	0.585	0.51	0.515	0.48	0.46	0.505	0.425	0.635	0.64	0.665	0.45	0.465	0.48	0.575	0.49	0.415	0.305	0.425	0.535
	0.43	0.495	0.625	0.31	0.475	0.485	0.48	0.39	0.44	0.515	0.535	0.675	0.45	0.58	0.46	0.53	0.515	0.355	0.49	0.6	0.58	0.7	0.57	0.59	0.575	0.34	0.49	0.465	0.405	0.64	0.505	0.565	0.43	0.525	0.435	0.545	0.42	0.42	0.465	0.455	0.54
	0.5	0.55	0.515	0.445	0.43	0.445	0.395	0.44	0.535	0.68	0.605	0.57	0.43	0.41	0.46	0.445	0.57	0.45	0.34	0.54	0.565	0.48	0.525	0.555	0.585	0.505	0.56	0.51	0.54	0.53	0.545	0.36	0.505	0.515	0.51	0.475	0.46	0.425	0.47	0.475	0.525
	0.445	0.495	0.435	0.34	0.385	0.395	0.47	0.41	0.525	0.45	0.525	0.57	0.445	0.53	0.435	0.445	0.575	0.435	0.395	0.6	0.525	0.54	0.495	0.58	0.525	0.485	0.39	0.52	0.495	0.445	0.585	0.56	0.425	0.56	0.43	0.49	0.415	0.355	0.465	0.415	0.65
	0.505	0.59	0.445	0.43	0.39	0.405	0.41	0.4	0.575	0.485	0.595	0.57	0.52	0.46	0.455	0.575	0.56	0.51	0.4	0.34	0.5	0.61	0.45	0.58	0.605	0.53	0.565	0.445	0.565	0.44	0.62	0.56	0.475	0.575	0.395	0.52	0.465	0.51	0.525	0.48	0.575
	0.435	0.435	0.615	0.44	0.38	0.41	0.5	0.46	0.585	0.51	0.57	0.41	0.51	0.565	0.49	0.495	0.535	0.43	0.465	0.53	0.47	0.67	0.62	0.55	0.51	0.475	0.47	0.45	0.445	0.62	0.55	0.58	0.5	0.595	0.605	0.555	0.41	0.395	0.52	0.47	0.61
	0.535	0.46	0.515	0.385	0.375	0.41	0.5	0.48	0.455	0.47	0.43	0.54	0.42	0.475	0.595	0.505	0.665	0.37	0.535	0.49	0.55	0.68	0.53	0.58	0.45	0.385	0.455	0.455	0.445	0.665	0.6	0.7	0.38	0.575	0.44	0.575	0.43	0.45	0.5	0.49	0.5
	0.52	0.475	0.515	0.39	0.48	0.5	0.465	0.47	0.53	0.555	0.55	0.55	0.425	0.455	0.535	0.58	0.575	0.465	0.405	0.41	0.54	0.615	0.585	0.56	0.57	0.365	0.47	0.51	0.48	0.6	0.565	0.505	0.375	0.535	0.475	0.45	0.475	0.475	0.565	0.535	0.58
	0.475	0.55	0.49	0.475	0.44	0.395	0.425	0.48	0.44	0.505	0.605	0.42	0.49	0.46	0.55	0.495	0.525	0.49	0.38	0.465	0.65	0.7	0.495	0.6	0.545	0.46	0.52	0.585	0.44	0.66	0.55	0.54	0.51	0.585	0.51	0.485	0.455	0.45	0.33	0.38	0.525
	0.58	0.44	0.615	0.29	0.435	0.48	0.54	0.525	0.56	0.515	0.53	0.455	0.455	0.485	0.535	0.47	0.565	0.445	0.31	0.575	0.52	0.64	0.525	0.565	0.47	0.525	0.53	0.495	0.49	0.59	0.61	0.42	0.47	0.47	0.43	0.555	0.385	0.435	0.51	0.58	0.63
	0.475	0.595	0.565	0.415	0.64	0.49	0.405	0.395	0.535	0.455	0.585	0.5	0.525	0.535	0.58	0.44	0.555	0.475	0.515	0.52	0.51	0.595	0.445	0.48	0.61	0.43	0.48	0.48	0.465	0.725	0.665	0.53	0.42	0.495	0.48	0.525	0.48	0.515	0.485	0.47	0.59
	0.55	0.545	0.52	0.515	0.485	0.41	0.42	0.35	0.59	0.58	0.58	0.46	0.425	0.55	0.51	0.58	0.585	0.485	0.42	0.485	0.445	0.52	0.425	0.585	0.54	0.44	0.5	0.525	0.475	0.545	0.505	0.595	0.515	0.605	0.53	0.61	0.465	0.475	0.445	0.55	0.53
	0.465	0.465	0.69	0.375	0.39	0.435	0.46	0.42	0.395	0.5	0.36	0.475	0.525	0.51	0.595	0.475	0.6	0.5	0.42	0.6	0.56	0.565	0.545	0.57	0.555	0.395	0.57	0.585	0.565	0.555	0.515	0.57	0.395	0.545	0.41	0.565	0.41	0.53	0.5	0.475	0.48
	0.56	0.53	0.56	0.345	0.365	0.475	0.41	0.375	0.535	0.56	0.565	0.515	0.36	0.58	0.565	0.545	0.505	0.41	0.545	0.445	0.425	0.585	0.585	0.535	0.48	0.485	0.29	0.555	0.34	0.53	0.585	0.54	0.41	0.465	0.505	0.54	0.41	0.53	0.52	0.53	0.5
	0.5	0.575	0.61	0.335	0.415	0.445	0.43	0.43	0.54	0.505	0.675	0.51	0.605	0.485	0.54	0.41	0.57	0.505	0.38	0.56	0.605	0.57	0.545	0.555	0.55	0.435	0.36	0.555	0.435	0.485	0.57	0.54	0.54	0.545	0.5	0.63	0.65	0.46	0.51	0.5	0.615
	0.495	0.54	0.6	0.365	0.36	0.52	0.395	0.5	0.46	0.52	0.505	0.66	0.525	0.485	0.515	0.52	0.575	0.435	0.43	0.56	0.54	0.62	0.545	0.685	0.51	0.505	0.425	0.385	0.58	0.51	0.46	0.48	0.535	0.52	0.4	0.49	0.54	0.615	0.435	0.59	0.54
	0.505	0.525	0.545	0.33	0.44	0.495	0.435	0.435	0.625	0.52	0.42	0.485	0.53	0.46	0.575	0.51	0.525	0.44	0.515	0.405	0.475	0.655	0.58	0.505	0.565	0.525	0.5	0.475	0.475	0.6	0.405	0.505	0.56	0.525	0.53	0.575	0.46	0.6	0.41	0.625	0.505
	0.405	0.44	0.565	0.475	0.495	0.46	0.53	0.5	0.52	0.65	0.62	0.405	0.59	0.525	0.46	0.58	0.53	0.44	0.37	0.505	0.445	0.64	0.545	0.635	0.525	0.565	0.6	0.52	0.565	0.645	0.565	0.58	0.48	0.535	0.44	0.48	0.475	0.525	0.595	0.53	0.6
	0.515	0.56	0.4	0.415	0.52	0.495	0.5	0.47	0.63	0.54	0.635	0.48	0.37	0.52	0.485	0.505	0.515	0.5	0.52	0.455	0.545	0.59	0.54	0.68	0.56	0.5	0.57	0.555	0.505	0.58	0.585	0.55	0.545	0.54	0.495	0.565	0.435	0.475	0.49	0.545	0.575
	0.405	0.55	0.555	0.475	0.395	0.515	0.485	0.43	0.6	0.56	0.545	0.47	0.515	0.505	0.43	0.525	0.54	0.52	0.37	0.455	0.47	0.615	0.475	0.735	0.575	0.595	0.49	0.415	0.54	0.57	0.5	0.5	0.435	0.495	0.495	0.5	0.53	0.375	0.51	0.495	0.515
	0.47	0.39	0.535	0.32	0.48	0.31	0.47	0.425	0.5	0.42	0.535	0.545	0.385	0.46	0.54	0.54	0.485	0.43	0.525	0.385	0.565	0.515	0.475	0.595	0.55	0.35	0.625	0.43	0.49	0.485	0.545	0.57	0.47	0.515	0.45	0.515	0.42	0.535	0.415	0.42	0.585
	0.49	0.455	0.575	0.325	0.315	0.44	0.43	0.35	0.37	0.55	0.585	0.535	0.38	0.38	0.455	0.535	0.535	0.505	0.48	0.445	0.505	0.595	0.65	0.54	0.45	0.53	0.52	0.49	0.48	0.6	0.67	0.45	0.56	0.54	0.45	0.59	0.52	0.5	0.48	0.4	0.475
	0.515	0.57	0.635	0.43	0.42	0.405	0.525	0.41	0.605	0.475	0.575	0.495	0.44	0.365	0.48	0.505	0.52	0.495	0.41	0.425	0.48	0.565	0.52	0.595	0.52	0.44	0.455	0.51	0.45	0.625	0.63	0.47	0.485	0.495	0.445	0.525	0.46	0.465	0.56	0.45	0.535
	0.47	0.49	0.475	0.375	0.41	0.535	0.475	0.36	0.515	0.465	0.615	0.62	0.435	0.48	0.415	0.53	0.475	0.49	0.42	0.52	0.44	0.595	0.45	0.485	0.545	0.52	0.55	0.475	0.52	0.545	0.545	0.555	0.435	0.46	0.485	0.565	0.46	0.455	0.535	0.53	0.605
	0.465	0.42	0.52	0.35	0.43	0.26	0.485	0.43	0.475	0.5	0.62	0.47	0.5	0.47	0.545	0.6	0.55	0.43	0.29	0.5	0.48	0.64	0.55	0.6	0.49	0.605	0.54	0.36	0.43	0.605	0.525	0.48	0.5	0.555	0.475	0.575	0.47	0.59	0.46	0.48	0.52
	0.49	0.415	0.495	0.39	0.535	0.495	0.415	0.39	0.5	0.49	0.485	0.58	0.5	0.445	0.58	0.585	0.64	0.42	0.465	0.495	0.5	0.705	0.52	0.63	0.575	0.525	0.54	0.435	0.485	0.645	0.615	0.625	0.515	0.525	0.355	0.56	0.615	0.485	0.455	0.53	0.485
	0.525	0.505	0.605	0.33	0.46	0.395	0.385	0.405	0.47	0.465	0.56	0.49	0.42	0.52	0.42	0.515	0.61	0.47	0.37	0.53	0.53	0.69	0.485	0.565	0.475	0.435	0.46	0.4	0.475	0.515	0.59	0.605	0.49	0.54	0.5	0.55	0.425	0.545	0.49	0.5	0.595
	0.53	0.475	0.565	0.31	0.48	0.39	0.435	0.385	0.575	0.45	0.59	0.525	0.405	0.53	0.455	0.615	0.515	0.45	0.535	0.49	0.515	0.675	0.465	0.495	0.51	0.42	0.455	0.445	0.41	0.45	0.575	0.495	0.54	0.59	0.5	0.485	0.535	0.55	0.5	0.51	0.535
	0.41	0.505	0.6	0.38	0.455	0.405	0.405	0.325	0.62	0.41	0.555	0.585	0.53	0.545	0.615	0.49	0.61	0.48	0.425	0.55	0.52	0.55	0.56	0.545	0.53	0.395	0.54	0.47	0.515	0.455	0.595	0.65	0.475	0.645	0.415	0.6	0.53	0.34	0.605	0.515	0.505
	0.51	0.475	0.515	0.495	0.395	0.465	0.465	0.29	0.59	0.545	0.48	0.56	0.375	0.475	0.49	0.56	0.59	0.44	0.595	0.505	0.545	0.435	0.585	0.595	0.6	0.545	0.515	0.51	0.585	0.53	0.61	0.57	0.425	0.6	0.515	0.55	0.415	0.51	0.535	0.395	0.525
	0.525	0.49	0.555	0.38	0.48	0.435	0.54	0.5	0.49	0.56	0.625	0.465	0.46	0.455	0.57	0.53	0.585	0.355	0.295	0.435	0.49	0.695	0.535	0.595	0.58	0.5	0.435	0.51	0.505	0.43	0.52	0.52	0.475	0.63	0.475	0.55	0.52	0.525	0.39	0.455	0.6
	0.475	0.49	0.63	0.445	0.45	0.445	0.405	0.44	0.52	0.51	0.455	0.52	0.48	0.44	0.515	0.505	0.405	0.52	0.36	0.56	0.51	0.55	0.475	0.645	0.55	0.565	0.41	0.45	0.565	0.49	0.495	0.525	0.48	0.76	0.34	0.505	0.405	0.53	0.51	0.53	0.475
	0.435	0.515	0.58	0.315	0.52	0.45	0.56	0.48	0.665	0.505	0.49	0.5	0.465	0.595	0.615	0.45	0.62	0.505	0.445	0.385	0.525	0.63	0.39	0.57	0.49	0.48	0.445	0.45	0.435	0.565	0.6	0.595	0.4	0.565	0.5	0.515	0.515	0.49	0.335	0.565	0.51
	0.52	0.495	0.415	0.42	0.615	0.39	0.465	0.425	0.445	0.475	0.675	0.425	0.54	0.605	0.55	0.56	0.505	0.45	0.35	0.495	0.51	0.55	0.63	0.495	0.525	0.485	0.45	0.48	0.615	0.51	0.515	0.65	0.47	0.625	0.445	0.66	0.56	0.53	0.55	0.575	0.6
	0.43	0.505	0.47	0.405	0.465	0.4	0.48	0.395	0.545	0.475	0.58	0.515	0.44	0.495	0.46	0.535	0.48	0.495	0.515	0.5	0.515	0.57	0.535	0.61	0.42	0.485	0.455	0.45	0.445	0.645	0.535	0.575	0.345	0.615	0.4	0.53	0.485	0.42	0.66	0.405	0.48
	0.39	0.58	0.505	0.42	0.595	0.485	0.495	0.465	0.6	0.56	0.59	0.59	0.5	0.41	0.54	0.475	0.455	0.415	0.515	0.505	0.59	0.57	0.555	0.59	0.565	0.425	0.48	0.475	0.53	0.5	0.51	0.535	0.5	0.575	0.545	0.58	0.48	0.445	0.39	0.475	0.605
	0.5	0.455	0.585	0.425	0.4	0.385	0.52	0.37	0.55	0.57	0.535	0.54	0.505	0.475	0.535	0.585	0.51	0.54	0.51	0.595	0.55	0.565	0.445	0.555	0.585	0.525	0.535	0.415	0.44	0.64	0.49	0.535	0.545	0.475	0.42	0.49	0.52	0.555	0.35	0.31	0.445
	0.47	0.485	0.59	0.475	0.48	0.45	0.42	0.315	0.495	0.58	0.515	0.475	0.605	0.47	0.535	0.535	0.55	0.405	0.42	0.495	0.585	0.58	0.555	0.515	0.545	0.41	0.435	0.48	0.515	0.555	0.535	0.485	0.455	0.625	0.47	0.515	0.405	0.465	0.535	0.57	0.525
	0.465	0.44	0.56	0.51	0.415	0.435	0.425	0.445	0.585	0.595	0.605	0.52	0.475	0.39	0.53	0.48	0.53	0.525	0.485	0.46	0.525	0.52	0.52	0.57	0.485	0.495	0.5	0.43	0.475	0.58	0.6	0.435	0.42	0.63	0.31	0.495	0.525	0.475	0.53	0.415	0.52
	0.51	0.485	0.49	0.265	0.465	0.405	0.49	0.54	0.425	0.62	0.42	0.545	0.475	0.48	0.425	0.495	0.615	0.385	0.43	0.565	0.55	0.545	0.5	0.665	0.53	0.435	0.405	0.585	0.56	0.65	0.625	0.55	0.46	0.5	0.535	0.58	0.505	0.38	0.41	0.45	0.575
	0.44	0.495	0.555	0.395	0.47	0.46	0.44	0.5	0.38	0.57	0.635	0.58	0.49	0.44	0.51	0.555	0.62	0.405	0.425	0.505	0.47	0.555	0.62	0.48	0.63	0.455	0.53	0.42	0.47	0.62	0.56	0.505	0.395	0.635	0.37	0.61	0.455	0.425	0.5	0.465	0.705
	0.48	0.505	0.58	0.46	0.385	0.56	0.54	0.42	0.48	0.525	0.53	0.47	0.535	0.45	0.49	0.615	0.46	0.52	0.54	0.59	0.58	0.68	0.69	0.495	0.51	0.435	0.575	0.47	0.55	0.505	0.515	0.565	0.43	0.575	0.48	0.66	0.435	0.44	0.53	0.505	0.46
	0.425	0.6	0.58	0.445	0.49	0.45	0.44	0.37	0.525	0.56	0.52	0.575	0.455	0.455	0.59	0.445	0.465	0.47	0.475	0.46	0.53	0.625	0.57	0.53	0.43	0.425	0.53	0.515	0.36	0.6	0.475	0.435	0.52	0.6	0.49	0.45	0.52	0.415	0.515	0.495	0.59
	0.405	0.525	0.525	0.43	0.58	0.395	0.525	0.28	0.44	0.53	0.485	0.555	0.44	0.415	0.495	0.595	0.565	0.4	0.445	0.595	0.47	0.545	0.475	0.6	0.52	0.48	0.465	0.38	0.505	0.62	0.555	0.48	0.475	0.645	0.49	0.545	0.425	0.55	0.565	0.44	0.57
	0.425	0.51	0.545	0.395	0.435	0.4	0.51	0.415	0.64	0.44	0.63	0.595	0.565	0.435	0.575	0.515	0.525	0.41	0.41	0.53	0.52	0.565	0.61	0.59	0.495	0.475	0.515	0.605	0.52	0.615	0.44	0.595	0.35	0.535	0.6	0.475	0.53	0.39	0.44	0.48	0.555
	0.45	0.455	0.48	0.25	0.365	0.47	0.49	0.305	0.435	0.5	0.585	0.555	0.465	0.43	0.59	0.57	0.525	0.43	0.445	0.465	0.645	0.67	0.475	0.56	0.465	0.455	0.45	0.45	0.5	0.59	0.545	0.635	0.51	0.58	0.5	0.565	0.47	0.525	0.52	0.53	0.555
	0.445	0.44	0.54	0.425	0.385	0.475	0.445	0.445	0.555	0.515	0.475	0.475	0.505	0.58	0.565	0.5	0.54	0.42	0.425	0.585	0.49	0.57	0.62	0.545	0.455	0.505	0.435	0.44	0.42	0.615	0.57	0.565	0.435	0.63	0.57	0.46	0.44	0.505	0.515	0.475	0.505
	0.43	0.435	0.52	0.425	0.515	0.475	0.635	0.355	0.515	0.61	0.585	0.595	0.445	0.375	0.54	0.46	0.54	0.535	0.515	0.5	0.58	0.59	0.5	0.69	0.565	0.47	0.485	0.455	0.53	0.53	0.53	0.6	0.43	0.53	0.435	0.605	0.56	0.505	0.34	0.495	0.515
	0.47	0.45	0.515	0.41	0.405	0.46	0.5	0.41	0.465	0.595	0.545	0.415	0.52	0.52	0.535	0.48	0.62	0.465	0.46	0.525	0.5	0.57	0.49	0.505	0.425	0.575	0.43	0.51	0.495	0.605	0.585	0.55	0.36	0.47	0.535	0.54	0.5	0.465	0.37	0.595	0.465
	0.545	0.55	0.485	0.39	0.51	0.535	0.36	0.385	0.385	0.59	0.475	0.47	0.4	0.485	0.57	0.435	0.435	0.375	0.355	0.455	0.475	0.555	0.55	0.64	0.595	0.49	0.47	0.46	0.59	0.69	0.485	0.495	0.525	0.535	0.42	0.49	0.455	0.46	0.625	0.455	0.71
	0.435	0.54	0.71	0.395	0.465	0.45	0.435	0.51	0.565	0.65	0.675	0.43	0.52	0.58	0.52	0.52	0.555	0.315	0.34	0.475	0.53	0.545	0.505	0.555	0.49	0.54	0.525	0.48	0.495	0.575	0.625	0.645	0.385	0.42	0.52	0.5	0.49	0.455	0.47	0.435	0.47
	0.44	0.405	0.46	0.495	0.43	0.445	0.475	0.425	0.57	0.525	0.605	0.415	0.505	0.495	0.55	0.48	0.555	0.415	0.41	0.625	0.42	0.5	0.57	0.525	0.535	0.535	0.46	0.435	0.575	0.555	0.585	0.57	0.42	0.54	0.565	0.57	0.48	0.555	0.445	0.44	0.635
	0.5	0.44	0.5	0.425	0.335	0.62	0.505	0.485	0.385	0.475	0.52	0.605	0.47	0.52	0.49	0.5	0.46	0.49	0.38	0.52	0.495	0.525	0.44	0.64	0.44	0.515	0.52	0.585	0.605	0.485	0.505	0.575	0.475	0.57	0.46	0.545	0.445	0.455	0.47	0.58	0.515
	0.43	0.475	0.52	0.42	0.5	0.495	0.455	0.415	0.63	0.53	0.66	0.425	0.43	0.52	0.535	0.63	0.54	0.53	0.38	0.4	0.565	0.58	0.515	0.56	0.525	0.485	0.345	0.45	0.52	0.665	0.555	0.445	0.59	0.525	0.415	0.58	0.5	0.43	0.495	0.505	0.48
	0.545	0.475	0.515	0.37	0.465	0.525	0.5	0.39	0.5	0.525	0.51	0.515	0.43	0.455	0.505	0.4	0.555	0.39	0.46	0.515	0.62	0.55	0.52	0.56	0.54	0.46	0.505	0.425	0.52	0.615	0.535	0.55	0.495	0.55	0.525	0.52	0.42	0.48	0.47	0.41	0.605
	0.465	0.53	0.62	0.495	0.53	0.345	0.54	0.515	0.53	0.595	0.435	0.61	0.515	0.475	0.545	0.47	0.535	0.43	0.445	0.43	0.435	0.55	0.555	0.455	0.465	0.45	0.435	0.565	0.36	0.59	0.485	0.555	0.525	0.51	0.45	0.51	0.485	0.55	0.51	0.5	0.525
	0.47	0.395	0.55	0.375	0.525	0.5	0.515	0.42	0.585	0.47	0.505	0.59	0.505	0.56	0.495	0.52	0.59	0.435	0.34	0.525	0.525	0.635	0.49	0.58	0.495	0.37	0.42	0.355	0.55	0.51	0.63	0.55	0.485	0.425	0.405	0.51	0.55	0.485	0.41	0.56	0.55
	0.445	0.49	0.515	0.375	0.5	0.54	0.445	0.435	0.565	0.47	0.675	0.57	0.415	0.595	0.48	0.495	0.57	0.44	0.33	0.475	0.515	0.575	0.46	0.57	0.475	0.425	0.52	0.44	0.5	0.59	0.615	0.53	0.505	0.64	0.495	0.52	0.525	0.515	0.575	0.475	0.495
	0.415	0.345	0.455	0.355	0.535	0.415	0.585	0.365	0.595	0.54	0.75	0.5	0.44	0.45	0.625	0.47	0.55	0.545	0.475	0.445	0.465	0.665	0.62	0.58	0.47	0.405	0.475	0.45	0.45	0.45	0.57	0.575	0.48	0.455	0.415	0.595	0.495	0.37	0.405	0.585	0.605
	0.475	0.485	0.555	0.325	0.55	0.515	0.425	0.395	0.395	0.485	0.585	0.49	0.505	0.52	0.51	0.435	0.49	0.43	0.405	0.68	0.63	0.7	0.575	0.65	0.605	0.53	0.6	0.52	0.505	0.65	0.555	0.69	0.5	0.56	0.53	0.46	0.465	0.54	0.42	0.45	0.57
	0.525	0.67	0.7	0.46	0.425	0.42	0.52	0.39	0.445	0.585	0.635	0.505	0.595	0.4	0.5	0.45	0.45	0.52	0.535	0.535	0.53	0.58	0.605	0.55	0.505	0.43	0.395	0.45	0.49	0.63	0.45	0.41	0.35	0.58	0.525	0.485	0.435	0.44	0.405	0.54	0.62
	0.37	0.505	0.535	0.43	0.48	0.45	0.435	0.45	0.605	0.595	0.645	0.575	0.455	0.545	0.485	0.51	0.525	0.36	0.365	0.53	0.485	0.525	0.475	0.605	0.475	0.51	0.415	0.455	0.665	0.55	0.625	0.575	0.395	0.56	0.535	0.615	0.475	0.495	0.495	0.435	0.565
	0.475	0.455	0.53	0.425	0.395	0.445	0.46	0.42	0.5	0.57	0.59	0.555	0.47	0.45	0.435	0.38	0.525	0.53	0.55	0.46	0.46	0.625	0.6	0.43	0.48	0.455	0.415	0.455	0.415	0.63	0.535	0.48	0.455	0.56	0.42	0.43	0.535	0.475	0.505	0.485	0.46
	0.53	0.46	0.535	0.31	0.405	0.555	0.425	0.41	0.4	0.605	0.525	0.545	0.46	0.36	0.495	0.615	0.56	0.495	0.345	0.51	0.505	0.725	0.475	0.625	0.46	0.51	0.49	0.575	0.465	0.525	0.505	0.435	0.475	0.485	0.45	0.43	0.52	0.505	0.46	0.49	0.615
	0.515	0.545	0.53	0.505	0.37	0.46	0.54	0.34	0.385	0.455	0.505	0.505	0.44	0.54	0.47	0.445	0.56	0.42	0.43	0.6	0.625	0.595	0.66	0.595	0.54	0.46	0.39	0.485	0.54	0.64	0.52	0.54	0.51	0.6	0.485	0.61	0.485	0.455	0.455	0.405	0.535
	0.345	0.565	0.45	0.35	0.465	0.535	0.58	0.355	0.5	0.555	0.54	0.46	0.49	0.405	0.51	0.475	0.53	0.47	0.375	0.565	0.42	0.505	0.59	0.49	0.525	0.45	0.405	0.52	0.59	0.565	0.575	0.575	0.485	0.575	0.555	0.525	0.575	0.52	0.47	0.385	0.585
phase4_shuffle	0.43	0.36	0.45	0.58	0.475	0.335	0.565	0.5	0.57	0.43	0.495	0.635	0.61	0.44	0.405	0.355	0.54	0.575	0.445	0.425	0.565	0.535	0.535	0.45	0.55	0.58	0.49	0.435	0.57	0.57	0.585	0.635	0.56	0.455	0.53	0.46	0.44	0.54	0.55	0.465	0.535
	0.475	0.31	0.355	0.5	0.425	0.545	0.605	0.57	0.56	0.585	0.495	0.54	0.675	0.59	0.36	0.345	0.37	0.39	0.555	0.54	0.695	0.61	0.46	0.46	0.51	0.515	0.55	0.445	0.445	0.355	0.47	0.59	0.52	0.44	0.645	0.535	0.42	0.585	0.455	0.55	0.6
	0.495	0.435	0.41	0.53	0.62	0.435	0.43	0.5	0.59	0.495	0.52	0.595	0.52	0.545	0.425	0.42	0.515	0.62	0.52	0.405	0.355	0.565	0.59	0.425	0.355	0.535	0.62	0.495	0.445	0.445	0.48	0.525	0.655	0.57	0.655	0.57	0.405	0.49	0.6	0.56	0.605
	0.46	0.47	0.5	0.65	0.495	0.425	0.625	0.5	0.495	0.585	0.515	0.485	0.545	0.55	0.4	0.485	0.385	0.39	0.52	0.365	0.545	0.685	0.545	0.46	0.425	0.525	0.42	0.62	0.625	0.505	0.525	0.55	0.51	0.5	0.55	0.44	0.435	0.375	0.5	0.445	0.705
	0.575	0.455	0.45	0.5	0.315	0.455	0.5	0.585	0.705	0.48	0.58	0.47	0.515	0.425	0.315	0.41	0.555	0.49	0.445	0.385	0.61	0.635	0.545	0.515	0.475	0.555	0.535	0.515	0.485	0.435	0.5	0.425	0.555	0.41	0.53	0.56	0.415	0.585	0.525	0.44	0.62
	0.395	0.5	0.485	0.445	0.51	0.405	0.54	0.51	0.58	0.46	0.57	0.54	0.625	0.525	0.37	0.38	0.46	0.62	0.45	0.525	0.61	0.415	0.515	0.435	0.45	0.55	0.615	0.465	0.48	0.545	0.385	0.6	0.695	0.59	0.615	0.46	0.54	0.605	0.41	0.56	0.55
	0.485	0.385	0.5	0.515	0.465	0.395	0.64	0.49	0.59	0.445	0.6	0.55	0.515	0.56	0.48	0.355	0.595	0.635	0.555	0.575	0.625	0.505	0.52	0.47	0.62	0.485	0.485	0.44	0.54	0.46	0.615	0.44	0.485	0.52	0.595	0.35	0.38	0.565	0.56	0.475	0.6
	0.575	0.345	0.49	0.525	0.44	0.57	0.625	0.54	0.53	0.52	0.5	0.51	0.45	0.49	0.36	0.425	0.53	0.585	0.5	0.445	0.515	0.575	0.475	0.58	0.48	0.535	0.58	0.575	0.615	0.505	0.425	0.48	0.5	0.495	0.505	0.515	0.36	0.45	0.465	0.495	0.465
	0.485	0.475	0.495	0.5	0.39	0.445	0.43	0.485	0.555	0.44	0.54	0.625	0.44	0.545	0.45	0.435	0.45	0.66	0.54	0.49	0.42	0.575	0.465	0.48	0.475	0.55	0.615	0.53	0.495	0.48	0.365	0.65	0.505	0.42	0.635	0.525	0.385	0.54	0.455	0.435	0.6
	0.43	0.445	0.495	0.51	0.355	0.53	0.495	0.58	0.55	0.36	0.405	0.54	0.4	0.54	0.435	0.42	0.45	0.505	0.475	0.42	0.55	0.635	0.57	0.55	0.335	0.465	0.545	0.45	0.685	0.53	0.48	0.595	0.6	0.36	0.405	0.415	0.445	0.505	0.465	0.33	0.65
	0.425	0.385	0.485	0.535	0.52	0.455	0.435	0.465	0.58	0.52	0.585	0.53	0.585	0.595	0.36	0.34	0.515	0.53	0.41	0.425	0.37	0.515	0.6	0.505	0.505	0.45	0.495	0.6	0.585	0.47	0.39	0.53	0.6	0.515	0.64	0.46	0.46	0.465	0.405	0.5	0.54
	0.495	0.485	0.375	0.555	0.375	0.505	0.61	0.42	0.565	0.585	0.455	0.345	0.645	0.56	0.445	0.405	0.41	0.58	0.555	0.555	0.535	0.68	0.43	0.55	0.52	0.57	0.61	0.43	0.52	0.46	0.58	0.5	0.535	0.34	0.66	0.445	0.35	0.695	0.43	0.475	0.565
	0.595	0.475	0.565	0.425	0.555	0.585	0.65	0.57	0.57	0.53	0.595	0.43	0.53	0.46	0.41	0.44	0.595	0.5	0.55	0.575	0.59	0.74	0.405	0.545	0.525	0.57	0.49	0.495	0.555	0.45	0.565	0.65	0.515	0.48	0.635	0.45	0.395	0.555	0.525	0.45	0.645
	0.45	0.385	0.33	0.63	0.455	0.42	0.49	0.49	0.63	0.65	0.59	0.38	0.635	0.665	0.305	0.32	0.595	0.52	0.47	0.57	0.565	0.49	0.565	0.49	0.495	0.515	0.61	0.435	0.48	0.54	0.635	0.585	0.395	0.385	0.665	0.46	0.51	0.565	0.52	0.535	0.715
	0.355	0.325	0.425	0.535	0.38	0.575	0.475	0.52	0.505	0.515	0.535	0.61	0.63	0.415	0.395	0.47	0.48	0.54	0.545	0.54	0.485	0.615	0.485	0.485	0.6	0.56	0.52	0.53	0.64	0.37	0.405	0.5	0.44	0.45	0.645	0.585	0.485	0.45	0.375	0.565	0.49
	0.56	0.295	0.56	0.485	0.435	0.405	0.49	0.425	0.465	0.45	0.6	0.54	0.575	0.555	0.335	0.345	0.535	0.565	0.575	0.64	0.54	0.56	0.46	0.575	0.455	0.545	0.655	0.585	0.56	0.425	0.515	0.575	0.495	0.44	0.7	0.475	0.485	0.65	0.325	0.52	0.64
	0.56	0.36	0.465	0.61	0.49	0.465	0.65	0.435	0.645	0.485	0.59	0.59	0.62	0.565	0.375	0.49	0.495	0.415	0.41	0.585	0.475	0.5	0.405	0.49	0.5	0.525	0.42	0.545	0.545	0.42	0.41	0.445	0.47	0.52	0.625	0.455	0.425	0.665	0.5	0.56	0.68
	0.505	0.355	0.49	0.61	0.465	0.365	0.615	0.54	0.555	0.475	0.58	0.665	0.665	0.625	0.5	0.35	0.55	0.39	0.44	0.58	0.62	0.47	0.46	0.63	0.48	0.59	0.52	0.52	0.505	0.495	0.53	0.515	0.49	0.4	0.55	0.515	0.54	0.665	0.515	0.52	0.535
	0.5	0.475	0.445	0.505	0.56	0.515	0.535	0.54	0.64	0.51	0.5	0.485	0.625	0.575	0.325	0.51	0.51	0.565	0.54	0.485	0.525	0.51	0.53	0.52	0.51	0.54	0.585	0.495	0.665	0.455	0.505	0.57	0.53	0.46	0.62	0.43	0.35	0.48	0.4	0.405	0.695
	0.58	0.395	0.46	0.565	0.41	0.485	0.59	0.48	0.6	0.585	0.545	0.675	0.565	0.605	0.405	0.365	0.605	0.555	0.49	0.56	0.46	0.475	0.55	0.47	0.47	0.54	0.635	0.635	0.445	0.61	0.53	0.535	0.595	0.505	0.575	0.51	0.52	0.61	0.46	0.44	0.445
	0.485	0.39	0.555	0.59	0.425	0.395	0.505	0.645	0.595	0.36	0.515	0.515	0.41	0.525	0.445	0.505	0.52	0.585	0.57	0.45	0.545	0.615	0.485	0.565	0.36	0.46	0.57	0.55	0.53	0.355	0.505	0.39	0.43	0.53	0.56	0.48	0.42	0.5	0.585	0.53	0.45
	0.595	0.465	0.45	0.485	0.67	0.47	0.485	0.505	0.57	0.62	0.545	0.535	0.605	0.54	0.375	0.325	0.445	0.55	0.56	0.5	0.525	0.505	0.425	0.48	0.435	0.52	0.615	0.43	0.56	0.42	0.55	0.62	0.505	0.59	0.595	0.47	0.385	0.62	0.525	0.55	0.605
	0.57	0.345	0.435	0.485	0.41	0.505	0.45	0.52	0.52	0.61	0.525	0.53	0.46	0.57	0.41	0.46	0.525	0.59	0.515	0.555	0.495	0.535	0.455	0.455	0.51	0.495	0.5	0.4	0.385	0.51	0.585	0.665	0.58	0.46	0.61	0.485	0.425	0.535	0.415	0.6	0.595
	0.475	0.29	0.505	0.49	0.465	0.455	0.555	0.325	0.63	0.65	0.605	0.655	0.54	0.575	0.445	0.425	0.61	0.555	0.465	0.56	0.575	0.41	0.545	0.56	0.42	0.475	0.5	0.435	0.555	0.45	0.55	0.43	0.495	0.515	0.575	0.52	0.375	0.535	0.485	0.575	0.64
	0.475	0.45	0.45	0.545	0.375	0.49	0.43	0.45	0.665	0.48	0.43	0.49	0.365	0.5	0.355	0.49	0.395	0.6	0.545	0.455	0.58	0.58	0.51	0.645	0.43	0.51	0.605	0.575	0.495	0.425	0.545	0.6	0.525	0.55	0.64	0.545	0.36	0.545	0.435	0.47	0.57
	0.51	0.44	0.415	0.525	0.53	0.42	0.545	0.505	0.435	0.44	0.54	0.44	0.67	0.49	0.385	0.38	0.585	0.675	0.495	0.56	0.575	0.505	0.42	0.405	0.345	0.525	0.51	0.525	0.625	0.405	0.5	0.59	0.52	0.445	0.63	0.55	0.42	0.46	0.445	0.61	0.56
	0.52	0.38	0.53	0.64	0.465	0.47	0.445	0.445	0.62	0.575	0.415	0.595	0.62	0.43	0.35	0.265	0.51	0.475	0.38	0.54	0.495	0.51	0.495	0.49	0.445	0.505	0.495	0.495	0.57	0.555	0.48	0.58	0.515	0.385	0.485	0.56	0.495	0.555	0.555	0.515	0.685
	0.545	0.415	0.455	0.45	0.515	0.395	0.645	0.52	0.57	0.49	0.565	0.355	0.55	0.505	0.42	0.4	0.475	0.465	0.57	0.59	0.41	0.48	0.385	0.6	0.41	0.455	0.55	0.49	0.595	0.535	0.47	0.525	0.61	0.36	0.56	0.425	0.495	0.45	0.335	0.475	0.52
	0.495	0.44	0.435	0.56	0.43	0.36	0.6	0.57	0.59	0.54	0.525	0.485	0.685	0.475	0.375	0.425	0.56	0.67	0.435	0.49	0.55	0.64	0.545	0.575	0.45	0.425	0.645	0.465	0.565	0.51	0.485	0.63	0.43	0.49	0.575	0.4	0.435	0.645	0.645	0.625	0.64
	0.59	0.39	0.445	0.565	0.44	0.545	0.595	0.515	0.565	0.555	0.505	0.49	0.615	0.59	0.48	0.415	0.535	0.49	0.5	0.46	0.665	0.475	0.595	0.465	0.415	0.585	0.57	0.61	0.605	0.4	0.575	0.415	0.615	0.61	0.485	0.555	0.345	0.525	0.44	0.455	0.485
	0.525	0.46	0.48	0.575	0.495	0.51	0.515	0.425	0.435	0.6	0.475	0.55	0.58	0.47	0.43	0.515	0.575	0.58	0.45	0.48	0.53	0.56	0.405	0.59	0.445	0.55	0.56	0.51	0.425	0.505	0.475	0.65	0.58	0.435	0.71	0.505	0.4	0.565	0.5	0.47	0.585
	0.47	0.34	0.52	0.585	0.68	0.455	0.515	0.655	0.6	0.57	0.58	0.55	0.62	0.475	0.48	0.395	0.42	0.645	0.54	0.495	0.51	0.625	0.41	0.57	0.49	0.5	0.605	0.525	0.57	0.415	0.485	0.67	0.47	0.515	0.575	0.57	0.495	0.545	0.555	0.43	0.64
	0.575	0.38	0.595	0.505	0.495	0.38	0.595	0.475	0.635	0.475	0.605	0.585	0.615	0.455	0.37	0.4	0.54	0.605	0.48	0.48	0.59	0.685	0.55	0.615	0.605	0.475	0.675	0.53	0.455	0.55	0.69	0.445	0.59	0.465	0.58	0.47	0.515	0.58	0.39	0.565	0.675
	0.56	0.335	0.56	0.635	0.59	0.56	0.455	0.435	0.605	0.575	0.545	0.565	0.595	0.545	0.415	0.475	0.435	0.5	0.475	0.52	0.63	0.57	0.48	0.5	0.505	0.415	0.56	0.495	0.405	0.41	0.49	0.635	0.505	0.475	0.645	0.5	0.575	0.615	0.69	0.53	0.505
	0.605	0.43	0.525	0.5	0.575	0.36	0.565	0.47	0.71	0.5	0.485	0.485	0.49	0.525	0.35	0.49	0.5	0.56	0.54	0.445	0.54	0.6	0.455	0.49	0.515	0.465	0.66	0.49	0.53	0.575	0.48	0.57	0.485	0.36	0.495	0.395	0.47	0.605	0.495	0.42	0.57
	0.48	0.41	0.52	0.515	0.45	0.53	0.44	0.575	0.555	0.485	0.615	0.59	0.545	0.455	0.38	0.49	0.43	0.395	0.27	0.525	0.695	0.555	0.395	0.425	0.525	0.545	0.42	0.535	0.475	0.445	0.475	0.44	0.335	0.475	0.76	0.465	0.45	0.495	0.415	0.455	0.535
	0.515	0.445	0.56	0.545	0.435	0.425	0.61	0.51	0.51	0.625	0.445	0.44	0.565	0.49	0.44	0.42	0.5	0.515	0.49	0.5	0.565	0.45	0.4	0.52	0.47	0.605	0.53	0.6	0.54	0.64	0.46	0.55	0.525	0.54	0.555	0.54	0.475	0.665	0.57	0.53	0.58
	0.41	0.435	0.535	0.59	0.45	0.465	0.52	0.495	0.515	0.65	0.605	0.475	0.605	0.505	0.49	0.43	0.48	0.39	0.45	0.51	0.51	0.63	0.45	0.525	0.53	0.63	0.48	0.545	0.465	0.565	0.545	0.47	0.625	0.535	0.605	0.43	0.46	0.45	0.555	0.475	0.545
	0.51	0.545	0.485	0.545	0.485	0.435	0.54	0.67	0.46	0.68	0.585	0.55	0.6	0.58	0.39	0.45	0.47	0.65	0.41	0.545	0.535	0.575	0.42	0.545	0.535	0.575	0.48	0.62	0.53	0.485	0.515	0.51	0.56	0.48	0.69	0.48	0.34	0.545	0.37	0.48	0.665
	0.515	0.47	0.445	0.63	0.535	0.39	0.59	0.545	0.56	0.52	0.585	0.545	0.475	0.61	0.44	0.29	0.42	0.59	0.515	0.415	0.52	0.46	0.47	0.475	0.52	0.575	0.51	0.6	0.63	0.555	0.565	0.555	0.51	0.455	0.6	0.48	0.46	0.48	0.4	0.36	0.695
	0.595	0.525	0.57	0.56	0.595	0.505	0.545	0.42	0.505	0.53	0.575	0.49	0.515	0.385	0.48	0.525	0.445	0.685	0.505	0.575	0.575	0.51	0.37	0.425	0.47	0.445	0.56	0.435	0.545	0.515	0.485	0.515	0.515	0.43	0.625	0.56	0.475	0.67	0.54	0.355	0.57
	0.465	0.51	0.565	0.495	0.465	0.395	0.665	0.625	0.575	0.365	0.545	0.52	0.585	0.56	0.305	0.43	0.51	0.52	0.52	0.505	0.61	0.515	0.535	0.705	0.455	0.65	0.56	0.475	0.71	0.48	0.425	0.48	0.525	0.385	0.555	0.645	0.485	0.54	0.47	0.455	0.635
	0.45	0.4	0.405	0.535	0.515	0.535	0.64	0.635	0.63	0.575	0.445	0.47	0.515	0.53	0.48	0.525	0.545	0.56	0.51	0.59	0.495	0.51	0.515	0.575	0.505	0.555	0.67	0.615	0.375	0.5	0.43	0.54	0.52	0.44	0.585	0.38	0.47	0.62	0.465	0.5	0.595
	0.475	0.365	0.335	0.65	0.565	0.635	0.5	0.535	0.695	0.62	0.615	0.6	0.535	0.54	0.365	0.48	0.62	0.535	0.475	0.565	0.64	0.59	0.56	0.565	0.47	0.47	0.525	0.49	0.645	0.43	0.52	0.475	0.53	0.41	0.615	0.44	0.415	0.485	0.455	0.435	0.55
	0.645	0.375	0.535	0.605	0.38	0.495	0.615	0.6	0.545	0.545	0.575	0.485	0.525	0.4	0.445	0.395	0.535	0.5	0.55	0.495	0.51	0.69	0.43	0.575	0.595	0.42	0.505	0.415	0.59	0.41	0.56	0.5	0.485	0.41	0.345	0.495	0.455	0.595	0.41	0.51	0.64
	0.32	0.485	0.425	0.575	0.465	0.415	0.64	0.585	0.7	0.495	0.58	0.59	0.54	0.68	0.475	0.355	0.605	0.735	0.395	0.615	0.5	0.64	0.44	0.65	0.53	0.535	0.45	0.5	0.565	0.51	0.49	0.57	0.49	0.47	0.595	0.515	0.425	0.55	0.535	0.41	0.625
	0.56	0.255	0.49	0.59	0.41	0.44	0.495	0.475	0.66	0.615	0.535	0.57	0.59	0.5	0.49	0.405	0.445	0.51	0.51	0.525	0.57	0.615	0.31	0.56	0.43	0.545	0.505	0.515	0.595	0.525	0.49	0.36	0.61	0.45	0.535	0.495	0.415	0.595	0.495	0.485	0.54
	0.56	0.45	0.475	0.57	0.48	0.445	0.68	0.56	0.7	0.42	0.605	0.425	0.6	0.645	0.42	0.405	0.43	0.515	0.535	0.465	0.53	0.6	0.515	0.535	0.455	0.53	0.49	0.555	0.485	0.47	0.535	0.495	0.485	0.46	0.55	0.415	0.425	0.675	0.435	0.455	0.75
	0.38	0.275	0.47	0.635	0.525	0.385	0.59	0.54	0.65	0.52	0.51	0.535	0.495	0.535	0.44	0.37	0.605	0.545	0.52	0.55	0.545	0.49	0.61	0.645	0.52	0.49	0.62	0.425	0.495	0.455	0.51	0.465	0.56	0.38	0.57	0.595	0.425	0.585	0.49	0.485	0.63
	0.515	0.435	0.44	0.515	0.37	0.405	0.6	0.555	0.55	0.59	0.555	0.565	0.56	0.475	0.355	0.46	0.58	0.475	0.55	0.595	0.54	0.515	0.44	0.625	0.42	0.5	0.53	0.535	0.565	0.49	0.55	0.5	0.485	0.44	0.63	0.435	0.455	0.525	0.5	0.485	0.55
	0.52	0.46	0.5	0.46	0.425	0.4	0.51	0.575	0.555	0.38	0.575	0.59	0.525	0.495	0.54	0.395	0.54	0.565	0.485	0.53	0.54	0.49	0.555	0.51	0.275	0.475	0.47	0.51	0.635	0.545	0.56	0.405	0.475	0.425	0.55	0.36	0.33	0.605	0.54	0.595	0.72
	0.58	0.3	0.515	0.44	0.46	0.585	0.435	0.56	0.62	0.495	0.43	0.47	0.51	0.6	0.38	0.34	0.44	0.56	0.385	0.515	0.485	0.745	0.385	0.52	0.405	0.35	0.535	0.42	0.62	0.57	0.495	0.58	0.485	0.53	0.625	0.49	0.455	0.58	0.49	0.56	0.555
	0.495	0.48	0.55	0.515	0.62	0.475	0.46	0.485	0.47	0.46	0.515	0.485	0.485	0.555	0.415	0.405	0.555	0.49	0.545	0.505	0.51	0.575	0.53	0.61	0.595	0.61	0.57	0.615	0.485	0.555	0.46	0.605	0.575	0.435	0.64	0.41	0.475	0.715	0.56	0.445	0.61
	0.55	0.41	0.43	0.58	0.38	0.535	0.62	0.59	0.47	0.485	0.655	0.345	0.54	0.465	0.395	0.375	0.43	0.465	0.48	0.46	0.435	0.64	0.44	0.58	0.43	0.565	0.52	0.545	0.535	0.41	0.535	0.47	0.625	0.445	0.48	0.475	0.545	0.505	0.495	0.47	0.485
	0.62	0.345	0.485	0.515	0.42	0.49	0.61	0.42	0.58	0.52	0.48	0.625	0.575	0.615	0.495	0.4	0.515	0.55	0.42	0.38	0.615	0.485	0.54	0.53	0.42	0.555	0.62	0.42	0.445	0.415	0.595	0.525	0.515	0.505	0.485	0.435	0.515	0.47	0.56	0.38	0.72
	0.465	0.375	0.565	0.62	0.545	0.48	0.58	0.45	0.65	0.475	0.485	0.525	0.5	0.56	0.405	0.37	0.475	0.49	0.595	0.555	0.45	0.635	0.41	0.485	0.46	0.59	0.455	0.445	0.605	0.485	0.525	0.565	0.485	0.38	0.645	0.445	0.45	0.55	0.49	0.5	0.65
	0.525	0.42	0.55	0.465	0.47	0.42	0.63	0.5	0.55	0.46	0.59	0.565	0.705	0.55	0.475	0.32	0.515	0.62	0.515	0.565	0.58	0.485	0.555	0.55	0.535	0.48	0.515	0.48	0.605	0.465	0.61	0.58	0.47	0.375	0.625	0.555	0.525	0.58	0.47	0.455	0.64
	0.565	0.36	0.47	0.425	0.38	0.415	0.63	0.61	0.54	0.475	0.495	0.63	0.64	0.595	0.425	0.475	0.445	0.575	0.595	0.49	0.495	0.44	0.3	0.595	0.475	0.42	0.57	0.38	0.67	0.485	0.51	0.605	0.57	0.47	0.605	0.55	0.48	0.605	0.525	0.56	0.54
	0.535	0.295	0.56	0.425	0.55	0.47	0.67	0.6	0.615	0.535	0.55	0.45	0.575	0.52	0.34	0.35	0.445	0.58	0.47	0.535	0.46	0.53	0.515	0.455	0.535	0.515	0.475	0.515	0.535	0.47	0.48	0.495	0.51	0.37	0.65	0.5	0.4	0.48	0.565	0.53	0.655
	0.52	0.3	0.605	0.495	0.4	0.38	0.57	0.63	0.455	0.64	0.45	0.53	0.475	0.425	0.445	0.52	0.5	0.54	0.53	0.535	0.57	0.405	0.34	0.525	0.465	0.575	0.475	0.57	0.495	0.41	0.6	0.515	0.51	0.425	0.56	0.57	0.52	0.615	0.495	0.52	0.535
[truncated: 40 more rows]
