# Supplementary material for: Prefrontal cortical plasticity during learning of cognitive tasks
Source: Nat Commun. 2022 Jan 10;13:90. doi: 10.1038/s41467-021-27695-6 (PMC8748623; doi:10.1038/s41467-021-27695-6)
Supplement: Supplementary file 4 — Source Data [file 41467_2021_27695_MOESM4_ESM.zip › Source Data/Figure S7.xlsx]

## Sheet: Sheet1
a
	time	-1	-0.95	-0.9	-0.85	-0.8	-0.75	-0.7	-0.65	-0.6	-0.55	-0.5	-0.45	-0.4	-0.35	-0.3	-0.25	-0.2	-0.15	-0.1	-0.05	0	0.05	0.1	0.15	0.2	0.25	0.3	0.35	0.4	0.45	0.5	0.55	0.6	0.65	0.7	0.75	0.8	0.85	0.9	0.95	1	1.05	1.1	1.15	1.2	1.25	1.3	1.35
	Fraction of neurons (%)	0.0526316	0.0701754	0.0614035	0.0614035	0.0350877	0.0614035	0.0175439	0.0263158	0.0175439	0.0353982	0.0442478	0.0265487	0.0265487	0.0176991	0.0353982	0.0350877	0.0263158	0.0701754	0.0877193	0.079646	0.0526316	0.0175439	0.0526316	0.0526316	0.0789474	0.0701754	0.0964912	0.079646	0.0530973	0.0442478	0.0526316	0.0526316	0.0526316	0.0526316	0.0526316	0.0701754	0.0789474	0.0614035	0.0619469	0.0619469	0.0263158	0.0350877	0.0614035	0.00877193	0.0526316	0.0353982	0.0530973	0.0353982
		0.0514706	0.0441176	0.0588235	0.0367647	0.0441176	0.0441176	0.0294118	0.0294118	0.0514706	0.0735294	0.0294118	0.0447761	0.0222222	0.0592593	0.0814815	0.0367647	0.0661765	0.0294118	0.0444444	0.0148148	0.0955882	0.118519	0.176471	0.242647	0.274074	0.17037	0.213235	0.205882	0.155556	0.132353	0.102941	0.0955882	0.132353	0.110294	0.0735294	0.0808824	0.0661765	0.0441176	0.0514706	0.0661765	0.0441176	0.0514706	0.0514706	0.0441176	0.0294118	0.0367647	0.0666667	0.0970149
		0.0415225	0.0482759	0.0415225	0.0694444	0.0519031	0.0729167	0.0555556	0.0449827	0.0588235	0.0344828	0.0276817	0.0273973	0.04811	0.0207612	0.0482759	0.0659722	0.0519031	0.0347222	0.0347222	0.0381944	0.0346021	0.0689655	0.141869	0.165517	0.193103	0.206897	0.19244	0.178694	0.117241	0.0865052	0.0622837	0.0769231	0.0902778	0.0902778	0.083045	0.09375	0.0657439	0.0519031	0.0522648	0.0487805	0.0491228	0.0416667	0.0448276	0.062069	0.0622837	0.0625	0.0274914	0.0553633
		0.05	0.0392857	0.0394265	0.0394265	0.0541516	0.0398551	0.032491	0.0543478	0.0436364	0.040146	0.0541516	0.0431655	0.0507246	0.0467626	0.046595	0.0681004	0.0645161	0.0611511	0.0681004	0.0785714	0.0535714	0.101083	0.153025	0.21147	0.241993	0.234875	0.247312	0.217857	0.187943	0.142349	0.0996441	0.0716846	0.0925267	0.0818505	0.0747331	0.115108	0.0758123	0.0652174	0.057554	0.0533808	0.0501792	0.0467626	0.0357143	0.0573477	0.0607143	0.0358423	0.0611511	0.0647482
		0.0387931	0.0387931	0.04329	0.0431034	0.0474138	0.0431034	0.0524017	0.0394737	0.0567686	0.0742358	0.0829694	0.0567686	0.0478261	0.0606061	0.038961	0.038961	0.0565217	0.0692641	0.04329	0.030303	0.047619	0.0567686	0.122807	0.166667	0.201754	0.222707	0.2	0.182609	0.147826	0.130435	0.122807	0.101322	0.117904	0.0964912	0.0829694	0.0829694	0.0524017	0.0524017	0.0570175	0.0570175	0.0526316	0.0350877	0.0521739	0.0818966	0.0818966	0.0865801	0.0608696	0.0695652
b
	time	-1	-0.95	-0.9	-0.85	-0.8	-0.75	-0.7	-0.65	-0.6	-0.55	-0.5	-0.45	-0.4	-0.35	-0.3	-0.25	-0.2	-0.15	-0.1	-0.05	0	0.05	0.1	0.15	0.2	0.25	0.3	0.35	0.4	0.45	0.5	0.55	0.6	0.65	0.7	0.75	0.8	0.85	0.9	0.95	1	1.05	1.1	1.15	1.2	1.25	1.3	1.35
	Fraction of neurons (%)	0.0350877	0.0175439	0.0438596	0.0350877	0.0526316	0.0614035	0.0263158	0.0350877	0.0263158	0.0442478	0.0707965	0.0707965	0.0619469	0.0530973	0.0442478	0.0964912	0.0964912	0.0614035	0.0701754	0.123894	0.105263	0.0701754	0.0526316	0.0526316	0.0526316	0.0877193	0.0526316	0.0619469	0.0973451	0.0619469	0.0263158	0.0438596	0.0175439	0.0438596	0.0526316	0.0350877	0.0701754	0.0701754	0.0442478	0.0619469	0.0350877	0.0789474	0.0964912	0.0350877	0.0526316	0.0265487	0.0442478	0.0707965
		0.0514706	0.0441176	0.0588235	0.0514706	0.0661765	0.0588235	0.0441176	0.0367647	0.0441176	0.0441176	0.0441176	0.0671642	0.0592593	0.037037	0.037037	0.0147059	0.0661765	0.0661765	0.0296296	0.0592593	0.0367647	0.0296296	0.0367647	0.0441176	0.0888889	0.0740741	0.0588235	0.0661765	0.037037	0.0367647	0.0367647	0.0514706	0.0441176	0.0514706	0.0367647	0.0588235	0.0294118	0.0735294	0.0661765	0.0661765	0.0441176	0	0.0441176	0.0588235	0.0514706	0.0294118	0.0888889	0.0671642
		0.0346021	0.0482759	0.0761246	0.0520833	0.0380623	0.0590278	0.0520833	0.0346021	0.0484429	0.0413793	0.0449827	0.0273973	0.0343643	0.0449827	0.0551724	0.0451389	0.0380623	0.0347222	0.0486111	0.0520833	0.017301	0.0310345	0.0380623	0.0344828	0.0862069	0.0793103	0.0446735	0.0618557	0.0482759	0.0311419	0.0242215	0.041958	0.0555556	0.0590278	0.0657439	0.0451389	0.0449827	0.0484429	0.0278746	0.0522648	0.0280702	0.0208333	0.0413793	0.0413793	0.0657439	0.0520833	0.0309278	0.0207612
		0.0357143	0.0607143	0.0752688	0.0609319	0.0469314	0.0434783	0.032491	0.0615942	0.0654545	0.0547445	0.0397112	0.0539568	0.0905797	0.0827338	0.0716846	0.0645161	0.0430108	0.0431655	0.046595	0.0571429	0.0464286	0.032491	0.0284698	0.0250896	0.0320285	0.0391459	0.0322581	0.0321429	0.0496454	0.0462633	0.0427046	0.0430108	0.0427046	0.0284698	0.0142349	0.0395683	0.0469314	0.0217391	0.0359712	0.0427046	0.046595	0.0503597	0.0214286	0.0179211	0.0285714	0.0430108	0.0647482	0.0647482
		0.0431034	0.0560345	0.0519481	0.0215517	0.0431034	0.0301724	0.0436681	0.0526316	0.0436681	0.0480349	0.0524017	0.0524017	0.0608696	0.034632	0.025974	0.034632	0.0434783	0.030303	0.0779221	0.034632	0.038961	0.0349345	0.0438596	0.0263158	0.0350877	0.0393013	0.0478261	0.0391304	0.026087	0.0521739	0.0657895	0.0484581	0.0349345	0.0394737	0.0174672	0.0131004	0.0393013	0.0262009	0.0350877	0.0263158	0.0526316	0.0526316	0.0347826	0.012931	0.0431034	0.038961	0.0695652	0.0565217
c
	time	-1	-0.95	-0.9	-0.85	-0.8	-0.75	-0.7	-0.65	-0.6	-0.55	-0.5	-0.45	-0.4	-0.35	-0.3	-0.25	-0.2	-0.15	-0.1	-0.05	0	0.05	0.1	0.15	0.2	0.25	0.3	0.35	0.4	0.45	0.5	0.55	0.6	0.65	0.7	0.75	0.8	0.85	0.9	0.95	1	1.05	1.1	1.15	1.2	1.25	1.3	1.35
	Fraction of neurons (%)	0.0526316	0.0350877	0	0.0175439	0.0350877	0.0350877	0.0438596	0.0614035	0.0526316	0.0265487	0.0707965	0.0530973	0.0176991	0.0353982	0.0265487	0.0263158	0.0614035	0.0438596	0.0614035	0.0707965	0.0701754	0.0964912	0.0701754	0.0614035	0.0438596	0.0350877	0.0263158	0.0353982	0.0530973	0.0265487	0.0263158	0.0263158	0.0438596	0.0701754	0.0438596	0.0789474	0.0701754	0.0701754	0.0707965	0.0619469	0.0350877	0.0350877	0.0701754	0.0438596	0.0263158	0.0619469	0.0619469	0.0707965
		0.0147059	0.0294118	0.0514706	0.102941	0.0661765	0.0661765	0.0588235	0.0514706	0.0294118	0.0735294	0.0514706	0.0447761	0.0518519	0.0888889	0.0518519	0.0367647	0.0441176	0.0514706	0.0592593	0.0148148	0.0367647	0.0296296	0.0588235	0.0661765	0.0518519	0.0296296	0.0367647	0.0367647	0.00740741	0.0220588	0.0294118	0.0220588	0.0294118	0.0588235	0.0588235	0.0441176	0.0661765	0.0367647	0.0588235	0.0735294	0.0441176	0.0514706	0.0514706	0.0588235	0.0441176	0.0808824	0.0592593	0.0597015
		0.0380623	0.0275862	0.0311419	0.0347222	0.0519031	0.0416667	0.0416667	0.0380623	0.0519031	0.0482759	0.0484429	0.0308219	0.0515464	0.0622837	0.062069	0.0451389	0.0449827	0.0451389	0.0625	0.0659722	0.0484429	0.0482759	0.0276817	0.0310345	0.0482759	0.0655172	0.0412371	0.0584192	0.0448276	0.0380623	0.0588235	0.034965	0.0416667	0.0520833	0.0484429	0.0451389	0.0588235	0.0449827	0.0383275	0.0348432	0.0631579	0.0763889	0.0517241	0.0586207	0.0692042	0.0833333	0.0446735	0.0346021
		0.0321429	0.0357143	0.0286738	0.0501792	0.0361011	0.0543478	0.0541516	0.057971	0.0436364	0.043956	0.0507246	0.0361011	0.0436364	0.0469314	0.0539568	0.0645161	0.0573477	0.0539568	0.0358423	0.0357143	0.0428571	0.0252708	0.0321429	0.0431655	0.0285714	0.05	0.0322581	0.0179211	0.0320285	0.0178571	0.0392857	0.028777	0.0642857	0.0464286	0.0642857	0.0431655	0.0469314	0.0289855	0.0251799	0.0355872	0.0215054	0.0505415	0.0573477	0.0395683	0.0286738	0.0358423	0.0251799	0.0395683
		0.0818966	0.0646552	0.0519481	0.0646552	0.0560345	0.0517241	0.0349345	0.0263158	0.0349345	0.0742358	0.0655022	0.0436681	0.0391304	0.04329	0.047619	0.04329	0.026087	0.04329	0.038961	0.047619	0.038961	0.0611354	0.0745614	0.0614035	0.0701754	0.0436681	0.0478261	0.0217391	0.0565217	0.0565217	0.0570175	0.0440529	0.0393013	0.0394737	0.0393013	0.0393013	0.0305677	0.0218341	0.0526316	0.0350877	0.0438596	0.0789474	0.0521739	0.0517241	0.0387931	0.0562771	0.0391304	0.0521739
d
	time	-1	-0.95	-0.9	-0.85	-0.8	-0.75	-0.7	-0.65	-0.6	-0.55	-0.5	-0.45	-0.4	-0.35	-0.3	-0.25	-0.2	-0.15	-0.1	-0.05	0	0.05	0.1	0.15	0.2	0.25	0.3	0.35	0.4	0.45	0.5	0.55	0.6	0.65	0.7	0.75	0.8	0.85	0.9	0.95	1	1.05	1.1	1.15	1.2	1.25	1.3	1.35
	Fraction of neurons (%)	0.0355191	0.0355191	0.0437158	0.0326975	0.0435967	0.0461957	0.0599455	0.0710383	0.068306	0.0384615	0.0358127	0.030303	0.0302198	0.0274725	0.0383562	0.0245902	0.0493151	0.0575342	0.0575342	0.0358127	0.0604396	0.0381471	0.076087	0.133152	0.13079	0.125683	0.106267	0.103261	0.119565	0.11413	0.0978261	0.0762943	0.068306	0.0824176	0.0773481	0.0690608	0.0824176	0.0883978	0.101928	0.132231	0.147945	0.145205	0.144809	0.117486	0.109589	0.106849	0.10411	0.0991736
		0.0656109	0.0541761	0.0496614	0.0609481	0.0632054	0.0408163	0.0566893	0.0271493	0.0564334	0.0518018	0.0316027	0.0542986	0.0429864	0.0339367	0.0452489	0.0294118	0.0385488	0.0522727	0.0634921	0.0475113	0.05	0.0790068	0.122449	0.170068	0.153846	0.189616	0.200903	0.175676	0.164414	0.137698	0.128668	0.10158	0.106095	0.124153	0.126411	0.10158	0.0880361	0.11036	0.126126	0.121896	0.108597	0.0950226	0.0769231	0.0701357	0.0723982	0.0990991	0.0698198	0.0810811
e
	time	-1	-0.95	-0.9	-0.85	-0.8	-0.75	-0.7	-0.65	-0.6	-0.55	-0.5	-0.45	-0.4	-0.35	-0.3	-0.25	-0.2	-0.15	-0.1	-0.05	0	0.05	0.1	0.15	0.2	0.25	0.3	0.35	0.4	0.45	0.5	0.55	0.6	0.65	0.7	0.75	0.8	0.85	0.9	0.95	1	1.05	1.1	1.15	1.2	1.25	1.3	1.35
	Fraction of neurons (%)	0.0335196	0.0308989	0.0365169	0.0533708	0.0561798	0.0614525	0.0444444	0.05	0.0417827	0.0640669	0.0807799	0.0668524	0.0638889	0.0583333	0.0584958	0.05	0.0473538	0.0251397	0.0507042	0.0536723	0.039548	0.0480226	0.0621469	0.107042	0.101408	0.120448	0.0840336	0.0810056	0.0504202	0.0532213	0.0672269	0.0784314	0.0646067	0.0589888	0.0756303	0.0646067	0.0589888	0.0533708	0.047619	0.0505618	0.0504202	0.047486	0.0393258	0.0280899	0.0197183	0.0646067	0.056338	0.0561798
		0.0565611	0.0474041	0.0405405	0.0609481	0.0361174	0.0361174	0.047619	0.047619	0.0385488	0.0475113	0.0452489	0.0496614	0.0428894	0.0474041	0.045045	0.0675676	0.0428894	0.0409091	0.0295455	0.0339367	0.0520362	0.0520362	0.0748299	0.101351	0.135135	0.150901	0.0970655	0.10181	0.0861678	0.0612245	0.061086	0.081448	0.0472973	0.0810811	0.045045	0.0609481	0.0497738	0.0769231	0.0907029	0.0701357	0.0723982	0.0589569	0.0475113	0.0409091	0.0453515	0.047619	0.0565611	0.0678733
f
	time	-1	-0.95	-0.9	-0.85	-0.8	-0.75	-0.7	-0.65	-0.6	-0.55	-0.5	-0.45	-0.4	-0.35	-0.3	-0.25	-0.2	-0.15	-0.1	-0.05	0	0.05	0.1	0.15	0.2	0.25	0.3	0.35	0.4	0.45	0.5	0.55	0.6	0.65	0.7	0.75	0.8	0.85	0.9	0.95	1	1.05	1.1	1.15	1.2	1.25	1.3	1.35
	Fraction of neurons (%)	0.0519263	0.0550918	0.0383973	0.0616667	0.0866667	0.0716667	0.0466667	0.0533333	0.0752508	0.0831947	0.0582363	0.0601002	0.0518395	0.0450751	0.055	0.0565724	0.046589	0.0433333	0.0466667	0.048414	0.0702341	0.09699	0.123746	0.128978	0.147157	0.12709	0.154742	0.148087	0.161398	0.131886	0.126878	0.096828	0.0852843	0.0685619	0.0716667	0.0802676	0.0635452	0.0784641	0.0816667	0.0682196	0.0665557	0.0666667	0.0648918	0.0798669	0.0866667	0.111853	0.0801336	0.0936455
		0.0479115	0.0369458	0.0442804	0.0465116	0.0477356	0.0330477	0.0463415	0.0511571	0.0621194	0.0584653	0.047503	0.0572473	0.0487211	0.0452323	0.0465116	0.05	0.0573171	0.0561661	0.0528256	0.0565806	0.0603448	0.0748466	0.128993	0.186275	0.191176	0.190942	0.165239	0.150367	0.110429	0.0970516	0.0931373	0.0920245	0.110429	0.0969325	0.0870098	0.0957055	0.0909091	0.0921376	0.0930233	0.0833333	0.0660955	0.0647131	0.0587515	0.0588957	0.0687117	0.0773006	0.0650307	0.0710784
		0.0388128	0.0410023	0.0477273	0.0501139	0.0592255	0.0569476	0.0411899	0.0434783	0.0411899	0.0456621	0.0410959	0.0455581	0.0387244	0.047836	0.05	0.0386364	0.0364465	0.0480549	0.0526316	0.0523918	0.0387244	0.0546697	0.0778032	0.113636	0.138636	0.143182	0.157175	0.180365	0.157895	0.171625	0.139269	0.139269	0.156818	0.131818	0.127273	0.136674	0.121005	0.116438	0.10274	0.105023	0.107306	0.0778032	0.0799087	0.0711009	0.0640732	0.0709382	0.0525114	0.0547945
[truncated: 73 more columns]
