# Supplementary material for: Prefrontal cortical plasticity during learning of cognitive tasks
Source: Nat Commun. 2022 Jan 10;13:90. doi: 10.1038/s41467-021-27695-6 (PMC8748623; doi:10.1038/s41467-021-27695-6)
Supplement: Supplementary file 4 — Source Data [file 41467_2021_27695_MOESM4_ESM.zip › Source Data/Figure S8.xlsx]

## Sheet: figures8a
cumulativePCA
	15.6983	25.6992	33.6957	40.372	46.2446	50.8064	54.9858	58.7698	62.3681	65.7265	68.8753	71.8656	74.6655	77.2516	79.723	82.0691	84.265	86.1727	87.8477	89.3346
cumulativeDPCA
	6.0202	9.96842	12.6481	14.3265	15.6966	17.0109	18.3099	19.4723	20.5624	21.5697	22.5208	23.2243	23.8441	24.3941	24.934	25.4774	25.9914	26.4346	26.8913	27.2945

## Sheet: figures8b
b1
	time	-0.95	-0.9	-0.85	-0.8	-0.75	-0.7	-0.65	-0.6	-0.55	-0.5	-0.45	-0.4	-0.35	-0.3	-0.25	-0.2	-0.15	-0.1	-0.05	0	0.05	0.1	0.15	0.2	0.25	0.3	0.35	0.4	0.45	0.5	0.55	0.6	0.65	0.7	0.75	0.8	0.85	0.9	0.95	1	1.05	1.1	1.15	1.2	1.25	1.3	1.35	1.4
	match	0.0365876	0.0462102	0.20215	-0.077506	0.182802	-0.00355657	-0.0309497	0.0494906	0.0195324	-0.0975817	0.00739124	-0.0798449	-0.150168	-0.0830473	-0.0994427	-0.00941875	-0.188747	-0.111663	-0.0620601	-0.102275	-0.166609	-0.23431	0.106559	0.0626747	0.0490048	-0.106827	-0.0994576	-0.102945	-0.227344	-0.0821768	-0.0639699	-0.151197	-0.131169	-0.0913306	-0.0886024	-0.147091	-0.18726	-0.0902552	-0.127876	-0.0465877	-0.0982965	-0.0690526	-0.103478	-0.107068	-0.0617509	-0.0763784	-0.279082	-0.0424183
		0.244703	0.257403	0.120235	0.107021	0.00779522	-0.103235	-0.0301532	-0.066634	0.00663381	-0.0170815	-0.0682138	-0.102973	-0.19402	-0.114042	-0.0402121	-0.0615206	-0.119481	-0.0665951	-0.0809456	-0.080399	-0.166522	0.174696	0.712263	0.360273	0.297236	0.346479	0.425875	0.33197	0.187374	0.152813	0.0669596	0.0216984	-0.0207006	-0.147485	-0.172768	-0.102377	-0.127394	0.134238	-0.0781665	0.049463	-0.0162853	-0.0838414	-0.0710621	-0.0530016	-0.0419118	-0.0430481	-0.0110207	-0.0894796
		0.0757651	0.118081	0.0562449	0.184021	0.0701157	0.0380032	0.00174463	-0.113254	0.0124719	0.0664284	-0.145408	-0.21348	-0.216415	-0.17752	0.0194204	-0.160892	-0.118633	-0.0584418	-0.149103	-0.0670322	-0.0830238	0.458542	0.89152	0.591321	0.888514	0.873656	0.688188	0.513901	0.503029	0.11556	0.251469	0.312179	0.147997	-0.0236461	-0.0185593	-0.0357305	-0.0498293	0.0375794	-0.11889	-0.0566341	0.228454	0.0125487	0.155724	0.0108293	-0.0681953	-0.106952	-0.0399416	0.0271525
		0.204923	0.165571	0.132763	0.228429	0.092828	0.217186	-0.108138	0.092818	-0.0434825	-0.017381	-0.170147	-0.112468	-0.200625	-0.212734	-0.116825	-0.145102	-0.103699	-0.105699	-0.0832217	-0.0497817	-0.0578477	0.242017	0.296977	0.567147	0.541425	0.306618	0.1544	0.37931	0.085146	-0.0484062	-0.106668	0.0322247	-0.0481157	-0.218806	0.0395123	-0.197313	-0.185807	-0.153057	-0.00181122	-0.109289	-0.0226016	0.0530984	0.0368338	-0.128032	0.0084781	-0.0323524	0.084495	-0.156898
		0.0923748	0.034818	0.0384948	0.0347258	0.0139326	0.0276151	0.0611444	-0.00187772	-0.0734714	-0.0370492	-0.143681	-0.035715	-0.0900217	-0.0875304	-0.0335078	-0.220871	-0.0908529	-0.186318	-0.121383	-0.214183	-0.135795	-0.0659077	0.140351	-0.079944	0.0609574	0.049556	-0.0800326	-0.121384	-0.105146	-0.0937477	-0.23505	-0.192367	-0.184254	-0.17017	-0.0948567	-0.0518584	-0.156287	-0.0984161	-0.0480741	-0.102207	-0.158488	-0.060487	-0.0434538	0.0506782	0.09654	-0.0105691	-0.0758718	0.0426235
		0.117826	-0.0161095	0.0418849	0.21582	-0.0170986	0.0530445	0.13516	-0.000683964	-0.0195238	-0.0897793	-0.216871	-0.0343069	-0.150666	-0.182843	-0.125557	-0.211761	-0.120999	-0.00478971	-0.133766	-0.159955	-0.152358	-0.109233	0.0670345	-0.066873	0.0707451	0.218638	0.187051	0.170409	-0.0864607	-0.0673452	-0.20649	-0.171646	-0.296362	-0.282312	-0.243141	-0.0776426	-0.207718	-0.275697	-0.0188252	-0.0689837	-0.0853366	-0.0460508	-0.144978	-0.184388	0.0253097	-0.0919464	-0.0741891	-0.149389
		0.0970969	0.122352	0.0409949	0.0511728	0.0614753	-0.082077	-0.0171574	-0.0779532	0.00358247	-0.00870804	-0.161076	-0.0519181	-0.20213	-0.120417	-0.0903992	-0.0381609	-0.137501	-0.00129688	-0.061544	-0.128219	-0.0637748	0.135458	0.301288	0.494643	0.376797	0.259426	0.254317	0.369647	-0.0556176	-0.115429	-0.186124	-0.179494	-0.16592	-0.247921	-0.166812	-0.224836	-0.114123	-0.106245	-0.0466027	-0.0591285	-0.0165069	-0.0964272	0.00285956	-0.0758811	-0.0735864	-0.0933054	-0.0325172	-0.225612
		0.163715	0.0726618	0.242168	0.151613	0.137327	0.0701131	-0.14121	-0.0955027	-0.110348	-0.116449	-0.0201635	-0.189683	-0.128596	-0.118594	-0.149293	-0.0795947	-0.106695	-0.211469	-0.043486	-0.113252	-0.0898773	0.122274	0.279304	0.485775	0.377742	0.358591	0.316119	0.298144	0.102518	0.0181186	-0.0989148	-0.0309313	-0.0821739	-0.153146	-0.129943	-0.177818	-0.100503	-0.120169	0.0127366	-0.0761948	-0.123909	0.0436305	-0.0503421	-0.0699592	-0.0975925	-0.0681125	-0.169816	-0.157082
	nonmatch	0.316867	0.0533084	-0.0979401	0.155202	0.087464	0.0222203	-0.00594436	0.0848812	0.032553	-0.0876023	-0.166412	-0.131724	-0.011204	-0.0599593	0.0472008	-0.203401	-0.305469	-0.0601781	-0.199099	-0.136978	-0.136487	-0.184364	0.114638	0.0255388	0.0972404	0.0874257	0.127046	-0.262606	-0.162861	-0.0370261	-0.118171	-0.0936756	-0.0626973	-0.165455	-0.151853	-0.0492939	-0.0983633	-0.129684	-0.0977045	-0.244891	-0.161765	-0.110726	-0.0953482	-0.0395217	-0.137639	-0.0991608	0.116011	0.211354
		-0.0669726	0.0944714	-0.0668023	0.0406308	0.00644227	0.00418965	-0.0667285	-0.0701032	0.0474659	-0.172932	-0.0711306	-0.156639	-0.242261	-0.102992	-0.224416	-0.120096	-0.112438	-0.0421973	-0.189037	-0.224192	-0.144565	0.0123418	0.457737	0.102787	0.408302	0.436648	0.416578	0.174251	0.0314834	0.217161	0.0172239	-0.019941	0.0273534	-0.142905	-0.141789	-0.184585	-0.0845872	0.0664353	-0.048014	-0.116319	-0.10101	-0.15165	-0.208435	-0.0976167	-0.134796	-0.0878516	-0.00496973	-0.110976
		0.0839618	0.0712837	0.0277175	0.176934	-0.0759234	0.28634	-0.0430064	-0.00923515	0.0860303	-0.0984325	-0.0011652	0.0209319	-0.254301	-0.146639	-0.0799163	-0.0762476	-0.0797328	-0.0823121	-0.107321	-0.011469	-0.174388	0.325584	0.997278	0.731687	0.836119	0.868009	0.649071	0.495831	0.228964	0.0586812	0.00902222	0.158753	0.0532202	-0.00607414	0.00658397	0.0441434	0.245647	-0.0623099	0.0450726	-0.0344208	-0.0373158	0.0297222	0.102688	0.21429	-0.0778665	-0.0535979	0.0587402	-0.0494544
		0.29126	0.0532878	0.170266	-0.00368767	0.0896335	0.0671897	0.042538	0.095979	-0.0424032	0.0212228	-0.0950033	-0.00613143	-0.201234	-0.138081	-0.136633	-0.152441	-0.11326	-0.158654	-0.033031	-0.197771	-0.0954176	0.0255131	0.0894265	0.302886	0.327013	0.308736	0.131907	0.350594	-0.0406734	0.0511459	-0.040856	0.176203	-0.131941	0.0682308	-0.174783	-0.0792762	-0.146687	-0.120563	-0.210027	-0.0446213	-0.053904	-0.14017	-0.0100834	-0.0473997	-0.096447	-0.104333	-0.104926	0.171382
		0.12834	0.182145	0.114649	0.0586141	-0.000377359	0.212484	-0.00496106	-0.0635087	-0.0964776	-0.151692	-0.0708025	-0.111529	-0.0139654	-0.202586	0.0775543	0.0272296	-0.123031	-0.162032	-0.239865	-0.174148	-0.134745	0.0525964	-0.071322	0.0471325	0.003573	0.0171035	0.0721626	-0.0132017	0.00722224	-0.0119399	-0.0742292	-0.200459	-0.142325	-0.146418	-0.117978	-0.0356464	-0.218367	-0.00544868	-0.0445416	0.00807182	0.0448151	0.0946431	0.0701936	-0.0213931	-0.00285949	-0.0299191	0.0676855	-0.107612
		0.212072	0.194188	-0.0465972	0.05515	-0.000507186	-0.0430735	0.0767489	-0.0809949	-0.0741292	-0.149968	-0.128216	-0.133399	-0.139559	-0.0069657	-0.149121	-0.251946	-0.1561	-0.230876	-0.237858	-0.0127821	-0.302173	0.0134534	0.0062768	0.0179368	0.161642	-0.0152856	0.151796	0.0183376	-0.118694	-0.170772	-0.0858064	-0.193422	-0.242098	-0.259224	-0.253187	-0.161159	-0.305818	-0.167987	-0.149143	-0.191854	-0.13475	0.0220912	-0.132962	-0.0404709	-0.0830878	-0.166386	0.0107939	-0.120069
		0.189731	0.191972	0.0269984	0.237297	0.00072175	0.0530407	-0.0536667	-0.0528669	-0.159761	-0.000505163	0.0427059	-0.0893333	-0.15859	-0.279189	-0.159235	-0.217106	-0.170469	-0.0215266	-0.176791	-0.152988	-0.198566	0.214424	0.275843	0.337253	0.355746	0.339831	0.291632	0.0370993	-0.171293	-0.0808554	-0.111945	-0.0868809	-0.164611	-0.139222	-0.143598	-0.137909	-0.129392	-0.157615	-0.144873	-0.236181	-0.085242	-0.108136	-0.0543591	-0.00857342	-0.0262596	-0.260023	-0.0728759	0.0301399
		0.270804	-0.0119244	0.0831407	0.09408	-0.0483964	-0.0877462	-0.148267	-0.0864215	-0.134593	-0.128143	0.0256521	-0.189429	-0.115358	-0.174145	-0.162058	-0.156728	-0.0849631	-0.11878	-0.218007	-0.0594979	-0.187546	0.296921	0.19884	0.419438	0.33609	0.360139	0.262305	0.31822	0.00951271	0.173312	-0.0891051	-0.0546594	0.0158141	-0.119185	-0.103437	-0.173977	0.0397603	-0.124632	-0.13525	-0.216859	-0.0297169	-0.0880276	-0.151096	-0.00720119	-0.152834	-0.0266208	-0.118006	-0.0731602
b2
	time	-0.95	-0.9	-0.85	-0.8	-0.75	-0.7	-0.65	-0.6	-0.55	-0.5	-0.45	-0.4	-0.35	-0.3	-0.25	-0.2	-0.15	-0.1	-0.05	0	0.05	0.1	0.15	0.2	0.25	0.3	0.35	0.4	0.45	0.5	0.55	0.6	0.65	0.7	0.75	0.8	0.85	0.9	0.95	1	1.05	1.1	1.15	1.2	1.25	1.3	1.35	1.4
	match	0.0172645	0.0257277	-0.0102898	-0.171757	-0.00381466	-0.101963	-0.0594298	0.0342533	0.00251954	-0.111098	0.0320266	-0.0815072	-0.097136	-0.0884815	-0.101388	-0.0340599	-0.100467	-0.149168	-0.000826395	0.0376951	-0.128131	-0.0894919	0.167568	0.0358891	0.121569	0.014345	-0.0306599	-0.0207546	-0.0621807	0.0278073	-0.000283415	-0.112756	-0.110514	0.0104413	-0.106944	-0.14678	-0.0844287	-0.0573908	-0.0348591	-0.0598355	-0.0156467	-0.117474	-0.0627603	-0.0687392	-0.0488821	-0.109196	-0.150023	-0.099408
		0.0111529	-0.0313939	-0.138707	-0.0493262	0.011526	-0.0412626	-0.0173253	-0.0649476	-0.058009	-0.0855272	-0.0942461	-0.0495239	-0.0308098	-0.0884592	0.0262043	0.0738154	0.0144287	-0.00587267	0.121183	-0.00403511	-0.145836	0.484024	1.03876	0.593238	0.542555	0.506949	0.509255	0.327884	0.32582	0.393853	0.312721	0.180947	0.22412	-0.00432759	-0.0671432	0.0145367	0.00150965	0.0262164	-0.1052	0.0436802	-0.0458383	-0.0115372	-0.0216125	0.0904021	-0.0474704	-0.0781747	-0.000651209	-0.0332911
		-0.107855	-0.0574327	-0.0948533	0.0120224	-0.0825919	-0.0665589	-0.102675	-0.0422358	-0.0613058	0.0861881	-0.0609264	-0.102795	-0.0555228	-0.105173	-0.0204822	-0.121979	-0.0712491	-0.0158356	-0.117522	0.0268017	-0.0927722	0.825194	0.78843	0.464275	0.573858	0.488362	0.389403	0.369065	0.268348	0.15184	0.200741	0.286609	0.00791071	-0.0589556	0.065396	-0.0562829	-0.0237296	-0.066215	-0.0425367	-0.112193	0.0848505	-0.0352609	0.0180547	-0.0180761	-0.0176406	-0.057729	-0.0247725	-0.019997
		0.106135	0.0484922	-0.0773698	-0.0154028	-0.0531352	0.0786233	-0.105051	-0.0162096	-0.044773	-0.0450557	-0.0942516	-0.0530786	-0.153769	-0.128474	-0.06346	-0.1432	-0.0740529	-0.0448187	-0.112112	0.0147263	-0.0155297	0.648419	0.407477	0.368402	0.308946	0.107097	-0.0462867	0.0124007	0.0280415	-0.0419267	-0.103428	0.20986	0.104141	-0.0822313	-0.00484907	-0.0158454	-0.0357403	-0.0600153	-0.0101629	-0.0365222	-0.0468336	0.0401815	-0.0156523	-0.0519622	-0.126646	-0.0206311	-6.81904e-05	-0.13387
		0.0470624	-0.0304408	0.0619048	0.00908332	-0.0309634	0.0362696	0.134343	-0.0723894	0.00474427	0.0372948	-0.0596879	0.0988487	-0.0730865	0.0289331	0.0630187	-0.0623514	0.0714804	-0.0692681	-0.0231198	-0.0837679	0.00295295	0.0779146	0.145014	-0.106133	-0.0158352	0.0232706	-0.0889091	-0.0771404	-0.00170365	-0.0798167	-0.148631	-0.0737805	-0.0639678	-0.0468737	-0.0406729	0.0446909	0.0249676	0.0115159	-0.0217158	-0.0957479	-0.0500837	-0.0676549	0.0182724	-0.00329493	-0.046755	0.0267695	-0.0900793	-0.00701969
		0.0006802	-0.111947	-0.0873804	0.038687	-0.0356414	-0.0547464	0.0986169	-0.103054	-0.0614013	-0.0913925	-0.107967	0.0387963	-0.00671415	-0.0934086	-0.0484423	-0.0602594	-0.12313	0.00200434	-0.0837502	-0.0423037	-0.0800296	0.0455271	0.0291615	-0.0189215	-0.102597	-0.0606524	-0.0235081	0.0656041	-0.0629962	0.0898686	-0.0932554	0.0166147	-0.140182	-0.0768581	-0.104785	0.0748958	-0.0780766	-0.148535	-0.0146447	-0.0574098	-0.0431329	-0.0583038	-0.0441275	-0.135904	-0.0267813	-0.0914818	-0.046224	-0.144708
		-0.0231733	-0.0407599	-0.0157132	-0.0944743	-0.0701343	-0.136273	3.76634e-06	-0.0686689	-0.0953653	-0.0545133	-0.113735	-0.0798609	-0.092315	-0.0689126	-0.0788605	-0.114118	-0.0387113	0.102417	-0.00168368	0.00697972	-0.0994718	0.164672	0.100936	0.0997313	0.124041	-0.0142327	-0.0527623	0.153109	-0.125614	-0.13019	-0.0755332	-0.0707665	-0.0165658	-0.162705	-0.0771553	-0.0427332	-0.0392286	-0.065107	-0.0804308	-0.00178271	-0.0610191	-0.0400991	-0.0478827	0.00578098	-0.0237926	0.0635484	-0.0300611	-0.0463089
		0.0758569	-0.0465266	-0.0905971	0.0406851	0.0250346	-0.0952035	-0.145071	-0.116116	-0.0812635	-0.127429	-0.107784	-0.108092	-0.0272021	-0.114784	-0.0894328	-0.134266	-0.0524969	-0.0707481	-0.0554674	-0.00653322	-0.106885	-0.0283999	0.0231007	0.103054	0.0049838	-0.0227633	0.0315434	0.0198121	0.0283282	-0.0445005	-0.0269594	-0.0332862	0.0211633	-0.145726	-0.0841915	-0.119268	-0.0643148	-0.0901022	-0.0456812	-0.0151013	-0.0965502	0.0199231	-0.0740814	-0.0276796	-0.0502751	-0.104047	-0.116687	-0.143935
	nonmatch	0.122176	0.0223951	-0.119132	0.0033224	-0.0634474	-0.0992646	-0.118338	-0.0843939	-0.0506348	-0.0389866	-0.13417	-0.0716805	-0.0157398	-0.0225788	-0.0693783	-0.0624012	-0.1822	-0.0127952	-0.0881267	-0.0616832	-0.0235399	-0.044637	0.0979265	0.058103	0.030312	-0.0516165	0.196322	-0.0479627	-0.0956635	-0.0306239	-0.0683098	-0.0415662	-0.0754445	-0.101985	-0.144479	-0.0617321	-0.0920828	-0.147339	-0.0364072	-0.15986	-0.0873043	-0.0603888	-0.0290494	0.045807	-0.0578562	-0.128481	0.0972483	-0.0187674
		-0.0996678	-0.0255577	-0.090448	-0.0846092	-0.015856	-0.0673859	-0.0760293	-0.0958177	-0.033292	-0.122093	-0.0320385	-0.0603548	-0.125081	-0.100571	-0.0974981	-0.052367	0.0128949	-0.07594	-0.108178	-0.111458	-0.0706227	0.264236	0.810077	0.248349	0.503402	0.494613	0.363814	0.273941	0.157323	0.437053	0.138144	0.0763909	0.101927	-0.0125138	-0.0611658	-0.110209	-0.0377185	-0.0241064	-0.0993415	-0.0962458	-0.0882939	-0.0735132	-0.0995745	-0.019789	-0.112947	-0.0556368	0.0361482	-0.0845614
		0.0374459	-0.0997291	-0.0269891	0.0396267	-0.0768296	0.041415	-0.0326403	-0.0953283	0.0439846	-0.116415	-0.0458433	0.0939348	-0.0492759	-0.00306375	-0.0365728	0.0593319	-0.0728645	-0.0739248	-0.0986568	-0.0351217	-0.071133	0.644159	1.03397	0.580292	0.519808	0.325751	0.341526	0.256839	0.0154382	0.111243	0.101393	0.190069	0.101777	-0.00603107	-0.036569	0.115779	0.109051	-0.0667521	-0.0300295	-0.120942	0.0824457	0.0219291	0.00574141	0.131556	-0.0676509	-0.0663463	0.0125384	0.0293026
		-0.0367351	-0.0619123	-0.00234426	-0.0899383	0.022097	-0.112487	0.023364	0.0468844	-0.0858294	-0.0678796	0.0532381	0.0933357	-0.0846654	-0.115113	-0.0370417	-0.0474578	-0.0824593	-0.129996	0.0319219	-0.0956073	0.0406266	0.314879	0.258193	0.168603	0.111308	0.120452	-0.0102527	0.122746	0.0203753	0.0831551	-0.00257346	0.34297	-0.0604442	0.0849735	-0.11752	-0.127064	-0.100411	-0.0386157	-0.147154	-0.0752871	-0.0447765	-0.158221	-0.031806	-0.118275	-0.162893	-0.132541	-0.042809	-0.0393624
		-0.00713126	0.0226301	-0.081352	0.0251076	-0.115541	-0.0117005	-0.0344656	-0.0951351	-0.167264	-0.0537448	-0.0428348	-0.124679	0.0190562	-0.125921	-0.0158493	0.0632415	-0.0675371	-0.0277706	-0.109172	-0.0920558	-0.0668609	0.158612	0.00408023	0.0457487	-0.0266372	-0.0203662	0.0894453	0.0294292	-0.0236133	-0.0302374	-0.0772362	-0.0479694	-0.18331	-0.0998232	-0.0221833	0.0354927	-0.0903143	-0.0568803	0.00342758	-0.0508447	-0.0533218	0.0949939	0.00100353	-0.0581162	0.0346818	0.0261437	-0.00181881	-0.0281386
		0.122463	0.00333889	-0.0469828	0.00258068	-0.0813564	-0.0673924	-0.0364692	-0.074557	-0.13809	-0.145193	-0.0699257	-0.04458	-0.114165	-0.0189161	-0.0954325	-0.127845	-0.0990979	-0.144863	-0.133898	-0.0952904	-0.0863382	0.0567783	-0.0684641	-0.110172	-0.0464951	-0.0955419	-0.0166235	0.0518364	-0.133127	-0.116871	-0.0951454	-0.0763477	-0.00873196	-0.18182	-0.155383	0.0159717	-0.172022	-0.0397894	-0.0599044	-0.0337683	-0.0640187	-0.0798248	-0.0569922	-0.083312	-0.164641	-0.15364	-0.0391289	-0.0896279
		0.0157119	0.0374942	-0.0928233	0.00266262	-0.0680196	-0.0767783	-0.156813	-0.0736321	-0.173263	-0.00791143	0.00146768	-0.00185938	-0.0943762	-0.142778	-0.077542	-0.167972	-0.118299	-0.00796374	-0.0223533	-0.033458	-0.108105	0.0891606	0.0580578	0.0442754	0.0239123	-0.00441814	0.0222125	0.0221489	-0.118554	-0.0374323	-0.0633645	-0.0878973	-0.135653	-0.0954305	-0.0852275	-0.125534	-0.0390428	-0.0611898	-0.131426	-0.0115751	0.00117734	-0.0544328	-0.000360246	0.00956643	-0.0204203	-0.161068	0.0136352	0.0914298
		0.133769	-0.149254	-0.0467981	0.0532586	-0.043605	-0.0758586	-0.120262	-0.0582265	-0.100883	-0.144248	0.0178969	-0.115521	0.0101566	0.0591969	0.0333316	-0.0878501	-0.0453659	-0.0262823	-0.0348649	0.0718789	-0.0838672	0.14132	0.0223496	0.0227743	0.103556	-0.0381387	-0.0245332	0.0349972	-0.0596256	0.0139385	-0.127536	-0.0557234	-0.0258574	-0.0427373	0.0363768	-0.0943523	0.0120571	-0.135631	0.0219706	-0.0844502	-0.0360272	-0.0596119	-0.0550717	-0.0618098	-0.0421519	0.0110791	-0.033158	-0.0727939
b3
	time	-0.95	-0.9	-0.85	-0.8	-0.75	-0.7	-0.65	-0.6	-0.55	-0.5	-0.45	-0.4	-0.35	-0.3	-0.25	-0.2	-0.15	-0.1	-0.05	0	0.05	0.1	0.15	0.2	0.25	0.3	0.35	0.4	0.45	0.5	0.55	0.6	0.65	0.7	0.75	0.8	0.85	0.9	0.95	1	1.05	1.1	1.15	1.2	1.25	1.3	1.35	1.4
	match	0.0111047	0.0391389	-0.0229215	-0.0897168	0.0179254	-0.0838407	-0.0480468	0.0216521	-0.0284258	-0.0512264	0.0230298	-0.000869254	-0.0602449	-0.00628957	-0.0748055	-0.0293293	-0.0346435	-0.0687689	0.0239584	0.00026765	-0.0690022	-0.0216391	0.082906	-0.0189333	0.0855873	0.0425723	-0.0324468	0.0286833	-0.0365824	0.044368	0.0194446	-0.0658963	-0.0602052	0.0041374	-0.061099	-0.0733414	-0.0474052	-0.0161937	-0.0201537	-0.0177075	0.00198366	0.00907539	-0.0373813	-0.0345982	-0.00694348	-0.0419142	-0.106093	-0.0428677
		0.019889	0.0193468	-0.0632061	-0.0272708	0.0441929	-0.0497133	0.00648939	-0.0799417	-0.0414428	-0.0406372	-0.0803751	-0.0255799	-0.00753246	-0.037806	0.0362958	0.0639063	0.0149196	0.0485189	0.066485	-0.0255083	-0.0882986	0.245165	0.546503	0.302546	0.262079	0.256615	0.20664	0.13009	0.154078	0.201785	0.177759	0.0959512	0.135444	0.0174465	-0.0158739	0.0182409	-0.0231989	0.0563051	-0.047467	0.0302109	-0.0504242	-0.00222525	-0.0652783	0.0352969	-0.00619151	-0.052116	-0.0174894	-0.00556251
		-0.0329593	0.0380056	-0.00287408	0.00276194	-0.0105067	-0.0349559	-0.0131547	-0.0207386	-0.00776999	0.0675785	-0.0551432	-0.0398648	-0.0172042	-0.058278	-0.0219958	-0.0350084	-0.021282	0.0211454	-0.0777148	0.0376562	-0.0500691	0.448084	0.389156	0.203717	0.286888	0.192249	0.142466	0.136109	0.133558	0.0880114	0.0850238	0.139526	0.00156763	-0.0476569	-0.00400654	-0.0330899	0.0112249	-0.0529668	-0.0297213	-0.0504125	0.0653727	-0.0372425	0.115699	-0.0413958	-0.0426237	-0.0482551	-0.00656798	-0.00939414
		0.0599405	0.0519615	-0.0369407	-0.0461501	-0.0230368	0.0823596	-0.0614713	0.0220564	-0.0183072	-0.0755784	-0.026896	-0.0241319	-0.0688676	-0.0647994	-0.0226896	-0.119146	-0.0910906	-0.0499289	-0.0764722	-0.0356807	-0.0127357	0.312572	0.205301	0.157635	0.105236	-0.000769309	-0.0449778	0.00330176	-0.0416954	-0.00233249	-0.0622497	0.0376581	0.0698487	-0.0144904	0.0414467	-0.0306891	-0.0122775	-0.0559162	-0.0646167	0.00772089	-0.0174423	-0.0122948	-0.0240227	-0.0216984	-0.0815495	-0.0289155	0.0190583	-0.0802776
		0.046212	-0.0413278	0.0622929	0.0365448	0.0666334	0.0298389	0.114646	-0.0536042	0.0197517	0.0256687	-0.0196774	0.0628904	-0.0149982	0.0173119	0.0435808	-0.03293	0.0265056	-0.0627517	0.0265272	-0.0203723	0.0109968	0.028774	0.0585338	-0.0372705	-0.0379646	0.00120274	-0.0479065	-0.061687	-0.0175321	-0.0211882	-0.0722597	-0.0392021	-0.00841548	-0.0363023	-0.0106491	0.0413	0.0133703	-0.00363625	-0.0208487	-0.0820096	0.0152294	-0.0455337	-0.000905836	0.0151672	-0.0149184	-0.00867341	-0.0225743	0.0253643
		-0.0135356	-0.0314865	-0.0664464	0.0135757	-0.0208034	-0.0129384	0.0807853	-0.0237327	-0.0111627	-0.0425512	-0.0716913	0.0109441	0.000165234	-0.0678778	-0.0324202	-0.0260924	-0.0398994	0.0271147	-0.0405891	-0.0097153	-0.00754995	0.018191	0.0542396	-0.0177182	-0.0617731	-0.0200369	-0.0377301	-0.0114545	-0.0351105	0.0405455	-0.0244141	0.0281478	-0.0551132	-0.0177208	-0.0481722	0.0397259	-0.0436156	-0.0160626	0.0348419	0.0374677	-0.0341803	0.00813595	-0.0337829	-0.0310454	0.00101339	-0.0615363	-0.0515305	-0.0720279
		-0.0380982	-0.0468614	0.00297025	-0.0426248	-0.0170819	-0.0869014	0.00561123	-0.0030424	-0.00186015	-0.0498022	-0.072782	-0.0199568	-0.0504979	-0.0222813	-0.0711817	-0.0652495	-0.0281657	0.0210264	0.0219517	-0.0118085	-0.0624439	0.0745614	0.0600671	0.0209901	0.0289499	-0.00155412	-0.0719868	-0.00701714	-0.0935073	-0.0687794	-0.0404864	-0.0581835	-0.0157448	-0.0572243	-0.0902112	-0.0230288	0.0135876	-0.0142507	-0.00983612	-0.0179719	-0.00325981	0.0189999	-0.0313911	-0.00329156	-0.0381018	0.0042662	-0.0625028	-0.0163751
		0.00210134	-0.0408253	-0.0165692	0.027057	0.0154592	-0.015899	-0.0668417	-0.0456138	-0.047988	-0.0691296	-0.0527633	-0.0451002	-0.0195561	-0.0737737	-0.0462154	-0.0342498	-0.0018715	-0.0501903	-0.0376272	0.00610669	-0.0126101	-0.00240544	0.0202212	0.0510711	-0.0554178	0.0310951	-0.0228136	-0.0480591	-0.0349529	0.00796397	-0.0426141	0.0236757	0.0107652	-0.0596766	-0.063152	-0.0626848	-0.0884126	-0.0796776	-0.0128661	-0.0123411	-0.0405583	-0.0161597	-0.0279604	-0.0346782	-0.0530222	-0.0373049	-0.0393549	-0.0574485
	nonmatch	-0.00271999	-0.00617227	-0.0619998	-0.0231091	0.00364257	-0.0217416	-0.0375164	0.00950409	0.0363311	-0.00820315	-0.0613201	-0.0630124	0.00148446	0.0113943	-0.0291115	-0.0232523	-0.102544	-0.0317022	-0.0523417	0.00604314	-0.0137623	-0.00628802	0.0793193	0.0424464	0.0753407	-0.0247961	0.122283	-0.0580299	-0.0486384	0.0409758	-0.0463417	0.0193349	-0.00316837	-0.0747034	-0.0215916	-0.0185836	-0.00643041	-0.0390601	-0.0353697	-0.0788694	-0.0582463	-0.0831889	-0.0490345	0.0143076	-0.00815432	-0.0303428	0.0793083	0.0454091
		-0.0379022	-0.00515446	-0.045213	-0.0174798	0.00591377	-0.0420242	-0.025046	-0.0875294	-0.00467898	-0.0508077	-0.0135798	-0.0418009	-0.0505934	-0.0502352	-0.0367441	-0.0105312	-0.00211395	-0.0656035	-0.0552804	-0.0462288	-0.0538061	0.142164	0.374177	0.121461	0.254609	0.272241	0.185569	0.142744	0.0863089	0.222788	0.0407171	0.028586	0.0586509	-0.00360038	0.00243424	-0.0491397	-0.0132323	-0.00229989	-0.0633805	-0.0625941	-0.0417799	-0.0308803	-0.0454945	0.0386	-0.0541609	0.00893951	0.00387265	-0.0337465
		0.0311898	-0.00940017	-0.0135195	0.0475358	-0.0250452	0.024224	-0.0404864	-0.0684686	-0.0049846	-0.0836102	-0.00301694	0.037904	-0.0324274	-0.00727036	-0.00493957	0.00765993	-0.0429078	-0.0322079	-0.0451746	-0.0352971	-0.0301873	0.290722	0.506426	0.255338	0.274264	0.110862	0.151606	0.0635867	0.0178628	0.0503324	0.0955509	0.115484	0.0246805	-0.0217615	0.0177581	0.0380292	0.0615181	-0.0623157	-0.0392996	-0.0448867	-0.0147976	0.00571602	-0.0251233	0.0442749	-0.0478274	-0.0492262	0.0301157	0.0282322
		-0.0582758	-0.0550634	0.0181447	-0.0496666	0.0121258	-0.0386088	0.0470867	-0.0347933	-0.0321504	-0.046171	0.0115799	0.0356651	-0.0670649	-0.0621276	-0.0259501	-0.03567	-0.0394866	-0.0533343	0.00160765	-0.0301789	-0.0157892	0.14633	0.109847	0.114843	0.0104032	0.0880462	-0.0535344	0.0293229	0.00317234	0.0475263	0.00997568	0.160377	-0.0384027	0.0742977	-0.0307433	0.000214092	-0.0532589	0.00821252	-0.0700491	0.00337498	-0.0180718	-0.0948603	-0.0274397	-0.031965	-0.111732	-0.0546989	-0.0156386	-0.0224612
		-0.00122499	0.014704	-0.0937631	0.0299093	-0.00323336	-0.0186675	-0.0183333	-0.00632939	-0.0786419	-0.0547087	-0.0440989	-0.056535	0.0396543	-0.100259	-0.0116308	0.0539011	0.0111211	-0.0329837	-0.0472872	-0.040599	-0.0376747	0.127528	-0.0200843	0.0484164	-0.0271682	0.0292215	-0.0032621	-0.0233069	0.00659238	-0.00225223	-0.0495944	0.0122158	-0.0522264	-0.0531113	-0.0105924	0.00188806	-0.025195	-0.0444938	0.0807208	-0.00255197	0.000544251	0.0833338	0.0290297	-0.0477719	-0.00436916	0.0212763	-0.0368945	-0.0301372
		0.0193907	0.0427252	-0.0527652	0.0215377	-0.0160723	-0.00457568	0.0120965	-0.0400835	-0.0731111	-0.0744707	-0.0370848	-0.0125491	-0.0770529	-0.00880365	-0.0340458	-0.0818405	-0.0424974	-0.0585976	-0.0842278	-0.0207908	-0.00811318	0.0558954	-0.0524761	-0.079082	0.0228059	-0.0369153	-0.0230012	-0.00150793	-0.0813292	-0.0229907	-0.0335618	-0.0317901	0.0131252	-0.0472436	-0.0415999	0.0195208	-0.0846974	0.0123954	-0.0148343	-0.00436239	-0.0343834	-0.0630601	0.00275861	-0.0320688	-0.0977328	-0.059863	0.0166612	-0.0420232
		0.0179162	0.0255833	-0.080583	0.0692531	0.0232061	-0.00612964	-0.0580554	-0.0430066	-0.0993793	-0.0159601	0.0267628	0.00605126	-0.0494176	-0.0668309	-0.0308001	-0.0793529	-0.0521124	0.00100033	-0.00832336	-0.000584288	-0.0559958	0.0322267	-0.0104391	-0.0390047	-0.0118634	-0.0271751	-0.0198222	-0.00749477	-0.0599853	0.00775813	0.0270138	-0.0252863	-0.0554518	-0.00466066	-0.00349148	-0.00539843	-0.00771344	-0.0204407	-0.0262352	-0.00318714	-0.0308886	-0.0213715	0.00210404	0.0382997	0.00588411	-0.0751565	0.0253891	0.0668372
		0.0621197	-0.0337597	-0.0591863	0.00937057	-0.048487	-0.0183094	-0.0568192	-0.0204007	-0.05105	-0.0643349	0.0333827	-0.0698685	-0.00540439	0.00379891	0.00498381	-0.0571736	-0.0278662	-0.0205398	0.0214855	0.0666101	-0.0637522	0.0475351	-0.030497	-0.0244738	0.0535343	-0.0453517	-0.0718077	0.0261676	-0.0121547	0.00123719	-0.0891838	-0.047105	-0.00931796	-0.00392849	0.0379176	-0.0209512	0.0441042	0.00121348	0.0537776	-0.0167548	-0.0223823	-0.0401551	-0.00275432	-0.0342209	-0.0298725	-0.0028203	-0.0369552	-0.0706869
[truncated: 32 more columns]
