# Supplementary material for: Prefrontal cortical plasticity during learning of cognitive tasks
Source: Nat Commun. 2022 Jan 10;13:90. doi: 10.1038/s41467-021-27695-6 (PMC8748623; doi:10.1038/s41467-021-27695-6)
Supplement: Supplementary file 4 — Source Data [file 41467_2021_27695_MOESM4_ESM.zip › Source Data/Figure S9.xlsx]

## Sheet: figure9a
S9_a
		Pre_Phase	Phase1	Phase2	Phase3	Phase4
		0.0124501	0.00823407	0.07157	0.058062	0.0765992
		0.0261708	0.00556078	0.0713802	0.0611165	0.0738206
		0.0194468	0.00176846	0.0706375	0.0622432	0.0714455
		0.0140958	0.00272477	0.0663624	0.0620812	0.0712196
		0.0170104	0.00548488	0.0641841	0.0621672	0.0682574
		0.0194866	0.00420189	0.0670488	0.0594733	0.0705944
		0.00655388	-0.00207558	0.0691663	0.05999	0.0763162
		0.00891462	-0.00216949	0.0721308	0.0622496	0.0736917
		0.0215743	0.00205725	0.0755717	0.0619577	0.0660342
		0.00833704	0.000182445	0.0782453	0.0607813	0.0657054
		-5.89269e-05	-0.000397346	0.0804485	0.0573419	0.0610337
		0.00961941	-0.00156015	0.0795315	0.0573409	0.058392
		0.0148534	-0.00651609	0.0815924	0.0603042	0.0704377
		0.00488994	-0.0070358	0.0874806	0.0605041	0.0736857
		-0.00354244	-0.00551082	0.0863013	0.0589256	0.074064
		0.00143601	-0.00215546	0.0827363	0.0575039	0.073318
		-0.00349143	-0.000836136	0.0823595	0.0582417	0.0611805
		0.00206966	-0.00369224	0.0787238	0.0548638	0.0650538
		0.0138579	-0.00137123	0.0772762	0.051372	0.074653
		-0.000168372	-0.00147411	0.0801561	0.0559448	0.0701696
		0.00024014	-0.00541326	0.0797786	0.0589395	0.0707999
		0.0079762	-0.00313432	0.0802789	0.0587036	0.0748173
		-0.00141664	-0.00119371	0.0837758	0.0576927	0.0695545
		-0.00411106	-0.00236085	0.0850214	0.0592555	0.0632548
		-0.00140337	-0.00429067	0.0855689	0.0642644	0.0692003
		0.0069762	-0.00677194	0.0890698	0.0623519	0.077053
		0.00653327	-0.00437072	0.0923268	0.0641356	0.0748965
		0.00716476	-0.00180431	0.0914587	0.0715831	0.0742969
		0.0245406	-0.00715655	0.0892269	0.0683999	0.0768093
		0.0104644	-0.0100412	0.0866632	0.0656175	0.0792948
		-0.00739521	-0.00551169	0.0834779	0.0665875	0.084388
		0.00548475	-0.00401853	0.0822372	0.0640125	0.086329
		0.00968296	-0.00425652	0.0844237	0.0654496	0.0830812
		0.00993321	-0.00476441	0.0902425	0.0673771	0.0815826
		0.00639832	-0.00452048	0.0932791	0.0656838	0.0845935
		0.0139062	-0.000598533	0.0912288	0.0659387	0.0880348
		0.0340609	-0.00604536	0.0914923	0.0672835	0.0912588
		0.0083915	-0.0107772	0.0916267	0.0646881	0.0898783
		-0.0151909	-0.00299774	0.0862555	0.0618349	0.0859493
		0.00291397	-0.00360798	0.0814748	0.0639768	0.0859179
		0.0112043	-0.00549708	0.0830677	0.0626544	0.0820229
		0.0149756	-0.000501806	0.086474	0.0616321	0.0811122
		0.00847469	-0.00337918	0.086835	0.0668371	0.0821077
		0.00572974	-0.00561502	0.0855093	0.064776	0.075719
		0.0337116	-0.00236397	0.0855114	0.0626348	0.0750458
		0.0357524	0.00141284	0.0874537	0.0683383	0.0735498
		0.0237068	0.00262345	0.0850671	0.0688146	0.0719909
		0.0257539	-0.00208817	0.0827318	0.0666112	0.075792
		0.0104107	-0.00365685	0.0871534	0.0680154	0.0692167
		0.0113671	-0.00339161	0.0877902	0.0698149	0.0666892
		0.0328464	-0.00387592	0.0893988	0.0704179	0.0654432
		0.0301871	-0.00110729	0.0952428	0.0721714	0.0527328
		0.0203544	0.00163594	0.0938897	0.0770199	0.0561533
		0.0178571	0.00601995	0.0959639	0.078207	0.0672014
		0.0115787	0.00615712	0.103899	0.0753478	0.0669953
		0.0142465	0.00488897	0.103132	0.0770802	0.0691123
		0.0211177	0.00864328	0.0969692	0.0795539	0.0683778
		0.013384	0.0051061	0.0992831	0.0750404	0.0638637
		0.0149181	-0.000659982	0.107198	0.0715018	0.0630384
		0.0262975	-0.0027332	0.10417	0.0747915	0.0611687
		0.026321	-0.00106589	0.100628	0.0774079	0.0629326
		0.0335171	0.00452738	0.106205	0.0777403	0.0680927
		0.0341472	0.00135808	0.105563	0.076881	0.0699403
		0.022811	-6.05307e-05	0.102381	0.0776159	0.0677739
		0.0390258	0.00656547	0.10346	0.0795271	0.0653053
		0.0563128	0.00740216	0.108287	0.0740642	0.0681729
		0.0402568	0.00580607	0.115284	0.0714353	0.0679864
		0.0296961	0.00499872	0.117118	0.0752321	0.0617935
		0.0397653	0.00494025	0.119974	0.0726577	0.0577612
		0.0388468	0.00382291	0.121457	0.0713991	0.0595832
		0.0279334	0.00370596	0.118037	0.0758815	0.068042
		0.0246146	0.00723364	0.121283	0.0791629	0.0657772
		0.0296188	0.00318369	0.123602	0.0787324	0.0570876
		0.0374014	-0.000341152	0.118253	0.0753878	0.0634907
		0.0261844	0.00314493	0.116008	0.0750394	0.0622676
		0.00801149	0.00445857	0.119083	0.0759949	0.0515326
		0.0235393	0.00698283	0.121212	0.07633	0.056894
		0.0475823	0.004875	0.121418	0.0766368	0.0642114
		0.0397799	-0.000389698	0.120655	0.0752786	0.0609954
		0.0265029	0.00195768	0.11907	0.0781882	0.056923
		0.0279476	0.00633965	0.120997	0.0812752	0.0622534
		0.0130588	0.00707692	0.122728	0.078272	0.0692892
		-0.0060715	0.00226559	0.123775	0.0780377	0.0615394
		-0.00366232	0.00208553	0.128907	0.0815148	0.0541886
		-0.00908909	0.00469893	0.131154	0.0822367	0.0548635
		-0.00780139	-0.00129836	0.131912	0.0803803	0.0514049
		0.00741403	-0.00127154	0.132328	0.0801456	0.0500982
		0.000285148	-8.73394e-05	0.133213	0.081147	0.0562804
		-0.00323207	-0.00769891	0.137744	0.0779347	0.0662372
		0.00426536	-0.0111889	0.13487	0.0751352	0.0680838
		0.00740795	-0.00944484	0.132889	0.0760239	0.0625498
		0.0208418	-0.00424336	0.137241	0.0743324	0.0643077
		0.0204268	-0.00586934	0.134221	0.0735361	0.0639593
		0.00453635	-0.0119938	0.130594	0.0757437	0.06011
		0.00956593	-0.00550815	0.130194	0.0774438	0.0570945
		0.0222468	-0.00107005	0.132076	0.0811952	0.0490736
		0.0242808	-0.00358344	0.135783	0.0837166	0.0479143
		0.019917	-0.00237063	0.137002	0.0824725	0.0498849
		0.0163033	0.000220576	0.142172	0.0840448	0.0507936
		0.0310576	0.0019662	0.143188	0.0873194	0.0576022
		0.037899	-0.00403265	0.138067	0.084502	0.0536259
		0.0306982	-0.0103202	0.141287	0.0789095	0.0445803
		0.0428309	-0.00894815	0.141713	0.0788192	0.0462975
		0.0294899	-0.00831181	0.136393	0.0805001	0.0503346
		0.0125711	-0.00615373	0.137996	0.0818622	0.0551874
		0.0305675	-0.00596568	0.137529	0.0850794	0.0597887
		0.0118695	-0.0107052	0.135864	0.0834074	0.0596947
		0.00173132	-0.0117878	0.140736	0.0809781	0.0510883
		0.0293403	-0.013084	0.137688	0.0843768	0.044582
		0.0185087	-0.0186895	0.131576	0.0820715	0.0527269
		0.00383995	-0.0213866	0.134589	0.0762148	0.0570905
		0.0172884	-0.0193596	0.133453	0.0771568	0.0554016
		0.0287458	-0.0199465	0.133302	0.077097	0.0548756
		0.0264357	-0.0196082	0.140259	0.0769155	0.050976
		0.0265106	-0.0163997	0.140158	0.0818006	0.0542802
		0.0392826	-0.0182741	0.139681	0.0833646	0.056522
		0.0295876	-0.0168408	0.143211	0.081039	0.0544728
		0.0159387	-0.0136613	0.141173	0.0797918	0.0600123
		0.0264958	-0.0188691	0.137808	0.0828849	0.0610379
		0.0249769	-0.0190423	0.134313	0.0886922	0.0605565
		0.0167645	-0.00995361	0.130495	0.0877052	0.0632448
		0.0199781	-0.00705934	0.132885	0.0827508	0.0614614
		0.0192686	-0.010981	0.135318	0.0806653	0.0600582
		0.0195533	-0.00907114	0.13425	0.0818399	0.0553246
		0.0229665	-0.00958068	0.134142	0.0844015	0.0515991
		0.0176022	-0.0140489	0.131072	0.083717	0.0529465
		0.022746	-0.00968274	0.130476	0.0864351	0.0491568
		0.0393463	-0.0118657	0.133975	0.0909941	0.0485627
		0.0368121	-0.014321	0.132066	0.0886615	0.0534197
		0.023914	-0.00718677	0.133966	0.0884861	0.0587097
		0.0173647	-0.0142336	0.138889	0.0912344	0.0657275
		0.0201273	-0.0203957	0.136756	0.091337	0.0624917
		0.0194246	-0.0130822	0.136838	0.090973	0.0546246
		0.0114917	-0.00903876	0.138357	0.0916497	0.058509
		0.0281429	-0.00742726	0.138637	0.0912409	0.0617768
		0.0418205	-0.0114685	0.141438	0.0866181	0.0567277
		0.0333497	-0.0132663	0.140978	0.0883522	0.059758
		0.0466533	-0.00349707	0.139436	0.0955622	0.0691581
		0.0551434	0.000875652	0.140476	0.0929993	0.066571
		0.0364881	-0.00394732	0.141726	0.089364	0.0599713
		0.0309652	-0.00561549	0.143872	0.0913823	0.0620693
		0.0332691	-0.00335065	0.145926	0.0901519	0.068083
		0.0306551	-0.00602362	0.145428	0.0898312	0.0713718
		0.0393165	-0.00970307	0.141876	0.0948026	0.0646053
		0.0427762	-0.0102185	0.141715	0.0969049	0.0563925
		0.0263952	-0.0121994	0.145577	0.0963499	0.0594565
		0.0161164	-0.0112336	0.145208	0.094565	0.0684505
		0.0237766	-0.0117455	0.144994	0.0888655	0.0741847
		0.0243503	-0.0111745	0.147497	0.0891898	0.070604
		0.00932451	-0.00410887	0.147638	0.0916096	0.0675487
		0.00623266	-0.00596289	0.149062	0.0882793	0.0715173
		0.0133572	-0.00938127	0.151443	0.0908929	0.0695833
		0.0198917	-0.00552903	0.151089	0.0942198	0.0627261
		0.0310622	-0.00491066	0.150536	0.093257	0.0588077
		0.0250563	-0.00564456	0.150572	0.0940905	0.0585021
		0.0207947	-0.00447114	0.148965	0.0912678	0.0614758
		0.0328608	-0.000154694	0.145587	0.088088	0.0589104
		0.0228622	0.000605692	0.144773	0.088094	0.0493642
		0.0160198	-0.00382312	0.147199	0.0899448	0.047109
		0.034377	0.000186917	0.150525	0.0933268	0.0532374
		0.0370372	0.00385133	0.154367	0.0912469	0.0546804
		0.0153371	-0.002665	0.152284	0.0891379	0.0516915
		0.00677113	-0.00478502	0.145503	0.0901959	0.0555976
		0.00405869	-0.000673286	0.14405	0.0901901	0.0648097
		-0.0202165	-0.00152571	0.14499	0.0926418	0.0637083
		-0.00768348	-0.00178863	0.144449	0.0917213	0.0576139
		0.0161157	0.000615203	0.144388	0.0920548	0.0616043
		-0.00955444	-0.00440808	0.145559	0.0969018	0.0608181
		-0.00266007	-0.00575681	0.149645	0.0919152	0.0527147
		0.0170278	-0.0014573	0.151705	0.087781	0.0533555
		0.00416056	-0.00600656	0.150286	0.0894798	0.0559901
		0.00353938	-0.00734946	0.151475	0.0859187	0.0561395
		-0.00664331	-0.00643624	0.150193	0.0847353	0.0590045
		-0.00523973	-0.0111151	0.145825	0.0846227	0.0643008
		0.00723054	-0.00616835	0.147101	0.0821852	0.0650379
		0.00132726	-0.00325783	0.148316	0.08086	0.058409
		0.0185022	-0.00881334	0.14609	0.0788154	0.0594449
		0.0174277	-0.0080247	0.147414	0.0813151	0.0661963
		0.00268455	-0.0120306	0.146655	0.0845143	0.0635209
		0.0301318	-0.0173189	0.141792	0.0840022	0.0619389
		0.0255038	-0.0140601	0.14167	0.085868	0.0647468
		-0.0145905	-0.0160205	0.142499	0.0857781	0.0584287
		-0.017549	-0.0209729	0.142494	0.0842041	0.0529227
		-0.00628341	-0.0207064	0.147868	0.0863882	0.0579259
		-0.00316378	-0.0146146	0.155737	0.0882862	0.0630225
		0.00305003	-0.00923651	0.161688	0.0868643	0.0695574
		0.00931874	-0.0107617	0.162507	0.0852313	0.0738415
		0.0127073	-0.00861827	0.160409	0.08829	0.0708001
		3.46588e-05	-0.00680197	0.158684	0.0901593	0.0730426
		-0.0172062	-0.0127074	0.15204	0.0879588	0.0727408
		-0.0165141	-0.0164029	0.1466	0.0875533	0.0652694
		-0.0178199	-0.0171618	0.147309	0.0843682	0.0630048
		-0.0198698	-0.0191371	0.147082	0.0803659	0.0605482
		-0.0173166	-0.0235033	0.149043	0.081093	0.0569276
		-0.0224925	-0.0267891	0.149885	0.0805585	0.056451
		-0.0195225	-0.0269827	0.144062	0.0785192	0.0559945
		-0.0222223	-0.029642	0.140764	0.0786642	0.0551228
		-0.042156	-0.0390187	0.136576	0.0791397	0.0533085
		-0.0543334	-0.0505281	0.127224	0.0750986	0.0512481
		-0.0631332	-0.0510828	0.122045	0.069715	0.0474872
		-0.0739446	-0.0527301	0.11834	0.0685326	0.0412949
		-0.0861332	-0.0646427	0.113909	0.0675581	0.0391843
		-0.102915	-0.0668428	0.110228	0.0675985	0.040864
		-0.108968	-0.0652775	0.100719	0.0648313	0.0365337
		-0.107251	-0.0679535	0.0912124	0.0566263	0.0316231
		-0.121402	-0.0753191	0.0839288	0.0545298	0.0355247
		-0.138278	-0.0891687	0.0730732	0.0534881	0.0332053
		-0.135143	-0.0903637	0.0668336	0.0478379	0.0227368
		-0.131508	-0.0891593	0.0627003	0.0457346	0.0190624
		-0.132167	-0.0960109	0.0543835	0.0451302	0.0164217
		-0.139793	-0.0973137	0.0484063	0.042074	0.0133879
		-0.159944	-0.101818	0.0410425	0.0379526	0.0161914
		-0.15848	-0.106739	0.0292568	0.0359889	0.0187597
		-0.159058	-0.10929	0.0187771	0.0345573	0.0170434
		-0.173068	-0.114494	0.0112175	0.0288524	0.0122889
		-0.156884	-0.114417	0.00745593	0.0205595	0.00747005
		-0.146626	-0.115199	0.0022716	0.0165931	0.00352903
		-0.154182	-0.114684	-0.00949638	0.0190087	-0.00152003
		-0.153859	-0.108261	-0.0186815	0.0154947	-0.00341899
		-0.154399	-0.105534	-0.0235659	0.0109333	-6.2814e-05
		-0.150283	-0.10512	-0.03368	0.0134661	-0.00146733
		-0.156207	-0.107039	-0.0455712	0.00595687	-0.00766479
		-0.163241	-0.109143	-0.0556545	-0.00252973	-0.00957046
		-0.153425	-0.105661	-0.0668306	-0.0057197	-0.0152367
		-0.147342	-0.10275	-0.0789619	-0.0170522	-0.0190551
		-0.143185	-0.101045	-0.0935841	-0.0219971	-0.0134163
		-0.140168	-0.0958026	-0.104771	-0.0245273	-0.0221616
		-0.127362	-0.0940046	-0.112461	-0.0320943	-0.0359314
		-0.115559	-0.0961632	-0.122915	-0.0321181	-0.0347605
		-0.125693	-0.0926561	-0.129331	-0.0408649	-0.0345627
		-0.121131	-0.0920779	-0.138178	-0.0547281	-0.0359544
		-0.112176	-0.0919771	-0.151687	-0.056676	-0.0398371
		-0.1003	-0.0790002	-0.158837	-0.0653061	-0.0488306
		-0.0640459	-0.0710411	-0.168156	-0.0753942	-0.0524366
		-0.05603	-0.0713071	-0.176969	-0.0732628	-0.0546473
		-0.0707481	-0.0668505	-0.181276	-0.0743936	-0.0553529
		-0.0594283	-0.0608182	-0.191124	-0.0797579	-0.0538557
		-0.0334144	-0.053503	-0.198332	-0.0827054	-0.0549225
		-0.0346417	-0.0503259	-0.20291	-0.0864967	-0.0570087
		-0.0634012	-0.0488436	-0.212044	-0.0913404	-0.0606657
		-0.0604126	-0.0431021	-0.215945	-0.0943548	-0.0618295
		-0.0458595	-0.0395507	-0.21186	-0.0933568	-0.0591
		-0.049673	-0.0350078	-0.209882	-0.0944324	-0.0595024
		-0.0382854	-0.0309136	-0.213987	-0.100682	-0.0626675
		-0.0351352	-0.0330891	-0.216782	-0.104604	-0.0581058
		-0.0359693	-0.03209	-0.220325	-0.104932	-0.0525275
		-0.0264134	-0.0208649	-0.228497	-0.105289	-0.0547224
		-0.0295602	-0.0128286	-0.232692	-0.108062	-0.0498105
		-0.0217182	-0.0124855	-0.237183	-0.113675	-0.0505969
		-0.0127982	-0.0056944	-0.243331	-0.115811	-0.0611147
		-0.0142882	-0.00178816	-0.240385	-0.113056	-0.0569614
		-0.0105969	-0.00437401	-0.237221	-0.111368	-0.053135
		-0.0119126	0.00270767	-0.239932	-0.111081	-0.0537743
		0.00254023	0.00983682	-0.239387	-0.114203	-0.0532579
		0.0175251	0.00619114	-0.241775	-0.119864	-0.0557359
		0.0158928	0.00346047	-0.248924	-0.120237	-0.0491711
		0.0176649	0.00867235	-0.248194	-0.120744	-0.0492157
		0.00613783	0.0117675	-0.245162	-0.122753	-0.0538374
		0.0166919	0.013232	-0.245043	-0.118761	-0.0455576
		0.035156	0.0170424	-0.243559	-0.117456	-0.0421491
		0.0167989	0.0141554	-0.246604	-0.120464	-0.0446503
		0.0195331	0.0142319	-0.250726	-0.120015	-0.0493869
		0.0159466	0.0213091	-0.250075	-0.119517	-0.0518465
		0.00887697	0.0279297	-0.248481	-0.119354	-0.0499702
		0.0387932	0.0336178	-0.248518	-0.120415	-0.0532207
		0.0437657	0.034139	-0.248567	-0.123529	-0.0471887
		0.0546725	0.0393467	-0.242918	-0.121451	-0.0418578
		0.066082	0.0408659	-0.241951	-0.117287	-0.0465804
		0.0482841	0.0333893	-0.244999	-0.11811	-0.0418662
		0.0497497	0.0387921	-0.238244	-0.117919	-0.039288
		0.0438647	0.0393173	-0.237543	-0.113508	-0.0384466
		0.0497789	0.0311868	-0.239716	-0.112858	-0.034231
		0.0542689	0.0360496	-0.234564	-0.115603	-0.0388099
		0.0352011	0.0375966	-0.234489	-0.114264	-0.041304
		0.052837	0.0331298	-0.229683	-0.112782	-0.0395165
		0.0548838	0.0353404	-0.224755	-0.112859	-0.0349654
		0.0490072	0.0354794	-0.226833	-0.110834	-0.0260361
		0.0589792	0.0291126	-0.220448	-0.109947	-0.0238573
		0.0373131	0.0253891	-0.216615	-0.108148	-0.0265739
		0.0293673	0.0279529	-0.218188	-0.1078	-0.0300153
		0.0156726	0.0288216	-0.217225	-0.114417	-0.02999
		-0.00465359	0.0260544	-0.218994	-0.118005	-0.0278074
		0.00999418	0.0248036	-0.212743	-0.115856	-0.0284644
		0.00751717	0.0261153	-0.198472	-0.106333	-0.0158573
		-0.000270067	0.0331552	-0.184108	-0.0840097	0.00121237
		0.00446048	0.0444654	-0.16542	-0.063453	0.0125032
		0.0100177	0.0464937	-0.152189	-0.0519327	0.0352975
		0.0225741	0.0439729	-0.151583	-0.0491732	0.0463629
		0.0206529	0.0514459	-0.15893	-0.0612673	0.0338962
		0.0248758	0.0533574	-0.170522	-0.081606	0.0165803
		0.0322847	0.0425269	-0.184355	-0.106367	-0.0127907
		0.00719857	0.0267801	-0.205634	-0.134853	-0.0485564
		-0.0230253	0.00299455	-0.23125	-0.164465	-0.0840198
		-0.0440578	-0.017159	-0.254064	-0.192002	-0.118683
		-0.0719792	-0.0359817	-0.275032	-0.208426	-0.149039
		-0.09929	-0.0623214	-0.289341	-0.223778	-0.176927
		-0.117036	-0.0790688	-0.29594	-0.239969	-0.180264
		-0.143591	-0.090545	-0.295421	-0.243705	-0.169506
		-0.174645	-0.104039	-0.285341	-0.240848	-0.167967
		-0.181954	-0.106074	-0.273412	-0.229173	-0.157274
		-0.175248	-0.0979082	-0.260437	-0.214312	-0.145073
		-0.159062	-0.0891665	-0.242607	-0.203038	-0.134376
		-0.143694	-0.0841612	-0.226622	-0.183459	-0.116364
		-0.146095	-0.0818958	-0.214838	-0.170449	-0.103859
		-0.139671	-0.0754744	-0.20544	-0.167166	-0.0904931
		-0.131773	-0.0648456	-0.198721	-0.164907	-0.0835564
		-0.139822	-0.0609112	-0.196217	-0.174729	-0.0966401
		-0.147318	-0.0621842	-0.198725	-0.185522	-0.114513
		-0.145605	-0.0631569	-0.202577	-0.196234	-0.130802
		-0.126571	-0.0672124	-0.208776	-0.213526	-0.1445
		-0.113734	-0.0687698	-0.217144	-0.223298	-0.157266
		-0.121029	-0.076146	-0.224082	-0.231663	-0.181503
		-0.131808	-0.0879273	-0.233817	-0.243443	-0.211238
		-0.14757	-0.0854914	-0.240043	-0.250721	-0.224576
		-0.154878	-0.0876901	-0.235531	-0.255463	-0.229153
		-0.157709	-0.0955588	-0.232353	-0.258267	-0.246491
		-0.164154	-0.093733	-0.232651	-0.259513	-0.258604
		-0.158495	-0.0931655	-0.227973	-0.256003	-0.254316
		-0.148546	-0.0868199	-0.218894	-0.247307	-0.256197
		-0.128593	-0.0778584	-0.207188	-0.241913	-0.259497
		-0.122365	-0.0747924	-0.196096	-0.238473	-0.252994
		-0.150017	-0.0688596	-0.189381	-0.233623	-0.250651
		-0.144175	-0.0676636	-0.18486	-0.227923	-0.24727
		-0.122359	-0.0659375	-0.181349	-0.219953	-0.235351
		-0.134351	-0.0564947	-0.175977	-0.21283	-0.231393
		-0.123331	-0.0513119	-0.167633	-0.205125	-0.231229
		-0.102097	-0.0498675	-0.163578	-0.19467	-0.224185
		-0.107334	-0.0449054	-0.158293	-0.187255	-0.219597
		-0.107366	-0.0363189	-0.150151	-0.18031	-0.215109
		-0.104635	-0.0324603	-0.147175	-0.168526	-0.206122
		-0.086468	-0.0322481	-0.137553	-0.151475	-0.191689
		-0.0670886	-0.025828	-0.123385	-0.134311	-0.170267
		-0.0864001	-0.0169984	-0.112245	-0.126484	-0.155486
		-0.0865142	-0.0121749	-0.0962261	-0.114228	-0.148024
		-0.0584476	-0.00735217	-0.0829978	-0.0907056	-0.135236
		-0.0544533	0.00710399	-0.0702224	-0.077002	-0.118321
		-0.0583561	0.0199349	-0.0519948	-0.0653236	-0.101681
		-0.053638	0.022614	-0.0367865	-0.0467226	-0.087364
		-0.0350525	0.0367214	-0.0235798	-0.0351084	-0.0715908
		-0.0104841	0.0525059	-0.0127905	-0.0231034	-0.055063
		0.00270698	0.0556722	-0.00339075	-0.0103657	-0.0465376
		0.0214233	0.0684415	0.0073673	-0.00374493	-0.0414586
		0.0436737	0.0834034	0.0182744	0.0065413	-0.0336423
		0.0543368	0.0885225	0.0300113	0.0179085	-0.0208897
		0.0609833	0.0993797	0.0412255	0.0274692	-0.00589705
		0.0751413	0.11097	0.0534785	0.0370015	0.000226376
		0.0915692	0.11784	0.062777	0.0411133	0.00475133
		0.102384	0.129255	0.0705556	0.0451199	0.0157268
		0.123035	0.140782	0.0833756	0.0532635	0.0286408
		0.13168	0.149252	0.0899262	0.0600095	0.0401732
		0.125288	0.156745	0.0921667	0.0663601	0.0387869
		0.149517	0.162932	0.10026	0.0726335	0.0365421
		0.165321	0.173584	0.106229	0.0754956	0.046804
		0.156761	0.181824	0.110084	0.0782022	0.0536584
		0.161157	0.179183	0.115616	0.0801438	0.0617428
		0.154093	0.179036	0.118587	0.0789385	0.0646033
		0.150967	0.181014	0.119262	0.0799933	0.0535864
		0.167505	0.178293	0.119731	0.0818073	0.0514164
		0.172513	0.182203	0.122423	0.0807297	0.0486319
		0.176371	0.186558	0.127355	0.0797306	0.0425887
		0.182858	0.184186	0.130321	0.0798993	0.0489846
		0.179141	0.187826	0.132577	0.0813354	0.0504332
		0.169776	0.188822	0.132132	0.0830134	0.0492884
		0.169966	0.18255	0.127326	0.0841841	0.0550821
		0.174244	0.186745	0.128689	0.085438	0.0542571
		0.163645	0.189173	0.130706	0.0863699	0.0473612
		0.165207	0.181159	0.12555	0.0851661	0.0385536
		0.185036	0.179827	0.127295	0.081773	0.031703
		0.185871	0.17492	0.129832	0.0805694	0.0278496
		0.167292	0.165043	0.121353	0.0806782	0.0158672
		0.168362	0.166075	0.113804	0.0800357	0.00715032
		0.191465	0.16423	0.108178	0.0753608	0.0102811
		0.179971	0.156471	0.100603	0.0631051	0.00428012
		0.158835	0.150811	0.0965571	0.058047	-0.00390227
		0.169941	0.141855	0.0944535	0.0602663	-0.00728286
		0.154506	0.138302	0.0908957	0.05374	-0.0192244
		0.12641	0.142274	0.0876048	0.0490514	-0.0178992
		0.126165	0.139396	0.0847584	0.048765	-0.00885593
		0.119313	0.128708	0.078178	0.0446025	-0.0209683
		0.100437	0.119595	0.0703132	0.0408056	-0.0288891
		0.0865966	0.115364	0.0671387	0.0346951	-0.0281827
		0.0913969	0.111092	0.0642224	0.0328018	-0.0404732
		0.0888338	0.102015	0.0581756	0.0356054	-0.0486025
		0.0694278	0.0912333	0.0538727	0.0308168	-0.0483641
		0.0810898	0.0895222	0.0528104	0.0258842	-0.0583818
		0.0937552	0.0914535	0.0494933	0.0223738	-0.0681106
		0.0895146	0.084098	0.0446095	0.0203633	-0.066609
		0.0966994	0.0805342	0.0428942	0.0225189	-0.0681689
		0.0915376	0.0812735	0.0409929	0.0178219	-0.0735752
		0.0789263	0.0747699	0.0398448	0.0120475	-0.0778085
		0.0633732	0.0744703	0.0408121	0.0112308	-0.0804773
		0.0514701	0.0784005	0.0416803	0.0107161	-0.0813963
		0.0711764	0.0743487	0.0451311	0.011713	-0.0906836
		0.0863467	0.0716237	0.0444707	0.00849099	-0.0937836
		0.0750443	0.0718109	0.036073	0.00402807	-0.0889602
		0.0705554	0.0692115	0.0313304	0.00544537	-0.101009
		0.0777403	0.0673751	0.031711	0.00646993	-0.103346
		0.0626557	0.0633913	0.0311486	0.00315429	-0.087917
		0.0384415	0.0559585	0.0296538	-0.00267641	-0.0880786
		0.04449	0.055745	0.026783	-0.00480241	-0.0909717
		0.0517064	0.0571924	0.0262603	-0.0032637	-0.0878057
		0.0431033	0.0514408	0.0313577	-0.00254665	-0.0930913
		0.033977	0.0506863	0.0332436	0.00138361	-0.0967406
		0.0378269	0.0539375	0.0319012	0.00450117	-0.0941008
		0.048051	0.0509137	0.032423	0.00519577	-0.0940171
		0.0252374	0.0482704	0.032582	0.00806817	-0.0958523
		0.0140389	0.0502962	0.0356562	0.0057438	-0.0942091
		0.0400303	0.0534278	0.0352624	0.00488165	-0.0847897
		0.0495735	0.0538651	0.0310018	0.0102333	-0.0766834
		0.052823	0.0515762	0.0338153	0.0100514	-0.0813876
		0.0492675	0.0520718	0.0336259	0.0111088	-0.0832386
		0.0392248	0.0516835	0.0301539	0.0134406	-0.0754363
		0.0431144	0.0472009	0.0297161	0.0127126	-0.0751432
		0.0409308	0.0485081	0.0262875	0.0157628	-0.074003
		0.0403471	0.0546982	0.0274381	0.0140291	-0.066611
		0.0444797	0.0565504	0.0305309	0.0124537	-0.0695668
		0.0474019	0.0547371	0.0290214	0.0169562	-0.0728432
		0.0593396	0.0530476	0.0338375	0.0160285	-0.0666799
		0.0693943	0.0527388	0.0397561	0.017527	-0.0611573
		0.0628423	0.0491732	0.037822	0.0220272	-0.058136
		0.0466354	0.0464861	0.0357208	0.0240365	-0.0569012
		0.0593981	0.0525671	0.0370551	0.0287413	-0.0522488
		0.0788352	0.0538853	0.0388119	0.0296209	-0.0488767
		0.0638097	0.0489559	0.0407188	0.0299574	-0.0517262
		0.0687412	0.0478476	0.0441136	0.0345313	-0.0421534
		0.0965341	0.0457518	0.0464599	0.0367398	-0.0321669
		0.0928275	0.0484918	0.044892	0.0387893	-0.038487
		0.0696506	0.0538148	0.0430115	0.0416429	-0.041536
		0.0635304	0.054377	0.0450085	0.0442489	-0.0419015
		0.0741466	0.0574236	0.0471417	0.044904	-0.0404593
		0.0729857	0.0546209	0.0450327	0.0452156	-0.0352889
		0.0768565	0.0501873	0.0438982	0.0474953	-0.0379691
		0.0811828	0.052618	0.0471205	0.0453857	-0.0357051
		0.0528387	0.0519775	0.0507647	0.0459629	-0.0296927
		0.0539052	0.055662	0.0524532	0.0519203	-0.0305046
		0.0791042	0.0580757	0.0513115	0.0533171	-0.0269092
		0.0653732	0.052851	0.049288	0.0541216	-0.0237686
		0.0706811	0.0533605	0.0494307	0.0560418	-0.0239861
		0.0917915	0.0538731	0.0517913	0.0591108	-0.017718
		0.0711221	0.0525238	0.052673	0.0639764	-0.0102773
		0.0557585	0.051804	0.0504146	0.0669981	-0.0116553
		0.0687007	0.051891	0.0522023	0.0707786	-0.0158674
		0.0754356	0.0526528	0.0570251	0.073736	-0.0119725
		0.0720804	0.0489257	0.0568078	0.0756637	-0.00405164
		0.0767691	0.0508544	0.0562332	0.0786795	0.00132945
		0.0908866	0.0522022	0.0575252	0.0792649	0.00308997
		0.0898615	0.0502919	0.0534552	0.081932	0.00548562
		0.0715276	0.0551157	0.049579	0.0882417	0.00906446
		0.0688816	0.0538913	0.0554033	0.0891209	0.0122527
		0.0733656	0.0555703	0.0614062	0.0863998	0.020824
		0.0601845	0.0577166	0.0624762	0.0875217	0.017759
		0.0682685	0.0520408	0.0648855	0.0890987	0.00253885
		0.0912374	0.0570511	0.0666542	0.0914081	0.00119755
		0.0822887	0.0587494	0.0675585	0.0963312	0.0054667
		0.0684894	0.0580909	0.0648727	0.0999477	0.0123091
		0.0596903	0.0599379	0.0602979	0.104025	0.015844
		0.0583643	0.0547843	0.0624993	0.105833	0.00662247
		0.0765021	0.0636187	0.0636356	0.106469	0.0110744
		0.0857275	0.0684057	0.0619577	0.110633	0.0209847
		0.0910791	0.0596145	0.0628912	0.111825	0.0185049
		0.0965515	0.0620089	0.0624714	0.11344	0.0142071
		0.0948641	0.0624216	0.0613588	0.116686	0.00920555
		0.0969024	0.060225	0.0594317	0.117768	0.0142675
		0.101328	0.0589886	0.0578834	0.118297	0.0223013
		0.10619	0.0557824	0.0605244	0.113783	0.0211663
		0.0982654	0.0572272	0.0635273	0.114444	0.0239058
		0.0910698	0.0583078	0.064004	0.122251	0.0289645
		0.0963494	0.0618641	0.0646222	0.124825	0.0316297
		0.0944884	0.0579307	0.0655641	0.12971	0.026158
		0.0911188	0.0526999	0.0647864	0.132106	0.0195611
		0.0910625	0.0640228	0.0645999	0.129443	0.0253533
		0.0962602	0.0634109	0.0628968	0.13615	0.0270966
		0.0929686	0.0542779	0.0579913	0.140769	0.0281022
		0.0839704	0.0578219	0.0580416	0.133268	0.0337692
		0.0889351	0.0594082	0.0613227	0.128626	0.0287489
		0.0867844	0.0585667	0.0605541	0.133458	0.0220121
		0.0929862	0.0573577	0.0588694	0.136113	0.019303
		0.0992336	0.0541941	0.058802	0.134259	0.0159788
		0.0777102	0.0513391	0.0548654	0.13424	0.011888
		0.0704589	0.048909	0.0467299	0.132512	0.00985738
		0.0811427	0.0485913	0.046434	0.134114	0.0140882
		0.0822099	0.0455504	0.0481469	0.136799	0.0160902
		0.0667619	0.0444522	0.0411815	0.131751	0.0181316
		0.0602422	0.044784	0.0429143	0.130169	0.024311
		0.0721971	0.0391122	0.0489321	0.12938	0.021873
		0.0733781	0.0379188	0.0447286	0.127118	0.0151678
		0.0880581	0.0388611	0.0453199	0.130576	0.014794
		0.0930739	0.0372393	0.045818	0.130675	0.0160135
		0.0703313	0.0415295	0.0387144	0.130148	0.016982
		0.076015	0.0432903	0.0352272	0.128917	0.0168652
		0.0745739	0.0383605	0.0330469	0.124507	0.0148649
		0.0635837	0.0363866	0.0325405	0.128556	0.0166383
		0.0780885	0.0335668	0.0342956	0.130557	0.0157016
		0.0758231	0.0258297	0.0345294	0.125572	0.0101152
		0.068235	0.022046	0.0331969	0.125505	0.0113563
		0.074383	0.0233913	0.0306166	0.125623	0.0138543
		0.0737852	0.0219413	0.0311875	0.121372	0.0134543
		0.0617965	0.0197849	0.0271882	0.115743	0.0116579
		0.0448959	0.0204716	0.0194578	0.114579	0.00630154
		0.0468097	0.0199944	0.0188365	0.117119	0.000849965
		0.0516654	0.0193756	0.0167079	0.118429	-0.00470423
		0.0401933	0.0201583	0.0148505	0.120315	-0.00746611
		0.0384032	0.0169312	0.0152108	0.117959	-0.0110448
		0.0411017	0.013068	0.0128769	0.116316	-0.0156696
		0.043024	0.0166324	0.0126264	0.118187	-0.0115584
		0.0480179	0.0161652	0.0101596	0.112396	-0.00933197
		0.0301096	0.00736621	0.0100355	0.110185	-0.0110818
		0.0165361	0.00449949	0.0110454	0.11233	-0.00960738
		0.0370349	0.00254762	0.00413079	0.107684	-0.00762569
		0.0380397	0.00206504	0.00123864	0.106549	-0.00546504
		0.0305739	0.00704171	-0.000861637	0.105619	-0.00775053
		0.0537768	-0.000346491	-0.00484363	0.100237	-0.00699481
		0.0449238	-0.00697716	-0.00392738	0.0984196	-0.00191103
		0.0191131	-0.000180477	-0.0076955	0.100161	-0.00487963
		0.0290349	-0.00101739	-0.0132454	0.102636	-0.00827629
		0.0170888	-0.0058232	-0.0149686	0.100393	-0.0109541
		0.00452323	-0.0064874	-0.0133176	0.0978792	-0.0203506
		0.0229674	-0.00583055	-0.00962101	0.0980862	-0.0281998
		0.0075119	-0.00218468	-0.0106099	0.095042	-0.0272848
		-0.0126926	-0.00273096	-0.0117446	0.0931267	-0.0266291
		-0.0191678	-0.00403919	-0.0141061	0.0891548	-0.0303261
		-0.0392361	-0.00489557	-0.0179453	0.083266	-0.0284826
		-0.0311034	-0.0123372	-0.0176602	0.0818345	-0.026695
		-0.0289665	-0.0147044	-0.0208773	0.0801163	-0.0256685
		-0.0421638	-0.0115982	-0.0239023	0.0801191	-0.0194118
		-0.0183085	-0.0131315	-0.0242559	0.0788366	-0.0238113
		-0.0163316	-0.0137028	-0.0254003	0.0744765	-0.0331069
		-0.036389	-0.0142946	-0.0241167	0.0747428	-0.0290197
		-0.0255048	-0.0176288	-0.0280497	0.074798	-0.0245015
		-0.013531	-0.0166919	-0.0315136	0.0745197	-0.0241544
		-0.0142326	-0.0139836	-0.0295618	0.0763801	-0.017448
		-0.0239271	-0.0161882	-0.0331298	0.0728836	-0.0169532
		-0.026785	-0.0195971	-0.0351961	0.0673024	-0.0266968
		-0.0136471	-0.018291	-0.0344574	0.0681664	-0.0270468
		-0.0147705	-0.0163707	-0.0346389	0.067731	-0.0225119
		-0.0249568	-0.0171072	-0.0318142	0.0623094	-0.0254999
		-0.0180263	-0.0176556	-0.0360235	0.0619148	-0.0311577
		-0.00425916	-0.0220622	-0.0445213	0.0594548	-0.0357275
		-0.00855496	-0.0245997	-0.0446197	0.0541676	-0.0340174
		-0.0242488	-0.018601	-0.0433948	0.0573403	-0.0302123
		-0.0266763	-0.0172583	-0.0454479	0.0582781	-0.0317376
		-0.0210561	-0.0207285	-0.0452895	0.0555971	-0.0315452
		-0.0259174	-0.0210169	-0.0420571	0.0553828	-0.0300153
		-0.0319527	-0.0197435	-0.0392345	0.053045	-0.0311767
		-0.0255088	-0.0170177	-0.0392078	0.0508586	-0.0360304
		-0.0260246	-0.0169591	-0.0403242	0.0470915	-0.0431696
		-0.0309421	-0.0179586	-0.0435082	0.0421355	-0.0410572
		-0.0256803	-0.0177235	-0.0486908	0.0401031	-0.037916
		-0.0319721	-0.020221	-0.0495179	0.037066	-0.0418128
		-0.0392226	-0.0205074	-0.0508334	0.0327615	-0.0373002
		-0.0345668	-0.0185852	-0.0568173	0.0302948	-0.0378466
		-0.0400494	-0.0186036	-0.0563346	0.0310999	-0.0521328
		-0.0406845	-0.0175428	-0.0512956	0.0339769	-0.0560327
		-0.0276293	-0.0168323	-0.0496379	0.0351829	-0.0517686
		-0.0291399	-0.0207834	-0.0484068	0.0327882	-0.0452737
		-0.0369956	-0.0232713	-0.0489022	0.0305787	-0.0368636
		-0.0353658	-0.0207001	-0.0511746	0.0309305	-0.0382173
		-0.029217	-0.0259535	-0.0521122	0.0291959	-0.0388463
		-0.0150227	-0.0329149	-0.052264	0.0250314	-0.0377298
		-0.0194897	-0.0285855	-0.050394	0.0207795	-0.04187
		-0.0291812	-0.024797	-0.047624	0.0177164	-0.0374955
		-0.00823032	-0.0238897	-0.0490639	0.0161619	-0.038249
		-0.0107498	-0.0241008	-0.0529248	0.0163084	-0.0485894
		-0.0214626	-0.019125	-0.0531523	0.0184887	-0.0406157
		-0.0102784	-0.00920565	-0.0526838	0.0162472	-0.0295481
		-0.022186	-0.0164581	-0.0535449	0.0134008	-0.0362489
		-0.0169972	-0.0201004	-0.0525146	0.0137024	-0.0379282
		0.00372822	-0.0114992	-0.0529598	0.00771376	-0.0330201
		0.00424579	-0.0186175	-0.0543256	0.00157509	-0.037433
		0.00585132	-0.0222019	-0.0552714	-0.000114507	-0.0348843
		-0.0116899	-0.0180594	-0.0591479	-0.00187539	-0.0260323
		-0.0242347	-0.019723	-0.0602762	-0.000676941	-0.0270891
		-0.0140784	-0.0183711	-0.0587934	0.000273068	-0.0248393
		-0.00841626	-0.0181867	-0.0592514	-0.00134715	-0.0225235
		-0.0066543	-0.0150907	-0.0564122	-0.00390789	-0.0268668
		-0.0257533	-0.0161726	-0.0537118	-0.00640755	-0.0306856
		-0.0371459	-0.0271534	-0.055197	-0.00784221	-0.0378448
		-0.02071	-0.0291764	-0.0554821	-0.0125349	-0.034477
		-0.011016	-0.0279164	-0.0562597	-0.0169142	-0.025571
		-0.0172135	-0.0295988	-0.0617289	-0.0159563	-0.0291731
		-0.0337162	-0.0310255	-0.0669293	-0.0150654	-0.0270841
		-0.0273551	-0.0277934	-0.0651721	-0.0168983	-0.0239363
		-0.0174536	-0.0206794	-0.064528	-0.0198568	-0.0315241
		-0.0382797	-0.0257667	-0.0687409	-0.0214961	-0.0288865
		-0.0348454	-0.0283177	-0.066263	-0.0229133	-0.0197698
		-0.0151235	-0.0222473	-0.0633983	-0.0244202	-0.0194039
		-0.0245398	-0.0222207	-0.0670956	-0.0229305	-0.0165405
		-0.0349565	-0.0180533	-0.0680511	-0.0235196	-0.0161221
		-0.0367854	-0.0152768	-0.0670692	-0.0271058	-0.0204614
		-0.0317994	-0.0161705	-0.0673681	-0.0320657	-0.0108981
		-0.0104451	-0.0122314	-0.0675868	-0.0380683	-0.00591185
		-0.00686075	-0.0132125	-0.068048	-0.0362204	-0.0121585
		-0.0205365	-0.0197211	-0.068083	-0.0356588	-0.0109639
		-0.0163905	-0.0244909	-0.0673373	-0.0425341	-0.0137738
		-0.0152864	-0.0208218	-0.0652906	-0.0414272	-0.0161928
		-0.0115766	-0.0177104	-0.063184	-0.0413885	-0.0120026
		-0.00262614	-0.0222788	-0.0646236	-0.048915	-0.0100002
		-0.0214491	-0.0231515	-0.0682963	-0.049907	-0.00993045
		-0.0277553	-0.0235052	-0.0702124	-0.0497704	-0.0149652
		-0.0163842	-0.0207515	-0.074312	-0.0538302	-0.0155136
		-0.0237251	-0.0175881	-0.0778384	-0.0551321	-0.0157118
		-0.0218959	-0.0236262	-0.074949	-0.055908	-0.0215198
		-0.0263781	-0.0271294	-0.0782468	-0.0586877	-0.0212993
		-0.0537855	-0.0298326	-0.0851091	-0.0596372	-0.0213642
		-0.0518198	-0.0325032	-0.082475	-0.0611994	-0.0135919
		-0.031519	-0.0311078	-0.0811846	-0.0649929	-0.00433531
		-0.0349383	-0.028228	-0.0811752	-0.0652058	-0.0108278
		-0.0369037	-0.0217211	-0.0748669	-0.0658867	-0.0112736
		-0.0269999	-0.022534	-0.0743431	-0.0696462	-0.0125912
		-0.023743	-0.0259467	-0.0792975	-0.0687678	-0.020394
		-0.0169866	-0.0216594	-0.0776492	-0.0687118	-0.0133911
		-0.0176722	-0.0205738	-0.0742619	-0.0735385	-0.00608048
		-0.0353392	-0.0259215	-0.0754182	-0.0753538	-0.00671265
		-0.0299923	-0.0329748	-0.0772982	-0.0781336	-0.00988763
		-0.0176624	-0.0319603	-0.0777506	-0.0831025	-0.0148258
		-0.0264341	-0.0297152	-0.0789413	-0.0841977	-0.013746
		-0.0188464	-0.0370644	-0.0811508	-0.0878454	-0.0153723
		-0.0216862	-0.0416213	-0.0802167	-0.0923152	-0.0201375
		-0.0405462	-0.0412795	-0.0794587	-0.0930179	-0.0205919
		-0.0331334	-0.0369997	-0.0824453	-0.0968726	-0.0221591
		-0.0428799	-0.0355389	-0.0844521	-0.099812	-0.0177962
		-0.0484992	-0.0428562	-0.0885775	-0.101383	-0.0131951
		-0.0304142	-0.0414518	-0.0925394	-0.107418	-0.0196886
		-0.0430267	-0.0372752	-0.0900736	-0.111199	-0.0208304
		-0.0450888	-0.0392113	-0.089424	-0.110476	-0.0175657
		-0.027781	-0.038172	-0.0912014	-0.109636	-0.0231048
		-0.0248745	-0.0409614	-0.0883276	-0.11146	-0.0234171
		-0.0282191	-0.0435166	-0.0851007	-0.116598	-0.0153104
		-0.039394	-0.0401489	-0.0850449	-0.121056	-0.0135091
		-0.0436369	-0.0404451	-0.0835565	-0.121096	-0.0154911
		-0.0503704	-0.0429955	-0.0827055	-0.122437	-0.0161532
		-0.0452592	-0.0438079	-0.0874807	-0.1298	-0.015361
		-0.0313115	-0.0426788	-0.0922187	-0.131052	-0.0114718
		-0.0537693	-0.0413987	-0.0939204	-0.128299	-0.00767478
		-0.0502656	-0.0403068	-0.0960177	-0.133317	-0.00469639
		-0.031876	-0.0357432	-0.0966917	-0.137931	-0.00259457
		-0.0506398	-0.0328828	-0.0941226	-0.142012	-0.00274366
		-0.0435806	-0.0322146	-0.0922716	-0.143961	-0.00593682
		-0.0343555	-0.0292427	-0.0923489	-0.139649	-0.00735215
		-0.0399025	-0.031537	-0.0916251	-0.141541	-0.00432273
		-0.034596	-0.0357097	-0.0915167	-0.146368	-0.00626607
		-0.0523862	-0.0367229	-0.0919637	-0.147203	-0.00704418
		-0.0629516	-0.0441149	-0.0926553	-0.150131	-0.0061385
		-0.0602622	-0.0469215	-0.0945846	-0.154525	-0.0102797
		-0.067912	-0.0425787	-0.0959817	-0.153865	-0.00705012
		-0.0603711	-0.0497115	-0.0991431	-0.148703	-0.00438045
		-0.0548021	-0.0545283	-0.101189	-0.152455	-0.00335368
		-0.0622824	-0.0516587	-0.0999684	-0.160585	0.000886318
		-0.069485	-0.0532185	-0.100738	-0.160286	-0.00396965
		-0.0611881	-0.0489849	-0.0995365	-0.162447	-0.00572517
		-0.0432181	-0.0468113	-0.0971832	-0.167677	-0.00846779
		-0.0542858	-0.0509071	-0.0965069	-0.169444	-0.01583
		-0.0595202	-0.0483663	-0.0938399	-0.170051	-0.0123598
		-0.0415504	-0.0453165	-0.093834	-0.166153	-0.0124278
		-0.0432023	-0.0399513	-0.0938919	-0.163451	-0.013656
		-0.0500649	-0.0380533	-0.0923792	-0.165727	-0.013103
		-0.0590259	-0.0430528	-0.0958584	-0.16634	-0.0171103
		-0.0628817	-0.0362581	-0.0960581	-0.168529	-0.0091151
		-0.0514239	-0.0321567	-0.0923208	-0.173682	-0.0037424
		-0.0599438	-0.0393705	-0.0909991	-0.177715	-0.0102575
		-0.0575672	-0.0405305	-0.0884293	-0.180382	-0.0107982
		-0.043603	-0.0412029	-0.0893453	-0.18042	-0.00934054
		-0.0567867	-0.0431238	-0.0891723	-0.180636	-0.00394611
		-0.0527626	-0.043315	-0.0833229	-0.183893	0.000400552
		-0.0464025	-0.0431176	-0.084582	-0.185425	-0.00574388
		-0.0546808	-0.0379146	-0.0862146	-0.182682	-0.00697464
		-0.0488373	-0.0372057	-0.0831904	-0.180101	-0.0074819
		-0.0507959	-0.0431584	-0.0839221	-0.183553	-0.0120564
		-0.045012	-0.0433522	-0.0846408	-0.186878	-0.00884416
		-0.0389596	-0.0416355	-0.0878132	-0.185465	-0.00524947
		-0.032893	-0.0415389	-0.0900922	-0.189194	-0.00543196
		-0.00394021	-0.0394367	-0.0868484	-0.191075	-0.00995176
		-0.0213835	-0.0405791	-0.088877	-0.184951	-0.0139682
		-0.048817	-0.0450506	-0.0907122	-0.183226	-0.00473634
		-0.0252616	-0.0478948	-0.0872063	-0.184863	0.00117266
		-0.0144125	-0.0502071	-0.0860584	-0.187325	-0.00115509
		-0.0211391	-0.0509023	-0.0846507	-0.19008	0.000527723
		-0.0329488	-0.0473392	-0.0813279	-0.189141	-0.00291406
		-0.0328498	-0.0433199	-0.0808035	-0.186723	-0.00247877
		-0.019883	-0.0436199	-0.0816671	-0.185468	0.00676895
		-0.0404648	-0.0439596	-0.0786145	-0.189529	0.0104075
		-0.0520008	-0.0428602	-0.0787691	-0.192536	0.0118391
		-0.0410867	-0.0440035	-0.0850516	-0.191544	0.00726619
		-0.0301319	-0.0429215	-0.082637	-0.19351	0.000779374
		-0.0094285	-0.0428862	-0.0753751	-0.194227	0.00293253
		-0.0201492	-0.0470483	-0.0761603	-0.194973	0.00325661
		-0.0338028	-0.0457508	-0.0801516	-0.193116	0.00267669
		-0.0254929	-0.0432435	-0.0812215	-0.189202	-0.00052755
		-0.0320891	-0.0430212	-0.0789198	-0.192216	-0.00306791
		-0.0297596	-0.0391573	-0.0784399	-0.191303	0.00276813
		-0.0321387	-0.0405645	-0.0790984	-0.188152	0.00148031
		-0.0313694	-0.0463026	-0.0771171	-0.188391	-0.000382498
		-0.00871907	-0.0455839	-0.0787397	-0.186765	0.000905453
		-0.0299404	-0.044499	-0.0801829	-0.189866	0.00138246
		-0.0599949	-0.0452282	-0.0759894	-0.190778	0.00575561
		-0.0459813	-0.0446326	-0.0740458	-0.188033	-0.00363361
		-0.0432146	-0.0456529	-0.0755567	-0.192351	-0.00597473
		-0.0516359	-0.0482917	-0.0751564	-0.193904	0.0075951
		-0.0386074	-0.0486714	-0.073171	-0.188064	0.000107017
		-0.0310755	-0.0470047	-0.0718836	-0.183271	-0.00797285
		-0.0398378	-0.0485414	-0.0678236	-0.182983	-0.00113114
		-0.0407567	-0.0444853	-0.0636635	-0.184157	0.00144998
		-0.0289203	-0.0364095	-0.0682551	-0.180252	-0.000246123
		-0.0201646	-0.0391463	-0.0717169	-0.175196	-0.00177535
		-0.0326373	-0.0382224	-0.0678435	-0.178499	0.00471335
		-0.0354198	-0.0353047	-0.0689539	-0.182335	0.00715791
		-0.0203078	-0.0387622	-0.0718018	-0.180416	-0.000150091
		-0.0424435	-0.034213	-0.0697804	-0.183804	-0.00267895
		-0.0525289	-0.0350718	-0.068523	-0.188591	-0.00725916
		-0.0294093	-0.0372902	-0.0658885	-0.187603	-0.0081434
		-0.0336109	-0.031751	-0.0616998	-0.184856	-0.0036463
		-0.0226204	-0.0386064	-0.0632244	-0.178058	-0.00824366
		-0.00289633	-0.0390761	-0.0655834	-0.17721	-0.0117031
		-0.00456184	-0.0325288	-0.0609253	-0.182716	-0.00996226
		-0.00216834	-0.0404694	-0.0576015	-0.178907	-0.00612323
		-0.0167909	-0.041874	-0.0591564	-0.176465	-0.00410084
		-0.0257624	-0.0398381	-0.0586952	-0.178619	-0.0101052
		-0.0124762	-0.0431775	-0.0598577	-0.175484	-0.0105735
		-0.0042447	-0.0412477	-0.058852	-0.174721	-0.0114127
		-0.00909095	-0.042838	-0.0549429	-0.174429	-0.0208664
		-0.0251844	-0.0417977	-0.0599031	-0.172758	-0.0186948
		-0.0261637	-0.037662	-0.0607536	-0.175758	-0.0116471
		-0.0269331	-0.0418801	-0.0538756	-0.174661	-0.010774
		-0.0359148	-0.0442199	-0.0546001	-0.170814	-0.00922428
		-0.0324455	-0.0449007	-0.055176	-0.174027	-0.014856
		-0.0288483	-0.04565	-0.0534654	-0.176983	-0.0220146
		-0.0261173	-0.0474918	-0.0540416	-0.174644	-0.0225138
		-0.0268355	-0.0509853	-0.0538772	-0.173401	-0.0262009
		-0.0147024	-0.0447717	-0.0565613	-0.175751	-0.0251622
		-0.0181124	-0.0433225	-0.0578953	-0.176948	-0.0153671
		-0.0578587	-0.0472485	-0.058053	-0.176028	-0.0132876
		-0.03204	-0.0422506	-0.0620534	-0.173521	-0.0202678
		0.0101918	-0.0444926	-0.061731	-0.168279	-0.025637
		-0.0157678	-0.0478267	-0.0590071	-0.169465	-0.0265363
		-0.0116567	-0.0440172	-0.058026	-0.174077	-0.023909
		0.00224246	-0.0433358	-0.0560584	-0.168902	-0.0185146
		-0.0130644	-0.0454088	-0.0573051	-0.165726	-0.0148379
		0.0104961	-0.0535022	-0.0574047	-0.167097	-0.0167716
		0.0228641	-0.0515643	-0.0525478	-0.163145	-0.0233904
		-0.00154316	-0.0384894	-0.0505015	-0.164674	-0.0239566
		-0.000137877	-0.0405971	-0.0527406	-0.166959	-0.0139616
		0.00117686	-0.0451642	-0.0525024	-0.161569	-0.0157144
		-0.0122223	-0.042908	-0.0444871	-0.161352	-0.0246002
		-0.0090255	-0.0460885	-0.038344	-0.163209	-0.0224276
		-0.0155195	-0.0475722	-0.0407187	-0.162049	-0.0304198
		-0.0370587	-0.0449495	-0.0409708	-0.159787	-0.0368439
		-0.0469098	-0.0484233	-0.038858	-0.154551	-0.0258892
		-0.0507806	-0.0543763	-0.0404912	-0.153542	-0.0268194
		-0.0442543	-0.0509358	-0.0446604	-0.155236	-0.033808
		-0.0351994	-0.0478806	-0.0466222	-0.155028	-0.0340413
		-0.0381198	-0.0523639	-0.0453572	-0.152408	-0.0367673
		-0.0283167	-0.0533337	-0.0462352	-0.14777	-0.0374947
		-0.0135288	-0.0567646	-0.0461014	-0.149851	-0.0343909
		-0.0152987	-0.0611525	-0.0468479	-0.149849	-0.030328
		-0.0125487	-0.0587007	-0.0489145	-0.145406	-0.0288683
		-0.00245451	-0.061119	-0.0437682	-0.148892	-0.0302029
		-0.00256712	-0.0602029	-0.0425472	-0.150301	-0.0356932
		-0.00809439	-0.0517246	-0.0433267	-0.147476	-0.0387043
		-0.00554643	-0.0546504	-0.0395042	-0.144502	-0.0300919
		-0.00128231	-0.0570675	-0.0433171	-0.138728	-0.0348084
		-0.00870609	-0.0498508	-0.0414707	-0.137885	-0.0439688
		-0.0154706	-0.0526293	-0.0348077	-0.138826	-0.032511
		-0.0131787	-0.0573298	-0.0397103	-0.138207	-0.0298354
		-0.00809685	-0.0513786	-0.0391348	-0.141938	-0.0322189
		0.00117756	-0.0469027	-0.0342755	-0.141178	-0.0294303
		-0.00208989	-0.0450892	-0.0363468	-0.13563	-0.0349971
		-0.0174579	-0.0455332	-0.0351102	-0.135841	-0.0279241
		-0.0198043	-0.0505773	-0.0327936	-0.132222	-0.023318
		-0.0223233	-0.0529618	-0.0329432	-0.125224	-0.0380515
		-0.027966	-0.0547548	-0.0326569	-0.126882	-0.0371403
		-0.0268446	-0.0564735	-0.0337696	-0.128025	-0.0290926
		-0.0272152	-0.0537704	-0.0348227	-0.129604	-0.0333402
		-0.024501	-0.0539894	-0.0354734	-0.133579	-0.0309833
		-0.0288222	-0.0558269	-0.0362776	-0.128452	-0.0274605
		-0.0218577	-0.0537419	-0.0372836	-0.126165	-0.0350496
		0.00272712	-0.0555392	-0.0376607	-0.12877	-0.0396319
		-0.0107782	-0.0572862	-0.032762	-0.124254	-0.0410444
		-0.0293788	-0.0543641	-0.0288524	-0.123428	-0.0472119
		-0.0286751	-0.0600337	-0.0332749	-0.122748	-0.0480529
		-0.0493567	-0.0651724	-0.0337903	-0.115693	-0.0400297
		-0.0537582	-0.0579234	-0.0260578	-0.116045	-0.0330438
		-0.0411206	-0.0556683	-0.0227281	-0.116268	-0.0337528
		-0.0371463	-0.0574322	-0.0238437	-0.110691	-0.0364139
		-0.0173924	-0.0557562	-0.0245472	-0.109826	-0.0353726
		-0.00321904	-0.0575777	-0.0267481	-0.108822	-0.0375632
		-0.00933204	-0.0576988	-0.0260245	-0.107689	-0.0438008
		-0.00510589	-0.0543485	-0.0223752	-0.105909	-0.04835
		0.0123268	-0.0453335	-0.0189145	-0.098036	-0.0454635
		0.0127352	-0.030873	-0.00935761	-0.0920148	-0.0366859
		0.0114597	-0.0198803	0.00125155	-0.0862246	-0.0338495
		0.0339223	-0.00628802	0.00494444	-0.080507	-0.034008
		0.0384379	-0.000883868	0.00300656	-0.0830009	-0.0340004
		0.0192674	-0.0171281	-0.00979298	-0.0903451	-0.0395046
		-0.000217683	-0.0368584	-0.0290783	-0.102291	-0.0479583
		-0.0198983	-0.0552347	-0.0430173	-0.114736	-0.0590845
		-0.0414335	-0.0758048	-0.04814	-0.115601	-0.067322
		-0.0808924	-0.0898283	-0.0476588	-0.105935	-0.0654641
		-0.106517	-0.0967264	-0.050943	-0.0987329	-0.0642195
		-0.111454	-0.103263	-0.0553066	-0.102564	-0.0752133
		-0.137914	-0.115276	-0.0647208	-0.111088	-0.094449
		-0.164985	-0.137318	-0.0878003	-0.124127	-0.115648
		-0.19678	-0.168529	-0.109791	-0.148666	-0.143634
		-0.24477	-0.196703	-0.133631	-0.175273	-0.183142
		-0.281003	-0.220183	-0.163778	-0.200675	-0.224603
		-0.324826	-0.248976	-0.18821	-0.227648	-0.251025
		-0.371555	-0.277464	-0.212271	-0.247428	-0.267053
		-0.399411	-0.30295	-0.231148	-0.261342	-0.29339
		-0.432542	-0.327166	-0.246295	-0.274668	-0.324987
		-0.458746	-0.347448	-0.266599	-0.286442	-0.345077
		-0.475313	-0.365432	-0.277186	-0.296924	-0.356945
		-0.505742	-0.375729	-0.28673	-0.304176	-0.368575
		-0.515931	-0.385397	-0.301948	-0.310264	-0.375839
		-0.516309	-0.400884	-0.306258	-0.31776	-0.37803
		-0.542086	-0.406966	-0.308232	-0.323671	-0.382808
		-0.549826	-0.411438	-0.309068	-0.325532	-0.386184
		-0.542933	-0.41861	-0.301501	-0.323962	-0.383787
		-0.549971	-0.415591	-0.294624	-0.322312	-0.380725
		-0.545153	-0.412056	-0.283158	-0.31876	-0.378884
		-0.532577	-0.404624	-0.266706	-0.308957	-0.375483
		-0.516405	-0.389361	-0.254658	-0.29744	-0.362833
		-0.488803	-0.378888	-0.239317	-0.288629	-0.343295
		-0.470714	-0.369882	-0.220598	-0.275351	-0.32693
		-0.459465	-0.362238	-0.203667	-0.256956	-0.312968
		-0.439017	-0.348534	-0.184581	-0.243321	-0.300383
		-0.416397	-0.329598	-0.167399	-0.23034	-0.28325
		-0.397246	-0.32153	-0.152571	-0.213716	-0.258756
		-0.379731	-0.312469	-0.135245	-0.195937	-0.244671
		-0.362549	-0.306297	-0.122586	-0.175874	-0.236956
		-0.340794	-0.304669	-0.11373	-0.161728	-0.216797
		-0.323893	-0.291871	-0.0961015	-0.149756	-0.196102
		-0.317165	-0.286541	-0.0778705	-0.130665	-0.178966
		-0.299838	-0.286558	-0.0692734	-0.116437	-0.158528
		-0.283093	-0.277867	-0.0584558	-0.106143	-0.142957
		-0.270935	-0.269262	-0.0455828	-0.090131	-0.13203
		-0.25515	-0.256075	-0.0360719	-0.072388	-0.125439
		-0.262428	-0.240051	-0.0234575	-0.0582586	-0.116948
		-0.253348	-0.224738	-0.0124041	-0.0519359	-0.101667
		-0.220425	-0.20678	-0.00250231	-0.0455722	-0.0918033
		-0.216261	-0.187842	0.0131046	-0.0317173	-0.0768088
		-0.191182	-0.166932	0.0267231	-0.0197516	-0.0573239
		-0.152287	-0.149607	0.0376135	-0.0101259	-0.048641
		-0.147689	-0.13542	0.0504322	0.00429751	-0.0346984
		-0.12242	-0.116276	0.0600015	0.0177339	-0.016867
		-0.0843434	-0.0901075	0.0689119	0.027397	-0.00657373
		-0.0706813	-0.0632951	0.0820815	0.0408005	0.00351772
		-0.0534639	-0.0436599	0.0958485	0.0554251	0.0142679
		-0.0344345	-0.0218278	0.110347	0.0675995	0.0284392
		-0.0120547	0.00184093	0.123951	0.0831519	0.0459236
		0.0294594	0.0214848	0.137161	0.0984317	0.0595321
		0.0542399	0.0420129	0.150804	0.109871	0.0712582
		0.0576105	0.0550984	0.156868	0.123793	0.0884612
		0.0766128	0.0728231	0.163827	0.137705	0.107324
		0.102385	0.100834	0.176384	0.145832	0.119802
		0.12828	0.11424	0.18438	0.152819	0.131899
		0.151883	0.128019	0.193047	0.163656	0.141799
		0.168806	0.15155	0.200353	0.173786	0.144057
		0.199183	0.163904	0.204617	0.180361	0.150875
		0.226164	0.177679	0.211883	0.187478	0.162623
		0.243994	0.199889	0.213342	0.194269	0.168895
		0.26459	0.210201	0.212207	0.201829	0.175272
		0.278983	0.211883	0.214852	0.211637	0.187406
		0.309924	0.219948	0.216348	0.21652	0.199334
		0.336122	0.229877	0.219648	0.220153	0.210315
		0.330839	0.241114	0.223214	0.224935	0.221302
		0.335586	0.252008	0.224023	0.224895	0.225173
		0.343239	0.253904	0.226645	0.229357	0.226771
		0.345476	0.256992	0.229996	0.236724	0.238383
		0.358656	0.262284	0.231072	0.239769	0.249431
		0.353745	0.262696	0.23263	0.247574	0.248082
		0.337204	0.260443	0.232743	0.253283	0.247588
		0.334975	0.25824	0.229655	0.252763	0.253618
		0.330773	0.263562	0.230935	0.255799	0.259842
		0.321522	0.266005	0.234731	0.259142	0.268976
		0.323594	0.264226	0.237585	0.261281	0.277275
		0.323957	0.266307	0.241263	0.263794	0.282702
		0.302123	0.258369	0.240128	0.266143	0.287739
		0.286389	0.25072	0.239338	0.267644	0.289618
		0.282877	0.250359	0.241775	0.267196	0.294608
		0.260576	0.243676	0.242437	0.268399	0.299355
		0.243454	0.23523	0.247032	0.268289	0.303438
		0.243076	0.228618	0.248765	0.267009	0.315098
		0.234483	0.22638	0.244938	0.269877	0.313093
		0.217351	0.222796	0.244171	0.273503	0.301999
		0.19669	0.211666	0.240108	0.277004	0.305415
		0.191259	0.203538	0.238503	0.278951	0.303924
		0.19477	0.198729	0.244828	0.278676	0.29928
		0.174522	0.195207	0.247614	0.277968	0.302647
		0.155266	0.188774	0.247177	0.274998	0.296811
		0.155785	0.180587	0.242069	0.27354	0.287502
		0.147496	0.184333	0.235029	0.275069	0.281184
		0.134487	0.187689	0.234982	0.277006	0.277004
		0.135219	0.181914	0.231564	0.27581	0.278209
		0.139432	0.176712	0.227269	0.268899	0.272666
		0.138371	0.169817	0.231646	0.264577	0.26187
		0.130897	0.165208	0.232107	0.262976	0.254925
		0.122807	0.163005	0.227775	0.258462	0.256206
		0.124519	0.160171	0.227569	0.25485	0.264643
		0.121584	0.161019	0.227591	0.250104	0.26214
		0.108882	0.158718	0.223079	0.244405	0.250662
		0.110017	0.157003	0.217551	0.241937	0.242343
		0.118889	0.157856	0.216935	0.23856	0.237793
		0.127991	0.152469	0.215934	0.233203	0.234537
		0.136054	0.148179	0.211374	0.228725	0.225166
		0.114317	0.143492	0.209546	0.225356	0.218288
		0.0961241	0.1394	0.20842	0.221805	0.215657
		0.113407	0.140682	0.206933	0.217279	0.211589
		0.118861	0.134208	0.204102	0.211746	0.209882
		0.115333	0.129449	0.197859	0.206249	0.202891
		0.108036	0.131533	0.198233	0.203399	0.198096
		0.0981185	0.126458	0.201616	0.198538	0.198834
		0.120797	0.121755	0.198174	0.190246	0.195407
		0.123513	0.12048	0.197316	0.187274	0.196119
		0.101741	0.120682	0.196344	0.185663	0.194763
		0.109267	0.116235	0.188684	0.178433	0.188199
		0.0996838	0.106054	0.185212	0.173641	0.18642
		0.0784431	0.107929	0.185352	0.174874	0.18132
		0.0892449	0.107302	0.18281	0.17306	0.172683
		0.0989897	0.0993231	0.182891	0.168801	0.168718
		0.0954024	0.101766	0.18709	0.169229	0.163822
		0.10065	0.100529	0.186348	0.165928	0.158759
		0.104267	0.0974495	0.176315	0.158578	0.162195
		0.0912824	0.0977645	0.168827	0.156726	0.165345
		0.0882366	0.0941655	0.169457	0.15391	0.16174
		0.0869133	0.0949421	0.169177	0.150779	0.15958
		0.0729487	0.0963615	0.167162	0.152473	0.158949
		0.0780728	0.0971322	0.165974	0.150004	0.1557
		0.0784485	0.0964191	0.164807	0.142851	0.149099
		0.0740676	0.0884514	0.165426	0.141884	0.146748
		0.0905442	0.0845473	0.16552	0.14629	0.148559
		0.0847187	0.0848691	0.164205	0.14504	0.143955
		0.0656691	0.0818486	0.163967	0.141562	0.137805
		0.0661272	0.0769131	0.161358	0.14148	0.129229
		0.0801788	0.075334	0.158142	0.140455	0.121899
		0.0975403	0.079408	0.1594	0.142376	0.122444
		0.0946852	0.0788277	0.159338	0.143907	0.114756
		0.0966469	0.0762892	0.154661	0.139901	0.1101
		0.113121	0.0776125	0.15205	0.137798	0.11665
		0.107512	0.0745093	0.154621	0.136607	0.11611
		0.0969272	0.0721774	0.156987	0.137121	0.115375
		0.0898477	0.0696622	0.155662	0.139666	0.114525
		0.0868347	0.0627508	0.15302	0.136719	0.11286
		0.0926157	0.0648388	0.150732	0.134298	0.114965
		0.0820936	0.0702553	0.149934	0.134967	0.115571
		0.0803494	0.068899	0.147519	0.134266	0.121453
		0.0934011	0.0674065	0.14346	0.13736	0.119051
		0.086802	0.0656126	0.145937	0.139731	0.109292
		0.080366	0.0639763	0.151179	0.135806	0.10742
		0.0765359	0.0623111	0.151297	0.133685	0.0999694
		0.0669472	0.0575863	0.150209	0.134176	0.099195
		0.0747143	0.055006	0.154297	0.132512	0.098132
		0.0924396	0.0562942	0.16149	0.130128	0.084088
		0.0901507	0.0575331	0.163624	0.130086	0.0855248
		0.0767428	0.0576527	0.162614	0.132757	0.0928268
		0.0832367	0.0571718	0.160436	0.135651	0.0988452
		0.0821623	0.0538897	0.155453	0.136196	0.106961
		0.0637698	0.04786	0.154286	0.134069	0.105817
		0.068292	0.0442987	0.155338	0.131653	0.107192
		0.068525	0.0453421	0.154639	0.13134	0.103403
		0.060011	0.0465193	0.15487	0.134297	0.0989522
		0.061775	0.0412436	0.153504	0.135617	0.105815
		0.0493859	0.0365287	0.149459	0.133461	0.100741
		0.0635036	0.0394817	0.148039	0.135373	0.0950589
		0.0886627	0.0422724	0.15112	0.137789	0.0988666
		0.0713917	0.0448448	0.150913	0.137373	0.0975968
		0.0669247	0.0450686	0.149171	0.136194	0.099121
		0.0667222	0.0433081	0.152257	0.133156	0.101813
		0.0546898	0.0471068	0.151215	0.134019	0.097305
		0.0645583	0.0454151	0.149043	0.134664	0.0935222
		0.0660325	0.0424122	0.148518	0.133817	0.0958912
		0.0601042	0.0464964	0.144185	0.137301	0.09798
		0.0506574	0.0441228	0.148744	0.137128	0.0984778
		0.0449612	0.0416068	0.154419	0.136695	0.0961687
		0.0582962	0.0426751	0.148719	0.139722	0.0855832
		0.0507664	0.040224	0.147803	0.139763	0.0798852
		0.0573865	0.0412234	0.149834	0.139724	0.0823841
		0.0779309	0.0423955	0.147844	0.14032	0.0797525
		0.0640162	0.04141	0.146685	0.140383	0.0747281
		0.0728846	0.04104	0.144366	0.139624	0.0785844
		0.0860101	0.039096	0.143514	0.138433	0.0847807
		0.0753174	0.0423561	0.142637	0.139997	0.076852
		0.0805552	0.0434842	0.13832	0.142087	0.071275
		0.0722134	0.0365425	0.13486	0.140353	0.0723047
		0.0684221	0.0382338	0.134477	0.136914	0.0628126
		0.0810094	0.0409378	0.136503	0.137222	0.0602269
		0.0718611	0.0364767	0.13506	0.135704	0.064433
		0.0747409	0.0389193	0.134425	0.130317	0.0661952
		0.0768029	0.0407739	0.13729	0.131982	0.0687802
		0.0607992	0.0366374	0.131983	0.136883	0.0649482
		0.0640128	0.034223	0.129782	0.135669	0.0653126
		0.061811	0.0321793	0.132712	0.130907	0.0639701
		0.0484559	0.0313751	0.123345	0.13039	0.0544887
		0.0396206	0.0304659	0.12002	0.134478	0.0521442
		0.0282508	0.0283885	0.127369	0.132553	0.0436673
		0.030287	0.0277603	0.125316	0.130153	0.0321931
		0.0316035	0.0307999	0.121685	0.134061	0.0324466
		0.0266415	0.0331458	0.118528	0.133063	0.0319051
		0.0347323	0.0288871	0.11441	0.129772	0.0342975
		0.0405701	0.0305864	0.11532	0.129983	0.0400091
		0.0414165	0.033742	0.112333	0.129397	0.0326661
		0.0336955	0.0282676	0.110228	0.130773	0.0192992
		0.0124077	0.0288556	0.111841	0.130694	0.0125425
		0.00921965	0.0290609	0.107191	0.124916	0.00816221
		0.0256212	0.0242935	0.105037	0.124269	0.00768505
		0.0322668	0.0219469	0.103507	0.125049	0.016413
		0.0339206	0.0193161	0.0976154	0.118547	0.0199705
		0.0462116	0.0211621	0.0976915	0.117293	0.0151833
		0.0606293	0.019105	0.0970117	0.117297	0.0167028
		0.0631521	0.0164428	0.0940468	0.111846	0.0102005
		0.0552562	0.0237748	0.0933332	0.113537	-0.00367865
		0.0541256	0.0229677	0.0893133	0.1159	0.00060776
		0.0611409	0.017839	0.0898685	0.113118	0.00544929
		0.0582413	0.0176894	0.0898272	0.110283	0.00195566
		0.0457974	0.0154441	0.0822212	0.108213	0.00143553
		0.0294658	0.0121039	0.0808814	0.111641	-0.0066097
		0.0235454	0.00599277	0.0782183	0.113712	-0.010024
		0.0313244	0.00506308	0.0715118	0.113019	-0.00520672
		0.0189792	0.00636583	0.0717659	0.113106	-0.0108407
		-0.00137185	-0.000120018	0.0713681	0.107095	-0.0193667
		-0.00344399	-0.000120662	0.0716473	0.10291	-0.0213847
		0.000764206	0.00197385	0.0724213	0.10246	-0.016255
		0.0105055	-0.000215104	0.0662539	0.102299	-0.0152902
		0.013108	0.00278245	0.0619178	0.104434	-0.0227378
		0.00302239	0.0010158	0.0605962	0.102044	-0.0208214
		-0.000331843	-0.0038944	0.0572469	0.101807	-0.0174345
		0.0122452	-0.00290078	0.0544746	0.10227	-0.0210142
		0.0216543	-0.00300959	0.0531101	0.0992404	-0.0237538
		0.00451152	-0.00167394	0.052026	0.104139	-0.0293868
		-0.00587582	0.00045464	0.0498349	0.10408	-0.0300095
		-0.00894735	-0.00117568	0.0487298	0.0994777	-0.0251464
		-0.0231412	-0.00256106	0.0482233	0.102462	-0.0275247
		-0.00688303	-0.00758513	0.0481878	0.098775	-0.0310659
		0.00652243	-0.0147497	0.0509914	0.0962589	-0.0314083
		-0.00586217	-0.0143166	0.0497325	0.10258	-0.0278476
		0.00436508	-0.0113415	0.0469763	0.101711	-0.0238688
		0.00979586	-0.0145383	0.0467309	0.0978959	-0.0316962
		0.00845947	-0.0160174	0.0451579	0.0968931	-0.0389442
		0.0213697	-0.0119707	0.0461138	0.0942751	-0.0386946
		0.00404859	-0.0136974	0.041716	0.0944592	-0.0441849
		-0.022509	-0.0149323	0.0363153	0.0944451	-0.0441368
		-0.0147546	-0.00764915	0.0394319	0.0921848	-0.0382367
		-0.00585882	-0.00546109	0.0355754	0.0961555	-0.0400015
		-0.0116742	-0.0105795	0.0331665	0.0963292	-0.0419129
		-0.0134059	-0.0139785	0.0336262	0.0887549	-0.0459248
		-0.0139985	-0.0136544	0.0274103	0.0891524	-0.0514799
		-0.0200297	-0.0144643	0.032132	0.0905434	-0.051651
		-0.0226867	-0.0169923	0.0340398	0.0879507	-0.0503961
		-0.018886	-0.0116481	0.0268077	0.0891968	-0.0436965
		0.00082545	-0.00156663	0.0323999	0.0911966	-0.0354623
		0.041224	0.00862225	0.0401908	0.0982333	-0.0307712
		0.0688601	0.0246332	0.0428665	0.10579	-0.0250835
		0.0840691	0.0400769	0.0423084	0.108406	-0.0236923
		0.101772	0.0467841	0.0386712	0.115386	-0.023816
		0.0948795	0.0453438	0.0379994	0.117089	-0.0223131
		0.0752058	0.0374117	0.0325791	0.110185	-0.0265075
		0.0548616	0.0251873	0.0237431	0.103883	-0.0329631
		0.0223198	0.0130307	0.0197352	0.096328	-0.0363998
		-0.00518545	0.00569085	0.0165373	0.0904968	-0.0369624
		-0.0182125	0.00434007	0.0140786	0.0846037	-0.0371593
		-0.00781275	0.0095761	0.0150329	0.0808101	-0.0386607
		0.0140597	0.0146503	0.0175407	0.0853379	-0.0343654
		0.0245964	0.014436	0.0188107	0.0884395	-0.0249621
		0.042859	0.0200275	0.0189749	0.0895395	-0.0235829
		0.0630528	0.0254146	0.0131473	0.0909603	-0.0277838
		0.0593344	0.0153493	0.00189804	0.0866327	-0.0303877
		0.0471915	0.00234335	-0.0035201	0.0797442	-0.0397114
		0.0347483	-0.010003	-0.00887554	0.0755853	-0.050671
		0.00403923	-0.026673	-0.0178663	0.0725928	-0.0549609
		-0.0335672	-0.0350824	-0.0201116	0.0665566	-0.056393
		-0.0622689	-0.0412097	-0.0206388	0.0613873	-0.0519424
		-0.0791201	-0.0498101	-0.0251249	0.0599257	-0.0512879
		-0.0709239	-0.0472313	-0.0252476	0.0586606	-0.0529473
		-0.0692329	-0.0413656	-0.0220139	0.062099	-0.0431142
		-0.0927206	-0.0414173	-0.0233201	0.0685507	-0.0351287
		-0.0938358	-0.0428799	-0.0219063	0.0704932	-0.0271881
		-0.0718853	-0.0425139	-0.0169747	0.0683186	-0.0214664
		-0.0597479	-0.0410042	-0.0175288	0.0636248	-0.0266304
		-0.0553401	-0.0427929	-0.016357	0.0635179	-0.0202674
		-0.0600461	-0.0422297	-0.0140137	0.0742479	-0.0126168
		-0.0723697	-0.0348173	-0.0123302	0.0850362	-0.0142354
		-0.0602536	-0.023372	-0.00411889	0.0857468	-0.00904112
		-0.0435426	-0.0147924	0.00215406	0.0881543	-0.00585754
		-0.0669455	-0.0176814	0.00812281	0.097516	0.00134405
		-0.0726841	-0.0193261	0.0157598	0.102658	0.0142074
		-0.0466171	-0.0126649	0.0165135	0.106666	0.0162291
		-0.0556188	-0.00822964	0.018938	0.112148	0.0165164
		-0.0608773	-0.005577	0.0218034	0.1138	0.0198775
		-0.0368097	-0.00338409	0.0214614	0.114094	0.0248268
		-0.0376545	0.000712755	0.0209639	0.114372	0.0304609
		-0.0390145	0.00792194	0.0146887	0.115315	0.0344138
		-0.0179437	0.011786	0.0123109	0.11339	0.0392123
		-0.0219624	0.00950097	0.0142296	0.108209	0.0382305
		-0.0242713	0.00357657	0.0110667	0.108252	0.0381111
		0.00630944	0.00330326	0.00942589	0.107878	0.0461658
		0.00150578	0.00656866	0.00564679	0.101854	0.0524944
		-0.0307769	0.00600164	0.00169311	0.0979737	0.0519804
		-0.0296942	0.0100296	0.00278531	0.0948368	0.0468581
		-0.0250548	0.0139901	-0.0014007	0.0898034	0.0517312
		-0.0301493	0.00992819	-0.00883492	0.0891509	0.05671
		-0.0207293	0.00556533	-0.0129095	0.0878641	0.0459651
		-0.0111216	0.00314786	-0.014506	0.0797545	0.0404576
		-0.016715	0.00421785	-0.0164802	0.077391	0.0371344
		-0.0270173	0.00486672	-0.0197729	0.0772922	0.028836
		-0.0311545	0.00179619	-0.0198778	0.0688271	0.0286274
		-0.0307691	-0.00118837	-0.021943	0.0670706	0.0296897
		-0.0292476	-0.00568183	-0.0295299	0.0682067	0.0296206
		-0.028369	-0.00375746	-0.033934	0.0617464	0.0285503
		-0.029486	-0.000620916	-0.0364483	0.060446	0.027205
		-0.0317059	-0.00315177	-0.0407625	0.0608005	0.0287649
		-0.0266941	0.00033119	-0.040588	0.0583764	0.0222751
		-0.0139797	-0.000130084	-0.0404532	0.059065	0.0176791
		-0.011283	-0.0012073	-0.0473511	0.0587109	0.0218188
		-0.0129256	0.00357567	-0.0494254	0.0562927	0.0185777
		-0.00809688	0.000292823	-0.0438878	0.0542818	0.0209035
		-0.00749913	0.000656835	-0.0416415	0.0540879	0.0338064
		-0.00205224	0.0030409	-0.042404	0.0523256	0.0363272
		0.0098604	-0.000263521	-0.0448862	0.0466493	0.0334636
		0.0107961	0.00308339	-0.0471358	0.043204	0.0320218
		0.00904367	0.00820469	-0.0449253	0.0437453	0.0278302
		0.0088511	0.00899032	-0.042617	0.0471623	0.0267177
		0.00450949	0.00563732	-0.0428592	0.0479714	0.0308832
		0.00874467	0.00651347	-0.0442113	0.0447205	0.0317847
		0.0129114	0.0167652	-0.0446931	0.0443201	0.0259114
		0.00987868	0.0215919	-0.0419555	0.0444016	0.0258962
		0.0216449	0.0198362	-0.040027	0.0461627	0.0266057
		0.0293919	0.0214081	-0.0396698	0.0492726	0.0200993
		0.030602	0.024649	-0.035714	0.0487275	0.0232959
		0.0555554	0.0233219	-0.0319409	0.0504069	0.0278034
		0.0697593	0.0222168	-0.0318079	0.050474	0.0273661
		0.0656139	0.0260323	-0.0312992	0.0492689	0.0301194
		0.0636466	0.029481	-0.0289259	0.0555125	0.0291095
		0.0554271	0.0342784	-0.0245865	0.0590921	0.032135
		0.0731852	0.0336972	-0.0209486	0.059303	0.0338467
		0.0911801	0.026722	-0.0195895	0.0624604	0.0312038
		0.0729221	0.0279699	-0.0206896	0.061439	0.0347727
		0.0795907	0.0290249	-0.0242387	0.0590523	0.028022
		0.0927133	0.0248248	-0.0219228	0.0601971	0.0173471
		0.0728774	0.0268384	-0.0182189	0.0607508	0.016974
		0.07061	0.0299133	-0.0204462	0.0597711	0.0233508
		0.0733444	0.0305413	-0.019078	0.0597107	0.0334952
		0.0458703	0.0352703	-0.0174672	0.061886	0.0303436
		0.0264932	0.0354982	-0.0175175	0.0636718	0.027126
		0.0370335	0.0332759	-0.0120382	0.0649554	0.0365561
		0.043564	0.0398446	-0.0083442	0.0669252	0.0378982
		0.0241324	0.0362856	-0.010426	0.067376	0.0364905
		0.0188083	0.0276343	-0.0132612	0.0687991	0.035032
		0.0413885	0.0328931	-0.0137998	0.0718849	0.0303938
		0.0328212	0.0280806	-0.014269	0.0726895	0.0334873
		0.00283445	0.0137866	-0.012905	0.072877	0.0389431
		0.00178635	0.0140433	-0.00827754	0.0721814	0.0391323
		0.00646328	0.0190696	-0.0114774	0.0689542	0.0324073
		0.0147319	0.0159055	-0.0150691	0.0682697	0.028592
		0.0263061	0.0157827	-0.0105542	0.0675785	0.0344433
		0.011873	0.0191907	-0.0121702	0.0636949	0.0362206
		0.0121471	0.0132233	-0.0158756	0.0629321	0.0337824
		0.0277409	0.0148746	-0.0130332	0.0618123	0.0326839
		0.0138194	0.020448	-0.0109116	0.0605427	0.0327302
		0.0096923	0.0141352	-0.0139245	0.0618456	0.0327563
		0.0207727	0.0172634	-0.0171499	0.0565797	0.0298919
		0.0209639	0.0182195	-0.0137565	0.0560222	0.0296995
		0.0315253	0.0110779	-0.0136024	0.0649332	0.030713
		0.0222378	0.0129497	-0.0196678	0.0638167	0.0343418
		-0.0103829	0.0110154	-0.020332	0.0598405	0.0376301
		-0.00080149	0.0102429	-0.0204235	0.0605911	0.0317654
		0.0151993	0.010531	-0.0212124	0.0576344	0.0327995
		-0.000231705	0.00816262	-0.0188374	0.0567645	0.0357968
		0.00689404	0.0129182	-0.0205456	0.0573757	0.0306543
		0.0169137	0.00958932	-0.0235208	0.0553391	0.0305652
		0.00192547	0.0052018	-0.0231245	0.0541643	0.0291166
		-0.00756187	0.00961033	-0.0232338	0.0526238	0.0292841
		-0.0230649	0.00544971	-0.0238372	0.051736	0.0313702
		-0.0404469	-0.00196231	-0.0276381	0.0512797	0.0264758
		-0.0411259	-0.000810123	-0.0315661	0.0492407	0.0272481
		-0.0333415	0.00323486	-0.0282409	0.0460491	0.0264372
		-0.0224406	0.00196279	-0.0290285	0.044264	0.0239981
		-0.0240276	0.00260826	-0.0359042	0.0484102	0.0278802
		-0.0266547	0.00570928	-0.0360716	0.0492601	0.0227685
		-0.0171144	0.00171949	-0.0351454	0.041949	0.0210474
		-0.0214447	0.00201418	-0.0380152	0.0386099	0.0269409
		-0.0368995	0.00405507	-0.0393512	0.0371539	0.0259338
		-0.039788	0.00138806	-0.0386544	0.0341559	0.0292385
		-0.0313005	0.00219823	-0.038191	0.0367341	0.0314838
		-0.0215376	-0.00189946	-0.0388232	0.0406416	0.0255692
		-0.0162479	-0.00413982	-0.0378164	0.0408353	0.0234459
		-0.0161172	0.00503037	-0.0365641	0.0383892	0.0235556
		-0.0153525	0.0107625	-0.0374373	0.0344398	0.0267141
		-0.0153848	0.0119441	-0.0382963	0.0321461	0.0310646
		-0.0233479	0.0150063	-0.0381696	0.0311102	0.0253595
		-0.032605	0.0150192	-0.0391473	0.0302621	0.0173226
		-0.0296084	0.0118806	-0.0431101	0.0293554	0.0193602
		-0.0209347	0.0142716	-0.0459928	0.0271627	0.0264978
		-0.0291189	0.0155903	-0.0486963	0.0258405	0.0253035
		-0.0326027	0.0098242	-0.0491741	0.0268414	0.0162212
		-0.0138471	0.0135741	-0.044422	0.0292185	0.0165731
		-0.012159	0.018973	-0.0464453	0.0293745	0.0228634
		-0.0168066	0.00988589	-0.0495944	0.0251201	0.0239861
		-0.0136691	0.00239744	-0.0480197	0.020515	0.0270521
		-0.0280215	0.00269772	-0.0493237	0.0172077	0.0239544
		-0.0304395	0.00333506	-0.0459127	0.0155147	0.0195006
		-0.0214564	0.00193957	-0.0448074	0.0163496	0.0288933
		-0.0329387	-0.00207341	-0.0501262	0.0178151	0.0260211
		-0.0330172	-0.000564567	-0.0501	0.019278	0.0128436
		-0.0096684	0.00379706	-0.0486518	0.0206917	0.0195965
		-0.00262632	0.00239056	-0.0475446	0.0224648	0.0286859
		-0.0225369	0.0040238	-0.0507655	0.0235673	0.0268447
		-0.0306188	0.00592474	-0.0559221	0.0213781	0.0262574
		-0.00986216	0.00211814	-0.0526411	0.0187173	0.025445
		0.00688407	0.00154159	-0.0499567	0.0201427	0.0249383
		0.00123768	-0.000339193	-0.0485061	0.0215083	0.0229252
		-0.0106499	-0.000660982	-0.044351	0.0161092	0.0148968
		-0.00846937	0.00348607	-0.0443498	0.0113611	0.0154635
		-0.000165053	0.000141614	-0.0468849	0.0132802	0.0224223
		0.00245501	0.00247835	-0.0453751	0.0132025	0.0187696
		0.0118795	0.00926298	-0.0388006	0.00917888	0.0181973
		0.0176868	0.00641108	-0.0376793	0.00685343	0.024027
		0.0152289	0.00767828	-0.0440331	0.00898495	0.019823
		0.0127608	0.00827239	-0.0484765	0.0127995	0.0195091
		0.00624492	0.00596768	-0.0501512	0.0157058	0.0289834
		0.0183015	0.00990596	-0.0487445	0.0173013	0.027004
		0.0201773	0.00655446	-0.0474441	0.0120571	0.0208228
		-0.00225896	0.00213144	-0.0452067	0.00817622	0.0227164
		0.0192792	0.00543726	-0.0393892	0.0104591	0.0186271
		0.0374784	0.00402446	-0.0376209	0.00727629	0.0139552
		0.00980751	0.0013746	-0.0363951	0.00643624	0.0164197
		-0.00168924	0.000583279	-0.0376262	0.0092151	0.0161837
		-0.00355734	-0.00266132	-0.0425264	0.0053818	0.0196153
		0.00673932	-0.00345439	-0.0386911	0.00116684	0.0199264
		0.018301	0.000429928	-0.0359262	0.000523501	0.00990093
		-0.000763061	0.00341073	-0.0362239	0.00318364	0.00863429
		0.00225357	0.00215254	-0.0327057	0.00217781	0.0111884
		0.00849734	0.00442166	-0.0361199	-0.0036079	0.00739018
		-0.00784547	0.00945219	-0.039005	-0.0055293	0.00362521
		0.000338065	0.00827396	-0.0374343	-0.00808806	-0.000290839
		0.0172633	0.00755492	-0.0365393	-0.00960368	0.00126443
		0.0290694	0.00732097	-0.0325452	-0.00830116	0.00667475
		0.0223076	0.00607899	-0.0350161	-0.00941815	0.00362544
		5.82742e-05	0.0106569	-0.0370259	-0.00953427	-0.000969513
		0.00759019	0.00986027	-0.0312178	-0.00778863	0.00247887
		0.0130664	0.00523595	-0.0334804	-0.00749435	0.00397441
		0.00215775	0.00876992	-0.0354584	-0.0126708	-0.000385414
		-0.0027018	0.0114679	-0.0332832	-0.0169328	-3.64503e-05
		-0.0111229	0.0153102	-0.0365183	-0.0179432	0.00394874
		-0.00899439	0.0205515	-0.0319835	-0.021915	0.000850301
		-0.00990223	0.0176618	-0.0219567	-0.0221224	-0.00792565
		-0.0170146	0.0141163	-0.0209194	-0.024614	-0.0120067
		-0.00771483	0.0126768	-0.0256138	-0.0282351	-0.0154514
		-0.00769625	0.0123282	-0.0290123	-0.0254811	-0.0209011
		-0.0128025	0.0126751	-0.0268316	-0.0318368	-0.0185382
		-0.000738685	0.0100342	-0.0270236	-0.0355542	-0.0177819
		0.0145235	0.0103846	-0.0309512	-0.0300604	-0.019546
		0.0178565	0.0123181	-0.0284533	-0.0336208	-0.016003
		0.0116466	0.0131936	-0.0269458	-0.0356967	-0.0222568
		0.00407927	0.0166711	-0.0284672	-0.0350168	-0.0311917
		-0.0105121	0.0162959	-0.0281782	-0.039654	-0.0311235
		-0.0147068	0.0107844	-0.0297811	-0.0431285	-0.0314044
		-0.00545271	0.00961919	-0.0294176	-0.0466276	-0.0312784
		-0.00645675	0.0124495	-0.0282547	-0.0452475	-0.0343452
		-0.00714105	0.00839391	-0.0292571	-0.0426235	-0.0364315
		-0.00848345	0.00493348	-0.0280917	-0.0486193	-0.0303403
		-0.00304223	0.0100521	-0.0257122	-0.0505167	-0.0276357
		0.0125702	0.0103114	-0.0238045	-0.047888	-0.0254134
		0.0190985	0.0127835	-0.0266641	-0.0509543	-0.0235694
		0.0345852	0.0194552	-0.0311945	-0.0527126	-0.0289131
		0.0363355	0.0146071	-0.0296267	-0.051795	-0.0292778
		0.0162035	0.0111031	-0.0299699	-0.0540804	-0.0294574
		0.0224475	0.0120733	-0.029707	-0.0566048	-0.0380657
		0.0272463	0.00995799	-0.0260163	-0.0583491	-0.038255
		0.0108772	0.0138912	-0.0291689	-0.0619233	-0.0330668
		0.00290391	0.0173576	-0.0278541	-0.062653	-0.0371133
		0.00488406	0.0156724	-0.0242378	-0.0615181	-0.0393801
		0.0215777	0.0155149	-0.0290536	-0.065416	-0.0373561
		0.0265138	0.0134009	-0.0264134	-0.0692054	-0.0396718
		0.00306944	0.0111176	-0.0251128	-0.070432	-0.045685
		0.0133465	0.0109834	-0.030985	-0.07139	-0.0524524
		0.0320468	0.00808155	-0.0271833	-0.0705519	-0.0504702
		0.0035408	0.00334969	-0.0247328	-0.07256	-0.0456005
		-0.00396555	-0.00260667	-0.0275522	-0.0746051	-0.0481398
		0.000796683	-0.00446583	-0.0277291	-0.0714327	-0.0509352
		-0.00909042	0.00417316	-0.0282006	-0.0702237	-0.0523432
		0.00902042	0.0098479	-0.0262695	-0.0714638	-0.0487923
		0.00252686	0.00830959	-0.0254819	-0.0744131	-0.0458687
		-0.00319528	0.0125684	-0.0275425	-0.0816115	-0.0447331
		0.0291622	0.0171671	-0.0268936	-0.0838509	-0.0360849
		0.0165947	0.0124439	-0.023856	-0.0806909	-0.0377694
		0.00322264	0.00683396	-0.021048	-0.0840684	-0.0442683
		0.0248584	0.00943138	-0.0227531	-0.0865657	-0.0417124
		0.0269744	0.0107858	-0.0241522	-0.0795793	-0.0471598
		0.0212843	0.00552607	-0.0206167	-0.0783318	-0.0541684
		0.0235695	0.00876674	-0.0199038	-0.0828817	-0.0537691
		0.0345758	0.0151603	-0.0210281	-0.0805335	-0.0547535
		0.0371501	0.00989758	-0.0209107	-0.0830554	-0.0581149
		0.0318835	0.0056223	-0.0254683	-0.0882914	-0.0595445
		0.0266106	0.00849551	-0.030084	-0.0851981	-0.058161
		0.00785797	0.00698579	-0.0273133	-0.0911204	-0.0575079
		0.00357912	-0.000532463	-0.0244404	-0.0985013	-0.0550291
		0.00335476	-0.0025677	-0.027906	-0.0930744	-0.0527453
		-0.00124822	0.00206111	-0.0313214	-0.0940702	-0.053425
		0.00271894	0.000977035	-0.028573	-0.0954945	-0.0531886
		-0.00710532	0.000610754	-0.0268112	-0.0898607	-0.0524397
		-0.00268829	0.00599983	-0.0289738	-0.091621	-0.0526152
		0.00117569	0.00528217	-0.0269226	-0.0929626	-0.0579058
		-0.0116761	0.00561849	-0.0234769	-0.09284	-0.061743
		0.0052204	0.0102453	-0.0212746	-0.09561	-0.0601152
		0.0211161	0.0101509	-0.0201491	-0.0922085	-0.0595426
		0.0251326	0.00765913	-0.0223785	-0.0903242	-0.0556289
		0.024458	0.0027641	-0.0219219	-0.0928313	-0.0562657
		0.00783056	0.000563644	-0.0223106	-0.0923542	-0.0615621
		0.0109906	0.00154176	-0.0241642	-0.0944657	-0.0599351
		0.0146972	0.000143099	-0.0240511	-0.0969065	-0.0632172
		0.0159143	0.00434008	-0.0288264	-0.094875	-0.0696078
		0.0338447	0.00531362	-0.0295356	-0.0935887	-0.0703742
		0.0231467	-0.00308357	-0.0281665	-0.0934858	-0.0747718
		0.0234196	-0.00252148	-0.0324566	-0.0962701	-0.0806094
		0.0535672	0.00323623	-0.0293858	-0.100584	-0.0767685
		0.0340084	0.00514297	-0.0268062	-0.0997253	-0.0666567
		0.00614858	0.0103424	-0.0310279	-0.0987951	-0.0667057
		0.0217415	0.0101927	-0.0311723	-0.0995297	-0.0745561
		0.0269651	0.00564223	-0.0296469	-0.0964814	-0.0734675
		0.00999764	0.0111096	-0.0279469	-0.094283	-0.0691778
		-0.00653443	0.0104358	-0.0254135	-0.0966725	-0.0705569
		-0.00127155	0.00243438	-0.0240553	-0.0991889	-0.0733646
		0.0181923	0.00609881	-0.0259622	-0.101025	-0.0753821
		0.018309	0.0067086	-0.0303696	-0.104329	-0.0736315
		0.0251062	0.00156795	-0.0304517	-0.104854	-0.0737026
		0.0341728	0.00236408	-0.0268311	-0.103895	-0.0797744
		0.0175126	0.000248787	-0.0244229	-0.104328	-0.0772055
		0.00810893	-0.00237603	-0.0255411	-0.0987387	-0.0726195
		0.000120669	-0.000270123	-0.0267111	-0.0931032	-0.0769311
		-0.0135981	0.00143353	-0.0247298	-0.0934179	-0.073767
		-0.0136486	0.00185408	-0.0272819	-0.0928752	-0.0696362
		-0.0069019	0.00135835	-0.0323183	-0.0949794	-0.0702745
		0.00992541	-2.2339e-05	-0.0335489	-0.0965325	-0.0620524
		0.0145868	-0.00149218	-0.0347177	-0.0933052	-0.0604581
		0.00977362	-0.00194077	-0.034294	-0.0939728	-0.0685533
		0.0311018	-0.0019437	-0.034744	-0.0960182	-0.0658114
		0.0416074	0.00161642	-0.0386275	-0.0955427	-0.0595596
		0.0306405	0.00967966	-0.0371272	-0.0943006	-0.0621151
		0.0291619	0.0129467	-0.0326587	-0.0914435	-0.0671225
		0.0297044	0.00772425	-0.0321049	-0.0918805	-0.069311
		0.0297497	0.00246275	-0.0321849	-0.0948239	-0.0727398
		0.0303898	0.00473663	-0.0334756	-0.0928153	-0.0778042
		0.0394865	0.00528871	-0.0334575	-0.0916579	-0.0796057
		0.0479714	0.00106516	-0.03032	-0.0932594	-0.0763236
		0.0400463	0.00227261	-0.0325056	-0.0896279	-0.0685725
		0.0431936	0.00133372	-0.0343269	-0.0892564	-0.0672529
		0.0459696	-0.00149033	-0.0315274	-0.0939178	-0.0704628
		0.0432806	-0.00143389	-0.0344388	-0.0943464	-0.0634558
		0.0533736	-0.00272305	-0.0377081	-0.0986747	-0.0598175
		0.037513	0.0016925	-0.0361289	-0.103128	-0.0626604
		0.0126995	0.002035	-0.0344177	-0.0999322	-0.0598147
		0.0162037	-0.00323459	-0.0315102	-0.0984333	-0.0569325
		0.0273329	-0.00175057	-0.0302953	-0.0960652	-0.0560018
		0.0319452	-0.00291184	-0.033285	-0.0922561	-0.063573
		0.0234297	-0.00248656	-0.0367567	-0.0925318	-0.0710825
		0.0241939	0.00121663	-0.0367762	-0.0909479	-0.0683265
		0.027248	0.00203366	-0.0358649	-0.0864044	-0.0678327
		0.01876	0.00284575	-0.0372326	-0.0843353	-0.0629446
		0.0304915	0.00025219	-0.0346736	-0.0858195	-0.0606713
		0.0265215	0.00369709	-0.0324076	-0.086678	-0.0644167
		0.00576011	0.00659074	-0.0350427	-0.0851812	-0.0609638
		0.0170512	0.00247266	-0.0333135	-0.0832973	-0.0618695
		0.026037	0.00582373	-0.0302855	-0.0821833	-0.060778
		0.026767	0.00356607	-0.0306245	-0.0826483	-0.0592803
		0.0376857	0.000934521	-0.0321257	-0.0813002	-0.0640498
		0.0406163	0.0060608	-0.0339777	-0.0788599	-0.0633519
		0.0387055	0.00193854	-0.0292899	-0.0787994	-0.0631457
		0.0329588	-0.00044017	-0.0227721	-0.0782318	-0.0593533
		0.0222215	-0.000939402	-0.0254133	-0.0783555	-0.058411
		0.0134144	-0.00579	-0.0308661	-0.0811152	-0.0604766
		0.0120085	-0.00733728	-0.0308957	-0.0823976	-0.0511746
		0.0168496	-0.00985795	-0.0267388	-0.0794926	-0.0474738
		0.00205436	-0.0105644	-0.0244705	-0.0773314	-0.0481041
		-0.00927427	-0.00969879	-0.027854	-0.0791331	-0.0525373
		0.0107645	-0.00719454	-0.0300851	-0.0781491	-0.0566224
		0.0117677	-0.00677258	-0.0252133	-0.0778719	-0.0452154
		0.00531676	-0.0119368	-0.0220571	-0.0815894	-0.0414505
		0.0199354	-0.00541721	-0.02397	-0.0768719	-0.0441434
		0.023225	-0.00123521	-0.0224942	-0.0706832	-0.0469835
		0.0302538	-0.0067425	-0.0229809	-0.0742291	-0.0495278
		0.0313031	-0.00159577	-0.0256901	-0.075478	-0.0366425
		0.0189843	-0.000534365	-0.022786	-0.0728012	-0.0326871
		0.0242147	-0.00116773	-0.0224178	-0.0725098	-0.0372717
		0.0118017	0.00445771	-0.0212493	-0.0715905	-0.0341823
		-0.00785592	-0.00112515	-0.0194322	-0.0706233	-0.0372957
		-0.00454967	-0.0034436	-0.0258138	-0.0708646	-0.0422623
		-0.0080881	0.00115872	-0.0256722	-0.0697082	-0.0428607
		-0.00868897	-0.00271038	-0.0239577	-0.0687449	-0.037372
		-0.00197467	-0.00251778	-0.0288366	-0.0713829	-0.0384868
		-0.00415476	0.00414288	-0.0267907	-0.0697203	-0.0453588
		-0.00796327	0.00494518	-0.027528	-0.0631573	-0.0375135
		-0.0125033	0.000569327	-0.0278757	-0.0652563	-0.0334929
		-0.0236251	-0.0025649	-0.019161	-0.0678907	-0.0332706
		-0.0280758	-0.00282064	-0.0180023	-0.0621423	-0.028429
		-0.0113619	-0.00450169	-0.0201779	-0.0601817	-0.0283876
		-0.00117249	-0.0071578	-0.0215437	-0.0634376	-0.0271171
		0.00161357	-0.00548232	-0.0242532	-0.0656205	-0.0329845
		0.0110906	-0.00188812	-0.020338	-0.0656545	-0.0295022
		0.00316728	-0.0026084	-0.0177234	-0.0639756	-0.0150903
		-0.00200327	-0.00356911	-0.0193095	-0.0616875	-0.0234618
		0.00469744	-0.000970829	-0.0188937	-0.0594999	-0.0297905
		0.00730373	-0.00330912	-0.0155832	-0.0593143	-0.0233638
		0.0124084	-0.00924055	-0.0112283	-0.0596529	-0.0229599
		-0.00404601	-0.00752133	-0.011781	-0.0594037	-0.0218461
		-0.0251038	-0.00344582	-0.014112	-0.0601715	-0.0244917
		-0.0187245	-0.00437028	-0.016715	-0.0600943	-0.0243311
		-0.0140873	-0.00177507	-0.0177281	-0.0597456	-0.0159769
		-0.0147888	0.00255237	-0.0142858	-0.0592326	-0.016631
		-0.0176325	-0.000894512	-0.0161366	-0.0581727	-0.0213089
		-0.0261641	-0.00275571	-0.0185899	-0.0601914	-0.0212404
		-0.0174579	0.000683682	-0.0175539	-0.0600452	-0.0265145
		-0.0103181	0.000173763	-0.0175429	-0.0563543	-0.0307229
		-0.0100703	-0.000831235	-0.0135369	-0.0585896	-0.0228344
		0.0158953	0.00224101	-0.0139174	-0.061984	-0.0172742
		0.0234057	0.00442264	-0.0180665	-0.06066	-0.0166935
		0.0101898	0.00454611	-0.0180031	-0.0581393	-0.0173318
		0.0237734	0.00605949	-0.019709	-0.0555091	-0.0267851
		0.0136539	0.00519705	-0.0176535	-0.0573044	-0.0315057
		-0.000920514	0.000188821	-0.0158379	-0.0597493	-0.02919
		0.0184779	-0.000930261	-0.0180471	-0.0566641	-0.0304896
		0.0121828	-0.00199529	-0.0144711	-0.0556383	-0.026207
		0.00971031	-0.0086935	-0.0128579	-0.0562047	-0.0214973
		0.018386	-0.0107971	-0.01371	-0.0537391	-0.0255986
		-0.00138396	-0.00874899	-0.0147086	-0.0529893	-0.0303373
		-0.00322723	-0.0121166	-0.0174616	-0.0564036	-0.0289697
		-0.00193298	-0.0139591	-0.011467	-0.0607478	-0.0219635
		-0.00785484	-0.00945515	-0.00580363	-0.0589799	-0.0221761
		0.0172596	-0.00728127	-0.00791566	-0.0530643	-0.0285404
		0.0236421	-0.00589413	-0.00763826	-0.0523394	-0.0244607
		-0.00300525	-0.00246488	-0.00675691	-0.0530148	-0.021695
		-0.0129439	-0.00435344	-0.00622985	-0.0513053	-0.0240808
		-0.0060896	-0.00596839	-0.00773943	-0.0516385	-0.0181961
		0.000824517	-0.000744553	-0.0121974	-0.0515497	-0.0173901
		-0.00403553	0.00070322	-0.00995758	-0.0485458	-0.0174491
		-0.0137474	-0.000502943	-0.00573661	-0.0452151	-0.0118128
		-0.00402472	0.00343281	-0.00679717	-0.0430817	-0.0162553
		0.00112538	0.00316647	-0.00675016	-0.0442661	-0.0156631
		-0.010975	0.00184904	-0.00714029	-0.0464629	-0.0146333
		-0.00300013	0.00617864	-0.00866081	-0.0428298	-0.0239382
		0.00247713	0.00337415	-0.00868894	-0.0384137	-0.0150761
		-0.00801108	-0.000263086	-0.0098144	-0.0419715	-0.00433608
		0.00366434	0.00175446	-0.00514032	-0.0448807	-0.0116802
		0.00360512	-0.00184016	-0.00167368	-0.0423234	-0.0155411
		-0.0106099	-0.00251314	-0.00855223	-0.0421476	-0.0140001
		-0.000222106	-0.000497271	-0.00861704	-0.0404441	-0.0123114
		0.00205568	-0.00693101	-0.0058059	-0.0354088	-0.0178114
		0.00134746	-0.0109604	-0.0083751	-0.0347436	-0.0261656
		-0.00278449	-0.00991141	-0.00608132	-0.0354986	-0.01762
		-0.0245303	-0.0121774	-0.0034685	-0.0365204	-0.00801193
		-0.00967691	-0.0134824	-0.000896618	-0.0406127	-0.0124375
		-0.000587986	-0.00991205	0.00358678	-0.041259	-0.0133845
		-0.0270269	-0.0105556	0.00750495	-0.0383277	-0.00483492
		-0.00748071	-0.0147511	0.00905586	-0.0369029	-0.00189119
		0.0161475	-0.011778	0.00541479	-0.0346097	-0.00819853
		0.00131263	-0.00946656	0.00714107	-0.0326656	-0.0081136
		0.00486866	-0.00813894	0.00723869	-0.0322863	-0.00347127
		0.0137596	-0.00478408	0.00123174	-0.0297908	-0.00446186
		0.00614813	-0.00848287	0.00514642	-0.0286424	-0.00389128
		0.00232453	-0.00776044	0.00705015	-0.0300326	2.69257e-05
		0.00443441	-0.00594473	0.00502457	-0.0291927	0.00281075
		0.00234545	-0.0105625	0.00790231	-0.0298889	-0.000261382
		0.00508723	-0.00609398	0.00591715	-0.0322352	-0.00581871
		0.0154321	-0.00380066	0.00445535	-0.0288146	-0.00588622
		0.00360939	-0.00498626	0.00572586	-0.0240645	-0.00926788
		-0.0117084	0.000605007	0.00519036	-0.0240712	-0.0106747
		-0.00401697	-0.00106839	0.00517173	-0.0236029	-0.00271989
		-0.00207262	-0.00504016	0.00514085	-0.0210178	0.00264074
		-0.00817049	-0.00524723	0.00676717	-0.0241293	0.0077696
		-0.00116531	-0.00486772	0.00806639	-0.0314343	0.0081942
		0.0123454	-0.00155654	0.0103517	-0.030202	0.00582429
		-0.00447125	-0.00259317	0.0114089	-0.0264824	0.00955056
		-0.0364425	-0.0049799	0.00610645	-0.0296747	0.00374598
		-0.0323231	-0.00529693	0.00600427	-0.0275757	0.00139724
		-0.0201096	-0.00660444	0.0118749	-0.0221431	0.0051471
		-0.0171707	-0.00398919	0.0146982	-0.0225122	-0.00280405
		-0.0126503	-0.00073998	0.0154776	-0.023226	-5.93243e-05
		-0.0115647	-0.00190702	0.0147976	-0.0247054	0.00484486
		0.00560849	-0.0070417	0.0137472	-0.0230654	-0.000399869
		0.00789949	-0.00794889	0.0119922	-0.0189911	0.00493841
		-0.0158194	-0.00206668	0.0096856	-0.0211224	0.00912614
		-0.00652331	-0.00333441	0.00780852	-0.0183806	0.00710545
		0.012391	-0.00546856	0.00593358	-0.011864	0.00353543
		0.00568797	-0.00316003	0.0042441	-0.0145479	-0.00234045
		0.00891552	-0.00683961	0.00264378	-0.0155329	-0.000884691
		0.0163302	-0.00710911	0.00706155	-0.0103653	-0.0004902
		-0.00313475	-0.0018562	0.0106395	-0.00922882	-7.65348e-05
		-0.0236468	-0.000667307	0.00747129	-0.0120639	0.00173185
		-0.0189976	-0.00292542	0.0107405	-0.0145126	-0.00604387
		-0.0150795	-0.00189066	0.0107553	-0.0160332	-0.00445204
		-0.0165106	0.00452834	0.00768452	-0.0169973	0.00686159
		-0.00489541	0.00290431	0.0146891	-0.0170167	0.00690712
		-0.00244299	-0.00214038	0.0102736	-0.0158224	0.00397241
		-0.00541602	-0.00087887	0.00409794	-0.013259	0.00534077
		-0.0025997	-0.00329137	0.0139223	-0.0146851	0.00968355
		-0.0125658	-0.00364589	0.013948	-0.0212099	0.0117274
		-0.00692145	-0.00218984	0.00951815	-0.0209785	0.0085073
		0.00147308	-0.00553543	0.0129125	-0.0159675	0.0115814
		-0.0113079	-0.00533113	0.0137716	-0.0127433	0.0137015
		-0.0044756	-0.0060386	0.0162285	-0.00754331	0.00911708
		-0.00540851	-0.00587211	0.0150494	-0.00617201	0.00907588
		-0.0134755	-0.00038214	0.0113872	-0.00598811	0.00856872
		-0.00186635	-0.00448503	0.0131717	-0.00240789	0.00938669
		-0.0092458	-0.00996034	0.011144	-0.00429948	0.010741
		-0.00185443	-0.00157148	0.0109828	-0.00538147	0.00259486
		0.0132315	0.00378311	0.013889	-0.00124127	2.98768e-05
		-0.00338079	0.00175386	0.0141289	-0.000558459	0.0054052
		0.000148497	0.00430249	0.017488	-0.00160698	0.00150097
		0.0032927	0.0039994	0.0172156	-0.00119986	-0.00614966
		-0.0062379	-0.000178206	0.0141565	-0.00193968	-0.00409401
		0.00426546	0.00105665	0.0130576	-0.00399623	0.00286304
		0.000751331	0.00123139	0.0116784	-0.00488926	0.00582892
		-0.000862228	-0.00251704	0.0139315	-0.00502198	0.00846316
		0.0100197	-0.00104016	0.0121805	-0.00343852	0.0075118
		-0.003875	0.00230246	0.0107416	-0.000822304	0.00344844
		-0.0192079	0.00187034	0.0174671	-0.00223961	0.00814458
		-0.0185815	0.0026282	0.017312	-0.00168409	0.0136032
		-0.0165231	0.00494587	0.0141477	-0.000841786	0.010678
		-0.0213482	0.00788786	0.0165226	-0.00588508	0.00390836
		-0.0215748	0.00855308	0.0175771	-0.00567948	0.00611963
		-0.00806336	0.00609702	0.0181615	-0.00448692	0.0162256
		-0.0110879	0.00481186	0.0192679	-0.00631081	0.0121697
		-0.0144707	0.00132924	0.021944	-0.00174472	0.00578628
		-0.00418496	0.00110847	0.0222355	0.000459598	0.00944651
		-0.00783623	0.00352632	0.0156475	-0.000355339	0.0138431
		0.00639513	-0.000634536	0.0153011	0.00195621	0.0191645
		0.0161234	0.000462662	0.0244238	0.00215559	0.0101858
		-0.00270997	0.00635671	0.0319514	0.00219698	-0.000443418
		0.0078466	0.00527975	0.0339376	0.00240511	0.00819275
		0.0112951	0.000200823	0.0309732	0.00235465	0.0148195
		-0.00815994	-0.00111041	0.0290376	0.00335018	0.0186494
		-0.00585912	0.00381221	0.0304613	0.00291165	0.0226088
		-0.00475288	0.00333247	0.0313287	0.00398069	0.0194388
		0.00161149	0.000267276	0.0301507	0.00511737	0.0161854
		0.0126537	0.00134118	0.0279983	0.00314278	0.0133238
		0.00884551	-0.0015404	0.0285866	0.00275567	0.0139371
		0.00307771	-0.000485536	0.028496	0.00465319	0.0158715
		-0.0131856	-3.80592e-05	0.0254082	0.00405313	0.0127919
		-0.0188906	-0.00726626	0.0255923	0.000832969	0.0112875
		-0.00402729	-0.00615503	0.0286617	0.00106819	0.0146403
		0.000645695	-0.00113179	0.0295162	0.00387847	0.0200438
		0.00224363	-0.000402004	0.0268885	0.00616052	0.0234215
		-0.00118622	0.000161282	0.0270856	0.00923273	0.0213323
		-0.0111688	0.000230601	0.0282834	0.00742125	0.0177452
		-0.0108893	0.00150887	0.0234233	0.00389025	0.023728
		-0.009893	0.00526033	0.0256549	0.00603593	0.0286408
		-0.00681781	0.0102476	0.0331824	0.00720132	0.0188609
		-0.00782784	0.0111828	0.0293623	0.00842135	0.0160723
		-0.0216158	0.0120471	0.0249824	0.011246	0.0201041
		-0.017112	0.0143187	0.0252898	0.0101689	0.0146896
		-0.00873846	0.0054026	0.0224663	0.0102805	0.0131758
		-0.0240958	-0.00296124	0.0211229	0.0129907	0.01799
		-0.0251061	-0.00084788	0.0227511	0.0131122	0.0191674
		-0.004462	0.000189449	0.0247799	0.0122032	0.015557
		0.00788669	0.00216892	0.0260184	0.0134331	0.0118036
		0.00421771	0.00229732	0.0264497	0.0131524	0.0116533
		-0.012539	-0.00436436	0.0277367	0.00864695	0.0106442
		-0.020418	-0.00574803	0.0259737	0.00858555	0.014319
		-0.0116854	-0.00121625	0.0225892	0.0129282	0.0274972
		-0.00764672	-0.00109924	0.0245226	0.0139459	0.0303184
		-0.00394328	-0.00206273	0.0271729	0.0138422	0.0210599
		0.0075783	0.000693323	0.0258479	0.0124517	0.0175133
		0.00919036	0.00186635	0.0257932	0.0120846	0.0112713
		0.00208984	0.00279115	0.0245634	0.0131761	0.00991924
		-0.0104945	0.00667945	0.019136	0.00920378	0.018396
		-0.0332293	0.00638679	0.0192734	0.00674889	0.0132663
		-0.0323013	0.00308566	0.0231364	0.00805883	0.0102745
		-0.0147798	0.0050985	0.0238925	0.00777761	0.0128605
		-0.0251394	0.00757055	0.0252185	0.00877698	0.0122751
		-0.029136	0.00680813	0.0246667	0.00873362	0.0195498
		-0.0109925	0.00649262	0.0243143	0.0071502	0.0170088
		-0.0119813	0.00506119	0.0256875	0.00529109	0.016095
		-0.0233457	0.00386364	0.0218782	0.00109939	0.019929
		-0.0241307	0.000731708	0.0177825	0.00200327	0.0104983
		-0.0175506	-0.00468817	0.0164688	0.00565651	0.0147763
		-0.0111301	-0.0030657	0.017207	0.00476386	0.019713
		-0.0155501	-0.00245222	0.0213153	0.00592723	0.0165799
		-0.0210884	-0.00655897	0.0237018	0.00624219	0.0236808
		-0.0203121	-0.00477319	0.0256416	0.00422761	0.0190858
		-0.0224679	-0.00389177	0.0284634	0.00614358	0.0140205
		-0.0155114	-0.00578882	0.030189	0.00591734	0.0182799
		0.00325406	-0.00214331	0.0316096	0.00485823	0.0210894
		0.0080277	0.00123413	0.0292401	0.00619302	0.0287728
		-0.00313003	-0.0010749	0.027393	0.00536593	0.0208889
		-0.00807576	-0.00191569	0.0283027	0.00552655	0.00744863
		-0.000143293	0.00253784	0.024675	0.00616742	0.0112875
		0.00269348	0.00866207	0.0239133	0.00756092	0.0126518
		-0.00219179	0.0112734	0.0295672	0.0108428	0.0113052
		-0.00217091	0.0060282	0.0311498	0.0104913	0.00803839
		-0.00735796	0.0016634	0.0278986	0.00861484	0.00324161
		-0.0137191	0.00172954	0.023077	0.00918932	0.0118166
		-0.00998011	0.000241115	0.0232885	0.0113733	0.0212478
		0.00207003	0.00211321	0.0282539	0.010599	0.0203926
		0.0139572	0.000824286	0.0251342	0.00986967	0.0182541
		0.00403975	-0.00615849	0.022262	0.0123884	0.0176057
		0.00516613	-0.00488843	0.0266171	0.00854979	0.011734
		0.0314006	0.00245406	0.0278039	0.00830128	0.00810018
		0.0266015	0.0074698	0.0299172	0.0152175	0.0155266
		0.00730852	0.00516144	0.0332378	0.0144067	0.0165421
		-0.000417984	-0.0034303	0.033071	0.0165489	0.0151766
		-0.0115119	-0.00788434	0.0323123	0.0214017	0.0200724
		-0.00679499	-0.00338914	0.0321291	0.018755	0.017739
		0.00287643	0.00205693	0.0365596	0.0182271	0.0167376
		-0.00625769	-0.000958575	0.0389471	0.0181588	0.0177923
		-0.0143656	-0.00275245	0.0328244	0.0155431	0.0204227
		-0.011152	0.00206196	0.0269857	0.0138875	0.0298805
		-0.00820031	0.000671208	0.0252911	0.0115287	0.0297599
		-0.00908196	-0.00459361	0.0270105	0.0115792	0.0285963
		-0.00322371	-0.00233508	0.0292223	0.0121008	0.0273012
		0.0173306	0.001988	0.0300359	0.0110482	0.0172226
		0.0263145	-0.000487729	0.0315946	0.0132233	0.0207652
		-0.00143089	0.00315812	0.0340143	0.0119123	0.0211194
		-0.0202237	0.0114311	0.0345072	0.00875079	0.0106614
		-0.00920412	0.00333258	0.0296907	0.012339	0.0179327
		-0.00706494	-0.000326715	0.0275231	0.0101818	0.0216054
		0.000488411	0.00935666	0.0305415	0.00606077	0.0181207
		0.0115161	0.00480733	0.0300923	0.0110263	0.0255355
		-0.00220931	-0.00233907	0.0281374	0.0102284	0.0238553
		-0.00228114	0.00324596	0.0265136	0.00725925	0.0201899
		0.0205204	0.0070963	0.027406	0.00985419	0.0258561
		0.014029	0.00190757	0.0272442	0.00741423	0.0238272
		-0.0131053	-0.00333287	0.0213115	0.00512572	0.0178237
		-0.00510343	0.000522317	0.0237539	0.00736603	0.0175477
		0.0128769	0.00380576	0.0291673	0.0106226	0.0178707
		-0.000229499	0.000863362	0.0263702	0.0144768	0.0147493
		-0.00833448	-0.000560178	0.0265192	0.0135863	0.0162714
		-0.00105947	0.000758607	0.027535	0.0115157	0.019675
		0.00221055	0.00122753	0.0283353	0.0131369	0.0127561
		0.00200817	-0.000119611	0.0311704	0.0112616	0.011823
		-0.00363607	0.00287879	0.0286671	0.00728162	0.0201814
		-0.00349819	0.00475333	0.0260657	0.0096909	0.0177775
		-0.00173013	0.00365418	0.0274103	0.0118297	0.0138373
		-0.0126928	0.0100636	0.0305667	0.00805761	0.0202604
		-0.0161438	0.00996141	0.0338292	0.00825634	0.0248283
		-0.0124193	0.0061357	0.0345765	0.00963125	0.0181133
		-0.0178963	0.0148434	0.0358586	0.0073936	0.013446
		-0.00924162	0.0173053	0.0353854	0.0105307	0.0184404
		0.00950031	0.0119933	0.0352124	0.0124279	0.0167649
		0.00962545	0.00924155	0.0378302	0.0086032	0.0112166
		0.00831572	0.00347276	0.0339393	0.00884439	0.0121054
		0.00538229	0.00134181	0.0294481	0.00985115	0.0140737
		-0.00241441	0.000573313	0.0312551	0.00907217	0.0187666
		0.00979463	-0.000120269	0.0333515	0.00959051	0.0223211
		0.0133501	0.00463789	0.0339108	0.00859068	0.0214338
		-0.00521685	0.00188044	0.0305401	0.00879586	0.0231873
		-0.0122751	-0.000148871	0.0267519	0.0112202	0.0235787
		-0.0168513	0.00362789	0.0275927	0.00928775	0.0158366
		-0.0276095	-0.00337065	0.0282858	0.00740201	0.0101176
		-0.0363393	-0.00676406	0.0256819	0.010476	0.0164383
		-0.0390281	-0.00547046	0.0222879	0.00952853	0.016446
		-0.0281546	-0.0112108	0.0239063	0.00793583	0.0091772
		-0.0282718	-0.00950632	0.0264295	0.0140407	0.0151521
		-0.0366765	-0.00736118	0.0208498	0.0170599	0.0132312
		-0.0195828	-0.0091138	0.0173347	0.0156206	0.00489398
		-0.0096214	-0.0028696	0.0216298	0.0165814	0.0148213
		-0.0287214	-0.000202187	0.0228392	0.0151524	0.0153405
		-0.0374513	-0.00294891	0.0213513	0.0144519	0.00736861
		-0.0218836	-0.00108545	0.0193171	0.0155165	0.0140604
		-0.00854733	0.000823509	0.0163874	0.0130357	0.0185501
		-0.0157046	-0.000593451	0.0169525	0.0125529	0.0218203
		-0.0179954	-0.00446101	0.0165213	0.0105065	0.0237824
		-0.000192923	-0.00927822	0.0161813	0.00591063	0.016314
		0.00895157	-0.00958541	0.0193218	0.00897486	0.0131345
		0.0103633	-0.00305332	0.0215357	0.010812	0.0107529
		0.0182358	0.0018707	0.0252555	0.00738143	0.0128581
		0.00767076	-0.0001031	0.0268182	0.00597696	0.0221534
		-0.0122355	-0.00111897	0.025399	0.00463082	0.0182397
		-0.00563716	-0.000903332	0.0248371	0.00809791	0.0155253
		-0.00369756	-0.00440754	0.0207724	0.0136181	0.0172418
		-0.020479	-0.00556541	0.0197338	0.0117381	0.00666577
		-0.0184642	-0.00152148	0.02174	0.00969536	0.0046045
		-0.00342373	0.000523572	0.0190833	0.0110304	0.00952852
		0.00617701	-0.00308419	0.0170051	0.010353	0.00780443
		0.000291475	-0.00429767	0.0191096	0.00747521	0.00851225
		-0.00678958	-0.00262122	0.0214843	0.00493824	0.00848317
		0.00519926	-0.00555136	0.0178817	0.00304509	0.00908408
		0.000855615	-0.00468172	0.0138623	0.00092008	0.00712082
		-0.0154157	-0.000628608	0.015165	0.000195599	0.00100987
		-0.0112406	-0.00163635	0.0178046	0.00239777	0.00246656
		-0.00913626	-0.00160286	0.018977	0.0049862	0.00363821
		-0.0225468	-0.00318189	0.0127891	0.00557949	0.00727751
		-0.0340004	-0.00675633	0.00949189	0.00480979	0.0146841
		-0.0285237	-0.0059166	0.0106816	-0.000941142	0.0129288
		-0.0226247	-0.00629555	0.00305844	-0.00625647	0.0147932
		-0.020109	-0.0108837	0.00286091	-0.00146097	0.0153092
		-0.00384325	-0.00947698	0.0107999	0.000301928	0.0040209
		-0.000981915	-0.000975464	0.0127888	-0.00220815	0.000339984
		-0.00780005	-0.00180622	0.0145843	-0.000887279	0.00404031
		0.000951284	-0.00579299	0.0131373	-0.00403528	0.0097033
		0.000577587	-0.00461153	0.00892171	-0.00367474	0.0152886
		-0.00374868	-0.00838314	0.0068216	-0.00136073	0.0134038
		-0.000535936	-0.0069711	0.00438974	-0.00570316	0.0145745
		-0.000974572	-0.00729727	0.00107528	-0.00388429	0.0149692
		0.0013332	-0.0187955	-0.00116053	-0.00196321	0.0105154
		-0.0027962	-0.021294	0.000464901	-0.00294107	0.0116129
		-0.0114968	-0.0192801	0.000303203	0.00152212	0.00895564
		-0.0157009	-0.0173255	-0.000960056	0.00232658	0.00585714
		-0.0231345	-0.0115874	-0.00193456	-0.000327904	0.00484288
		-0.02341	-0.0110203	-0.00673492	-0.0027276	-0.00224698
		-0.0133418	-0.0110328	-0.00766708	-0.00588822	-0.00140388
		-0.00340527	-0.0121724	-0.00601574	-0.00635971	0.00336561
		-0.00373784	-0.0145888	-0.00449024	-0.00533634	-0.00108692
		-0.0083146	-0.00935841	-0.00232413	-0.00374194	-0.00865107
		-0.0132829	-0.00595951	-0.00303171	-0.00321341	-0.00751296
		-0.019382	-0.00890516	-0.000927689	-0.00482309	0.00536196
		-0.00308704	-0.00831785	-0.00190873	-0.00538974	0.0058434
		0.00142059	-0.00784945	-0.00804632	-0.00533143	-0.00369061
		-0.0150586	-0.0145689	-0.00855427	-0.00578606	-0.00102623
		-0.00911708	-0.0220688	-0.00703065	-0.00719	0.000821988
		-0.0103976	-0.025192	-0.00546843	-0.0100805	0.000735939
		-0.0103364	-0.0243493	-0.00553449	-0.0087281	0.00250447
		-0.00277592	-0.0218074	-0.009305	-0.00370799	0.00125607
		-0.0100668	-0.0178903	-0.012226	-0.00644827	0.00294951
		-0.00540868	-0.0130721	-0.0128503	-0.00779652	-0.00185617
		-0.00876216	-0.0182628	-0.0106887	-0.00129209	-0.00788904
		-0.0153945	-0.0256857	-0.0146039	-0.00547982	-0.00327956
		-0.0141599	-0.0234429	-0.0210356	-0.0108553	-0.00495389
		-0.0222393	-0.0223135	-0.015462	-0.0083102	-0.0113122
		-0.0211743	-0.0212185	-0.0128384	-0.0130711	-0.00850175
		-0.0293161	-0.0232714	-0.0173862	-0.0142293	-0.00427804
		-0.035787	-0.0256028	-0.0164131	-0.0110268	-0.00777885
		-0.0297846	-0.0184186	-0.0171453	-0.0136807	-0.0114311
		-0.029875	-0.0188449	-0.0173913	-0.0107223	-0.00914034
		-0.023444	-0.019918	-0.0159497	-0.00860369	-0.00614463
		-0.0264871	-0.0164537	-0.0199967	-0.0112702	0.00135966
		-0.0218495	-0.016526	-0.0214201	-0.00924733	0.00449562
		-0.0197443	-0.00768338	-0.0209186	-0.00828674	-0.00410998
		-0.0361029	-0.0101352	-0.0206608	-0.00857618	-0.00657269
		-0.0219911	-0.0217666	-0.0192451	-0.0080913	-0.00907257
		-0.0226533	-0.0178863	-0.0218068	-0.00705461	-0.015329
		-0.0383252	-0.0181517	-0.0203763	-0.00491177	-0.0127866
		-0.0301345	-0.0182625	-0.0163869	-0.0076735	-0.00825001
		-0.0422393	-0.0141859	-0.0192128	-0.0099977	-0.00565671
		-0.0443336	-0.0170422	-0.0199074	-0.0110341	-0.0065501
		-0.0328121	-0.0138206	-0.0173368	-0.0144266	-0.00749764
		-0.0363757	-0.0134004	-0.0181934	-0.0109379	-0.0113255
		-0.0283081	-0.0177945	-0.0214181	-0.0102038	-0.0224059
		-0.0279409	-0.0161969	-0.024443	-0.0150771	-0.0206261
		-0.0281274	-0.0145889	-0.0248008	-0.010482	-0.0150065
		-0.017328	-0.0112018	-0.0245428	-0.00994636	-0.0166536
		-0.0236453	-0.013875	-0.0246911	-0.0166617	-0.0119457
		-0.0225506	-0.0203383	-0.0244068	-0.0130869	-0.0115887
		-0.0131441	-0.0171186	-0.0246855	-0.00732994	-0.0146901
		-0.0277845	-0.0170916	-0.0238946	-0.00897792	-0.0172055
		-0.0496308	-0.0211652	-0.025835	-0.0117845	-0.0236616
		-0.0578967	-0.0216921	-0.030397	-0.0112045	-0.0213763
		-0.0522683	-0.0247971	-0.0324057	-0.0101755	-0.0174485
		-0.0354834	-0.0255866	-0.0364832	-0.0102319	-0.0171958
		-0.0240179	-0.0194299	-0.0388554	-0.00670595	-0.0128086
		-0.0343733	-0.0147868	-0.037846	-0.00513596	-0.0119587
		-0.0385977	-0.0164085	-0.0421226	-0.00729218	-0.0118982
		-0.0147601	-0.0173113	-0.0446782	-0.00827073	-0.00630305
		-0.0074527	-0.0143213	-0.0434707	-0.0129115	-0.00273118
		-0.0121869	-0.0150258	-0.0429822	-0.0130048	-0.00703152
		-0.00259715	-0.0213063	-0.0383657	-0.00623863	-0.0116243
		-0.0158526	-0.0263556	-0.0359916	-0.00835842	-0.00814572
		-0.0219411	-0.0269035	-0.0378691	-0.0140607	-0.00557831
		-0.00675395	-0.0285422	-0.0378888	-0.0139289	-0.00941677
		-0.0189051	-0.0257137	-0.0426215	-0.0147898	-0.0143744
		-0.0235797	-0.0159623	-0.0472547	-0.0168176	-0.0143947
		-0.0157923	-0.0220479	-0.0437399	-0.0137619	-0.0103571
		-0.0263947	-0.0324751	-0.042832	-0.0120338	-0.0131136
		-0.0272095	-0.0258615	-0.0436022	-0.0152669	-0.0177815
		-0.0220953	-0.0261612	-0.0420469	-0.0131707	-0.0185079
		-0.0241494	-0.0306601	-0.0450112	-0.0107952	-0.0214906
		-0.0128502	-0.0240325	-0.0452307	-0.0153858	-0.0234726
		-0.00681258	-0.0239923	-0.0426654	-0.0186425	-0.0262216
		-0.0207744	-0.0287219	-0.04555	-0.017971	-0.0298792
		-0.0113056	-0.0273561	-0.0452779	-0.0149324	-0.0267918
		-0.00324039	-0.026524	-0.0413511	-0.0153796	-0.0248558
		-0.0317442	-0.0268911	-0.0419806	-0.0192805	-0.0300483
		-0.0329656	-0.0237252	-0.0462529	-0.0182929	-0.0298638
		-0.0179501	-0.0217777	-0.0498985	-0.0178043	-0.0204214
		-0.0242694	-0.0259204	-0.0505451	-0.0179952	-0.0173714
		-0.0217729	-0.0293242	-0.0485777	-0.0164632	-0.0204275
		-0.0181735	-0.029047	-0.0448138	-0.0202736	-0.0177329
		-0.0248192	-0.0272239	-0.0461721	-0.0219631	-0.0198119
		-0.0328186	-0.0266299	-0.0502727	-0.0189966	-0.0285279
		-0.0184844	-0.027812	-0.0465811	-0.0206679	-0.0331298
		-0.00456708	-0.0239633	-0.0459778	-0.0223548	-0.0364855
		-0.0259235	-0.0231692	-0.0513793	-0.0201183	-0.0347401
		-0.0272821	-0.0266161	-0.050523	-0.0175894	-0.0321701
		-0.0260399	-0.0234916	-0.0484099	-0.0162637	-0.0366139
		-0.0414788	-0.0239558	-0.0499584	-0.0182529	-0.0322073
		-0.0312366	-0.0244799	-0.0517109	-0.022508	-0.0241718
		-0.0326819	-0.021276	-0.0518595	-0.0233853	-0.0280307
		-0.0340918	-0.0225925	-0.0505135	-0.0209893	-0.0356701
		-0.0217018	-0.0191137	-0.0518122	-0.0217515	-0.0393487
		-0.0228991	-0.0203132	-0.0571584	-0.0240609	-0.0330284
		-0.0186882	-0.0269199	-0.0609166	-0.0233943	-0.0261286
		-0.021747	-0.0262076	-0.0578075	-0.02335	-0.0249447
		-0.0241149	-0.0307287	-0.0547678	-0.025192	-0.0195776
		-0.0254929	-0.0327916	-0.0571347	-0.0251349	-0.0215895
		-0.032994	-0.0323494	-0.0563257	-0.0224219	-0.0273269
		-0.00967043	-0.035324	-0.0550211	-0.0226982	-0.0290076
		0.00216762	-0.0290589	-0.0599815	-0.0257968	-0.0356102
		-0.0192604	-0.0298213	-0.065192	-0.0247887	-0.0288748
		-0.0274322	-0.0297578	-0.0696232	-0.0235934	-0.0167831
		-0.0200593	-0.0194603	-0.0720829	-0.0244909	-0.0197606
		-0.0184137	-0.0203702	-0.070116	-0.0242061	-0.0194416
		-0.0290023	-0.0189442	-0.0691066	-0.0241595	-0.0177216
		-0.0276238	-0.0160781	-0.0691426	-0.0224193	-0.0187684
		-0.0257741	-0.0143044	-0.0682487	-0.0216607	-0.0180297
		-0.02504	-0.00914467	-0.0666065	-0.0254011	-0.0266333
		-0.0080659	-0.0206669	-0.0668602	-0.0254429	-0.0324766
		-0.0171096	-0.0254531	-0.0728727	-0.0220253	-0.0287728
		-0.0203588	-0.0182922	-0.0755841	-0.0258982	-0.0283393
		-0.00432659	-0.0190566	-0.0725271	-0.0310961	-0.0272186
		-0.00676235	-0.0109242	-0.0709022	-0.0286394	-0.0284784
		0.0262459	-0.00346552	-0.0676308	-0.0271598	-0.0332401
		0.0489537	-0.002948	-0.0658535	-0.0280146	-0.0314124
		0.0102744	-0.00775563	-0.0721303	-0.0293796	-0.0336088
		-0.0119113	-0.0241212	-0.0848147	-0.0387098	-0.0469713
		-0.0367562	-0.0365961	-0.0978863	-0.0537645	-0.0649702
		-0.0818475	-0.057023	-0.110726	-0.0676009	-0.0804042
		-0.0935196	-0.0811671	-0.126369	-0.0768085	-0.0882851
		-0.0974415	-0.087135	-0.134685	-0.0845704	-0.104784
		-0.107122	-0.0956549	-0.142161	-0.0962404	-0.130212
		-0.109569	-0.106791	-0.159536	-0.110604	-0.150747
		-0.139829	-0.118479	-0.177343	-0.131238	-0.179002
		-0.18085	-0.143619	-0.204438	-0.158795	-0.214534
		-0.208413	-0.168693	-0.23744	-0.187842	-0.249016
		-0.254764	-0.196514	-0.26392	-0.216541	-0.277546
		-0.302348	-0.234366	-0.292683	-0.242717	-0.3005
		-0.343799	-0.267115	-0.316161	-0.268309	-0.337678
		-0.39247	-0.290333	-0.337188	-0.292264	-0.37382
		-0.421956	-0.314323	-0.36416	-0.310098	-0.396229
		-0.456449	-0.340695	-0.381989	-0.325892	-0.421513
		-0.492007	-0.356886	-0.393179	-0.343658	-0.440418
		-0.501626	-0.367731	-0.406302	-0.359885	-0.454444
		-0.532451	-0.381616	-0.414151	-0.367328	-0.467463
		-0.563573	-0.389377	-0.414474	-0.369546	-0.473691
		-0.568576	-0.394716	-0.415619	-0.375472	-0.479011
		-0.58519	-0.401692	-0.41832	-0.379555	-0.475472
		-0.594401	-0.4036	-0.415992	-0.378122	-0.467336
		-0.589641	-0.397259	-0.41027	-0.374982	-0.464152
		-0.575512	-0.388671	-0.399054	-0.366801	-0.455833
		-0.548111	-0.385061	-0.384955	-0.355649	-0.439832
		-0.534687	-0.377426	-0.375606	-0.348715	-0.423068
		-0.51965	-0.366272	-0.365013	-0.340152	-0.411083
		-0.512341	-0.35676	-0.347777	-0.326461	-0.3966
		-0.516	-0.3438	-0.327627	-0.31199	-0.374577
		-0.468671	-0.328381	-0.310378	-0.294197	-0.351211
		-0.421	-0.309893	-0.291539	-0.278604	-0.332142
		-0.422755	-0.301563	-0.274723	-0.266973	-0.322995
		-0.411142	-0.29688	-0.266476	-0.249762	-0.311775
		-0.394217	-0.274612	-0.250146	-0.233468	-0.292775
		-0.397029	-0.262558	-0.230731	-0.221377	-0.282008
		-0.38928	-0.260283	-0.218078	-0.212465	-0.271136
		-0.368188	-0.246072	-0.202648	-0.206239	-0.249485
		-0.345087	-0.237718	-0.191517	-0.193498	-0.237653
		-0.330798	-0.228562	-0.18334	-0.184397	-0.238525
		-0.321269	-0.214041	-0.175297	-0.179309	-0.231764
		-0.297651	-0.205413	-0.171236	-0.167434	-0.219749
		-0.27013	-0.194474	-0.163389	-0.160977	-0.208632
		-0.259621	-0.180857	-0.153917	-0.155956	-0.200227
		-0.253456	-0.162891	-0.143062	-0.147254	-0.200769
		-0.219829	-0.146321	-0.131836	-0.138426	-0.192834
		-0.191376	-0.135119	-0.125587	-0.124654	-0.176554
		-0.198496	-0.118172	-0.118221	-0.116703	-0.172138
		-0.175199	-0.103637	-0.109052	-0.110449	-0.161247
		-0.13083	-0.0874678	-0.0954931	-0.0982104	-0.143387
		-0.116996	-0.0689436	-0.0793859	-0.0907124	-0.136757
		-0.0922005	-0.0562265	-0.071889	-0.0796522	-0.121331
		-0.0677143	-0.0300083	-0.0665088	-0.0640826	-0.10221
		-0.0609017	-0.00838087	-0.0570063	-0.0515467	-0.0976437
		-0.0397338	-0.00267959	-0.048602	-0.0384914	-0.0849287
		-0.0140067	0.0154952	-0.039227	-0.0293042	-0.0649484
		0.0105476	0.0305265	-0.0254491	-0.0210085	-0.0515059
		0.0276047	0.0414877	-0.0125196	-0.00944835	-0.0363023
		0.0557602	0.0633178	-0.0018992	0.00199476	-0.0272192
		0.0880851	0.0763638	0.00808526	0.0127085	-0.0193228
		0.0838087	0.0878983	0.0136294	0.0202978	-0.00408465
		0.109503	0.106361	0.0233452	0.02964	0.00364935
		0.153227	0.119232	0.0370224	0.0403402	0.0130372
		0.153806	0.130998	0.040648	0.0468557	0.0285933
		0.174557	0.142713	0.0446473	0.0548263	0.0377649
		0.206707	0.149207	0.0502077	0.0653408	0.0469525
		0.226088	0.155923	0.0533997	0.075703	0.0589201
		0.246732	0.164812	0.0654354	0.082091	0.0712394
		0.245097	0.164668	0.071784	0.0865924	0.0812628
		0.252303	0.162593	0.0716334	0.0938507	0.0884218
		0.271478	0.174217	0.0804636	0.0967914	0.0964996
		0.275027	0.182317	0.0856906	0.102133	0.102671
		0.278945	0.184227	0.0869414	0.110107	0.109761
		0.277546	0.191897	0.0909251	0.112442	0.115805
		0.271839	0.192525	0.0933187	0.123644	0.121667
		0.279499	0.191546	0.0959786	0.135257	0.13553
		0.290829	0.193241	0.099497	0.135972	0.145709
		0.278127	0.189275	0.10556	0.140023	0.152846
		0.257329	0.191363	0.110041	0.145995	0.164876
		0.258587	0.187885	0.109177	0.151633	0.170194
		0.257669	0.176798	0.109565	0.154237	0.168141
		0.260188	0.18043	0.109899	0.153405	0.162058
		0.266282	0.175722	0.108146	0.159257	0.157175
		0.250441	0.162961	0.108189	0.163394	0.163892
		0.242729	0.167919	0.111108	0.163073	0.171391
		0.233902	0.166914	0.111233	0.165451	0.170284
		0.210769	0.155531	0.108555	0.167534	0.168791
		0.196905	0.150617	0.111416	0.16889	0.173213
		0.176387	0.148691	0.112975	0.168473	0.180038
		0.164994	0.145645	0.111329	0.16862	0.179137
		0.169533	0.136255	0.112014	0.16979	0.178296
		0.160948	0.128724	0.108855	0.168343	0.183709
		0.153622	0.127002	0.108638	0.170555	0.181823
		0.147192	0.125645	0.113261	0.175651	0.180157
		0.137357	0.126693	0.112473	0.176112	0.184269
		0.131584	0.124154	0.111232	0.174827	0.17992
		0.114786	0.120792	0.112139	0.175608	0.171773
		0.105068	0.116932	0.113185	0.176761	0.172198
		0.113796	0.111736	0.116798	0.175067	0.17564
		0.111934	0.11154	0.120023	0.169714	0.169774
		0.0980059	0.106005	0.120442	0.166401	0.161849
		0.0913535	0.102434	0.122692	0.167076	0.158963
		0.102842	0.10511	0.125591	0.165454	0.154038
		0.109835	0.10145	0.122451	0.162106	0.154693
		0.092998	0.101956	0.119814	0.159336	0.157863
		0.0872761	0.10251	0.120463	0.156174	0.151364
		0.0845001	0.0956022	0.116851	0.154579	0.147179
		0.0693899	0.0921187	0.116759	0.151602	0.148818
		0.08726	0.0918059	0.120517	0.14535	0.147943
		0.103471	0.0950963	0.115816	0.139267	0.144907
		0.088782	0.0993181	0.112493	0.135442	0.139164
		0.0960862	0.0986402	0.116052	0.134081	0.136532
		0.102686	0.09622	0.111912	0.132344	0.141213
		0.0923702	0.0934378	0.106156	0.130564	0.140606
		0.0932836	0.0902872	0.109294	0.128045	0.134782
		0.0938451	0.0882357	0.109751	0.123587	0.134793
		0.0960066	0.0913026	0.108222	0.122046	0.133298
		0.0896986	0.0942274	0.10986	0.120174	0.125558
		0.0816001	0.0899505	0.10855	0.115657	0.118562
		0.0875713	0.090262	0.110964	0.113617	0.116756
		0.0870206	0.09069	0.11315	0.111854	0.119962
		0.106677	0.0800178	0.107682	0.110399	0.118115
		0.11601	0.0790068	0.107991	0.110531	0.108859
		0.0866023	0.0862167	0.106768	0.108374	0.104558
		0.0999157	0.081082	0.0996745	0.104765	0.105323
		0.123534	0.0783977	0.101608	0.102553	0.100979
		0.115337	0.0841444	0.0993417	0.101695	0.0953541
		0.120593	0.0847799	0.0888953	0.0984902	0.0941065
		0.111862	0.0820217	0.0859297	0.0922102	0.0894913
		0.0943043	0.0799306	0.0853375	0.0886207	0.0905718
		0.0973721	0.0796034	0.0825429	0.0878272	0.0998443
		0.0991503	0.078554	0.0782196	0.0878595	0.0919899
		0.10225	0.0786181	0.0750369	0.0884938	0.083753
		0.105599	0.0837166	0.0777583	0.0858289	0.0888428
		0.108659	0.0826633	0.0791014	0.0827327	0.0801305
		0.106933	0.0767082	0.0771115	0.08207	0.0765365
		0.0858926	0.0736116	0.0732264	0.0799386	0.0854711
		0.0798567	0.0679399	0.0654121	0.0807821	0.0809834
		0.0932235	0.0675974	0.0603168	0.0831533	0.0773008
		0.0900144	0.0689361	0.0621371	0.0792556	0.0768167
		0.087622	0.0598225	0.0643781	0.0739642	0.0743592
		0.0899849	0.0587533	0.059208	0.0706898	0.0753158
		0.0808084	0.0604393	0.0546844	0.0703893	0.0725234
		0.0891555	0.0489808	0.0543224	0.0699407	0.0739972
		0.0992995	0.0481103	0.0495082	0.0656831	0.075307
		0.0799873	0.0531773	0.0507027	0.0674975	0.071944
		0.0769619	0.0468732	0.0536606	0.069961	0.0697914
		0.0994677	0.0473117	0.0491405	0.0639137	0.0622132
		0.104274	0.0521641	0.05128	0.0612554	0.0646523
		0.0890119	0.0456801	0.0515812	0.0620555	0.0701575
		0.0819033	0.0371501	0.0472714	0.0616058	0.0649688
		0.0843867	0.0388997	0.0480144	0.0641453	0.0691277
		0.0777987	0.042203	0.0438111	0.0631354	0.0714836
		0.0843065	0.0384561	0.0410874	0.0591936	0.0653488
		0.0920531	0.0375468	0.0472593	0.0621418	0.0624833
		0.0756453	0.0348244	0.0504676	0.0618398	0.0617929
		0.074147	0.028054	0.0452005	0.0571071	0.0680082
		0.0762935	0.0326926	0.03922	0.0597852	0.0714815
		0.0729487	0.0362375	0.0399169	0.057329	0.0667788
		0.0846221	0.0292251	0.0395492	0.0529992	0.0641415
		0.0921695	0.0294332	0.0360013	0.0589759	0.0660108
		0.0932367	0.0332998	0.0344604	0.0572041	0.066155
		0.0837092	0.0295391	0.0335925	0.052227	0.0561945
		0.0862899	0.0260492	0.0330911	0.0544941	0.0535525
		0.0956872	0.0268412	0.034084	0.051156	0.0617443
		0.0724503	0.0298745	0.0402655	0.0486051	0.0541155
		0.0704649	0.0334037	0.0443557	0.0495789	0.045947
		0.0884783	0.0346676	0.0423548	0.0462723	0.0548422
		0.0836598	0.0332793	0.0437923	0.0469346	0.0564955
		0.0742415	0.0268787	0.0445762	0.0515671	0.0532855
		0.0669327	0.0202243	0.0439117	0.0519731	0.0580222
		0.0752742	0.0209111	0.0431114	0.050833	0.0535813
		0.0752329	0.0239391	0.0398546	0.0504655	0.0473655
		0.0594323	0.0256154	0.0414031	0.0494991	0.0497035
		0.0597895	0.0275494	0.0433696	0.0501946	0.0461184
		0.0665102	0.0313361	0.0426591	0.0501806	0.0437644
		0.0754086	0.034533	0.0432685	0.0485902	0.0451154
		0.0690745	0.0317438	0.0423139	0.0502673	0.0452701
		0.0684035	0.0268993	0.0416435	0.0491668	0.0496721
		0.0887435	0.0257466	0.039961	0.045257	0.051036
		0.0889826	0.0287986	0.0379995	0.0477051	0.0531946
		0.0853395	0.0286369	0.0390054	0.051639	0.0580096
		0.0735237	0.0233237	0.0365324	0.0512862	0.0570935
		0.0647359	0.0242512	0.0319402	0.0496349	0.0561109
		0.0632612	0.0252034	0.0309482	0.0494076	0.0515704
		0.0368217	0.0251555	0.0328219	0.0488516	0.0461338
		0.0503841	0.0300139	0.0342263	0.0464444	0.0493918
		0.0688181	0.024071	0.0318102	0.045031	0.0504493
		0.0471212	0.0180726	0.0313014	0.0435195	0.0468751
[truncated: 1,252 more rows]

## Sheet: figure9b
S9_b
		Pre_Phase	Phase1	Phase2	Phase3	Phase4
		-0.189403	-0.091918	-0.0146564	0.00523629	-0.0360477
		-0.181838	-0.086304	-0.0155895	0.00438592	-0.0358026
		-0.21622	-0.0844521	-0.0182896	0.00214587	-0.0384861
		-0.196554	-0.0835009	-0.0172609	-0.00172871	-0.0378736
		-0.171635	-0.0791242	-0.0175795	-0.00377625	-0.0382881
		-0.199225	-0.0838485	-0.0192446	-0.00217591	-0.0406916
		-0.187715	-0.0877621	-0.0160436	0.0030901	-0.0389621
		-0.162942	-0.0860054	-0.0147367	0.00424204	-0.0370619
		-0.181572	-0.0873792	-0.0164979	0.00536102	-0.0337807
		-0.186635	-0.0870862	-0.0177831	0.0105327	-0.0293761
		-0.185598	-0.0851863	-0.0164509	0.0128706	-0.0294186
		-0.216264	-0.0874879	-0.0150895	0.0138397	-0.0293239
		-0.224113	-0.0941059	-0.0157891	0.0143776	-0.0262415
		-0.194836	-0.0996869	-0.0126367	0.0158328	-0.0226347
		-0.174204	-0.101775	-0.0131959	0.0189463	-0.0192812
		-0.168881	-0.104978	-0.0142146	0.0173592	-0.0179907
		-0.195297	-0.103104	-0.00746269	0.0166496	-0.0205014
		-0.220492	-0.100998	-0.00976803	0.0211598	-0.0243046
		-0.191591	-0.107435	-0.0140585	0.0228347	-0.0243944
		-0.193066	-0.108938	-0.00924455	0.0215698	-0.0248589
		-0.238589	-0.110882	-0.00980856	0.0199625	-0.0242854
		-0.236377	-0.113407	-0.0141847	0.0185347	-0.0189386
		-0.207698	-0.109634	-0.0175337	0.0186813	-0.0203409
		-0.191885	-0.113539	-0.0181692	0.0198169	-0.0228206
		-0.186009	-0.11301	-0.0141879	0.0218005	-0.0173511
		-0.168392	-0.111074	-0.0158142	0.0218957	-0.0162759
		-0.146993	-0.118036	-0.0199449	0.0220357	-0.0222026
		-0.150988	-0.1152	-0.0199151	0.0221938	-0.0256238
		-0.135147	-0.119509	-0.0227428	0.0190872	-0.0222109
		-0.127865	-0.130422	-0.0254501	0.0226996	-0.0197229
		-0.135287	-0.129194	-0.0239271	0.027829	-0.0211163
		-0.111797	-0.134	-0.0225093	0.0270109	-0.0201277
		-0.133137	-0.138457	-0.0225845	0.0293422	-0.0190726
		-0.131467	-0.134228	-0.0243258	0.0264667	-0.0178338
		-0.0934593	-0.131067	-0.025963	0.0225055	-0.0167967
		-0.140697	-0.127967	-0.0275565	0.0250517	-0.018408
		-0.153873	-0.127011	-0.0269338	0.021014	-0.0182767
		-0.140307	-0.125756	-0.0210446	0.0182736	-0.0132351
		-0.171009	-0.124567	-0.0188346	0.0188327	-0.00500336
		-0.138404	-0.128601	-0.0213526	0.0152728	-0.00459932
		-0.103853	-0.135481	-0.0218886	0.0150118	-0.0103845
		-0.104471	-0.137918	-0.0226709	0.0173763	-0.0101996
		-0.10537	-0.133425	-0.0246215	0.0202066	-0.00913314
		-0.124881	-0.12541	-0.0290452	0.0205149	-0.0088143
		-0.121179	-0.118961	-0.0350411	0.0211797	-0.00839734
		-0.133374	-0.123797	-0.0353671	0.025373	-0.00811587
		-0.1478	-0.124666	-0.0290283	0.0239508	-0.00368179
		-0.117099	-0.120674	-0.0248521	0.0237624	-0.00214341
		-0.118304	-0.131354	-0.0262161	0.0257499	-0.00115559
		-0.129454	-0.133466	-0.0246178	0.0224075	0.00405538
		-0.126319	-0.131848	-0.0235108	0.0210875	0.00517672
		-0.138481	-0.137709	-0.0269141	0.0205589	0.00508353
		-0.141941	-0.134873	-0.0249169	0.0191774	0.00751827
		-0.141764	-0.140916	-0.0243167	0.0176918	0.00836353
		-0.148408	-0.148263	-0.0282765	0.0164802	0.00369307
		-0.176005	-0.148628	-0.0282398	0.0190195	-0.00240615
		-0.182531	-0.147453	-0.0317636	0.019796	-0.00195065
		-0.138555	-0.137942	-0.0335	0.0194675	-0.000969321
		-0.136646	-0.142803	-0.0306939	0.0189707	-0.0020312
		-0.149492	-0.146684	-0.0336928	0.0162406	-0.000718891
		-0.119121	-0.140269	-0.0294542	0.015007	0.0011423
		-0.109873	-0.145434	-0.0242243	0.0125573	-0.00138181
		-0.125534	-0.136969	-0.0276635	0.0136769	-0.00639281
		-0.13968	-0.128028	-0.0247182	0.0203167	-0.000372088
		-0.127236	-0.133168	-0.0278381	0.0217578	0.0071976
		-0.104136	-0.127346	-0.0356025	0.0200363	0.00388916
		-0.120763	-0.129344	-0.0335369	0.0214941	0.0046197
		-0.108281	-0.139147	-0.0358574	0.0248264	0.00733112
		-0.0804944	-0.135454	-0.0408661	0.0233383	0.00515095
		-0.119789	-0.131963	-0.0446185	0.0174517	0.00521743
		-0.140005	-0.137125	-0.047595	0.0159981	0.00819214
		-0.125681	-0.1426	-0.0450419	0.0150793	0.00964336
		-0.125173	-0.144676	-0.0446355	0.0129842	0.00953082
		-0.121811	-0.147892	-0.0427153	0.0159169	0.0151827
		-0.142675	-0.147295	-0.0398575	0.0201568	0.0187883
		-0.129671	-0.142013	-0.0426523	0.0213542	0.0175863
		-0.0884563	-0.145292	-0.04208	0.0208092	0.0208588
		-0.113968	-0.149205	-0.040782	0.0197358	0.0192218
		-0.120239	-0.146576	-0.0412897	0.0189463	0.0173856
		-0.119752	-0.142701	-0.0385289	0.0223295	0.0207498
		-0.150467	-0.13678	-0.0380893	0.0247249	0.0196031
		-0.12192	-0.14221	-0.0390669	0.0214375	0.0169995
		-0.114065	-0.147494	-0.0362658	0.0240417	0.011963
		-0.125416	-0.134997	-0.0342825	0.0248026	0.0105408
		-0.0888371	-0.138601	-0.0358812	0.0188112	0.0169558
		-0.100607	-0.150591	-0.0377633	0.0217928	0.0164653
		-0.123252	-0.14196	-0.0380388	0.023006	0.0109105
		-0.111811	-0.140912	-0.0384794	0.0190911	0.0097446
		-0.126459	-0.147918	-0.0399521	0.0201236	0.0103692
		-0.142403	-0.148918	-0.0385364	0.0211337	0.00948331
		-0.144437	-0.147969	-0.036569	0.0240362	0.00920509
		-0.137145	-0.1352	-0.0419277	0.0228453	0.0118489
		-0.119215	-0.127146	-0.0475617	0.0195903	0.0136497
		-0.103423	-0.129072	-0.0431663	0.0232243	0.014582
		-0.0975725	-0.125625	-0.0390562	0.0216709	0.0185919
		-0.117219	-0.129804	-0.043927	0.0204182	0.0230257
		-0.128739	-0.13538	-0.0461502	0.0245144	0.0285436
		-0.120485	-0.140372	-0.0451717	0.0254408	0.0359724
		-0.131842	-0.151927	-0.0458025	0.0265502	0.0315728
		-0.138393	-0.153344	-0.0410051	0.0252808	0.0218128
		-0.119102	-0.153005	-0.0398053	0.0240167	0.0264141
		-0.103325	-0.15017	-0.0413613	0.0240462	0.0299031
		-0.113267	-0.144863	-0.0367247	0.0215017	0.0260234
		-0.134224	-0.151742	-0.0381793	0.0226964	0.0269978
		-0.130969	-0.14892	-0.0381808	0.0224076	0.0258076
		-0.127608	-0.146088	-0.0350958	0.0214026	0.0245207
		-0.139783	-0.151155	-0.0419874	0.0250683	0.0282331
		-0.112275	-0.146748	-0.0440867	0.0242952	0.0290612
		-0.06544	-0.151017	-0.0398461	0.0236504	0.0295495
		-0.0578434	-0.154122	-0.0389799	0.0258877	0.0351733
		-0.0567917	-0.150832	-0.0377068	0.0248515	0.0364949
		-0.0629135	-0.153581	-0.0383859	0.0272577	0.0313986
		-0.102377	-0.151664	-0.0402125	0.0309513	0.0335371
		-0.122881	-0.149722	-0.0402597	0.0292531	0.0396587
		-0.123421	-0.145148	-0.0395878	0.029764	0.0393346
		-0.119556	-0.14314	-0.0391331	0.031988	0.0327966
		-0.087723	-0.14547	-0.0417854	0.0301092	0.0283368
		-0.0791323	-0.141545	-0.0460549	0.0264586	0.032127
		-0.102556	-0.144407	-0.0474587	0.0225716	0.0301905
		-0.112895	-0.14316	-0.0457581	0.0225697	0.0268136
		-0.122132	-0.137426	-0.0448589	0.0211661	0.0291023
		-0.11941	-0.138331	-0.0462295	0.0155827	0.0229585
		-0.105768	-0.134627	-0.0468607	0.0187527	0.0223055
		-0.104953	-0.13555	-0.0441167	0.0209876	0.0293733
		-0.0957945	-0.136417	-0.0404625	0.0194355	0.0309693
		-0.0868188	-0.130386	-0.0401753	0.0268483	0.0323293
		-0.0918787	-0.129591	-0.0411346	0.0296795	0.0297271
		-0.0924666	-0.133904	-0.0417235	0.0276453	0.0315406
		-0.108293	-0.136701	-0.0399621	0.0293011	0.0368637
		-0.120377	-0.135088	-0.0369418	0.0300309	0.0345757
		-0.104806	-0.13996	-0.0405865	0.0310404	0.0348193
		-0.116185	-0.141471	-0.0432906	0.0265136	0.0323351
		-0.128127	-0.135125	-0.0407063	0.0221153	0.0310158
		-0.106255	-0.1344	-0.0430875	0.0257884	0.0313001
		-0.0895679	-0.121526	-0.0462946	0.0252796	0.0237226
		-0.0876376	-0.110244	-0.0464816	0.0224826	0.0314023
		-0.109601	-0.110577	-0.0472966	0.0237227	0.0405082
		-0.114239	-0.097315	-0.0461627	0.0238634	0.0344495
		-0.0956007	-0.0901624	-0.044417	0.0229676	0.0354457
		-0.102273	-0.0920459	-0.0454143	0.027153	0.0348623
		-0.0915087	-0.0845083	-0.0465074	0.0343993	0.0370659
		-0.0673376	-0.0776478	-0.0469615	0.0327684	0.0431734
		-0.069786	-0.071899	-0.0480146	0.0276936	0.0336856
		-0.0779814	-0.0680882	-0.0491971	0.0291718	0.0335298
		-0.0773104	-0.0635451	-0.0501097	0.0305541	0.0447008
		-0.0824095	-0.0563532	-0.045692	0.0311626	0.0443799
		-0.11216	-0.0635565	-0.040227	0.0340195	0.044454
		-0.12822	-0.0763845	-0.0421596	0.0370355	0.0459599
		-0.0989991	-0.0773383	-0.0426204	0.035295	0.0431625
		-0.0574126	-0.0745133	-0.0419861	0.0290949	0.0402767
		-0.0534868	-0.0707547	-0.0423698	0.0291293	0.0350211
		-0.0735395	-0.0657957	-0.0380947	0.0304423	0.0326973
		-0.0884859	-0.0626947	-0.0377851	0.0259572	0.0345543
		-0.119517	-0.0562971	-0.0388467	0.0279079	0.0340007
		-0.0861416	-0.0529183	-0.0371796	0.0333605	0.0354609
		-0.0395749	-0.0590139	-0.0401325	0.0312705	0.0370451
		-0.101973	-0.0596924	-0.0414893	0.0287903	0.0363684
		-0.0993968	-0.0489091	-0.0410107	0.0301075	0.0399947
		-0.0419182	-0.0397873	-0.046416	0.0321944	0.0423173
		-0.0501326	-0.0357908	-0.0501515	0.0324984	0.0430674
		-0.0372772	-0.0285621	-0.0461311	0.0282566	0.0448666
		-0.0556372	-0.0250098	-0.0460665	0.0269898	0.0452152
		-0.0889691	-0.0278954	-0.0478581	0.0333264	0.0511835
		-0.0596721	-0.0237819	-0.0392695	0.0393068	0.0534775
		-0.0534824	-0.0212838	-0.0344964	0.0408895	0.0500088
		-0.0745054	-0.0217477	-0.0365718	0.0387821	0.049947
		-0.0645912	-0.0167091	-0.0341189	0.0378439	0.04315
		-0.0267058	-0.0176266	-0.0325558	0.0399464	0.0415577
		-0.0216509	-0.0178098	-0.0317561	0.040325	0.0455127
		-0.0301683	-0.0129475	-0.0291536	0.0388799	0.0386993
		-0.0100746	-0.00507968	-0.0272425	0.0356095	0.038681
		-0.0135786	0.007475	-0.0269591	0.0366428	0.0412428
		-0.0131246	0.00941552	-0.0246579	0.042584	0.0401802
		-0.00866386	0.0111249	-0.0210012	0.0406765	0.0495194
		-0.0135583	0.0148181	-0.0234154	0.0389681	0.0571607
		0.00075051	0.0115667	-0.0238727	0.0418709	0.0599606
		-0.00452233	0.0176937	-0.0254354	0.039631	0.0605258
		-0.00787646	0.0171283	-0.0328973	0.0402824	0.055861
		-0.0161782	0.0118852	-0.0297206	0.0408591	0.0564887
		-0.0292096	0.0197867	-0.024619	0.0374867	0.0590556
		-0.00993106	0.017839	-0.0251101	0.0407657	0.0554592
		-0.0239831	0.0141655	-0.0209058	0.0443295	0.049828
		-0.0314784	0.0205929	-0.0194941	0.0440091	0.0492112
		-0.000693612	0.0248127	-0.0196784	0.0411095	0.0535155
		-0.0223943	0.0297696	-0.0150958	0.0375314	0.0545986
		-0.0393487	0.0308166	-0.0128948	0.0397602	0.0580571
		0.00442953	0.0280161	-0.0107446	0.0390576	0.0643197
		0.00897207	0.029428	-0.00632207	0.0369538	0.0612905
		-0.0115116	0.0284588	-0.00553344	0.0401191	0.0579077
		0.00363792	0.0232445	-0.0059641	0.0411945	0.0607397
		-0.0153804	0.0219828	-0.00751536	0.0432615	0.0590699
		-0.0168346	0.0248744	-0.0112942	0.0434391	0.0536426
		0.0245234	0.0302686	-0.0127765	0.0402906	0.0500557
		0.00611551	0.0385565	-0.0152448	0.0419402	0.0521614
		0.00867108	0.0452481	-0.0153926	0.0423052	0.0587213
		0.0449629	0.0528931	-0.00938475	0.0407412	0.0565159
		0.0479463	0.0534864	-0.0093142	0.0408127	0.0524227
		0.0599425	0.0496995	-0.013485	0.0414496	0.0549867
		0.0517701	0.0646484	-0.0118625	0.0429898	0.0531129
		0.0601723	0.0747388	-0.00801276	0.0424285	0.0564504
		0.107813	0.0749369	-0.00229599	0.0422018	0.061372
		0.133345	0.0899438	0.000822505	0.0406172	0.0569697
		0.156961	0.0949767	-0.00540459	0.036494	0.0638349
		0.144967	0.0946814	-0.00570494	0.0382303	0.0726806
		0.130517	0.104091	0.0023668	0.0404703	0.0719181
		0.156743	0.104728	0.00442935	0.037695	0.0747344
		0.157739	0.108799	0.00901945	0.036816	0.0749249
		0.164688	0.114784	0.0165752	0.0417615	0.0752329
		0.17276	0.115314	0.017454	0.048709	0.0756714
		0.193923	0.13128	0.0229226	0.0500175	0.0714477
		0.230775	0.149917	0.0305787	0.0509928	0.0737211
		0.205781	0.148024	0.0267668	0.0554882	0.0766654
		0.217097	0.143397	0.0235416	0.0556029	0.0746319
		0.240841	0.15295	0.028481	0.0552316	0.0684484
		0.216794	0.152623	0.029316	0.0577227	0.0600669
		0.250924	0.141953	0.0249508	0.0608579	0.0579669
		0.269618	0.156572	0.0214667	0.0643077	0.0551015
		0.271068	0.178399	0.0222367	0.06449	0.0517553
		0.287897	0.185575	0.0254001	0.0648821	0.055597
		0.271203	0.193685	0.0258189	0.0666718	0.0573183
		0.29734	0.196289	0.029383	0.0654193	0.0538453
		0.301908	0.203017	0.0324549	0.0642139	0.0544647
		0.276511	0.218019	0.0314102	0.0639892	0.0595064
		0.311067	0.216161	0.0377044	0.0625103	0.0617271
		0.331379	0.218748	0.0423779	0.0641288	0.0656759
		0.356681	0.236378	0.0428714	0.0699495	0.0704204
		0.393067	0.245277	0.048488	0.0714729	0.0701418
		0.394762	0.253207	0.0496669	0.0697092	0.073216
		0.401201	0.264691	0.0503818	0.0705103	0.0746956
		0.420775	0.26939	0.0527536	0.0718295	0.0719912
		0.438593	0.266943	0.053096	0.0736859	0.0746435
		0.409528	0.269884	0.0581377	0.0724062	0.0767701
		0.400658	0.279942	0.0572372	0.0693511	0.0799654
		0.463013	0.285127	0.0561935	0.0677697	0.0860777
		0.471332	0.294651	0.0625854	0.0650008	0.0873984
		0.462603	0.302705	0.0637298	0.0698561	0.0910368
		0.485359	0.306832	0.0682724	0.0756573	0.0963576
		0.483449	0.318608	0.0725268	0.0736386	0.0975553
		0.508998	0.322546	0.0749714	0.0773513	0.10262
		0.542722	0.331505	0.0841133	0.0834713	0.107596
		0.534285	0.346216	0.0865449	0.0864892	0.106548
		0.534514	0.349985	0.093611	0.0911825	0.104504
		0.561228	0.359784	0.102851	0.0958192	0.10356
		0.592156	0.363096	0.0976805	0.0981407	0.107994
		0.615823	0.367171	0.100302	0.0983778	0.113181
		0.612295	0.386002	0.105485	0.0996361	0.114841
		0.586772	0.389373	0.10461	0.096583	0.120991
		0.604502	0.388489	0.11084	0.0937977	0.124003
		0.640837	0.398582	0.11217	0.0990772	0.121978
		0.636812	0.408281	0.113915	0.098511	0.125229
		0.652159	0.415165	0.121021	0.0961595	0.127758
		0.664293	0.420747	0.117437	0.10079	0.130416
		0.643356	0.431346	0.116032	0.104593	0.137272
		0.654935	0.434021	0.124946	0.107011	0.140239
		0.65086	0.433661	0.130584	0.108009	0.140925
		0.632698	0.444353	0.130301	0.109746	0.147118
		0.665153	0.441169	0.129698	0.111896	0.151732
		0.676111	0.433945	0.132479	0.11199	0.145191
		0.66856	0.442337	0.136107	0.111112	0.142415
		0.689033	0.445881	0.140014	0.108048	0.150625
		0.685053	0.444803	0.14018	0.107388	0.153548
		0.677085	0.446571	0.134936	0.10863	0.151573
		0.680012	0.448677	0.136018	0.110342	0.150567
		0.661582	0.45354	0.13852	0.114234	0.15262
		0.653056	0.457084	0.134702	0.116652	0.157856
		0.637573	0.456622	0.131923	0.118233	0.155919
		0.624624	0.453958	0.131086	0.118253	0.154806
		0.665127	0.453906	0.133138	0.121515	0.161722
		0.687783	0.45796	0.136863	0.126007	0.16331
		0.676469	0.458323	0.140291	0.123099	0.164935
		0.671028	0.451093	0.145303	0.123572	0.170639
		0.652526	0.444125	0.146559	0.123099	0.169332
		0.667031	0.445224	0.144098	0.118494	0.172428
		0.677288	0.444555	0.142376	0.120615	0.179981
		0.62927	0.436167	0.1423	0.120057	0.174729
		0.635112	0.433105	0.143885	0.122308	0.173524
		0.65264	0.438425	0.143127	0.130218	0.180171
		0.622307	0.440258	0.141619	0.130111	0.178074
		0.652512	0.435885	0.142399	0.132811	0.18072
		0.656141	0.432317	0.141911	0.138532	0.188026
		0.594761	0.426317	0.139674	0.136507	0.186718
		0.592934	0.418589	0.136689	0.134369	0.183427
		0.590477	0.414579	0.134779	0.134145	0.18244
		0.570804	0.408109	0.134958	0.133963	0.184817
		0.556666	0.404177	0.137528	0.139934	0.191622
		0.523047	0.409083	0.148044	0.150311	0.204674
		0.526528	0.41887	0.160717	0.15787	0.221945
		0.521696	0.421671	0.163631	0.168111	0.232776
		0.512578	0.40575	0.159883	0.175182	0.233113
		0.522777	0.388722	0.151182	0.162933	0.225916
		0.484254	0.377075	0.133191	0.14462	0.215017
		0.497255	0.363302	0.115061	0.132546	0.201268
		0.544522	0.353137	0.11077	0.121049	0.189805
		0.518917	0.34632	0.111041	0.115528	0.184401
		0.500739	0.353045	0.113239	0.124806	0.184482
		0.504584	0.359229	0.140899	0.147625	0.20186
		0.506293	0.354611	0.180127	0.17744	0.227153
		0.501153	0.37374	0.211391	0.215796	0.245535
		0.489732	0.399455	0.251338	0.257928	0.270154
		0.505484	0.408283	0.285946	0.290866	0.294161
		0.517373	0.419621	0.30851	0.320254	0.307473
		0.511346	0.427768	0.334208	0.345337	0.315697
		0.490082	0.42936	0.339082	0.355753	0.316651
		0.478289	0.421581	0.324846	0.354571	0.311477
		0.520471	0.398564	0.312898	0.342379	0.299114
		0.52249	0.381533	0.285429	0.317671	0.280295
		0.45896	0.367891	0.246215	0.282622	0.258756
		0.45493	0.343689	0.210325	0.240572	0.234227
		0.461222	0.325485	0.166408	0.195303	0.204822
		0.402776	0.310292	0.118779	0.150039	0.171628
		0.39244	0.282663	0.0738191	0.104056	0.145866
		0.408956	0.254542	0.0225506	0.0502557	0.114263
		0.371773	0.229013	-0.0300398	-0.00702033	0.0705773
		0.360136	0.201346	-0.0771912	-0.0628872	0.0380104
		0.33734	0.178064	-0.122219	-0.120033	0.00138872
		0.281775	0.161618	-0.162373	-0.168811	-0.0444549
		0.287467	0.151097	-0.193218	-0.205791	-0.0802179
		0.287062	0.13423	-0.212396	-0.234343	-0.112553
		0.245639	0.117354	-0.215227	-0.248548	-0.129469
		0.247633	0.118003	-0.203644	-0.245859	-0.126264
		0.284059	0.118626	-0.184075	-0.227396	-0.119773
		0.288305	0.124136	-0.156643	-0.19842	-0.104691
		0.266374	0.139882	-0.124084	-0.166298	-0.0812614
		0.267636	0.147041	-0.0906781	-0.130201	-0.0530188
		0.259001	0.165626	-0.0528803	-0.0906537	-0.0224181
		0.249573	0.186358	-0.0160229	-0.0518315	0.00333449
		0.295027	0.189727	0.0111399	-0.0141417	0.031238
		0.314026	0.201542	0.0349018	0.0189941	0.0585738
		0.283394	0.210792	0.057808	0.0478865	0.0794249
		0.297061	0.214052	0.0753578	0.0754576	0.100733
		0.324845	0.226409	0.0902046	0.0951486	0.120887
		0.310605	0.227744	0.105544	0.110987	0.13942
		0.308117	0.228845	0.120104	0.125527	0.154048
		0.312476	0.23849	0.131171	0.130939	0.156595
		0.301271	0.232162	0.137369	0.136909	0.157512
		0.310107	0.225953	0.142139	0.142976	0.16843
		0.307424	0.231787	0.149652	0.142035	0.176497
		0.305235	0.228441	0.156631	0.142112	0.1745
		0.31712	0.222736	0.161256	0.139753	0.171743
		0.287309	0.222445	0.163518	0.135825	0.162818
		0.270661	0.224353	0.159843	0.132674	0.150346
		0.277478	0.231698	0.159722	0.126536	0.14588
		0.265814	0.230336	0.167218	0.121652	0.134275
		0.278199	0.225939	0.170264	0.112795	0.120672
		0.267895	0.23252	0.17282	0.105786	0.117181
		0.228218	0.235214	0.179887	0.105272	0.106759
		0.238104	0.233562	0.185988	0.101357	0.0992939
		0.230522	0.234464	0.196841	0.107116	0.101042
		0.197026	0.239139	0.213807	0.11788	0.100566
		0.22084	0.242287	0.225185	0.119806	0.108372
		0.240375	0.23823	0.234811	0.131382	0.118453
		0.219357	0.240855	0.251101	0.150117	0.127841
		0.200475	0.242831	0.263287	0.164441	0.145199
		0.200092	0.236411	0.277751	0.184499	0.160097
		0.209468	0.238833	0.300439	0.206643	0.175438
		0.186866	0.247043	0.31007	0.224249	0.193161
		0.189445	0.250369	0.316205	0.243462	0.207682
		0.239793	0.245676	0.328539	0.261525	0.226233
		0.247141	0.240629	0.331545	0.275691	0.245222
		0.236173	0.245182	0.335207	0.291721	0.258414
		0.227486	0.24854	0.341174	0.305557	0.269884
		0.2278	0.247726	0.340479	0.312895	0.280479
		0.246994	0.246114	0.340974	0.321923	0.284538
		0.225485	0.238474	0.342888	0.333701	0.283759
		0.220874	0.23248	0.344471	0.338429	0.286317
		0.24089	0.232923	0.345812	0.339127	0.286075
		0.22918	0.232068	0.344708	0.344284	0.280977
		0.238247	0.228851	0.340231	0.346618	0.280064
		0.244918	0.226806	0.335917	0.345441	0.283004
		0.244952	0.22464	0.336214	0.345625	0.283874
		0.236031	0.21658	0.333627	0.341255	0.279328
		0.178142	0.20712	0.328836	0.336559	0.277714
		0.157697	0.206176	0.328507	0.334097	0.278834
		0.169574	0.206913	0.327198	0.330321	0.271168
		0.173369	0.203766	0.32281	0.32926	0.262682
		0.200987	0.204552	0.317634	0.325924	0.26053
		0.199283	0.20434	0.314803	0.317995	0.260351
		0.188659	0.194039	0.307619	0.311984	0.258059
		0.20981	0.182127	0.292796	0.309935	0.255781
		0.200407	0.170233	0.287028	0.309137	0.258256
		0.153284	0.161649	0.281058	0.303631	0.254914
		0.125908	0.165069	0.265492	0.298303	0.248068
		0.157043	0.157129	0.260216	0.293907	0.245964
		0.190812	0.143229	0.25325	0.283066	0.237328
		0.17142	0.152434	0.237965	0.27285	0.224975
		0.140491	0.157592	0.234182	0.263246	0.216111
		0.133832	0.149327	0.229705	0.249283	0.208634
		0.14998	0.145745	0.218473	0.238466	0.201775
		0.134838	0.145031	0.210383	0.229853	0.19491
		0.105627	0.147253	0.201423	0.215081	0.188797
		0.124835	0.138435	0.192988	0.199077	0.179056
		0.119037	0.130057	0.186132	0.189388	0.170001
		0.112961	0.139592	0.178728	0.179166	0.16379
		0.128376	0.135497	0.168864	0.166866	0.152731
		0.0938591	0.120462	0.160809	0.156551	0.144945
		0.108217	0.120807	0.159064	0.144351	0.138762
		0.133026	0.120997	0.151132	0.131961	0.127221
		0.101431	0.105871	0.142123	0.120003	0.116563
		0.113583	0.0898374	0.137635	0.107948	0.103494
		0.0958148	0.0839036	0.12309	0.0982082	0.0941063
		0.0750714	0.0793492	0.112043	0.0877504	0.0915539
		0.114118	0.0770102	0.112946	0.0768086	0.0827801
		0.0935672	0.0762582	0.107832	0.0678901	0.0741332
		0.0569308	0.0746204	0.0981455	0.0618601	0.067877
		0.0358727	0.0779641	0.0924323	0.0557163	0.0585905
		0.0133373	0.0793267	0.089698	0.0476931	0.0527792
		0.0346887	0.0783422	0.0856454	0.0427281	0.0458002
		0.0479788	0.0701545	0.0787378	0.0377593	0.035528
		0.0490185	0.0619724	0.0743098	0.0281991	0.0284642
		0.0445223	0.0707721	0.0701604	0.0181992	0.0259995
		0.0187977	0.0699795	0.0647403	0.0119728	0.0262639
		0.0175862	0.0638068	0.0605095	0.00861149	0.0216546
		0.0327506	0.0655069	0.0526329	0.00681159	0.0148506
		0.0532667	0.0565269	0.0469264	0.00306619	0.0124057
		0.0499335	0.0561813	0.0470002	-0.00753399	0.0111399
		0.00581508	0.0576632	0.0443406	-0.0138873	0.00838547
		0.00276415	0.050656	0.0416741	-0.0150853	0.00319182
		0.0195724	0.052542	0.0400711	-0.022037	0.000976371
		0.00621701	0.0433704	0.0391547	-0.0254291	0.000826554
		0.0100157	0.0385882	0.0400343	-0.0265289	-0.00322784
		-0.00462753	0.0461926	0.0365633	-0.0300069	-0.00568372
		-0.0538902	0.0379307	0.0339583	-0.0297218	-0.00723446
		-0.077895	0.0349733	0.0339038	-0.0303509	-0.0111216
		-0.0858841	0.032625	0.0313576	-0.0316747	-0.0146371
		-0.0720337	0.0240085	0.031813	-0.0326357	-0.0170379
		-0.0508506	0.0306876	0.0325544	-0.0353997	-0.0178956
		-0.0512187	0.0295199	0.032227	-0.0366283	-0.0199084
		-0.0324888	0.0223887	0.0359868	-0.0340914	-0.0205105
		-0.0216095	0.0254695	0.0375079	-0.03166	-0.0190449
		-0.0258847	0.0196826	0.034015	-0.0337627	-0.0214486
		-0.0200963	0.00740513	0.0319995	-0.0322393	-0.0213547
		-0.0308943	0.00241453	0.0322798	-0.0296708	-0.0196667
		-0.0283406	0.00513471	0.0329136	-0.0316011	-0.0228179
		-0.0359035	0.0077262	0.03377	-0.0293109	-0.023363
		-0.0629905	0.0112386	0.0319818	-0.0301342	-0.0227441
		-0.0504419	0.0184153	0.0314991	-0.0345695	-0.0228857
		-0.0609345	0.0206901	0.0333791	-0.034976	-0.0210077
		-0.0913087	0.0225497	0.0289286	-0.0362864	-0.0220056
		-0.0628195	0.0184411	0.0269788	-0.03446	-0.0230272
		-0.0286317	0.00681414	0.0304234	-0.0339767	-0.0227215
		-0.0404351	0.00221265	0.0281667	-0.0375696	-0.0238291
		-0.0504994	-0.00117802	0.0270935	-0.0347081	-0.0240405
		-0.0396742	-0.00115499	0.0285284	-0.0337957	-0.0230415
		-0.0613915	-0.00107767	0.0258736	-0.0366081	-0.0216418
		-0.0681133	-0.00835095	0.0195603	-0.0360142	-0.0256033
		-0.05443	-0.01123	0.0150156	-0.03805	-0.0299221
		-0.100611	-0.0117638	0.0180945	-0.0372706	-0.0269037
		-0.0841475	-0.0048014	0.0174035	-0.034279	-0.0292857
		-0.039778	5.42354e-05	0.014322	-0.0381993	-0.0366973
		-0.0966322	-0.0106368	0.0171412	-0.0383199	-0.0386557
		-0.0918431	-0.00532978	0.0145157	-0.0371341	-0.0369845
		-0.0549249	0.00340208	0.0109256	-0.0422648	-0.0362557
		-0.0882559	-0.0117672	0.00635826	-0.0421645	-0.0395192
		-0.101527	-0.0169146	-0.00156119	-0.0413169	-0.0401744
		-0.112036	-0.00984683	-0.00116021	-0.0446975	-0.0391866
		-0.109954	-0.0130526	-0.00427309	-0.0453142	-0.0403599
		-0.0981031	-0.0134246	-0.00985944	-0.0484873	-0.0405345
		-0.110207	-0.011375	-0.00842939	-0.0532745	-0.0459592
		-0.0828083	-0.01502	-0.010959	-0.0535405	-0.0474849
		-0.0628527	-0.0140571	-0.0112366	-0.0540092	-0.0435254
		-0.0807669	-0.0121985	-0.00938133	-0.0579013	-0.0484262
		-0.084608	-0.0150441	-0.0101515	-0.0601255	-0.0517755
		-0.102775	-0.0197923	-0.00685657	-0.0599931	-0.0499087
		-0.125947	-0.0292057	-0.00693723	-0.0645796	-0.0477238
		-0.123344	-0.0316884	-0.0103358	-0.0654785	-0.0486698
		-0.122062	-0.0264977	-0.013097	-0.0602303	-0.0527218
		-0.116086	-0.0335571	-0.0174821	-0.060547	-0.0510903
		-0.0975775	-0.0364808	-0.0202685	-0.0583868	-0.0571902
		-0.0834495	-0.0244104	-0.0209564	-0.0567228	-0.0638509
		-0.0660796	-0.0280393	-0.0204619	-0.061441	-0.0591706
		-0.0797059	-0.0425029	-0.0215775	-0.0606763	-0.063728
		-0.114774	-0.04529	-0.0221723	-0.0605079	-0.0649978
		-0.10974	-0.0432049	-0.0230301	-0.0616481	-0.056929
		-0.109514	-0.0428441	-0.0237956	-0.0603568	-0.0550737
		-0.110818	-0.0470908	-0.0193549	-0.0623184	-0.0545534
		-0.105569	-0.0486643	-0.0247174	-0.0609609	-0.0569661
		-0.122749	-0.049756	-0.0303651	-0.0590043	-0.0567367
		-0.0859657	-0.058759	-0.0244577	-0.0602138	-0.0527875
		-0.0595449	-0.0573157	-0.029794	-0.058356	-0.0538343
		-0.102435	-0.0538231	-0.03153	-0.0570858	-0.0569683
		-0.114456	-0.0641377	-0.0250514	-0.0589252	-0.0644825
		-0.134175	-0.0688051	-0.0310118	-0.0614472	-0.0688012
		-0.156089	-0.0653256	-0.0323222	-0.0647925	-0.067325
		-0.136765	-0.0677024	-0.0293411	-0.0690338	-0.0684797
		-0.159051	-0.0734295	-0.0307333	-0.0712022	-0.0695864
		-0.172627	-0.0685608	-0.0309772	-0.0720895	-0.0723307
		-0.131007	-0.0608752	-0.0337163	-0.0721052	-0.0716522
		-0.136894	-0.0635109	-0.0314061	-0.0703064	-0.0718953
		-0.173636	-0.0648584	-0.029761	-0.0742114	-0.0805862
		-0.160611	-0.0644143	-0.0365141	-0.0774729	-0.0791909
		-0.129169	-0.0642651	-0.0388737	-0.0747283	-0.0754907
		-0.114447	-0.0638237	-0.0384935	-0.0755151	-0.0791738
		-0.124011	-0.069789	-0.0390794	-0.0743604	-0.0781192
		-0.139411	-0.0727086	-0.0389626	-0.0732968	-0.0827059
		-0.127555	-0.0715809	-0.0389222	-0.0774328	-0.0843996
		-0.141095	-0.0755359	-0.0369249	-0.0786218	-0.077796
		-0.159862	-0.0852194	-0.0382618	-0.0806773	-0.0830156
		-0.139648	-0.0949731	-0.0427135	-0.0829903	-0.0845524
		-0.146061	-0.0969106	-0.0428499	-0.0834206	-0.0822037
		-0.144068	-0.100935	-0.0439175	-0.0871369	-0.091887
		-0.145948	-0.102616	-0.0480693	-0.0889175	-0.0925984
		-0.188457	-0.0923962	-0.0487575	-0.0889808	-0.0868208
		-0.179066	-0.090713	-0.0515567	-0.0922432	-0.0928105
		-0.165579	-0.0928356	-0.0570842	-0.0963937	-0.10246
		-0.203298	-0.0913076	-0.0566379	-0.0998845	-0.108622
		-0.232774	-0.0950018	-0.0570614	-0.102472	-0.111405
		-0.227399	-0.0898888	-0.0595147	-0.104684	-0.115238
		-0.220636	-0.090248	-0.0581822	-0.105883	-0.120118
		-0.255874	-0.106109	-0.0577654	-0.10554	-0.120913
		-0.234225	-0.103888	-0.057322	-0.107425	-0.121299
		-0.157995	-0.0934835	-0.0582103	-0.112057	-0.122304
		-0.161699	-0.0978967	-0.061578	-0.114802	-0.120784
		-0.180445	-0.100859	-0.0642834	-0.117095	-0.121205
		-0.175633	-0.10081	-0.0689869	-0.119214	-0.126102
		-0.186356	-0.103424	-0.0704228	-0.116866	-0.125808
		-0.179213	-0.104871	-0.0691188	-0.116257	-0.122041
		-0.182302	-0.108469	-0.0709224	-0.119159	-0.124166
		-0.20733	-0.10953	-0.0703358	-0.120551	-0.123959
		-0.208515	-0.106351	-0.0670475	-0.121734	-0.124083
		-0.197397	-0.107111	-0.0660656	-0.1198	-0.126934
		-0.206971	-0.114347	-0.0685754	-0.118152	-0.125427
		-0.212496	-0.12145	-0.0689307	-0.122253	-0.127365
		-0.197203	-0.119231	-0.067479	-0.127387	-0.126762
		-0.215488	-0.124245	-0.0712115	-0.132459	-0.12569
		-0.235679	-0.137041	-0.0763921	-0.135147	-0.132856
		-0.203323	-0.131983	-0.0789043	-0.136482	-0.135583
		-0.191535	-0.125038	-0.0780301	-0.14103	-0.141693
		-0.221173	-0.123898	-0.0806366	-0.143674	-0.148103
		-0.240351	-0.122159	-0.0853358	-0.141859	-0.142333
		-0.225078	-0.129667	-0.0828056	-0.139517	-0.1408
		-0.206055	-0.12762	-0.0860662	-0.139318	-0.143141
		-0.21904	-0.1238	-0.0896563	-0.137211	-0.145182
		-0.204341	-0.137666	-0.0891382	-0.131702	-0.149056
		-0.185992	-0.141196	-0.099591	-0.13039	-0.146406
		-0.223447	-0.132797	-0.0990458	-0.131053	-0.146253
		-0.22805	-0.127673	-0.0901764	-0.130228	-0.15241
		-0.205405	-0.126021	-0.0976204	-0.133624	-0.149891
		-0.223298	-0.130934	-0.10194	-0.139924	-0.144791
		-0.226203	-0.132015	-0.0980208	-0.143863	-0.147486
		-0.20616	-0.132502	-0.0972309	-0.146296	-0.146542
		-0.216389	-0.137384	-0.097594	-0.149745	-0.144594
		-0.214507	-0.138526	-0.0974524	-0.151307	-0.148727
		-0.185782	-0.145844	-0.0937334	-0.151707	-0.148359
		-0.198912	-0.151762	-0.091855	-0.155444	-0.15049
		-0.215782	-0.148847	-0.0953688	-0.157987	-0.155849
		-0.201772	-0.149849	-0.0982957	-0.157374	-0.153153
		-0.195717	-0.149892	-0.0976199	-0.157232	-0.155964
		-0.206764	-0.152196	-0.0944466	-0.157952	-0.161224
		-0.247944	-0.160306	-0.09431	-0.157366	-0.158517
		-0.26516	-0.165415	-0.0952661	-0.153702	-0.158762
		-0.251093	-0.167869	-0.0946505	-0.150168	-0.157798
		-0.249685	-0.168499	-0.0966083	-0.148395	-0.156532
		-0.224853	-0.170463	-0.100812	-0.149659	-0.160693
		-0.21302	-0.175071	-0.10737	-0.14998	-0.16181
		-0.22199	-0.18045	-0.111036	-0.143682	-0.163561
		-0.226725	-0.177755	-0.11167	-0.141655	-0.164691
		-0.243737	-0.167162	-0.11626	-0.141515	-0.1647
		-0.234255	-0.168154	-0.115586	-0.138405	-0.168828
		-0.224156	-0.173467	-0.113332	-0.144576	-0.166787
		-0.236034	-0.173912	-0.116517	-0.147636	-0.16361
		-0.245197	-0.174056	-0.111023	-0.146199	-0.165294
		-0.24526	-0.166103	-0.104342	-0.155791	-0.167056
		-0.221457	-0.163513	-0.104407	-0.159237	-0.171731
		-0.212192	-0.173938	-0.102142	-0.156686	-0.170664
		-0.228285	-0.176645	-0.102688	-0.163347	-0.167579
		-0.242983	-0.17297	-0.100162	-0.168212	-0.170764
		-0.239516	-0.174975	-0.0922339	-0.169833	-0.169701
		-0.236412	-0.176372	-0.0963201	-0.171381	-0.16937
		-0.259943	-0.176654	-0.102551	-0.172254	-0.172491
		-0.248886	-0.181179	-0.100901	-0.174709	-0.174029
		-0.239929	-0.182475	-0.10425	-0.169761	-0.174909
		-0.259786	-0.18438	-0.106151	-0.163822	-0.168871
		-0.235381	-0.188968	-0.102641	-0.164538	-0.166682
		-0.221476	-0.184247	-0.107668	-0.162335	-0.173745
		-0.215657	-0.184267	-0.114235	-0.1625	-0.173134
		-0.197518	-0.194291	-0.113906	-0.162583	-0.172026
		-0.210515	-0.196053	-0.117252	-0.157705	-0.176073
		-0.19881	-0.193991	-0.118963	-0.160129	-0.176868
		-0.181987	-0.194503	-0.11346	-0.163489	-0.178686
		-0.206296	-0.191023	-0.116705	-0.161093	-0.177766
		-0.229434	-0.182811	-0.122006	-0.162427	-0.175647
		-0.242731	-0.179747	-0.11791	-0.16517	-0.175606
		-0.245458	-0.180801	-0.119604	-0.16409	-0.170645
		-0.238799	-0.174065	-0.122044	-0.16411	-0.173625
		-0.234848	-0.174362	-0.119095	-0.166554	-0.17591
		-0.239585	-0.186115	-0.120992	-0.168481	-0.163096
		-0.240759	-0.190487	-0.118188	-0.170121	-0.165048
		-0.21765	-0.188652	-0.113906	-0.169636	-0.176543
		-0.203036	-0.183201	-0.116802	-0.168721	-0.17228
		-0.214504	-0.184767	-0.116931	-0.168762	-0.169313
		-0.220149	-0.194274	-0.116283	-0.166283	-0.169778
		-0.203697	-0.188061	-0.11802	-0.164197	-0.164699
		-0.181198	-0.183594	-0.123777	-0.161567	-0.163372
		-0.201199	-0.195008	-0.129568	-0.161273	-0.164741
		-0.234768	-0.199215	-0.126554	-0.167452	-0.165254
		-0.21761	-0.197381	-0.126859	-0.168638	-0.167761
		-0.204034	-0.19427	-0.132593	-0.16651	-0.168574
		-0.204256	-0.194077	-0.134976	-0.168393	-0.168811
		-0.183911	-0.199499	-0.135132	-0.168681	-0.174517
		-0.191805	-0.197145	-0.13211	-0.168135	-0.179885
		-0.20372	-0.196963	-0.133186	-0.168998	-0.180304
		-0.191889	-0.194921	-0.138286	-0.168104	-0.181665
		-0.207398	-0.183139	-0.137209	-0.165573	-0.184473
		-0.22705	-0.187577	-0.133325	-0.165754	-0.185726
		-0.228776	-0.194753	-0.133688	-0.165175	-0.1853
		-0.22714	-0.187928	-0.137746	-0.162681	-0.179625
		-0.212013	-0.18881	-0.135379	-0.165409	-0.172287
		-0.205401	-0.200014	-0.130136	-0.16672	-0.172325
		-0.221037	-0.206216	-0.131447	-0.167141	-0.174117
		-0.245304	-0.197973	-0.128323	-0.171412	-0.176305
		-0.239476	-0.189749	-0.124216	-0.170953	-0.180785
		-0.193594	-0.194067	-0.125632	-0.171813	-0.180682
		-0.199237	-0.203969	-0.124048	-0.17529	-0.182856
		-0.238896	-0.212245	-0.125006	-0.175576	-0.185149
		-0.237469	-0.210283	-0.129599	-0.1776	-0.184324
		-0.231656	-0.210091	-0.131281	-0.176303	-0.191527
		-0.208045	-0.215585	-0.132118	-0.173014	-0.194208
		-0.183253	-0.212174	-0.135281	-0.174881	-0.190217
		-0.173011	-0.203944	-0.137806	-0.17825	-0.192721
		-0.15448	-0.197168	-0.135969	-0.181731	-0.194839
		-0.212129	-0.197606	-0.139076	-0.181816	-0.193767
		-0.252848	-0.197458	-0.141711	-0.179985	-0.194517
		-0.20525	-0.193818	-0.134328	-0.183657	-0.200182
		-0.239992	-0.195775	-0.133504	-0.187028	-0.202072
		-0.275341	-0.193371	-0.13809	-0.185082	-0.196856
		-0.232049	-0.194886	-0.136945	-0.186055	-0.195146
		-0.243265	-0.198028	-0.136651	-0.191212	-0.190513
		-0.252717	-0.192714	-0.138568	-0.190385	-0.18676
		-0.230781	-0.194752	-0.138943	-0.186972	-0.188131
		-0.238658	-0.191063	-0.137511	-0.189818	-0.179243
		-0.244391	-0.187556	-0.137005	-0.191253	-0.174622
		-0.264746	-0.200456	-0.136593	-0.189401	-0.183827
		-0.277066	-0.204492	-0.137238	-0.189905	-0.184359
		-0.248735	-0.205975	-0.143072	-0.191074	-0.182233
		-0.239219	-0.209582	-0.1455	-0.193023	-0.192641
		-0.23247	-0.204752	-0.141763	-0.191493	-0.197212
		-0.212732	-0.212044	-0.141792	-0.1863	-0.193485
		-0.21802	-0.220087	-0.143772	-0.183829	-0.199613
		-0.24014	-0.216032	-0.139602	-0.182629	-0.203865
		-0.26572	-0.217515	-0.133216	-0.185545	-0.201959
		-0.268149	-0.216628	-0.134612	-0.186474	-0.209175
		-0.249316	-0.214374	-0.141729	-0.180649	-0.215466
		-0.264492	-0.214549	-0.143292	-0.181519	-0.216325
		-0.285719	-0.207221	-0.137856	-0.18288	-0.218468
		-0.261613	-0.206364	-0.135845	-0.18036	-0.212426
		-0.254675	-0.210125	-0.139431	-0.184791	-0.204492
		-0.283005	-0.203344	-0.14075	-0.189007	-0.206349
		-0.278596	-0.195833	-0.142959	-0.187385	-0.208098
		-0.270594	-0.197401	-0.147392	-0.185331	-0.208098
		-0.26128	-0.201217	-0.146428	-0.18754	-0.20678
		-0.215395	-0.197358	-0.147672	-0.191288	-0.201271
		-0.217724	-0.195385	-0.154283	-0.189249	-0.200873
		-0.260012	-0.198626	-0.156493	-0.185629	-0.197942
		-0.26724	-0.194796	-0.158591	-0.183655	-0.190044
		-0.264867	-0.193361	-0.160061	-0.179273	-0.192225
		-0.262132	-0.199322	-0.154149	-0.175764	-0.190676
		-0.261789	-0.200669	-0.149638	-0.17812	-0.183424
		-0.25341	-0.197141	-0.151192	-0.18151	-0.185283
		-0.23346	-0.192541	-0.150609	-0.18346	-0.185165
		-0.243648	-0.186188	-0.143564	-0.187696	-0.185834
		-0.264998	-0.179332	-0.141614	-0.190147	-0.192459
		-0.276368	-0.179973	-0.147118	-0.191668	-0.19202
		-0.285815	-0.188869	-0.147264	-0.193298	-0.191429
		-0.290977	-0.191196	-0.148648	-0.189957	-0.196217
		-0.290122	-0.185712	-0.148837	-0.187882	-0.19548
		-0.26974	-0.184653	-0.141636	-0.187338	-0.194768
		-0.258772	-0.184514	-0.14183	-0.186331	-0.201682
		-0.271468	-0.184865	-0.143255	-0.1863	-0.20359
		-0.262941	-0.188311	-0.144922	-0.182962	-0.198974
		-0.242942	-0.180054	-0.151713	-0.183803	-0.200816
		-0.258641	-0.172192	-0.150139	-0.18596	-0.203712
		-0.272445	-0.180319	-0.150085	-0.181577	-0.199013
		-0.242008	-0.183115	-0.155297	-0.182282	-0.194107
		-0.243818	-0.182108	-0.154099	-0.1857	-0.195987
		-0.260783	-0.18527	-0.152544	-0.185521	-0.199005
		-0.232597	-0.184713	-0.152759	-0.185838	-0.195633
		-0.242179	-0.183072	-0.152856	-0.186272	-0.190757
		-0.257132	-0.179892	-0.151396	-0.187388	-0.187105
		-0.256991	-0.182855	-0.148112	-0.184446	-0.185112
		-0.295667	-0.185082	-0.145357	-0.178883	-0.186373
		-0.281046	-0.179289	-0.141305	-0.178089	-0.182176
		-0.248219	-0.180449	-0.141774	-0.176097	-0.178693
		-0.259424	-0.173798	-0.146995	-0.174982	-0.181188
		-0.249304	-0.17188	-0.146258	-0.178049	-0.178194
		-0.239301	-0.186372	-0.14362	-0.175916	-0.177375
		-0.23262	-0.178857	-0.144576	-0.175254	-0.180568
		-0.231229	-0.178003	-0.144109	-0.181309	-0.182761
		-0.224065	-0.193344	-0.145001	-0.180343	-0.184893
		-0.189549	-0.179368	-0.146523	-0.176699	-0.177702
		-0.207579	-0.169417	-0.143524	-0.178663	-0.176573
		-0.22601	-0.169201	-0.14094	-0.177708	-0.184297
		-0.19989	-0.156061	-0.141716	-0.175765	-0.178681
		-0.186625	-0.162615	-0.146353	-0.173334	-0.176457
		-0.147738	-0.165658	-0.147488	-0.169785	-0.18014
		-0.158939	-0.153621	-0.144494	-0.171834	-0.175808
		-0.217679	-0.164548	-0.147804	-0.170642	-0.177333
		-0.199203	-0.172126	-0.148122	-0.167125	-0.179087
		-0.213964	-0.168555	-0.146083	-0.168921	-0.174895
		-0.248055	-0.171833	-0.145171	-0.167863	-0.177596
		-0.209426	-0.170343	-0.140205	-0.16623	-0.18243
		-0.199054	-0.171128	-0.139956	-0.165823	-0.176915
		-0.18198	-0.164941	-0.134864	-0.163454	-0.167635
		-0.160524	-0.155303	-0.130008	-0.16371	-0.172085
		-0.207037	-0.161471	-0.136738	-0.16597	-0.174716
		-0.211177	-0.162126	-0.135521	-0.165287	-0.163275
		-0.16372	-0.160873	-0.136968	-0.161914	-0.164236
		-0.157551	-0.160415	-0.143804	-0.162444	-0.170974
		-0.18611	-0.155236	-0.137391	-0.162797	-0.169058
		-0.198737	-0.164646	-0.133258	-0.159823	-0.172085
		-0.180668	-0.167586	-0.134279	-0.160651	-0.175377
		-0.175129	-0.158813	-0.130585	-0.15942	-0.175331
		-0.173029	-0.161701	-0.1293	-0.158177	-0.175869
		-0.166463	-0.1644	-0.128884	-0.159151	-0.175349
		-0.197189	-0.162306	-0.12574	-0.153482	-0.172504
		-0.199616	-0.15774	-0.125129	-0.150057	-0.168872
		-0.146406	-0.155633	-0.126518	-0.151811	-0.174101
		-0.154796	-0.161294	-0.127861	-0.152641	-0.177654
		-0.198106	-0.159914	-0.129931	-0.149642	-0.169122
		-0.18998	-0.153564	-0.127571	-0.143027	-0.163365
		-0.192808	-0.154335	-0.124705	-0.145951	-0.159927
		-0.197306	-0.15593	-0.125497	-0.149887	-0.154804
		-0.182956	-0.150102	-0.121918	-0.144193	-0.154448
		-0.18939	-0.14695	-0.118534	-0.145515	-0.151622
		-0.186189	-0.154907	-0.117602	-0.149355	-0.143689
		-0.188175	-0.15882	-0.117419	-0.146312	-0.143494
		-0.186305	-0.154946	-0.121172	-0.148109	-0.145844
		-0.161049	-0.151575	-0.12141	-0.154668	-0.141642
		-0.1387	-0.151988	-0.123248	-0.155134	-0.142849
		-0.108223	-0.155147	-0.126256	-0.15094	-0.144518
		-0.113194	-0.149078	-0.11865	-0.152082	-0.139532
		-0.109028	-0.142456	-0.115395	-0.154941	-0.139242
		-0.0781729	-0.147917	-0.116648	-0.153307	-0.140937
		-0.110304	-0.149291	-0.114441	-0.153084	-0.142917
		-0.110489	-0.145132	-0.121647	-0.151355	-0.146251
		-0.0812455	-0.145919	-0.125404	-0.1447	-0.147626
		-0.0907564	-0.141961	-0.1181	-0.140869	-0.150795
		-0.0857086	-0.132605	-0.116631	-0.140012	-0.151296
		-0.118356	-0.135792	-0.117836	-0.136604	-0.147969
		-0.136011	-0.143159	-0.11722	-0.131353	-0.147273
		-0.0943062	-0.130773	-0.115057	-0.128553	-0.146155
		-0.117295	-0.11707	-0.111896	-0.127408	-0.142856
		-0.159839	-0.123219	-0.113582	-0.125313	-0.140866
		-0.143703	-0.127805	-0.11318	-0.125943	-0.140482
		-0.1214	-0.127715	-0.109444	-0.127412	-0.137525
		-0.128576	-0.134547	-0.108885	-0.126807	-0.130149
		-0.1427	-0.136794	-0.109848	-0.127239	-0.125062
		-0.145462	-0.139751	-0.112058	-0.124495	-0.126536
		-0.156134	-0.140868	-0.112916	-0.122527	-0.125248
		-0.1486	-0.130592	-0.111217	-0.126743	-0.119344
		-0.124704	-0.131975	-0.106271	-0.127624	-0.117999
		-0.129735	-0.131667	-0.101482	-0.127735	-0.116271
		-0.132496	-0.117038	-0.102792	-0.130799	-0.114271
		-0.121895	-0.1174	-0.100512	-0.132722	-0.116531
		-0.107236	-0.118648	-0.0980786	-0.135286	-0.116262
		-0.0900316	-0.111422	-0.102894	-0.133008	-0.118388
		-0.103545	-0.114024	-0.100962	-0.128732	-0.120999
		-0.11152	-0.117769	-0.0964398	-0.130515	-0.117571
		-0.0903063	-0.123005	-0.0981531	-0.12957	-0.118366
		-0.0787753	-0.132217	-0.096987	-0.125156	-0.121982
		-0.0732486	-0.128873	-0.0924319	-0.123427	-0.122851
		-0.0830678	-0.114008	-0.0897397	-0.122922	-0.122398
		-0.0788902	-0.106878	-0.0881299	-0.12133	-0.121016
		-0.057113	-0.10588	-0.0864498	-0.115938	-0.121575
		-0.0850329	-0.104523	-0.0878253	-0.112717	-0.118918
		-0.0813057	-0.106928	-0.0887577	-0.112014	-0.111423
		-0.0513374	-0.102111	-0.0881759	-0.104719	-0.107481
		-0.0960353	-0.104274	-0.0935819	-0.101443	-0.104877
		-0.120997	-0.116601	-0.0946085	-0.105014	-0.0999852
		-0.115388	-0.107815	-0.0908314	-0.100757	-0.0973817
		-0.116403	-0.102947	-0.0934895	-0.0965942	-0.0955988
		-0.103124	-0.110303	-0.091421	-0.0970282	-0.0918442
		-0.128691	-0.105829	-0.0859756	-0.0919112	-0.0888193
		-0.138456	-0.108338	-0.085736	-0.0894299	-0.0883485
		-0.121602	-0.112105	-0.0858168	-0.0911534	-0.0886746
		-0.14366	-0.109768	-0.0838986	-0.0890542	-0.0833554
		-0.137475	-0.1112	-0.0831757	-0.0900684	-0.080463
		-0.112482	-0.101967	-0.089604	-0.092767	-0.0857405
		-0.123776	-0.0956974	-0.0907554	-0.0915553	-0.0819889
		-0.139701	-0.102007	-0.0846651	-0.0922105	-0.0792979
		-0.12528	-0.0987334	-0.0864979	-0.0965931	-0.0891712
		-0.0963039	-0.0972302	-0.0858767	-0.0990652	-0.0917695
		-0.108544	-0.102935	-0.0824086	-0.0936821	-0.0899805
		-0.114955	-0.0958463	-0.0829776	-0.0908018	-0.0908749
		-0.0959604	-0.0906419	-0.0795142	-0.0946493	-0.0862374
		-0.120674	-0.0950275	-0.0751244	-0.0902873	-0.0786121
		-0.120358	-0.0903553	-0.0727974	-0.0891489	-0.0744484
		-0.0833823	-0.0807422	-0.0738403	-0.0945047	-0.0747241
		-0.108077	-0.07782	-0.0779506	-0.0855986	-0.0725222
		-0.14881	-0.085357	-0.0796212	-0.0794754	-0.0686881
		-0.155572	-0.0935341	-0.0784259	-0.0855209	-0.0635141
		-0.153085	-0.0930584	-0.0754729	-0.080921	-0.0543506
		-0.150143	-0.0918818	-0.0767412	-0.0715533	-0.0551837
		-0.170857	-0.0900172	-0.0832681	-0.0736382	-0.0582543
		-0.191026	-0.0962271	-0.09277	-0.0841399	-0.0588052
		-0.178745	-0.111589	-0.107494	-0.0964105	-0.0762136
		-0.177183	-0.119088	-0.121008	-0.107279	-0.0896315
		-0.191378	-0.125281	-0.128382	-0.114065	-0.0894844
		-0.189909	-0.129252	-0.128474	-0.110897	-0.091198
		-0.173427	-0.13	-0.121116	-0.100422	-0.0752277
		-0.142336	-0.131218	-0.110884	-0.0870707	-0.0498021
		-0.0951707	-0.11766	-0.0968158	-0.065912	-0.0367904
		-0.0718914	-0.0989405	-0.0779403	-0.0448006	-0.0189358
		-0.0799141	-0.0836644	-0.0588039	-0.0293876	0.00465516
		-0.0640209	-0.0663296	-0.042927	-0.010829	0.021879
		-0.0482043	-0.0528933	-0.0289586	0.00474031	0.034694
		-0.0435961	-0.0409222	-0.0192555	0.0135223	0.0489487
		-0.0352172	-0.0336815	-0.0157315	0.0234292	0.0656679
		-0.0567241	-0.0327115	-0.00962953	0.0333002	0.0767186
		-0.0534632	-0.0341113	-0.00893246	0.0411948	0.083653
		-0.0460423	-0.0379134	-0.0213263	0.0418335	0.0884924
		-0.0759967	-0.0466742	-0.0330411	0.0353025	0.0883058
		-0.0658479	-0.0629306	-0.0448547	0.0312291	0.0854929
		-0.0599472	-0.0691574	-0.0564241	0.0236279	0.0758088
		-0.0894864	-0.0790615	-0.0618718	0.00918309	0.0631128
		-0.12597	-0.102655	-0.0704727	-0.00318776	0.0541651
		-0.170455	-0.101879	-0.0814251	-0.0131854	0.0447771
		-0.168099	-0.100662	-0.0880918	-0.0223277	0.0334091
		-0.154675	-0.121025	-0.0948284	-0.0325437	0.0205232
		-0.175483	-0.125707	-0.106096	-0.044962	0.0146724
		-0.193296	-0.129212	-0.114654	-0.053249	0.0162088
		-0.225288	-0.145895	-0.114052	-0.056609	0.0173867
		-0.243763	-0.147317	-0.113348	-0.056775	0.0219021
		-0.219586	-0.141159	-0.110208	-0.0495776	0.0264433
		-0.230305	-0.144439	-0.100278	-0.0378722	0.0377972
		-0.233085	-0.13809	-0.0929096	-0.0241712	0.057733
		-0.168126	-0.117062	-0.078643	-0.00324625	0.071873
		-0.163393	-0.0975595	-0.0557986	0.0203635	0.0939147
		-0.182324	-0.0764199	-0.0374622	0.0413148	0.122793
		-0.122736	-0.0522486	-0.0190505	0.0643339	0.147883
		-0.0839559	-0.0308707	-0.00420076	0.090052	0.178029
		-0.0721202	-0.0112406	0.0130018	0.11529	0.200552
		-0.0574357	0.00658921	0.0398126	0.138868	0.219018
		-0.0326762	0.0238051	0.0546001	0.161209	0.242845
		0.0172784	0.0397763	0.0709589	0.182242	0.259833
		0.0298673	0.0663374	0.0982175	0.200675	0.276867
		0.0596657	0.0957387	0.110921	0.218477	0.295072
		0.0981919	0.102051	0.122649	0.236298	0.310481
		0.0697185	0.115077	0.137619	0.250982	0.32214
		0.0758103	0.139628	0.146446	0.26123	0.328573
		0.124792	0.142819	0.16111	0.269502	0.344175
		0.15473	0.152525	0.171974	0.281457	0.358208
		0.164733	0.174165	0.181851	0.298011	0.361722
		0.182607	0.187023	0.200446	0.312718	0.374531
		0.234588	0.206821	0.213864	0.3228	0.391465
		0.253134	0.220345	0.225557	0.332044	0.402723
		0.2556	0.221295	0.241231	0.341988	0.410984
		0.27572	0.2328	0.256348	0.353451	0.41896
		0.288609	0.246508	0.273382	0.3678	0.432102
		0.333309	0.25991	0.291585	0.379492	0.444845
		0.358985	0.274378	0.305045	0.390588	0.455776
		0.350118	0.282338	0.315084	0.40608	0.471128
		0.364314	0.296818	0.327363	0.418402	0.486121
		0.382509	0.312565	0.336969	0.431385	0.495928
		0.394227	0.325863	0.345584	0.445681	0.506534
		0.380954	0.343321	0.359049	0.453556	0.52391
		0.382456	0.350568	0.367593	0.467521	0.539876
		0.414004	0.36221	0.372703	0.484942	0.54681
		0.406959	0.380717	0.382178	0.493781	0.555044
		0.421893	0.379034	0.39048	0.503083	0.569793
		0.46112	0.37831	0.39614	0.509631	0.575347
		0.442543	0.394034	0.401073	0.510209	0.571318
		0.442787	0.402205	0.405385	0.515882	0.576478
		0.469248	0.398436	0.411053	0.52406	0.583899
		0.446681	0.401755	0.414831	0.529354	0.583884
		0.451449	0.415557	0.411536	0.533506	0.585205
		0.478607	0.418597	0.408864	0.535729	0.583732
		0.458616	0.413723	0.412137	0.537552	0.579844
		0.480926	0.420877	0.410295	0.541128	0.579095
		0.523768	0.425878	0.404874	0.544312	0.572324
		0.509089	0.420547	0.406364	0.545223	0.567373
		0.528489	0.419975	0.407357	0.543996	0.57161
		0.575316	0.414587	0.403834	0.544622	0.568807
		0.561767	0.407547	0.405039	0.546524	0.560974
		0.53481	0.421424	0.40914	0.544556	0.555375
		0.538038	0.43027	0.40632	0.544306	0.550579
		0.541623	0.424158	0.399754	0.54306	0.55184
		0.543177	0.427608	0.397978	0.535668	0.547898
		0.54726	0.422399	0.397199	0.533473	0.537899
		0.533093	0.415073	0.39174	0.53081	0.535789
		0.508056	0.42328	0.387764	0.524775	0.530295
		0.507043	0.418367	0.387173	0.525651	0.519425
		0.527066	0.411921	0.38073	0.521424	0.514233
		0.537309	0.417425	0.368706	0.514273	0.508522
		0.550313	0.417418	0.36093	0.514599	0.496396
		0.555587	0.418883	0.358986	0.51006	0.485246
		0.530658	0.415092	0.355415	0.500442	0.478254
		0.520641	0.405454	0.350953	0.49332	0.467943
		0.51269	0.404274	0.349919	0.488477	0.458126
		0.508081	0.405444	0.341888	0.481789	0.44876
		0.535123	0.405086	0.330445	0.470891	0.436098
		0.506727	0.397804	0.32786	0.462102	0.430561
		0.469537	0.395805	0.320617	0.454338	0.425552
		0.509544	0.403762	0.308373	0.445679	0.41615
		0.509038	0.399238	0.30348	0.437063	0.409005
		0.478577	0.394024	0.296302	0.426005	0.402015
		0.503267	0.39192	0.282467	0.417645	0.398731
		0.496132	0.383441	0.270443	0.411116	0.393463
		0.445123	0.378103	0.260512	0.402219	0.384572
		0.432852	0.370997	0.250038	0.393825	0.378643
		0.437938	0.366528	0.244173	0.386717	0.368377
		0.419592	0.359376	0.238265	0.3806	0.358036
		0.400377	0.342089	0.226602	0.371483	0.349622
		0.382543	0.336507	0.220236	0.362875	0.337593
		0.368789	0.330517	0.213397	0.358439	0.329949
		0.377439	0.314248	0.202771	0.34549	0.324366
		0.368078	0.308372	0.196194	0.329394	0.314186
		0.344619	0.30675	0.184664	0.324828	0.304703
		0.34079	0.297827	0.175741	0.319988	0.293369
		0.317955	0.288053	0.170507	0.309226	0.279701
		0.294232	0.286561	0.158845	0.301095	0.274347
		0.303073	0.283363	0.148478	0.294293	0.269962
		0.31092	0.271844	0.134429	0.288597	0.25971
		0.314365	0.268158	0.123109	0.280893	0.250374
		0.315823	0.263839	0.120087	0.2706	0.24063
		0.297302	0.250121	0.113301	0.265698	0.235571
		0.279466	0.242403	0.107429	0.259373	0.227549
		0.286194	0.238225	0.0992946	0.252428	0.211827
		0.283553	0.226968	0.091465	0.249174	0.208151
		0.273967	0.214356	0.0866855	0.239081	0.204823
		0.293163	0.209316	0.0763182	0.230956	0.195409
		0.294519	0.202516	0.0734304	0.227101	0.193176
		0.274523	0.191153	0.0718027	0.217283	0.186785
		0.262907	0.180961	0.061533	0.210661	0.179299
		0.216161	0.167699	0.0568814	0.205477	0.179503
		0.191135	0.16407	0.0545218	0.198054	0.17825
		0.238676	0.16431	0.0485164	0.195586	0.170574
		0.238513	0.156055	0.0410016	0.190097	0.15986
		0.187779	0.155775	0.0357977	0.179623	0.153264
		0.172438	0.155273	0.0331684	0.173238	0.150757
		0.148007	0.146403	0.0278755	0.168029	0.149806
		0.131897	0.134617	0.0256056	0.162864	0.14502
		0.14599	0.129769	0.0240223	0.158521	0.134388
		0.12326	0.134433	0.0212572	0.152206	0.125867
		0.117454	0.123599	0.02437	0.150852	0.118784
		0.147154	0.123198	0.0228633	0.149599	0.115234
		0.147302	0.136824	0.0179292	0.138225	0.115137
		0.14834	0.118743	0.0187371	0.131605	0.111168
		0.147549	0.108172	0.0157355	0.134902	0.109003
		0.146773	0.115408	0.0125899	0.133255	0.107989
		0.170605	0.101763	0.0139707	0.126123	0.102159
		0.158296	0.0921752	0.0135847	0.121438	0.0974549
		0.141584	0.0894468	0.0150338	0.118996	0.0980053
		0.168692	0.0767145	0.0162118	0.114623	0.0978873
		0.165553	0.0699637	0.0149446	0.108636	0.0928684
		0.13805	0.0699401	0.0134002	0.106582	0.0895462
		0.126551	0.0662601	0.011461	0.104922	0.0845051
		0.113908	0.0599455	0.0129375	0.0968343	0.0744594
		0.108414	0.0555738	0.0121515	0.0925521	0.0721515
		0.097411	0.0578058	0.00756038	0.0937654	0.0700071
		0.0935898	0.0611853	0.00454958	0.0896854	0.0625508
		0.107434	0.0576858	0.0025335	0.0846476	0.0633833
		0.0808039	0.0577133	0.00162866	0.0794806	0.0600481
		0.0747884	0.0637883	-0.00226381	0.0726034	0.0488207
		0.119225	0.061	-0.00235917	0.0697064	0.0487799
		0.115334	0.0546547	0.00199161	0.0692468	0.0512551
		0.102386	0.0550945	0.000257654	0.0678062	0.0476007
		0.101109	0.0508985	0.000519084	0.0623073	0.046926
		0.10159	0.0456883	-5.09839e-06	0.0587239	0.0458998
		0.128818	0.0520297	-0.00141188	0.0610355	0.0422729
		0.0876175	0.0537791	0.00366777	0.0580284	0.0433157
		0.0521243	0.0483674	0.00328066	0.0546562	0.044937
		0.084078	0.0459947	0.00206532	0.0552029	0.0391008
		0.0494473	0.0445625	0.00394125	0.0493981	0.0318604
		0.0369746	0.0506867	-0.00094011	0.0446601	0.0303707
		0.0614618	0.0490649	-0.00586877	0.0443375	0.0317874
		0.0367746	0.0359552	-0.00605077	0.0387692	0.0312326
		0.044153	0.0393494	-0.00885461	0.0335459	0.0280724
		0.0497011	0.0451222	-0.0181355	0.0341304	0.0252023
		0.0582907	0.0386112	-0.0231626	0.0320249	0.023031
		0.0803509	0.0338351	-0.0212087	0.0263536	0.0214423
		0.0554762	0.031684	-0.0234312	0.0246756	0.0185602
		0.0681012	0.0346439	-0.0251671	0.0243201	0.011895
		0.0594468	0.0399856	-0.0249995	0.0225586	0.010139
		0.0100004	0.0379949	-0.027	0.0217842	0.0144711
		0.0466187	0.0329181	-0.0252506	0.0195582	0.0117874
		0.0630828	0.0299039	-0.0252465	0.0168749	0.00584743
		0.0404588	0.0320099	-0.0290378	0.0152787	0.00246504
		0.058811	0.0333133	-0.0282132	0.0137608	-0.00218887
		0.0446948	0.0198534	-0.0272486	0.0153521	0.0018798
		0.00680693	0.00987316	-0.0271819	0.0172712	0.00731725
		-0.00218553	0.020194	-0.0240768	0.014055	-0.000148906
		0.0174065	0.0223248	-0.0243512	0.0111213	-0.00346338
		0.0262924	0.0104625	-0.0268324	0.0111786	-0.00359152
		0.00447795	0.00765943	-0.0291068	0.00771856	-0.00687772
		0.0114425	0.0146806	-0.033765	0.0028635	-0.00233742
		0.00868139	0.0199078	-0.0334685	0.00115525	-0.000842979
		-0.014809	0.0127365	-0.0317861	-0.000549045	-0.00368743
		0.00527621	0.00951271	-0.0344021	-0.00463462	-0.00452082
		0.00628456	0.017795	-0.0332876	-0.0113303	-0.00756407
		0.0021991	0.011557	-0.0327445	-0.0155196	-0.00699465
		0.00954547	0.00644502	-0.0336248	-0.0143416	-0.00951151
		-0.0401483	0.0134708	-0.0310749	-0.0129872	-0.0151523
		-0.0494386	0.014103	-0.0318836	-0.0115584	-0.0141244
		-0.0125807	0.0182421	-0.0338668	-0.00854202	-0.01362
		-0.015869	0.0144968	-0.0348994	-0.00609866	-0.0148849
		0.0131342	0.0026734	-0.0366058	-0.00382758	-0.0194064
		0.028209	0.00356435	-0.0340479	-0.00210309	-0.0230712
		-0.0224322	0.00170868	-0.033845	-0.00332555	-0.0196307
		-0.0213923	0.00738737	-0.0391193	-0.00386823	-0.0209506
		0.0215983	0.0178315	-0.0366586	-0.00237293	-0.0243483
		0.0181132	0.00885205	-0.0297739	-0.0037026	-0.0230767
		-0.0219874	0.00557595	-0.0310404	-0.0044082	-0.0217111
		-0.0336761	0.00894647	-0.0318426	-0.00471956	-0.021546
		-0.0194353	0.00377502	-0.0273858	-0.00803191	-0.0258715
		-0.0240676	-0.00253527	-0.0252085	-0.00990931	-0.0288299
		0.000261587	-0.00551822	-0.0245036	-0.0129051	-0.0287148
		0.0234463	-0.00144149	-0.026359	-0.0143496	-0.0336855
		0.000230675	-0.00281291	-0.0274411	-0.0124272	-0.0353971
		0.000261092	-0.00379326	-0.0224906	-0.0157126	-0.0314391
		-0.000788705	-0.00524327	-0.020485	-0.0162838	-0.0326495
		-0.000146826	-0.0204515	-0.0236782	-0.0117428	-0.0354007
		0.0324526	-0.0179462	-0.0260976	-0.0134896	-0.0367769
		0.030157	-0.00908294	-0.0251293	-0.0166964	-0.0402406
		0.00303065	-0.0108064	-0.0231951	-0.0155793	-0.0395774
		0.0117672	-0.000422129	-0.0246414	-0.0155285	-0.036069
		0.0419043	-0.00245151	-0.0233941	-0.0161038	-0.0376932
		0.0156678	-0.00925482	-0.0190061	-0.0126968	-0.0402299
		-0.0183537	-0.00203658	-0.0177795	-0.0126049	-0.0399645
		0.0092758	-0.00593162	-0.0181199	-0.0175669	-0.0418698
		0.00872762	-0.00767313	-0.0205798	-0.0155934	-0.0440446
		0.00679496	-0.0053412	-0.0209563	-0.0145574	-0.0416314
		0.00846368	-0.00580059	-0.0191202	-0.0226255	-0.0420071
		-0.0203799	0.00375641	-0.0243002	-0.0245406	-0.0426469
		0.00198116	0.00632118	-0.0283092	-0.0212916	-0.0399789
		0.000933995	-0.00160361	-0.0263213	-0.0246867	-0.0437965
		-0.00365056	-0.00791744	-0.0269008	-0.0275042	-0.0449104
		0.0469646	-0.0083012	-0.0257826	-0.0245796	-0.0444573
		0.0310825	-0.00673839	-0.023394	-0.0217494	-0.0484131
		0.0090323	-0.0123239	-0.0238621	-0.0206299	-0.0449025
		0.0149201	-0.00876623	-0.0195852	-0.0194019	-0.0467205
		0.00300737	-0.00467538	-0.0152296	-0.0179224	-0.0530548
		0.0177951	-0.0179032	-0.0131578	-0.0171447	-0.0553118
		0.0265356	-0.0205892	-0.00665807	-0.0179205	-0.0608099
		0.0349902	-0.00642484	-0.00495542	-0.0197799	-0.0569745
		0.0376697	0.00400839	-0.00677581	-0.0194491	-0.0538965
		0.0188523	0.000830438	-0.00725422	-0.0181657	-0.0572853
		0.0241948	-0.00852959	-0.0105971	-0.0216386	-0.0528088
		0.0180029	-0.00480867	-0.00821392	-0.0242371	-0.0522847
		0.0172366	0.00132016	-0.00697307	-0.0221757	-0.0531422
		0.0219979	-0.00483198	-0.0130711	-0.0213766	-0.0514947
		-0.0179678	-0.00788166	-0.0146941	-0.0209508	-0.0491283
		-0.0213684	-0.00512329	-0.0142141	-0.0238405	-0.0437441
		0.0192451	-0.00768326	-0.0124214	-0.0281609	-0.0477427
		0.0329212	-0.0129505	-0.0108639	-0.0265766	-0.0511596
		0.0242257	-0.0173463	-0.0104576	-0.028831	-0.0468683
		0.00666799	-0.0199657	-0.00807679	-0.0333881	-0.0468816
		0.00531951	-0.0162088	-0.0119206	-0.0341999	-0.051319
		0.0111892	-0.0117385	-0.013196	-0.0361407	-0.0588006
		0.0123664	-0.0180162	-0.0088628	-0.0330754	-0.0603627
		0.0416967	-0.022273	-0.00695009	-0.0320092	-0.0547755
		0.0572143	-0.0103327	0.00228612	-0.0338425	-0.0491755
		0.035525	-0.00347285	0.00807876	-0.0259933	-0.0410698
		0.0362205	-0.0043741	0.00487883	-0.0235576	-0.0373529
		0.0342695	0.00217122	0.00441623	-0.0262881	-0.0406891
		-0.00460512	0.00132135	-0.000147155	-0.0259976	-0.0424459
		-0.0198879	-0.00519607	-0.00260279	-0.0327655	-0.0461326
		-0.0083678	-0.00967228	-0.00197806	-0.0364382	-0.0552539
		-0.0129069	-0.013712	-0.00829378	-0.0363674	-0.0562393
		-0.0118013	-0.0088354	-0.00919505	-0.0380925	-0.0472001
		0.000804768	-0.00795905	-0.0020369	-0.0318647	-0.0422329
		0.000196511	-0.0113175	0.00343217	-0.0264531	-0.0396493
		0.00405782	-0.00931532	0.00247194	-0.0258436	-0.036791
		0.0357442	-0.00737751	0.00132164	-0.0226169	-0.0371237
		0.0520823	0.000128816	0.003459	-0.0216922	-0.0401626
		0.0093721	-0.00130507	-0.00298893	-0.0249802	-0.0424983
		-0.0119335	-0.0123434	-0.00849951	-0.0286181	-0.0404652
		0.0280099	-0.0081812	-0.00893156	-0.0314031	-0.0460424
		0.0329881	-0.0067998	-0.0112512	-0.034246	-0.0549381
		0.0183418	-0.0131965	-0.00582727	-0.0371464	-0.0535878
		0.0318465	-0.00572288	-0.00327695	-0.0410509	-0.0558904
		0.0157081	-0.00560476	2.66082e-05	-0.0428625	-0.0563957
		-0.0139086	-0.015447	0.0135655	-0.0370268	-0.0494794
		-0.0204233	-0.00451994	0.0163297	-0.0318587	-0.0490693
		-0.0119924	0.00811541	0.0190575	-0.0293417	-0.0452616
		0.00578304	0.00769534	0.0301161	-0.0186637	-0.0367793
		0.00460754	0.0160023	0.0318476	-0.00689823	-0.0321535
		0.0112812	0.0284294	0.033511	-0.00181243	-0.0243507
		0.0269727	0.0334877	0.0369857	0.00674216	-0.0156986
		0.00179548	0.0309839	0.0307193	0.0149469	-0.0152709
		-0.00819187	0.0289062	0.022664	0.012286	-0.0204392
		0.0152074	0.0305544	0.0163422	0.0078441	-0.0200648
		0.00268497	0.0204333	0.00828203	0.00274881	-0.0212342
		-0.0104562	0.00565941	0.00502174	-0.00784988	-0.031302
		0.0148541	-0.000932923	0.00388814	-0.0188252	-0.0335073
		0.00893138	-0.00393118	-0.00389323	-0.0323005	-0.0347149
		-0.0143355	-0.00775737	-0.00840289	-0.0447649	-0.0450115
		-0.00177664	-0.0152226	-0.00449616	-0.0522355	-0.0494636
		-0.0145413	-0.0135503	-0.00325681	-0.0623205	-0.0554391
		-0.0321131	-0.00671111	-0.00235851	-0.0713309	-0.0657778
		7.22052e-05	-0.0104734	0.00162577	-0.0726924	-0.0673047
		0.0135343	-0.0116272	0.00505492	-0.0714546	-0.0687813
		-0.00759337	-0.00199048	0.0139067	-0.0709701	-0.0715513
		-0.0187475	0.0128811	0.0209554	-0.0657855	-0.0685811
		0.00118122	0.0198325	0.024038	-0.0549743	-0.0639641
		0.043372	0.0167323	0.0338457	-0.0436878	-0.0567025
		0.0503723	0.0207095	0.0358874	-0.0352361	-0.0486675
		0.018023	0.0234448	0.0342388	-0.0303454	-0.0421494
		0.0150832	0.0224241	0.0396235	-0.02247	-0.0363932
		0.0316741	0.0286813	0.0383121	-0.0175416	-0.0332099
		0.0105659	0.0331075	0.039303	-0.0197178	-0.0278254
		0.00955333	0.0403751	0.0399197	-0.0158802	-0.0257576
		0.053384	0.0431009	0.0321095	-0.0141041	-0.0294255
		0.0653998	0.0292099	0.0322359	-0.0180784	-0.0271891
		0.0542829	0.0293083	0.0351749	-0.0194036	-0.0273174
		0.0424173	0.0391956	0.0350794	-0.020983	-0.0329945
		0.0368215	0.0305463	0.0352682	-0.0190633	-0.0346827
		0.0369961	0.0262234	0.0331065	-0.0192621	-0.0339183
		0.0163686	0.0323216	0.0320727	-0.0234639	-0.0322212
		0.0384313	0.0336664	0.0323082	-0.0262781	-0.0353981
		0.0670743	0.038501	0.0328432	-0.0306884	-0.0368902
		0.0260902	0.0390326	0.0359546	-0.0296052	-0.0305899
		0.0195596	0.0362275	0.0431034	-0.0308796	-0.0319174
		0.0316996	0.0366428	0.0467473	-0.0380375	-0.036251
		0.0112961	0.0294332	0.0464266	-0.0377986	-0.0368302
		0.0315892	0.0310642	0.0554196	-0.0364458	-0.0415244
		0.0509339	0.033857	0.0599732	-0.0339881	-0.0485001
		0.0349838	0.0249669	0.0558279	-0.0307041	-0.0533915
		0.0331601	0.0327049	0.0605259	-0.030665	-0.0517037
		0.0475739	0.0426982	0.0582543	-0.026331	-0.0494724
		0.0334722	0.037002	0.052011	-0.0226904	-0.0511497
		-0.0140847	0.0300665	0.0551558	-0.0221033	-0.0496624
		-0.0138834	0.0299672	0.0468676	-0.0233968	-0.0451625
		0.00465291	0.0341972	0.0411147	-0.0264837	-0.0370859
		-0.0165256	0.0272186	0.0471923	-0.0257002	-0.033057
		-0.00908423	0.0288571	0.0439858	-0.0276729	-0.0344248
		0.013932	0.0413376	0.0440163	-0.0296068	-0.0287738
		0.00584938	0.035291	0.0433962	-0.0255622	-0.0259285
		-0.00946222	0.0322213	0.0361766	-0.0260567	-0.0283166
		-0.0100234	0.0357515	0.0421928	-0.0274539	-0.025383
		-0.0139604	0.0316008	0.0456755	-0.0240607	-0.0217579
		-0.0437852	0.0282041	0.0393519	-0.023512	-0.0189876
		-0.0429112	0.0278435	0.0400525	-0.0260585	-0.0197745
		-0.022818	0.0354114	0.0448184	-0.0292539	-0.0238121
		-0.0444192	0.0396944	0.0480802	-0.0334799	-0.0246549
		-0.0356518	0.0375991	0.0507321	-0.0345409	-0.0276399
		0.0102243	0.0423901	0.0550757	-0.0336716	-0.0296916
		0.00956134	0.0455893	0.0513349	-0.0366329	-0.0247455
		0.00358022	0.0386252	0.0425342	-0.039829	-0.0224515
		0.0229576	0.0308386	0.0453726	-0.0401228	-0.0239527
		0.0188659	0.0353351	0.0446234	-0.0372087	-0.0250243
		0.0274457	0.0393472	0.0407823	-0.0342042	-0.0265139
		0.0500341	0.0338711	0.0437758	-0.0368127	-0.0244809
		0.029167	0.0305118	0.036874	-0.0375348	-0.0225084
		0.0208366	0.0254833	0.0297584	-0.0364878	-0.0229354
		0.0234424	0.0240143	0.0306303	-0.0373573	-0.0180347
		-0.0131609	0.0271034	0.0293908	-0.0341949	-0.013449
		-0.0213286	0.0205467	0.0263098	-0.0364843	-0.0166981
		-0.0154879	0.0155114	0.0168912	-0.038448	-0.0244663
		-0.0438086	0.0204588	0.0106265	-0.0335127	-0.0330171
		-0.0496972	0.019316	0.0123722	-0.0413122	-0.0381166
		-0.0501707	0.0119733	0.00895379	-0.0479834	-0.0410356
		-0.0608578	0.01128	0.00637195	-0.0459628	-0.048175
		-0.0499356	0.00669012	0.00540331	-0.0524703	-0.0592152
		-0.0662968	0.00049816	-0.00126847	-0.0534939	-0.063459
		-0.087096	0.00612545	-0.00551831	-0.0547124	-0.0604467
		-0.0750913	0.00894598	-0.00614048	-0.0652961	-0.0609554
		-0.0860463	0.00666506	-0.0099535	-0.0678108	-0.0602889
		-0.0901347	0.00186583	-0.0143339	-0.0726018	-0.0592179
		-0.0737928	-0.00569326	-0.0134798	-0.0782622	-0.0625336
		-0.0849367	-0.00591319	-0.0114321	-0.0748048	-0.0616771
		-0.0882352	-0.0091285	-0.0140217	-0.0780649	-0.0604244
		-0.0588222	-0.0157095	-0.0150825	-0.0825031	-0.0590731
		-0.0455995	-0.0163975	-0.0110049	-0.0827329	-0.0538016
		-0.0584781	-0.0177178	-0.00886478	-0.0833516	-0.0520902
		-0.0454263	-0.0171391	-0.0101478	-0.0812202	-0.0540299
		-0.050295	-0.0174601	-0.0126583	-0.083988	-0.0564208
		-0.0838477	-0.0221451	-0.0160577	-0.0855774	-0.0533968
		-0.0524636	-0.0219358	-0.016865	-0.0816278	-0.051014
		-0.0226894	-0.0181656	-0.0161566	-0.083027	-0.056902
		-0.0361015	-0.0160068	-0.0168156	-0.0841342	-0.0551651
		-0.0576378	-0.0131498	-0.0171475	-0.0844227	-0.0528221
		-0.0817599	-0.0103132	-0.0182076	-0.0854863	-0.0619058
		-0.0431635	-0.0186507	-0.0221377	-0.0816557	-0.0653965
		-0.0324399	-0.0320397	-0.0291639	-0.0805645	-0.0618899
		-0.0633635	-0.0271969	-0.0329572	-0.0842516	-0.0635488
		-0.0432076	-0.0206449	-0.0285743	-0.0853872	-0.0726096
		-0.0868321	-0.0259799	-0.0278029	-0.0851594	-0.0771429
		-0.111282	-0.0203489	-0.0338027	-0.0871689	-0.0729613
		-0.0494633	-0.0160504	-0.0353004	-0.087784	-0.0769661
		-0.0764565	-0.0225128	-0.0361894	-0.0855328	-0.080248
		-0.117082	-0.0233052	-0.0386387	-0.0859689	-0.0688895
		-0.0858111	-0.0269876	-0.0362246	-0.0870442	-0.0628837
		-0.0608054	-0.0298909	-0.0366176	-0.0869142	-0.0642912
		-0.0534849	-0.0293131	-0.0389277	-0.0872932	-0.0589437
		-0.0414655	-0.0318132	-0.0320233	-0.0850851	-0.0567096
		-0.0129659	-0.0250458	-0.0255041	-0.0833306	-0.0593271
		-0.0149189	-0.0236833	-0.0268223	-0.0817432	-0.0566771
		-0.034895	-0.0282498	-0.024067	-0.0800893	-0.0559865
		-0.0172987	-0.0211408	-0.0194359	-0.083584	-0.057788
		0.00449041	-0.0268072	-0.0247336	-0.0821404	-0.0588834
		0.00293542	-0.0334633	-0.027352	-0.0775389	-0.061608
		-0.0168969	-0.0253338	-0.0233518	-0.0798239	-0.0584159
		0.00184186	-0.0340185	-0.0274734	-0.0778808	-0.0574771
		0.026284	-0.0382463	-0.0281911	-0.0756001	-0.0612785
		0.0045579	-0.0281863	-0.0261312	-0.0777967	-0.0555216
		0.0253784	-0.0314381	-0.035145	-0.0746324	-0.0508938
		0.0184195	-0.024214	-0.0378856	-0.0727174	-0.0531018
		-0.0223659	-0.015534	-0.0361538	-0.0710842	-0.0550368
		0.0182486	-0.0265827	-0.0405595	-0.0663196	-0.0568138
		0.0264972	-0.0299247	-0.0420378	-0.067492	-0.0558
		-0.00294697	-0.0314831	-0.0437032	-0.0677124	-0.0555632
		0.00446529	-0.0354072	-0.0425187	-0.063333	-0.0555196
		-0.00467107	-0.0332204	-0.0367945	-0.0647813	-0.0536034
		-0.0160575	-0.0349862	-0.0349214	-0.0671838	-0.0567956
		-0.00151306	-0.036359	-0.0332259	-0.0627866	-0.0599673
		0.0161516	-0.0415597	-0.0300959	-0.0606823	-0.0566184
		0.019292	-0.0458496	-0.0285822	-0.0619746	-0.0561992
		0.0394887	-0.0429137	-0.0306536	-0.0607343	-0.0594503
		0.0429341	-0.0461855	-0.0300993	-0.0611195	-0.0551734
		0.0122068	-0.0451064	-0.0249005	-0.0598693	-0.0498206
		0.0363703	-0.0404156	-0.0277976	-0.0579473	-0.0499357
		0.0414812	-0.0436478	-0.030977	-0.0608154	-0.0504811
		-0.00182618	-0.0424274	-0.0269702	-0.0590661	-0.0515778
		-0.00511692	-0.0351046	-0.0267302	-0.0546569	-0.0501469
		-0.000125504	-0.0351183	-0.0260451	-0.0547507	-0.0485889
		0.00757552	-0.0358119	-0.0237355	-0.0543988	-0.0472974
		0.00842612	-0.0218831	-0.0237994	-0.0544015	-0.0446548
		0.00241428	-0.0194784	-0.0222065	-0.0561995	-0.0469805
		0.0141146	-0.0282815	-0.0218286	-0.0578931	-0.0463065
		-0.00186382	-0.0145189	-0.0209627	-0.0594676	-0.0436134
		-0.0165037	-0.012537	-0.0177816	-0.0592521	-0.0449805
		0.00323826	-0.0341722	-0.0193854	-0.0582985	-0.0457504
		0.0108771	-0.0394075	-0.0241506	-0.0587404	-0.0486961
		7.01911e-06	-0.0344935	-0.0252383	-0.059046	-0.0488913
		0.0176835	-0.0398372	-0.0252463	-0.0579658	-0.0481952
		0.0581759	-0.0494833	-0.0285019	-0.0545431	-0.0481409
		0.0446168	-0.045064	-0.0278299	-0.0506733	-0.043894
		0.00751513	-0.0382459	-0.024779	-0.0507266	-0.0438012
		0.013556	-0.0489164	-0.0276593	-0.0511195	-0.0426193
		0.0264072	-0.0538632	-0.0267921	-0.0476972	-0.0426758
		0.0274685	-0.0508919	-0.0191991	-0.0452923	-0.0435934
		0.0138789	-0.0524584	-0.0124666	-0.0470803	-0.0335244
		0.00649052	-0.0430823	-0.0112122	-0.0490262	-0.0330602
		0.0303415	-0.0371615	-0.0148682	-0.0470804	-0.0402308
		0.0258051	-0.0480688	-0.0128598	-0.0450151	-0.037665
		0.00733079	-0.0496404	-0.0105827	-0.0462561	-0.0351208
		0.0171209	-0.0406679	-0.0146363	-0.0468981	-0.0324054
		0.00456332	-0.036297	-0.0165267	-0.0451647	-0.0312569
		-0.00211653	-0.034946	-0.0163525	-0.042129	-0.0335755
		0.0118929	-0.0369348	-0.0150469	-0.0399084	-0.0387521
		-0.00534612	-0.039536	-0.0171104	-0.0394971	-0.0451114
		-0.0120104	-0.0380455	-0.0213938	-0.0408129	-0.0413238
		0.00107001	-0.0357087	-0.0181949	-0.0431583	-0.0413316
		0.00169077	-0.0377386	-0.0142396	-0.0417298	-0.0470107
		0.0022942	-0.0381371	-0.0130691	-0.0392038	-0.0433856
		-0.0118296	-0.0319257	-0.0110244	-0.0375394	-0.04496
		-0.01681	-0.0333178	-0.0110579	-0.0337021	-0.0457178
		0.00502701	-0.0401927	-0.0125385	-0.0310377	-0.0386615
		0.00569551	-0.0423818	-0.0115658	-0.027689	-0.0425945
		0.00484882	-0.0461727	-0.0103348	-0.0271542	-0.0450382
		0.0225341	-0.0461374	-0.0135513	-0.0304567	-0.0364756
		0.0317593	-0.0396587	-0.0151348	-0.0287094	-0.0332452
		0.0400806	-0.0350272	-0.0114109	-0.0288205	-0.0339738
		0.0380507	-0.032866	-0.00922904	-0.0295019	-0.0335113
		0.0348227	-0.0304359	-0.00960175	-0.0251793	-0.0346418
		0.0509258	-0.0284893	-0.00886961	-0.026155	-0.0323302
		0.0401282	-0.0264017	-0.00930616	-0.0297796	-0.0274781
		0.00515166	-0.0217477	-0.0148885	-0.0303378	-0.0273518
		-0.000603191	-0.0251205	-0.0153721	-0.0322146	-0.0249501
		0.0207759	-0.0271072	-0.00789471	-0.0335688	-0.0195437
		0.0209621	-0.0166196	-0.00574165	-0.0321953	-0.0190295
		0.00113978	-0.0180085	-0.00607215	-0.0324456	-0.0171305
		0.0232546	-0.0203631	-0.00863979	-0.0334399	-0.015451
		0.0243563	-0.0150562	-0.0134427	-0.0339447	-0.0159238
		-0.0271772	-0.023208	-0.0096032	-0.035538	-0.0155091
		-0.0226848	-0.0280995	-0.00850317	-0.031429	-0.0197038
		-0.00563926	-0.0305016	-0.0131226	-0.0270817	-0.0189709
		0.00173069	-0.0383305	-0.0114553	-0.0299311	-0.0164729
		0.0316606	-0.0350088	-0.00981675	-0.0286771	-0.0228567
		0.00696257	-0.0328368	-0.0109936	-0.0250186	-0.0229254
		-0.000144054	-0.0346482	-0.0138439	-0.023811	-0.0197123
		0.0378352	-0.0308379	-0.0161399	-0.0194727	-0.0215601
		0.0224194	-0.0269062	-0.0152365	-0.0165735	-0.0229973
		0.0160254	-0.022441	-0.0183988	-0.0193517	-0.0236076
		0.0303124	-0.0216509	-0.0208853	-0.0229584	-0.0200295
		0.0197623	-0.0215032	-0.0188526	-0.0233749	-0.0192933
		0.0201883	-0.0188109	-0.0171004	-0.0231359	-0.0203565
		0.00899404	-0.0189005	-0.0123561	-0.0238371	-0.0152801
		-0.0181105	-0.0154426	-0.0110497	-0.0233006	-0.0175107
		-0.0112626	-0.0173184	-0.014514	-0.0225862	-0.0214116
		0.0019433	-0.0199956	-0.0111577	-0.0209454	-0.0171274
		-0.0127465	-0.00753794	-0.00451808	-0.0182172	-0.0152209
		-0.0160716	-0.0107046	-0.00298711	-0.0169147	-0.010448
		-0.00322799	-0.0258132	-0.00629226	-0.0167397	-0.00782007
		-0.000166114	-0.0210679	-0.00721273	-0.0168431	-0.0141077
		0.00341952	-0.0232194	-0.000839286	-0.0146562	-0.0123321
		-0.00224158	-0.0322736	0.0016956	-0.0121762	-0.012653
		-0.00341322	-0.023471	-0.00402851	-0.0158406	-0.0201234
		0.0161853	-0.0215517	-0.00562858	-0.0191518	-0.0189246
		0.010532	-0.0287648	-0.0064539	-0.0147438	-0.0198789
		0.00947017	-0.024195	-0.00957353	-0.0130726	-0.0211391
		0.0238424	-0.0260487	-0.0052775	-0.0172994	-0.0204407
		-0.0116438	-0.0360795	-0.00394754	-0.0172306	-0.0251754
		-0.0183972	-0.0316542	-0.00608731	-0.0172945	-0.0199379
		0.0102507	-0.0279781	-0.00424814	-0.0218568	-0.0130729
		-0.0137644	-0.0293681	-0.00777325	-0.0237036	-0.0116559
		0.00109368	-0.0205432	-0.0064357	-0.0238392	-0.00605354
		0.0341169	-0.0192312	-0.00219248	-0.0209384	-0.00713311
		0.00666525	-0.0167865	-0.00438683	-0.0140967	-0.00902708
		-0.0035396	-0.00650892	-0.00104884	-0.0131145	-0.00851228
		-0.00950058	-0.0154431	-0.000262744	-0.0142062	-0.0138778
		-0.017503	-0.0182831	-0.00193809	-0.0124893	-0.0144469
		-0.00631767	-0.00738145	-0.000684604	-0.0145108	-0.0114571
		-0.00951506	-0.00874842	-0.000448619	-0.0142068	-0.0136693
		-0.00907534	-0.00769354	0.00527583	-0.0108292	-0.0197486
		-0.0191115	-0.00570385	0.00319813	-0.0135002	-0.0218945
		-0.0235225	-0.00821097	-0.00189438	-0.0163727	-0.0194876
		-0.00496101	-0.0138239	0.00526924	-0.0160655	-0.0217787
		-0.00895049	-0.0211311	0.00505177	-0.0162363	-0.0235253
		0.00128592	-0.0153392	0.000907078	-0.0153924	-0.0262521
		0.0100566	-0.0191336	0.00368147	-0.0127396	-0.0292882
		-0.0128153	-0.0301786	0.00488522	-0.0117111	-0.0230725
		-0.00999742	-0.0247595	0.00620058	-0.0157611	-0.0229797
		-0.0195507	-0.0220899	0.0031242	-0.0155456	-0.0249039
		-0.0329346	-0.0227269	-0.00152705	-0.00939428	-0.0191946
		-0.00284312	-0.0303084	0.000818753	-0.0107079	-0.0213467
		-0.00637864	-0.0345811	-0.000854366	-0.0144676	-0.0228142
		-0.0175657	-0.0122163	-0.00191576	-0.0151873	-0.015753
		-0.00974651	-0.00180468	0.00270064	-0.015792	-0.00985537
		-0.0285963	-0.00780984	-0.000610636	-0.0147997	-0.0120679
		-0.00635066	0.00100749	-0.000791303	-0.0177613	-0.0165637
		0.00936402	0.00665639	0.00314128	-0.0207193	-0.00826969
		-0.0191291	0.00177046	-0.00438988	-0.0204953	-0.00326358
		-0.000351465	0.00346117	-0.00800774	-0.0230826	-0.00720517
		-0.00979389	0.00900745	-0.00597522	-0.0217946	-0.005387
		-0.0394177	0.00501884	-0.00679138	-0.0191697	-0.00826837
		-0.0228048	-0.000374264	-0.00528071	-0.0186345	-0.0128868
		-0.0248676	0.00143863	-0.00759375	-0.0146417	-0.0147958
		-0.00944247	-0.00402871	-0.00531131	-0.0137788	-0.0166478
		-0.0101115	-0.0129081	0.00165451	-0.0141362	-0.0120591
		-0.0382165	-0.0145034	-0.000457385	-0.0123679	-0.0122064
		-0.00972352	-0.0140743	0.000412611	-0.0127906	-0.0196994
		-0.0153654	-0.00738539	0.00157964	-0.0130645	-0.0247433
		-0.0257723	-0.000957657	-0.00288474	-0.0165199	-0.0219795
		-0.00152772	-0.00292828	-0.00200867	-0.0195682	-0.0145207
		-0.046729	-0.000421319	-0.000863842	-0.0181319	-0.0172469
		-0.0673953	0.000580189	-0.004332	-0.0193818	-0.0228876
		-0.0402192	-0.00248756	-0.0106481	-0.0186015	-0.0212813
		-0.0496291	0.00442302	-0.0113721	-0.0168306	-0.0209516
		-0.0314375	0.00408255	-0.00592985	-0.0186608	-0.0257241
		-0.000965484	-0.00997209	-0.0102313	-0.0167401	-0.0292869
		-0.0127376	-0.010596	-0.0143339	-0.0139317	-0.0224847
		-0.026816	0.00206527	-0.0121707	-0.0136297	-0.0186837
		-0.0378815	0.00389705	-0.0151777	-0.0146767	-0.0231269
		-0.0409971	-0.00163754	-0.013724	-0.0169003	-0.0181423
		-0.0227879	-0.000100865	-0.0109255	-0.0151899	-0.0136905
		-0.029233	-0.00346094	-0.0138997	-0.0135674	-0.0176513
		-0.0397162	-0.00641068	-0.0112145	-0.0146091	-0.0182929
		-0.00878484	0.00115719	-0.00660749	-0.0126828	-0.016309
		0.00890709	-0.00057326	-0.00673571	-0.0117611	-0.0158475
		0.00937256	-0.00479269	-0.00746097	-0.0130036	-0.0177597
		0.0131739	-0.00325514	-0.0055378	-0.0110765	-0.0176376
		0.00164322	-0.00344354	-0.00553324	-0.00762796	-0.0152707
		-0.00992058	-0.00302253	-0.0106772	-0.00947064	-0.0151167
		-0.0415958	-0.00547035	-0.0106543	-0.0135325	-0.0142003
		-0.0824715	0.00214745	-0.00845505	-0.00994886	-0.0147277
		-0.0740485	0.00970227	-0.00893778	-0.00829932	-0.0145158
		-0.0454414	0.00569175	-0.00596919	-0.0133389	-0.0106242
		-0.039592	0.0134777	-0.00766295	-0.0128553	-0.0123361
		-0.0487412	0.0103147	-0.0107935	-0.00877722	-0.0171247
		-0.0670365	-0.000120014	-0.0112199	-0.00662268	-0.0188583
		-0.0791627	0.0109622	-0.0190727	-0.0105751	-0.0197993
		-0.0608986	0.0112862	-0.023651	-0.0144734	-0.0194464
		-0.0427398	-0.000361778	-0.0201741	-0.0111203	-0.0198339
		-0.0542842	-0.00392891	-0.0207098	-0.015198	-0.0210618
		-0.0472293	-0.00111563	-0.0229455	-0.0195711	-0.0191675
		-0.00273903	0.0026486	-0.0199145	-0.0174736	-0.0167154
		0.0225159	-0.00636882	-0.0158401	-0.0214279	-0.0172897
		0.0158479	-0.0123043	-0.0169714	-0.0194141	-0.017677
		0.0114988	-0.00778602	-0.0174424	-0.0164931	-0.0146257
		-0.00674738	-0.00739614	-0.0170475	-0.0221352	-0.0129604
		-0.0290489	-0.00509729	-0.0198132	-0.0195456	-0.016404
		-0.0113238	-0.00301794	-0.0167804	-0.0158826	-0.0182305
		-0.00519498	-0.000343281	-0.0127826	-0.0160501	-0.0181143
		-0.0265686	0.00413237	-0.0135475	-0.0143398	-0.021409
		-0.0121463	0.000368732	-0.0115347	-0.0181358	-0.0211267
		0.0102028	-0.000894644	-0.0107712	-0.0168507	-0.0166148
		0.00307902	0.00226899	-0.0102351	-0.0102894	-0.0142811
		-0.00551867	0.00161449	-0.00993016	-0.013464	-0.0135482
		-0.0127965	0.00359301	-0.0156919	-0.0151417	-0.0151401
		-0.0298334	0.00301704	-0.018014	-0.0136735	-0.0134357
		-0.0471579	1.60864e-05	-0.0159796	-0.0183779	-0.00960993
		-0.047097	0.000524176	-0.0136791	-0.0198422	-0.00820944
		-0.036701	-0.00591845	-0.012017	-0.0204647	-0.00350446
		-0.0510297	-0.00875911	-0.0149048	-0.0252923	-0.00524533
		-0.0634554	-0.00458465	-0.014933	-0.0242097	-0.0100572
		-0.0319305	-0.0128181	-0.0128319	-0.0209852	-0.00653676
		-0.00981041	-0.0167242	-0.0125067	-0.0188244	-0.00872759
		-0.0219765	-0.0128692	-0.0152219	-0.014602	-0.0131493
		-0.0272447	-0.0137986	-0.0245278	-0.0160268	-0.0122371
		-0.0338265	-0.00258553	-0.0254349	-0.0170502	-0.011924
		-0.0363295	0.00334872	-0.0210257	-0.0134846	-0.00928715
		-0.0185906	-0.00308699	-0.0227349	-0.0147158	-0.00811317
		-0.0249167	0.00427247	-0.0208253	-0.0168523	-0.0107581
		-0.0541358	0.00748332	-0.0185857	-0.0198717	-0.0126559
		-0.073596	0.00409145	-0.0156386	-0.0216576	-0.0130669
		-0.0696716	0.00872533	-0.0150668	-0.017778	-0.0131222
		-0.0388156	0.00732561	-0.0215371	-0.021334	-0.0154973
		-0.0402046	0.00624606	-0.020895	-0.0276915	-0.0204797
		-0.0468205	0.00803237	-0.0204634	-0.0265928	-0.0259945
		-0.0182827	-0.000644282	-0.0216737	-0.0268631	-0.0244245
		-0.0372211	-0.0109129	-0.0172038	-0.0257736	-0.0171542
		-0.0439698	-0.0171846	-0.016817	-0.021211	-0.0116158
		-0.00754522	-0.018929	-0.0157536	-0.0213702	-0.00502542
		-0.0123543	-0.010921	-0.0150399	-0.0224348	-0.00436756
		-0.00540304	-0.00961638	-0.014363	-0.0187166	-0.00789169
		-0.0130855	-0.0180932	-0.0115936	-0.0138228	-0.00789233
		-0.0428832	-0.0143661	-0.0164145	-0.0131546	-0.0126661
		-0.019785	-0.0099964	-0.0131611	-0.0170614	-0.0153945
		-0.0268125	-0.0138462	-0.00728855	-0.0188326	-0.0166121
		-0.0537145	-0.0134238	-0.0153883	-0.0162583	-0.0232224
		-0.0403325	-0.0150343	-0.0188212	-0.0169413	-0.0215433
		-0.0139011	-0.0133727	-0.0191673	-0.02037	-0.0188993
		0.0168604	-0.00546146	-0.0207735	-0.0190328	-0.0237569
		0.00415494	-0.00114489	-0.0210288	-0.0176243	-0.0241979
		-0.0158004	0.0018258	-0.0250731	-0.0192564	-0.0231767
		-0.0144472	0.00206073	-0.0234998	-0.016661	-0.0233375
		-0.0248881	0.00468138	-0.0207853	-0.0128353	-0.0221407
		-0.0107167	0.00684538	-0.0185187	-0.0151395	-0.0237397
		-0.00466349	0.00296977	-0.0146221	-0.0183571	-0.0237509
		-0.0147295	0.00525566	-0.0178014	-0.018434	-0.0233775
		-0.0199849	0.00473669	-0.014073	-0.0198784	-0.0293294
		-0.0232835	-0.00227516	-0.00852767	-0.0207341	-0.0291222
		-0.00164916	-0.00309555	-0.0125316	-0.0201082	-0.0229653
		-0.0106305	-0.00453472	-0.01092	-0.0216455	-0.0254618
		-0.00695639	-0.00719836	-0.00903632	-0.0197614	-0.024501
		0.0437574	-0.00645901	-0.0110107	-0.0178246	-0.0166218
		0.0383225	-0.00781086	-0.0129583	-0.0208008	-0.0139029
		0.0133544	-0.0115597	-0.0151241	-0.019541	-0.0120829
		0.00638647	-0.0115406	-0.0128831	-0.0163046	-0.0143953
		-0.00784304	-0.00947237	-0.0156733	-0.0155412	-0.0151299
		-0.0126907	-0.0117088	-0.0178552	-0.01616	-0.00728939
		-0.0098782	-0.00798279	-0.0158299	-0.0190235	-0.010715
		-0.00755607	-0.00200165	-0.0260266	-0.0199554	-0.0167266
		-0.0190344	-0.00544668	-0.0305825	-0.0208855	-0.015449
		-0.00884454	-0.00318306	-0.0243773	-0.0223062	-0.0209249
		0.0137719	-0.00322244	-0.0260354	-0.0225411	-0.0184312
		-0.00418707	-0.00967655	-0.0244958	-0.0252543	-0.012103
		-0.0219476	-0.00754163	-0.0205822	-0.0259682	-0.0172509
		-0.0189859	-0.0109203	-0.0216766	-0.0262836	-0.0157031
		-0.0013367	-0.00848155	-0.0199422	-0.0300427	-0.013707
		0.00498075	-0.000151382	-0.0189068	-0.029641	-0.0217714
		-0.0019748	-0.00806958	-0.0174007	-0.0266022	-0.0242128
		0.00468198	-0.0074433	-0.0155183	-0.0252604	-0.0207168
		-0.0171007	-0.00639606	-0.017947	-0.0232598	-0.0212902
		-0.0158875	-0.0167672	-0.0149493	-0.0234949	-0.0227285
		0.0154782	-0.014548	-0.00757961	-0.0243267	-0.0168295
		0.0038341	-0.0127627	-0.00544677	-0.0204026	-0.0124952
		-0.00689244	-0.0148778	-0.00794299	-0.0200675	-0.0146565
		-0.012344	-0.0137897	-0.0133162	-0.0246587	-0.0136341
		0.0104446	-0.0132093	-0.0154102	-0.0210088	-0.0132969
		0.0263704	-0.00953303	-0.0138708	-0.0151023	-0.014675
		-0.0124898	-0.0103914	-0.0162592	-0.0156146	-0.0187441
		0.0165309	-0.0129198	-0.0201277	-0.0141986	-0.0253231
		0.0383588	-0.01071	-0.0232483	-0.0131736	-0.0219919
		-0.000166666	-0.00568923	-0.0238896	-0.0133502	-0.0194329
		0.0175558	-0.00140864	-0.0197372	-0.0108273	-0.0221191
		0.0268172	-0.000544318	-0.0167569	-0.0128512	-0.01862
		0.0161046	-0.0020125	-0.0160307	-0.0140897	-0.0201693
		0.0184591	-0.0107286	-0.0147845	-0.0110509	-0.026596
		0.0106626	-0.0120499	-0.0127377	-0.0114989	-0.0264346
		0.00339074	-0.00659144	-0.0125545	-0.0138159	-0.0239408
		-0.00957534	-0.01108	-0.0164252	-0.0177291	-0.0249821
		0.0195838	-0.0127434	-0.0181623	-0.0193629	-0.0288898
		0.0255774	-0.0153159	-0.0168591	-0.017957	-0.0261686
		-0.0326353	-0.0172028	-0.0155871	-0.0191827	-0.0207374
		-0.0165243	-0.0124406	-0.0136012	-0.01835	-0.0244638
		0.00794611	-0.0111749	-0.0129589	-0.0182756	-0.025806
		-0.0126811	-0.00402501	-0.0133022	-0.0227025	-0.0250528
		0.0117703	0.000382468	-0.0127153	-0.0259969	-0.0308728
		0.0111151	-0.00258748	-0.0134227	-0.025127	-0.028918
		-0.0190336	-0.00515912	-0.0143024	-0.0204935	-0.025407
		-0.00912259	-0.0107232	-0.00980361	-0.0193937	-0.0262058
		-0.0123856	-0.00564102	-0.0085937	-0.0209103	-0.0177199
		-0.0182705	-0.00218834	-0.0130414	-0.0193599	-0.0150095
		0.00738692	-0.00991802	-0.00927273	-0.0216822	-0.0180511
		0.0130221	-0.00925425	-0.00912899	-0.0255194	-0.0163012
		0.00418146	-0.00994626	-0.0143593	-0.0223144	-0.0224435
		-0.000511021	-0.0096326	-0.0108794	-0.0217089	-0.0231071
		-0.00877946	0.00451721	-0.0122055	-0.0249644	-0.020654
		-0.00187471	0.0111177	-0.015393	-0.0205251	-0.0302509
		-0.0141475	0.0076822	-0.013732	-0.0196234	-0.030359
		-0.037699	0.0114859	-0.0137558	-0.0249998	-0.024984
		-0.0270533	0.0103332	-0.00895736	-0.0221217	-0.0252339
		-0.0272493	0.00124593	-0.0104245	-0.019305	-0.0235192
		-0.0242018	-0.00090228	-0.018708	-0.0211854	-0.0300032
		-0.00215168	-0.00338481	-0.0162676	-0.0208796	-0.035484
		-0.0205085	-0.00645024	-0.0147528	-0.0198585	-0.0283139
		-0.0518897	-0.00749649	-0.0206694	-0.0208859	-0.0280125
		-0.046765	-0.00772182	-0.0214036	-0.0252651	-0.033852
		-0.0220501	-0.00141969	-0.0156198	-0.0263314	-0.0308751
		-0.0159122	-0.00562925	-0.010952	-0.0243082	-0.0238637
		-0.0195872	-0.0145331	-0.0105691	-0.0244858	-0.0222256
		-0.00979202	-0.00955195	-0.0117494	-0.0232178	-0.027371
		-0.000258372	-0.0103764	-0.0126036	-0.0244171	-0.0272444
		0.0268495	-0.01222	-0.0138067	-0.0273767	-0.0225092
		0.0328101	-0.00257665	-0.0165784	-0.0283673	-0.0282471
		0.00558482	0.00022613	-0.015818	-0.030841	-0.031179
		0.0248124	-0.00107938	-0.0129647	-0.0290135	-0.0253917
		0.0270107	0.00318619	-0.016301	-0.0253879	-0.0264526
		-0.00265374	0.00421005	-0.0173757	-0.0279559	-0.0304505
		0.00455045	0.00315145	-0.0148372	-0.0299964	-0.0312213
		-0.0149766	0.000121357	-0.0139503	-0.0299396	-0.0273766
		-0.048746	-0.00741852	-0.00966982	-0.0297994	-0.0273848
		-0.0494477	-0.00797241	-0.0110617	-0.0269714	-0.0340898
		-0.0399523	-0.00638781	-0.0182801	-0.0250201	-0.0292553
		-0.0266603	-0.00501235	-0.0184439	-0.0240347	-0.0246364
		-0.0308742	0.00680324	-0.0185852	-0.0235355	-0.0267134
		-0.0233632	0.00905902	-0.0229591	-0.0264493	-0.0213247
		-0.00806931	-0.00109044	-0.0246117	-0.0266979	-0.0226872
		-0.0320513	-0.00018255	-0.0210698	-0.026152	-0.026246
		-0.0428562	0.0033815	-0.0162774	-0.0292347	-0.0243396
		-0.0172432	0.00430396	-0.0161524	-0.0304833	-0.0293763
		0.00936975	0.00856214	-0.0146693	-0.0335303	-0.0305501
		0.0112151	0.00703656	-0.0101656	-0.0346354	-0.0266211
		-0.0100233	0.00557473	-0.0106013	-0.0285323	-0.0272915
		-0.0189037	0.00762984	-0.011626	-0.0262321	-0.0313151
		-0.0118178	0.00224982	-0.0113286	-0.0275486	-0.0361722
		-0.000759457	-0.000478982	-0.0105464	-0.0276422	-0.0354737
		0.00285457	-0.00253238	-0.0103347	-0.027357	-0.0325817
		-0.000824777	-0.00764246	-0.0188084	-0.0274297	-0.0295054
		-0.00239247	0.00352671	-0.0235864	-0.0298929	-0.0255141
		0.00467051	0.00911483	-0.0186521	-0.0312479	-0.0247701
		0.0109457	-0.00198899	-0.0200678	-0.0322123	-0.0240585
		-0.0113672	-0.00144368	-0.0213535	-0.0319081	-0.0269456
		0.000820722	-0.00144721	-0.017453	-0.0281986	-0.0323043
		0.0492655	-0.00383284	-0.0157309	-0.0278145	-0.0323837
		0.0476736	0.00357143	-0.0119474	-0.025094	-0.0322181
		0.0255944	0.00318061	-0.00936686	-0.0200627	-0.0317099
		-0.00280986	-0.000813365	-0.0125066	-0.0222856	-0.027609
		-0.0164717	-0.00138402	-0.0142389	-0.0226413	-0.0262079
		-0.00447943	-0.00218696	-0.0145737	-0.02012	-0.0289547
		-0.00736336	-0.00167762	-0.0162351	-0.0222322	-0.0272271
		0.0106294	-0.00952221	-0.0137403	-0.0238049	-0.0226682
		0.00538264	-0.0159315	-0.0128129	-0.0243675	-0.0231814
		-0.0215867	-0.0118914	-0.0171935	-0.0265614	-0.0220499
		-0.00229241	-0.0146521	-0.0166206	-0.0268228	-0.0172808
		-0.00718124	-0.0165115	-0.0165622	-0.025812	-0.0162399
		-0.0142057	-0.0112536	-0.0172195	-0.0279949	-0.0182159
		0.0147919	-0.0139786	-0.0135545	-0.0296325	-0.0221984
		0.00562898	-0.0128838	-0.0144757	-0.0278413	-0.0270421
		-0.0271003	-0.00589312	-0.0144014	-0.0270333	-0.0268465
		-0.0196354	-0.0096111	-0.0113667	-0.0259496	-0.0252969
		0.0146675	-0.0156197	-0.0112988	-0.0240237	-0.0284181
		0.0251379	-0.0156632	-0.00937561	-0.0232697	-0.0294702
		0.037647	-0.00916913	-0.00430123	-0.0239227	-0.0272181
		0.0725917	-0.00390975	-0.00152313	-0.0257341	-0.0250088
		0.0825528	-0.00592641	-0.00598572	-0.0239445	-0.0243771
		0.0596694	-0.00416769	-0.00796243	-0.0218275	-0.0264859
		0.0186491	-0.00144861	-0.00702217	-0.0208885	-0.026374
		0.00912241	0.00476885	-0.0115434	-0.0160231	-0.0263026
		0.0365607	0.00968714	-0.0111377	-0.0166186	-0.0228057
		0.0202653	0.0013202	-0.00806062	-0.0204672	-0.0199329
		-0.00459338	0.00333641	-0.00524152	-0.0173407	-0.028604
		-0.00654891	0.00437353	-0.00118578	-0.0185427	-0.0268069
		-0.0305291	-0.0101448	-0.00439831	-0.0236859	-0.0175504
		-0.0236318	-0.00944598	-0.00603152	-0.0213827	-0.0179235
		0.0014367	-0.00575017	-0.00559271	-0.0196607	-0.01357
		-0.00661361	-0.0143665	-0.00736819	-0.0234373	-0.0119038
		-0.00538219	-0.0145381	-0.00477979	-0.0241267	-0.0176106
		-0.0154058	-0.0079091	-0.00638849	-0.0204508	-0.0185112
		-0.0210292	-0.0101476	-0.010498	-0.0186547	-0.0177004
		0.00183818	-0.0117264	-0.0137449	-0.0203513	-0.0197842
		-0.00670363	-0.00264582	-0.0216446	-0.0216399	-0.0226364
		-0.0143361	-0.00248837	-0.0228854	-0.0214832	-0.0221725
		-0.0161182	-0.00109195	-0.0190072	-0.0222818	-0.0253755
		-0.0274664	0.0103186	-0.0197431	-0.0232102	-0.0289986
		-0.00121576	0.00478639	-0.0186592	-0.0226193	-0.0266
		0.00794435	-0.000548922	-0.0150627	-0.021927	-0.0288893
		0.00109413	0.00334422	-0.0129461	-0.0235119	-0.0294809
		0.0308328	0.00414046	-0.0115594	-0.0255805	-0.0247368
		0.0166203	0.00837267	-0.00919238	-0.0261885	-0.0227428
		-0.0256708	0.00445175	-0.00645427	-0.0266421	-0.0236092
		0.00279398	0.000206814	-0.00455294	-0.0236405	-0.0243517
		0.0250256	0.00080174	-0.00360149	-0.0209995	-0.0208284
		-0.0212389	-0.00333001	-0.00526621	-0.0249077	-0.0211204
		-0.0446322	-0.00276692	-0.00502409	-0.0264089	-0.0207059
		-0.0418788	-0.00611308	-0.00354559	-0.0244394	-0.0161174
		-0.0551727	-0.00686104	-0.00699088	-0.0233591	-0.018606
		-0.046389	-0.000533508	-0.00873055	-0.0204785	-0.0174536
		-0.0283228	-0.00065071	-0.00776797	-0.0198719	-0.0174701
		-0.00733931	0.00419829	-0.00614771	-0.0209717	-0.0205777
		0.00603173	0.00344202	-0.00286418	-0.0215169	-0.0133744
		-0.0357816	0.000171806	-0.00638567	-0.0223732	-0.0137875
		-0.0421426	0.00960456	-0.0132123	-0.0189211	-0.0190406
		0.000934599	0.00498443	-0.0144489	-0.0177794	-0.0160076
		-0.0244446	-0.0042167	-0.0144552	-0.0199994	-0.0176911
		-0.0390843	-0.00118887	-0.0132733	-0.0165726	-0.0212911
		0.00251015	-9.43394e-05	-0.010175	-0.0162864	-0.0190942
		-0.00718274	0.00300662	-0.011319	-0.0194701	-0.0173024
		-0.0214763	0.0047769	-0.0142848	-0.0187507	-0.0190819
		-0.000939529	0.00423634	-0.0140048	-0.0181432	-0.018305
		-0.017979	0.00115629	-0.0123216	-0.016537	-0.0173117
		-0.0360748	-0.00702708	-0.00889964	-0.0181384	-0.0224272
		-0.0115018	-0.00118844	-0.00655137	-0.0214807	-0.0261068
		-0.00628062	0.0043936	-0.00559837	-0.0184909	-0.0261294
		-0.0400136	-0.00192129	-0.00329447	-0.0176402	-0.0249894
		-0.0441826	0.00561743	-0.00376284	-0.0176732	-0.0233465
		-0.0113787	0.0159475	-0.00148479	-0.0164648	-0.0224967
		-0.00816932	0.0140319	0.00284062	-0.0209279	-0.0218114
		-0.0159854	0.0110084	0.00135307	-0.024061	-0.0218498
		-0.00856625	0.00946141	0.00222137	-0.0252217	-0.0184428
		-0.0211452	0.0106217	0.00472216	-0.0264662	-0.0175986
		-0.0258439	0.00885334	0.00291722	-0.0238849	-0.022973
		-0.010792	-0.00109487	0.00177348	-0.0218915	-0.0215601
		-0.0203748	-0.00798444	0.00393113	-0.0208	-0.0182732
		-0.0262322	-0.0061751	0.00382937	-0.0196961	-0.0195923
		0.000175915	-0.00351919	-0.00188552	-0.0195459	-0.0180958
		0.00623205	-0.00512835	-0.00473026	-0.0194935	-0.0174591
		-0.00342936	-0.00229933	-0.00602113	-0.0217792	-0.0191453
		0.0101286	0.00646901	-0.00506502	-0.0230262	-0.0138454
		-0.00326119	0.00612861	0.00244156	-0.0211033	-0.00933562
		-0.0214565	0.0072743	-0.000246764	-0.0195446	-0.0124197
		0.0050002	0.0157005	-0.00329838	-0.0200835	-0.00979011
		0.00487472	0.00723775	0.00537155	-0.0227973	-0.0116607
		-0.00366437	-0.00161699	0.00377329	-0.0229975	-0.0191597
		0.00978612	0.00148634	-0.000983383	-0.0219917	-0.0136778
		0.00691669	-0.00300838	0.000611066	-0.0237761	-0.0135235
		0.0313873	-2.43212e-05	-0.00170569	-0.022971	-0.019137
		0.0390092	0.00904688	-0.00187096	-0.0202642	-0.0174575
		0.00431951	0.003142	0.000893619	-0.0201498	-0.0179922
		0.030042	-0.00599229	0.00341782	-0.0200194	-0.0185769
		0.0717667	-0.00957387	0.0058003	-0.0197059	-0.0248581
		0.0566829	-0.0147607	0.00701794	-0.021681	-0.0290976
		0.0203558	-0.0224863	0.00933513	-0.0235547	-0.0219255
		0.00943909	-0.0252593	0.0101367	-0.0236991	-0.0209455
		0.0171316	-0.0212942	0.00980378	-0.0235021	-0.021905
		-0.00905489	-0.0154267	0.0104078	-0.0222618	-0.0206906
		-0.011218	-0.0173154	0.0105815	-0.0224381	-0.0176544
		0.0283704	-0.0218047	0.00567741	-0.0228556	-0.0128892
		0.0178478	-0.016753	-0.00118141	-0.0203092	-0.0160957
		-0.00548	-0.0159767	-0.00119995	-0.0206313	-0.0137765
		-0.00264026	-0.01053	-0.00577437	-0.0188785	-0.00920373
		0.00273729	-0.00178314	-0.0110181	-0.0130955	-0.0131932
		0.0203925	-0.0103184	-0.00775018	-0.0147342	-0.0143093
		0.036029	-0.0060716	-0.00938821	-0.0164075	-0.0170651
		0.0444141	0.00115475	-0.0072154	-0.0138055	-0.0171488
		0.037888	-0.00781097	-0.00307555	-0.0156135	-0.0137828
		0.0200592	-0.00686183	-0.00592996	-0.0174944	-0.0184114
		0.0232195	-0.00615736	-0.000679127	-0.0160916	-0.0201653
		0.0310363	0.00039014	0.00377344	-0.014055	-0.0192783
		0.0419785	0.010401	8.73339e-05	-0.0131252	-0.0187999
		0.0382895	-0.00126723	-0.00273496	-0.0137736	-0.0138436
		0.0152735	-0.00835751	-0.00341561	-0.0141745	-0.0146503
		0.0345874	-0.00673113	-0.00225774	-0.014284	-0.0159391
		0.032645	-0.0106085	-0.00402353	-0.0134893	-0.0105882
		-0.00326264	-0.0126558	-0.00209506	-0.0127654	-0.0143373
		0.00645722	-0.0100065	0.000938401	-0.0130365	-0.0218907
		0.00876603	-0.00456679	-0.00350652	-0.0122376	-0.021473
		0.0190675	-0.00796944	-0.000713509	-0.00874577	-0.0238952
		0.0253028	-0.00742604	0.00375523	-0.00354881	-0.0219139
		-0.0115179	0.000976534	0.000947679	-0.00295282	-0.0141176
		0.0102313	-0.00554338	7.12476e-05	-0.00651317	-0.0177141
		0.0132484	-0.0115863	-0.00377616	-0.00752903	-0.0183433
		-0.0191953	-0.00333491	-0.00564732	-0.00560208	-0.0135058
		0.0366458	0.00256715	-0.001473	-0.00258113	-0.016335
		0.0518052	-0.00160879	-0.00429729	-0.000429023	-0.0136678
		0.0208769	0.00016467	-0.00833895	0.00020597	-0.0107341
		0.0465741	0.00875474	-0.00452445	-0.000840076	-0.0153047
		0.044921	0.00451003	-0.00162224	-0.00261805	-0.0146027
		0.0361678	0.00354425	-0.00423763	-0.00491623	-0.0131169
		0.036077	0.00663855	-0.00307343	-0.00945974	-0.0150378
		0.0125265	-0.00159867	0.00218927	-0.0114594	-0.0144723
		0.0246947	-0.00308054	0.00281461	-0.00994466	-0.0139487
		0.0385466	-0.00562647	0.00580866	-0.00767327	-0.0168296
		0.0291385	-0.0133395	0.0098866	-0.00578536	-0.0181766
		0.0200086	-0.0120104	0.0075342	-0.00797137	-0.0124341
		0.00986837	-0.0124135	0.00860899	-0.00942158	-0.00889811
		0.0219885	-0.0139245	0.0113873	-0.00885293	-0.0118075
		0.0176717	-0.0139731	0.0115239	-0.00908221	-0.00906407
		-0.00127592	-0.0131403	0.0121737	-0.00741572	-0.00736732
		0.00841614	-0.00705659	0.0090429	-0.00792585	-0.0168434
		0.0191957	-0.00428203	0.0054272	-0.00895125	-0.0199826
		0.00990332	-0.00229354	0.00550269	-0.00922181	-0.0141555
		0.00148816	0.000183341	0.00419625	-0.00999882	-0.015261
		0.0410937	-0.00385525	-0.000982276	-0.00556731	-0.0152781
		0.0601599	-0.00654379	-0.00129876	-0.00441082	-0.0149092
		0.0174482	-0.00582433	0.00349321	-0.00646371	-0.0197995
		0.0144515	-0.00663841	-0.00172573	-0.00450555	-0.015442
		0.02499	-0.00706779	-0.00657066	-0.0072527	-0.0176615
		0.00196937	-0.00601029	-0.000623326	-0.00968182	-0.0293469
		-0.0174949	-0.00861425	-0.000905773	-0.00912731	-0.0265515
		-0.00716966	-0.015469	-0.00417614	-0.0109884	-0.0231913
		0.0247255	-0.0167419	-0.000567528	-0.0103451	-0.0207634
		0.0390246	-0.0158286	0.00134482	-0.0103454	-0.0170444
		0.038779	-0.0188638	0.00172914	-0.0121495	-0.0214176
		0.0260042	-0.013843	0.00251428	-0.0126353	-0.0199942
		0.0466949	-0.00121773	-0.00143193	-0.0118377	-0.0189738
		0.0719884	-0.00195883	-0.00279004	-0.0105611	-0.0193123
		0.0269561	-0.0167366	0.00126324	-0.0104558	-0.0143887
		0.0183746	-0.0179888	0.000339389	-0.00814981	-0.0148624
		0.0164636	-0.00966906	0.000825283	-0.00854976	-0.0144761
		-0.0256843	-0.0139401	0.00596511	-0.0104037	-0.0147987
		-0.0174897	-0.0123875	0.00460776	-0.00747031	-0.0154874
		0.00766575	-0.00730308	0.00275346	-0.0082845	-0.0142681
		0.0322261	-0.0174417	0.00450199	-0.00860806	-0.0190292
		0.00882249	-0.0200474	0.00228676	-0.00629024	-0.018893
		-0.0295832	-0.0133608	-0.00173262	-0.00737351	-0.0170584
		0.00816109	-0.0121597	-0.004172	-0.00631591	-0.0170991
		0.00825346	-0.0108811	-0.00421616	-0.00517281	-0.0126807
		0.00527828	-0.0119346	-0.00273028	-0.00504991	-0.010828
		0.0438548	-0.0107554	-0.00589986	-0.00319931	-0.00704755
		0.0295496	-0.00376582	-0.012516	-0.00169879	-0.00462132
		0.0244628	-0.00458853	-0.015692	-0.00271569	-0.00631324
		0.039402	-0.010767	-0.0166421	-0.0059456	-0.00466868
		0.0327947	-0.0129672	-0.0175313	-0.00409477	-0.00556943
		0.0120851	-0.017139	-0.0173323	-0.0014432	-0.00559941
		-0.0162755	-0.0192593	-0.0167289	-0.00301147	-0.00363675
		-0.0129774	-0.0152756	-0.0170868	-0.00331127	-0.00353575
		-0.00644794	-0.017175	-0.017519	-0.00577396	-0.00447173
		0.0128637	-0.0180727	-0.0153622	-0.00768823	-0.00882785
		0.040821	-0.0160887	-0.0136309	-0.00640178	-0.00938846
		-0.00447379	-0.0194366	-0.0116998	-0.00548357	-0.0120499
		-0.0199425	-0.0179637	-0.00918484	-0.00195844	-0.0191172
		0.0216263	-0.0189164	-0.01102	0.00046817	-0.016569
		0.00173939	-0.0192276	-0.00753764	0.0010455	-0.0168094
		-0.00618332	-0.00965613	-0.0052709	0.000429761	-0.0204722
		0.00471684	-0.0105109	-0.0126511	-0.00321535	-0.01303
		-0.0253236	-0.0156017	-0.010814	-0.00248474	-0.00974667
		-0.0279284	-0.0104347	-0.00859423	0.000307967	-0.0158748
		-0.0294324	-0.00378391	-0.0123866	0.00180756	-0.0159344
		-0.0337242	-0.00665378	-0.0118664	0.00243999	-0.0105497
		-0.00069972	-0.0172368	-0.0144305	-0.000981348	-0.0084845
		0.0032841	-0.0179441	-0.0147465	-0.00184289	-0.00716818
		-0.0143886	-0.0166189	-0.0155047	-0.002449	-0.0051071
		-0.0256626	-0.0243009	-0.0184411	-0.00376351	-0.00672287
		-0.0409811	-0.0258259	-0.0154086	-0.00238104	-0.00757313
		-0.0430786	-0.0195198	-0.0170751	-0.0050395	-0.00712147
		-0.0604261	-0.0154788	-0.0181851	-0.00130122	-0.00811092
		-0.0786574	-0.014894	-0.015841	0.00366341	-0.00311549
		-0.0596673	-0.0124386	-0.0148411	-0.00132759	0.000511065
		-0.0425685	-0.00783534	-0.0117198	0.000387105	-0.00479225
		-0.0342615	-0.0076579	-0.0131697	0.00115944	-0.00335777
		-0.0339339	-0.0178757	-0.0104317	-0.00126848	-0.00123173
		-0.0486747	-0.0278776	-0.00391405	0.00239836	-0.0103614
		-0.039523	-0.0215639	-0.00530594	-3.78051e-05	-0.00846354
		-0.0288152	-0.0158297	-0.00386256	-5.74543e-05	7.60766e-05
		-0.0443025	-0.0188207	-0.00241252	0.00307877	-0.00446149
		-0.0445411	-0.0147835	-0.00673696	0.00258971	-0.00503157
		-0.0329346	-0.0100468	-0.0102074	0.00881769	-0.00600489
		-0.0433578	-0.00788087	-0.012756	0.00958487	-0.0134173
		-0.0532875	-0.00595859	-0.0127936	0.00623968	-0.00906014
		-0.0222905	-0.00763201	-0.0131639	0.00938306	-0.00973847
		-0.00413054	-0.0115677	-0.0165099	0.00496484	-0.0142011
		-0.027046	-0.0190812	-0.0145416	-0.000273004	-0.00346782
		-0.0280884	-0.0200896	-0.00846012	0.00263432	-0.000251422
		-0.0380736	-0.0166828	-0.00698993	0.00462185	-0.00312548
		-0.0516268	-0.0145846	-0.00589716	0.00301517	0.00212589
		-0.0248669	-0.00920125	-0.00471864	-0.0022042	0.00219255
		-0.0294093	-0.0183251	-0.00692537	-0.00361241	0.000576635
		-0.0592624	-0.0215522	-0.00322856	-0.0011756	0.00324663
		-0.0441155	-0.00782524	0.00317843	-0.00323175	0.00393826
		-0.0176234	-0.0136527	0.00508731	-0.00510503	0.00544778
		-0.0360868	-0.0141115	0.00488505	-0.00505027	0.00923723
		-0.0326118	-0.00459433	-0.00101573	-0.00301633	0.0079367
		-0.00291128	-0.0102706	-0.00486427	-0.000115832	0.00334436
		-0.0468571	-0.00967484	-0.00276277	0.000638358	0.00296231
		-0.0512161	-0.00794786	-0.00399905	0.00539962	0.0017515
		-0.0133621	-0.00776049	-0.00681227	0.00926292	-0.00102964
		-0.0636028	-0.00678393	-0.0110224	0.00874481	-0.00107759
		-0.0612069	-0.0129471	-0.0135112	0.0102048	-0.00244505
		-0.0212746	-0.0113121	-0.0102769	0.00844081	-0.00546411
		-0.0504632	-0.0104306	-0.00968801	0.00600871	-0.00551049
		-0.0469948	-0.0118825	-0.0110933	0.00818872	-0.00262006
		-0.0323235	-0.00536225	-0.010825	0.00943631	-0.00476987
		-0.0273987	-0.00241063	-0.0107806	0.00851675	-0.0118779
		-0.0130188	-0.00658941	-0.00833428	0.00730757	-0.0134069
		-0.0393966	-0.00816036	-0.00554065	0.00730093	-0.00792863
		-0.0355673	0.000240212	-0.00459557	0.0050668	-0.00443126
		0.00569502	-0.00089612	-0.00534074	0.00469577	-0.00548024
		-0.000882174	-0.00890746	-0.00975064	0.0103968	-0.00146276
		-0.0281343	-0.00735036	-0.0100407	0.00884323	0.000947005
		-0.0456894	-0.012607	-0.00783954	0.00643266	-0.00301998
		-0.0401059	-0.0163201	-0.0116182	0.0109176	-0.000761235
		-0.0322415	-0.0169495	-0.0110284	0.0100163	-0.000941533
		-0.0644073	-0.0154486	-0.00850135	0.00989013	-0.00415974
		-0.0858416	-0.00542364	-0.0101921	0.00985675	-8.58345e-06
		-0.0756959	-0.0116229	-0.00693243	0.00363042	0.0051008
		-0.0757223	-0.0142113	-0.00492873	0.00268988	0.00918969
		-0.093753	-0.00684158	-0.00751924	0.00463726	0.00898728
		-0.0910427	-0.0145906	-0.00849926	0.00488961	0.00743079
		-0.0468169	-0.0129153	-0.0072995	0.00461469	0.00849014
		-0.0332539	-0.00989932	-0.00421705	0.00159207	0.00715874
		-0.0526493	-0.0175092	-0.00588259	0.0008271	0.00899798
		-0.0438436	-0.0176537	-0.00990407	0.00127047	0.0103215
		-0.0437365	-0.0205317	-0.00990718	0.00120988	0.00717691
		-0.0582603	-0.0240385	-0.0102384	0.00331565	0.00809665
		-0.0453471	-0.025626	-0.0130403	0.00471152	0.00914427
		-0.0234304	-0.0247505	-0.0171405	0.00580792	0.00534415
		-0.0223246	-0.0138208	-0.0166694	0.00386453	-0.000350078
		-0.0228736	-0.0131132	-0.0138446	-0.000227641	-0.00383937
		-0.0186281	-0.0222039	-0.014817	0.00174988	-0.000847269
		-0.0329762	-0.0261352	-0.0140787	0.00303354	0.00239674
		-0.0405193	-0.0301256	-0.0158639	0.000922132	-0.00229339
		-0.0347012	-0.034646	-0.0202843	0.00253366	-0.00588608
		-0.0381119	-0.0388078	-0.019156	0.00211546	-0.00310141
		-0.0483799	-0.0318002	-0.0211015	0.00152871	-9.39133e-05
		-0.0696845	-0.019857	-0.0255158	0.0078489	0.00439411
		-0.0760779	-0.0263791	-0.0235994	0.0118723	0.00773384
		-0.0562588	-0.0302517	-0.0213	0.0101288	0.0115955
		-0.0502788	-0.0205482	-0.0204901	0.00792706	0.0150131
		-0.0638183	-0.0226049	-0.0183825	0.00558832	0.00759474
		-0.0712057	-0.0297072	-0.0183542	0.0029775	0.00465031
		-0.0696607	-0.029659	-0.0216981	-0.000439977	0.0077566
		-0.0584422	-0.0353262	-0.0239017	-0.00459676	0.00466781
		-0.0505585	-0.0433306	-0.0228135	-0.00584602	0.00656202
		-0.0657258	-0.0421117	-0.0233073	-0.00233651	0.00702846
		-0.0516838	-0.0399245	-0.0243194	-0.0031808	0.00570297
		-0.0292278	-0.0385733	-0.023392	-0.0088938	0.0072964
		-0.062829	-0.0367648	-0.0314958	-0.00796233	-0.00193531
		-0.0850607	-0.0431714	-0.0492461	-0.0139438	-0.0105834
		-0.0874627	-0.0486464	-0.0628542	-0.0311585	-0.0164549
		-0.100329	-0.0508198	-0.0682171	-0.0383471	-0.0238824
		-0.113021	-0.060152	-0.0661521	-0.0406262	-0.0195517
		-0.119495	-0.0626036	-0.0632396	-0.0393484	-0.0145167
		-0.0839083	-0.0609781	-0.0613313	-0.0249856	-0.00699659
		-0.0741413	-0.0683511	-0.0527365	-0.014867	0.00767123
		-0.0987621	-0.0605592	-0.0468727	-0.0127592	0.00978483
		-0.0700948	-0.0454635	-0.0451211	-0.00786445	0.0110911
		-0.0614444	-0.0477291	-0.040554	-0.00925292	0.0189957
		-0.0826793	-0.0480598	-0.0454184	-0.0155396	0.018214
		-0.084257	-0.0565116	-0.0547817	-0.0125418	0.0124413
		-0.115044	-0.0708875	-0.0556782	-0.00926037	0.00831823
		-0.127828	-0.0665431	-0.0563813	-0.0144277	0.00896734
		-0.102775	-0.0796048	-0.0631121	-0.0164779	0.00927052
		-0.112309	-0.0958429	-0.0702642	-0.0175216	0.00670145
		-0.114622	-0.0897605	-0.0746418	-0.0227035	0.00751834
		-0.107378	-0.0975043	-0.0802906	-0.0257698	0.00524229
		-0.154843	-0.0968101	-0.0834474	-0.0311924	0.000399371
		-0.168604	-0.0922648	-0.0842543	-0.0375444	-0.00374356
		-0.128221	-0.110683	-0.0897639	-0.0391248	-0.00942365
		-0.148288	-0.112597	-0.0944306	-0.0405022	-0.0119519
		-0.16822	-0.10753	-0.0984001	-0.0409663	-0.0106154
		-0.138948	-0.114497	-0.102023	-0.0424835	-0.00682912
		-0.150121	-0.119048	-0.0978667	-0.0457779	-0.00427471
		-0.159538	-0.121766	-0.0927502	-0.044895	-0.00195877
		-0.147709	-0.118985	-0.0926741	-0.0445438	0.00217979
		-0.173943	-0.119657	-0.0882876	-0.0448796	0.00650584
		-0.164897	-0.118276	-0.0796956	-0.0387915	0.0171899
		-0.119912	-0.105326	-0.0777716	-0.030255	0.0300072
		-0.124747	-0.0909004	-0.0715373	-0.0207811	0.0416441
		-0.150467	-0.075762	-0.0529811	-0.00983128	0.0531225
		-0.162406	-0.0711097	-0.0397553	-0.00184836	0.0619306
		-0.136186	-0.0620218	-0.0328444	0.00608884	0.0763599
		-0.093291	-0.0419182	-0.0212023	0.0163366	0.0896778
		-0.115669	-0.0369625	-0.00448599	0.030322	0.101491
		-0.124812	-0.02272	0.0115249	0.0471431	0.121343
		-0.0678235	0.00130317	0.0230851	0.059862	0.132746
		-0.0567557	0.0110109	0.0345833	0.0753596	0.141493
		-0.0567291	0.025874	0.0451683	0.0940774	0.1603
		-0.0231141	0.0411341	0.0576675	0.10839	0.175523
		-0.0162272	0.0534761	0.0712399	0.126886	0.189223
		-0.0122844	0.0737047	0.0794584	0.145223	0.202991
		-0.0226234	0.088186	0.0932067	0.157372	0.213638
		-0.0248275	0.0977967	0.109229	0.172677	0.227788
		0.0175696	0.111154	0.120922	0.188789	0.240071
		0.038084	0.126506	0.134125	0.201919	0.25034
		0.0761329	0.139951	0.14468	0.212012	0.26281
		0.10681	0.145392	0.155624	0.220576	0.271144
		0.0878623	0.147635	0.165446	0.233289	0.281062
		0.1158	0.159517	0.173255	0.245218	0.29414
		0.140529	0.175535	0.184922	0.253266	0.299112
		0.153765	0.182195	0.192741	0.261646	0.303341
		0.177718	0.192253	0.199331	0.270014	0.313608
		0.153608	0.204343	0.20748	0.278487	0.31888
		0.16967	0.202262	0.213266	0.285514	0.322007
		0.187071	0.206111	0.219026	0.292339	0.328519
		0.15253	0.221054	0.224116	0.303087	0.330887
		0.17643	0.23027	0.229647	0.312146	0.335493
		0.197289	0.236399	0.233305	0.317285	0.343234
		0.186016	0.243083	0.239381	0.323217	0.34327
		0.203492	0.244905	0.249224	0.328521	0.346213
		0.221845	0.242286	0.250089	0.336108	0.357668
		0.242623	0.253271	0.249497	0.347528	0.365778
		0.248201	0.262903	0.256156	0.353455	0.369389
		0.246227	0.252346	0.264266	0.357104	0.375933
		0.257064	0.253311	0.271596	0.364326	0.382764
		0.239935	0.26254	0.275176	0.368506	0.381773
		0.22634	0.268621	0.278684	0.373252	0.382712
		0.230911	0.281408	0.284668	0.381372	0.389757
		0.246199	0.285639	0.289152	0.385129	0.391113
		0.287273	0.287295	0.293156	0.387147	0.392293
		0.285753	0.29324	0.295284	0.393809	0.396207
		0.257551	0.29915	0.299759	0.402425	0.396833
		0.278691	0.307939	0.311086	0.406936	0.401412
		0.297919	0.311759	0.318547	0.408851	0.40996
		0.295454	0.316137	0.321111	0.41234	0.411767
		0.307286	0.321525	0.324978	0.415405	0.407034
		0.30492	0.32259	0.327117	0.419794	0.406385
		0.286738	0.327317	0.326872	0.424015	0.408918
		0.300097	0.334292	0.325298	0.424234	0.405868
		0.324506	0.340683	0.328823	0.426465	0.406686
		0.32626	0.348762	0.33566	0.428327	0.411271
		0.330635	0.354559	0.333989	0.424536	0.404576
		0.341508	0.349418	0.332525	0.4218	0.397745
		0.349363	0.344135	0.335308	0.42315	0.399325
		0.341478	0.350232	0.335443	0.422222	0.399641
		0.326209	0.355251	0.336394	0.416406	0.399485
		0.348465	0.357829	0.333197	0.415446	0.399716
		0.353669	0.362304	0.327603	0.418721	0.398339
		0.325108	0.366827	0.327963	0.414977	0.394225
		0.343613	0.363879	0.327313	0.409696	0.387818
		0.358557	0.350626	0.326531	0.40578	0.384905
		0.333161	0.348014	0.329909	0.401014	0.381974
		0.31983	0.352674	0.329994	0.398935	0.375686
		0.317794	0.347814	0.322978	0.394434	0.372121
		0.310253	0.346068	0.315464	0.388737	0.367632
		0.302513	0.350698	0.312472	0.383458	0.359144
		0.327182	0.346186	0.307293	0.374487	0.350822
		0.332964	0.33248	0.302693	0.369723	0.337894
		0.297113	0.329494	0.303144	0.365225	0.32748
		0.314725	0.33187	0.296222	0.355079	0.32626
		0.328377	0.323946	0.285694	0.348948	0.316532
		0.308098	0.315798	0.279757	0.344075	0.305653
		0.319319	0.307973	0.272783	0.336789	0.30349
		0.312879	0.309226	0.265229	0.328474	0.293046
		0.284175	0.314748	0.258307	0.319621	0.28316
		0.265372	0.302858	0.254773	0.316116	0.279156
		0.272603	0.295251	0.248322	0.309842	0.270324
		0.259149	0.286497	0.234507	0.297702	0.262482
		0.2059	0.27092	0.229252	0.290464	0.253158
		0.228792	0.270735	0.228639	0.283496	0.241129
		0.242965	0.262676	0.222273	0.275976	0.233911
		0.190838	0.253202	0.217338	0.270292	0.22927
		0.195973	0.25063	0.211585	0.260667	0.222757
		0.195396	0.23708	0.203024	0.251529	0.217136
		0.174262	0.233506	0.196699	0.244919	0.213215
		0.18091	0.226697	0.19062	0.23677	0.202064
		0.167379	0.212596	0.180462	0.228361	0.191103
		0.14914	0.216372	0.170994	0.221441	0.182681
		0.139941	0.211395	0.166836	0.214196	0.167543
		0.153314	0.200508	0.162097	0.204805	0.163088
		0.172966	0.200858	0.156375	0.196574	0.163628
		0.138482	0.186668	0.149336	0.188667	0.154405
		0.0969151	0.172446	0.142344	0.180457	0.149015
		0.0998071	0.173577	0.144444	0.173458	0.142708
		0.100488	0.160877	0.140579	0.164299	0.134913
		0.0767434	0.147806	0.12397	0.159775	0.130255
		0.0804064	0.148531	0.119407	0.158447	0.122709
		0.093009	0.143531	0.119496	0.149345	0.11792
		0.0734932	0.14772	0.106891	0.141024	0.115676
		0.0712956	0.150665	0.0974753	0.136232	0.113368
		0.0532073	0.137001	0.0956151	0.131843	0.110011
		0.0108535	0.133739	0.0939494	0.129721	0.104693
		0.0372189	0.127787	0.0922165	0.12162	0.0992815
		0.074218	0.118915	0.0893482	0.112957	0.0928914
		0.0644944	0.12006	0.0910773	0.111943	0.0884536
		0.0682251	0.1126	0.0921669	0.109093	0.0809983
		0.0816846	0.110049	0.0840635	0.103867	0.0742275
		0.0866441	0.109698	0.0791969	0.0991532	0.0769529
		0.08314	0.104122	0.0765638	0.0939814	0.0770943
		0.0534988	0.107442	0.0694972	0.0894635	0.0737256
		0.0414779	0.10151	0.0676634	0.0840884	0.0733641
		0.0718468	0.0888717	0.0643056	0.0794256	0.0726652
		0.0760503	0.0844516	0.056405	0.0768758	0.0716602
		0.0534239	0.0845992	0.0556423	0.0751558	0.0721998
		0.0431998	0.0812961	0.0536361	0.0709117	0.0686002
		0.0350029	0.0703838	0.046465	0.0653186	0.059211
		0.0501212	0.0697726	0.0424738	0.0653058	0.0573217
		0.0732595	0.0695082	0.0399189	0.0644746	0.0542952
		0.0811283	0.0666263	0.0353279	0.059146	0.045623
		0.0918432	0.0707651	0.0294606	0.0539503	0.0483255
		0.0706737	0.0584087	0.0292126	0.0467609	0.0467918
		0.0502986	0.0527063	0.0308269	0.0430964	0.0400115
		0.0695864	0.0586602	0.0255389	0.043921	0.0397496
		0.0627397	0.0477839	0.0202926	0.0418242	0.0334649
		0.0478954	0.0446812	0.0168741	0.0366756	0.0320032
		0.0546311	0.0450554	0.0156661	0.0299499	0.0359729
		0.0463688	0.0398943	0.0151422	0.0255605	0.0315658
		0.0499004	0.0417327	0.0101448	0.0198883	0.0276677
		0.0795162	0.0337742	0.0115828	0.0130697	0.0274297
		0.0789103	0.0215362	0.0147331	0.014361	0.0271457
		0.0367364	0.0166795	0.00794383	0.0129121	0.0238404
		0.0139964	0.0123956	0.00406375	0.00805411	0.0221497
		0.0271901	0.0103602	0.00287496	0.00955823	0.0208411
		0.0271509	0.0142633	-0.00511027	0.00493943	0.0124431
		-0.0147692	0.017125	-0.0125497	-0.00131313	0.00988029
		-0.0552816	0.00364423	-0.0183717	-0.000678918	0.0114548
		-0.0335643	-0.0100085	-0.0235375	-0.00449053	0.0091573
		0.00149801	-0.00716136	-0.020597	-0.00958575	0.00679478
		0.00216971	-0.0088421	-0.0213284	-0.0112322	0.00133774
		-0.000959078	-0.0113209	-0.0281054	-0.0125433	0.00311789
		0.00240251	-0.00647541	-0.02159	-0.0167835	0.00789242
		0.00350703	-0.012318	-0.0189813	-0.0246523	-7.12493e-05
		-0.0249179	-0.0178189	-0.0296977	-0.0273738	-0.00795735
		-0.0194693	-0.0149711	-0.0308888	-0.0306765	-0.0097521
		0.0329336	-0.0214967	-0.0301464	-0.0373557	-0.0114169
		0.0161411	-0.0299259	-0.0340757	-0.0362061	-0.0118087
		-0.00121899	-0.0311025	-0.0358366	-0.0384009	-0.013125
		0.0177552	-0.0293003	-0.0375813	-0.0477743	-0.0201835
		0.00851696	-0.026176	-0.0360959	-0.050452	-0.0276341
		0.0181228	-0.0300318	-0.0380002	-0.0496106	-0.0286096
		0.0234963	-0.0331329	-0.0436115	-0.0516924	-0.0299019
		-0.00124256	-0.0314191	-0.0428073	-0.054389	-0.030273
		-0.0136295	-0.0375596	-0.0418011	-0.0539658	-0.0270268
		0.00200686	-0.0383092	-0.0440142	-0.0540908	-0.0288264
		0.0105854	-0.0329482	-0.0486163	-0.0589028	-0.0304173
		-0.00996172	-0.0372699	-0.0523522	-0.0608242	-0.0282152
[truncated: 1,252 more rows]

## Sheet: figure9c
Alpha_Mean
Pre_Phase	-5.01183	-3.08966	-1.61861	-0.233356	1.35405	1.64057	1.62727	0.909647	0.00484886	-1.75656	-3.37725	-4.86664	-6.9582	-7.73435	-7.8634	-8.18547	-8.27291	-7.79853	-7.80728	-7.33386	-6.74544	-6.6436	-6.66056	-6.82068	-5.00833	-2.10825	-0.69183	0.670366	1.33603	1.76755	1.76183	1.42697	0.562433	-2.57866	-4.86974	-8.04111	-10.5427	-10.9497	-11.3124	-10.5426	-9.70491	-9.17395	-9.11261	-9.01678	-9.15863	-9.05646	-9.77201	-10.939	-10.3843
Phase1	-4.38981	-3.33895	-2.07941	-1.05974	1.04979	1.32642	1.43339	1.16477	0.342499	-0.756332	-2.07267	-3.05709	-5.55693	-7.05201	-8.36264	-8.65284	-8.0735	-7.50962	-7.2344	-7.27478	-7.34837	-7.43105	-7.5916	-7.6036	-6.1449	-2.30399	-0.318907	0.908641	1.82089	2.24577	2.29356	1.92319	1.0038	-1.86281	-4.54275	-7.18497	-10.8069	-12.2572	-11.9907	-12.152	-11.8139	-11.3793	-11.3119	-11.291	-11.274	-11.7	-12.1305	-12.489	-12.5555
Phase2	-8.57185	-8.18518	-7.8384	-5.00178	-0.2834	0.322242	1.64533	2.34857	2.54646	2.37667	2.11402	1.85092	-0.388821	-2.86279	-6.25617	-9.04104	-9.43889	-9.21855	-8.93948	-8.72401	-8.58023	-8.52563	-8.43202	-8.43909	-6.75176	-2.70109	-0.437219	0.967736	1.8351	2.20463	2.21111	1.87117	1.09203	-1.47131	-4.53086	-7.79293	-11.0233	-10.8768	-10.5643	-10.4214	-10.2814	-10.1453	-10.3084	-10.5338	-10.9246	-11.5086	-12.2301	-12.5597	-12.5578
Phase3	-9.00141	-8.81507	-8.45227	-5.27797	-0.250554	0.118852	1.54343	2.52462	2.86641	2.87084	2.77109	2.59502	0.460029	-1.08315	-3.75324	-6.60468	-7.4192	-6.98738	-6.63953	-6.43081	-6.38209	-6.23093	-6.23678	-5.99953	-5.27731	-1.96078	0.392515	1.95409	2.84326	3.21185	3.23661	2.84516	2.01757	-0.572798	-3.63039	-6.50408	-8.80753	-9.96631	-9.92854	-9.36394	-8.9703	-8.75936	-8.62247	-8.83556	-9.02619	-9.42853	-10.3089	-10.9057	-11.1959
Phase4	-7.35136	-6.8682	-6.31177	-3.97523	0.162139	0.459027	1.43992	2.22882	2.47034	2.34598	2.10015	1.75662	-0.237339	-1.56365	-3.90025	-5.87171	-6.12683	-5.67929	-5.30899	-5.17377	-5.05751	-4.93339	-4.92101	-4.52438	-4.02236	-0.682534	2.00779	3.48958	4.31742	4.64178	4.60636	4.15745	3.34273	0.67853	-2.77734	-5.52396	-7.5625	-8.06032	-8.38632	-8.40749	-8.47654	-8.67491	-8.73045	-8.94665	-9.07306	-9.4151	-9.98905	-10.355	-10.5654
Alpha_Std
Pre_Phase	0.500032	0.32101	0.380276	0.537964	0.130069	0.123506	0.0849781	0.311102	0.653172	0.669284	1.04157	1.54808	0.947002	0.769215	0.806806	0.397858	0.117802	0.456589	0.597671	0.600818	0.141827	0.470898	0.863919	1.04929	1.0087	0.96616	1.15248	1.02141	1.19711	1.30821	1.37245	1.51718	1.52329	1.16599	0.783489	0.466733	0.449677	1.01662	1.08882	2.07556	2.23185	2.21394	2.32382	2.19475	2.34792	2.49973	2.30596	2.12224	1.71037
Phase1	0.566011	0.482126	0.386878	0.310495	0.0621853	0.0640939	0.0926399	0.169816	0.305423	0.358491	0.475404	0.615964	0.669532	0.531773	0.497417	0.492284	0.573311	0.586477	0.521453	0.537092	0.461257	0.433923	0.390315	0.431524	0.329028	0.356409	0.356294	0.382384	0.38882	0.394053	0.392676	0.402042	0.383354	0.46457	0.600883	0.635823	0.553205	0.584474	0.601425	0.643456	0.585708	0.607373	0.644849	0.62974	0.61535	0.646428	0.687819	0.714397	0.741003
Phase2	0.448874	0.494395	0.569653	0.330769	0.108777	0.0835101	0.0426195	0.0862456	0.12891	0.209627	0.291413	0.32837	0.333149	0.252594	0.191186	0.273957	0.319646	0.308291	0.303079	0.260246	0.26851	0.267864	0.260387	0.244554	0.219035	0.238873	0.233717	0.23779	0.241657	0.242067	0.243913	0.24431	0.246947	0.252667	0.278676	0.305408	0.360216	0.350488	0.36567	0.369437	0.379823	0.386832	0.395753	0.374744	0.353328	0.334898	0.324386	0.333284	0.314393
Phase3	0.234966	0.21996	0.235096	0.130672	0.0935524	0.0767779	0.0193518	0.0331219	0.0454983	0.0565959	0.0674582	0.0751312	0.0880183	0.106116	0.113067	0.136435	0.184731	0.182152	0.187179	0.183865	0.181374	0.163647	0.174101	0.172739	0.148862	0.146144	0.150398	0.14713	0.143001	0.143339	0.142901	0.142638	0.141173	0.165275	0.190064	0.21009	0.202837	0.232043	0.247383	0.235781	0.240944	0.241584	0.233696	0.218039	0.222003	0.20585	0.206502	0.2047	0.207644
Phase4	0.27613	0.268691	0.285107	0.206563	0.0805489	0.0834134	0.043295	0.0464855	0.063761	0.092602	0.127417	0.159437	0.202696	0.186067	0.189186	0.211058	0.230755	0.214857	0.225815	0.233227	0.240187	0.23398	0.225915	0.237006	0.25704	0.265105	0.272785	0.272014	0.269011	0.268367	0.263532	0.261585	0.259812	0.266646	0.253047	0.257882	0.278976	0.270928	0.2605	0.259878	0.282632	0.312949	0.329302	0.368059	0.364578	0.377836	0.376723	0.381235	0.379181
Beta_Mean
Pre_Phase	0.00699833	-0.513247	-0.789591	-0.31321	0.322107	-0.0310199	0.00559588	-0.294661	-0.349157	-0.167994	0.0731452	0.125881	-0.44473	-0.893899	-1.43765	-1.15735	-0.989653	-1.13746	-0.964404	-1.11619	-1.31917	-0.836986	-0.525293	-0.0298838	0.399795	0.656406	0.817301	0.65305	0.624749	0.904685	0.787864	0.209177	-0.716174	-1.23341	-1.58769	-1.70468	-1.8321	-1.88117	-1.63489	-1.17567	-1.06971	-1.09788	-1.1746	-1.11346	-1.62574	-2.00038	-1.85223	-2.07848	-2.27972
Phase1	-1.86446	-1.89019	-1.7613	-0.714539	0.296817	0.567853	0.617475	0.58563	0.634923	0.595279	0.496349	0.245329	-0.711454	-0.835197	-0.635761	-0.179008	-0.249904	-0.296108	-0.366733	-0.436264	-0.731548	-1.01134	-1.50065	-1.37362	-0.761032	-0.479453	-0.497055	-0.673656	-0.88396	-0.968878	-1.061	-1.51049	-2.88838	-3.01884	-2.71421	-2.10179	-1.9247	-1.78651	-1.83921	-1.9183	-1.6666	-1.61481	-1.46995	-1.69788	-1.47342	-1.39374	-1.15277	-0.876973	-0.796855
Phase2	-4.2849	-4.05268	-3.87805	-1.53942	0.512992	1.02867	1.17319	1.21945	1.18947	1.06987	0.812706	-0.253797	-2.7933	-4.39474	-4.33211	-4.1197	-3.98214	-3.94621	-3.98334	-4.10971	-4.49299	-4.55644	-4.49806	-4.07284	-3.54615	-3.54015	-3.58985	-3.70662	-3.77006	-3.91055	-4.12781	-4.58033	-5.90725	-6.37004	-6.1428	-5.78398	-5.42666	-5.27735	-5.05886	-4.79733	-4.63259	-4.34647	-4.01609	-4.09901	-4.02095	-4.09044	-4.22423	-4.24628	-4.20591
Phase3	-3.8086	-3.78768	-3.72284	-1.82168	0.354851	1.04914	1.24291	1.24037	1.16218	1.05592	0.818311	-0.183201	-2.51288	-4.25655	-4.34441	-4.0683	-3.71823	-3.56723	-3.28015	-3.18618	-3.24411	-3.36831	-3.55915	-3.29466	-2.89866	-2.88154	-3.177	-3.45265	-3.70823	-3.93556	-4.08365	-4.48393	-5.40496	-5.61815	-5.00136	-4.22401	-3.90874	-3.65823	-3.45559	-3.29652	-3.25435	-3.2713	-3.41876	-3.91022	-4.01523	-3.98328	-4.12844	-4.15871	-4.16092
Phase4	-2.22618	-2.24774	-2.20541	-1.35032	0.0771356	0.551388	0.715551	0.801787	0.773635	0.706032	0.513992	-0.239137	-1.61207	-2.76483	-2.9724	-2.86749	-2.74852	-2.45509	-2.36366	-2.39824	-2.32124	-2.27143	-2.22674	-1.88115	-1.29018	-1.29373	-1.4804	-1.65361	-1.88932	-2.05417	-2.34976	-2.78925	-3.85879	-4.25406	-3.79742	-3.2503	-2.96676	-2.62899	-2.37873	-2.42365	-2.33383	-2.39703	-2.43859	-2.68025	-2.52014	-2.59495	-2.64604	-2.53862	-2.48741
Beta_Std
Pre_Phase	0.523783	0.206682	0.282972	0.329219	0.448423	0.319756	0.243262	0.699148	0.914113	0.61958	0.656856	0.480534	0.476225	0.625076	0.0369241	0.10711	0.0592241	0.0884416	0.308644	0.252039	0.237944	0.347656	0.246123	0.451664	0.651683	1.03289	1.2883	1.35942	1.4574	1.18231	1.16927	1.03868	1.11122	0.865467	0.848485	0.935921	0.984174	0.498476	0.526706	0.695875	0.787771	0.832352	0.810058	0.863491	1.02409	1.38835	1.61983	1.77657	1.95822
Phase1	0.396838	0.393999	0.3949	0.187603	0.135085	0.120318	0.172283	0.198223	0.21925	0.236648	0.267016	0.304659	0.411942	0.506335	0.52755	0.501741	0.490286	0.506942	0.47975	0.462795	0.430565	0.409668	0.402619	0.443292	0.440326	0.442683	0.448663	0.46957	0.486223	0.521781	0.509825	0.445579	0.456524	0.467709	0.475412	0.49331	0.513057	0.526238	0.604175	0.639011	0.606945	0.652866	0.68717	0.711856	0.7366	0.786399	0.825556	0.834009	0.785598
Phase2	0.360804	0.354017	0.343449	0.125834	0.0403531	0.0645858	0.081172	0.0832203	0.0891451	0.0948195	0.0909938	0.126877	0.218336	0.35696	0.342053	0.336832	0.338113	0.334551	0.330548	0.313614	0.345942	0.359299	0.35999	0.346733	0.335299	0.349582	0.354476	0.374883	0.374157	0.367354	0.360758	0.352685	0.371847	0.391545	0.377539	0.360683	0.334623	0.35781	0.363485	0.344348	0.34679	0.334009	0.335299	0.339249	0.344106	0.361916	0.394398	0.396773	0.391019
Phase3	0.210555	0.194896	0.183317	0.101623	0.0565507	0.0413275	0.0433033	0.0587662	0.0714463	0.0772978	0.0869816	0.124088	0.184608	0.268902	0.285948	0.274966	0.268806	0.268346	0.253436	0.240241	0.226198	0.216889	0.222335	0.214284	0.207886	0.204268	0.211939	0.207155	0.211768	0.212341	0.213991	0.219042	0.215959	0.229341	0.225358	0.232599	0.230034	0.23154	0.235754	0.242946	0.245175	0.244171	0.249918	0.23727	0.24887	0.248025	0.243618	0.244332	0.241485
Phase4	0.261981	0.253985	0.244935	0.134822	0.0692646	0.0716595	0.0937603	0.110812	0.128252	0.138656	0.15557	0.162826	0.193876	0.260322	0.285509	0.263738	0.251437	0.243242	0.254527	0.281885	0.271627	0.258531	0.241511	0.24537	0.253222	0.249931	0.253625	0.263249	0.277752	0.286238	0.283389	0.267906	0.226829	0.224989	0.220553	0.223762	0.226607	0.227913	0.213831	0.22762	0.232392	0.272144	0.287367	0.28771	0.257276	0.258235	0.257542	0.255857	0.265035
Gamma_Mean
Pre_Phase	0.276864	-0.0842469	-0.212378	-0.1659	-0.262443	-0.618337	-0.663017	-0.514324	-0.110276	0.573979	1.04378	1.31085	1.2929	1.15702	1.18748	1.18998	0.833873	0.271368	-0.170327	-0.336726	-0.575752	-0.41276	-0.491727	-0.716106	-0.863519	-0.878001	-0.918332	-0.851022	-0.785251	-0.595129	-0.36888	-0.516255	-0.611403	-0.817687	-1.12046	-1.51836	-1.41173	-1.78088	-2.08789	-1.90577	-1.98205	-2.06026	-1.89309	-1.86004	-1.98784	-1.72143	-1.18404	-0.857796	-0.506105
Phase1	-0.390255	-0.353836	-0.43589	-0.319879	-0.06456	0.0281862	0.13387	0.131238	-0.0462174	0.0123802	-0.0726711	-0.306437	-0.419411	-0.299983	-0.282938	-0.282114	-0.250823	-0.414016	-0.340858	-0.337112	-0.360949	-0.56524	-0.649754	-0.772041	-0.883774	-0.958037	-1.16683	-1.33356	-1.50875	-1.68708	-1.78299	-1.76219	-1.88984	-1.92243	-1.77702	-1.73842	-1.60979	-1.66699	-1.68013	-1.70226	-1.65978	-1.54172	-1.39725	-1.27131	-1.38159	-1.39843	-1.37835	-1.37874	-1.47137
Phase2	-0.437834	-0.419335	-0.350529	0.096077	0.214881	0.213777	0.0570072	-0.165695	-0.283062	-0.421012	-0.688222	-1.22132	-1.44527	-1.4849	-1.35937	-1.26336	-1.13448	-1.09854	-0.965043	-1.01043	-1.08125	-1.0986	-1.03669	-0.989964	-1.09374	-1.23519	-1.43224	-1.63979	-1.77402	-1.88142	-1.95549	-2.09344	-2.20972	-2.12615	-2.02559	-2.03094	-2.04995	-2.0375	-2.08746	-2.16796	-2.0859	-2.01634	-1.97097	-1.91809	-1.90753	-1.95813	-1.96907	-1.95071	-1.94907
Phase3	-0.450224	-0.477953	-0.487776	-0.0127901	0.145858	0.118854	0.00462941	-0.0674338	-0.129464	-0.127483	-0.222289	-0.624745	-0.96685	-0.99856	-0.882103	-0.788819	-0.74529	-0.75137	-0.724963	-0.675069	-0.68205	-0.745866	-0.840357	-0.748235	-0.830964	-0.912005	-1.12935	-1.29316	-1.44333	-1.58461	-1.83438	-2.05414	-2.1424	-1.94418	-1.69734	-1.42446	-1.34468	-1.2048	-1.01813	-0.935106	-0.951869	-1.04274	-1.15343	-1.16782	-1.1385	-1.09967	-1.15251	-1.1944	-1.23107
Phase4	-0.416617	-0.396829	-0.371854	-0.0770994	0.0992786	0.123736	0.0766501	-0.0589819	-0.200356	-0.208247	-0.217042	-0.471419	-0.839517	-0.864452	-0.896537	-0.801861	-0.687157	-0.650006	-0.750811	-0.840632	-0.85327	-0.909157	-0.89741	-0.795303	-0.884633	-1.0476	-1.17074	-1.16536	-1.26511	-1.39124	-1.51481	-1.66437	-1.66005	-1.53671	-1.39091	-1.33856	-1.23506	-1.2006	-1.14265	-1.1402	-1.17339	-1.13456	-1.10197	-0.97401	-1.03431	-0.934326	-0.909554	-0.863141	-0.801753
Gamma_Std
Pre_Phase	0.423078	0.451342	0.644681	0.390207	0.222516	0.11319	0.259472	0.245272	0.60558	0.599069	0.160781	0.121742	0.189228	0.129183	0.130033	0.178452	0.34885	0.740444	0.236994	0.268398	0.102993	0.0349114	0.0616304	0.178031	0.24973	0.616143	0.656499	0.678377	0.640488	0.451377	0.383226	0.298492	0.320102	0.207033	0.44501	0.593238	0.673955	1.05633	1.07317	1.06661	1.05117	1.25535	1.39585	1.37033	1.36924	1.1874	0.838818	0.956762	0.76708
Phase1	0.239033	0.224162	0.191233	0.109919	0.123798	0.137823	0.143741	0.15646	0.18969	0.171605	0.152174	0.232137	0.292849	0.297595	0.296729	0.278053	0.246836	0.23282	0.260725	0.258702	0.217505	0.24056	0.275455	0.321834	0.387862	0.403502	0.406269	0.375567	0.321367	0.271867	0.262091	0.301413	0.306666	0.304297	0.296461	0.348983	0.38903	0.428444	0.435329	0.450611	0.429155	0.43649	0.474171	0.483472	0.479087	0.476036	0.477029	0.47542	0.452363
Phase2	0.162405	0.138288	0.115311	0.0654016	0.0580844	0.0581319	0.0696171	0.0968166	0.10732	0.141744	0.166289	0.201279	0.210243	0.224281	0.217875	0.205422	0.202848	0.197379	0.208954	0.230552	0.235094	0.242378	0.231109	0.235275	0.240931	0.229641	0.238418	0.24774	0.281314	0.268345	0.258208	0.256341	0.250414	0.230083	0.218822	0.22125	0.216641	0.229289	0.238987	0.24631	0.251291	0.269216	0.278317	0.290499	0.290523	0.300661	0.290999	0.283792	0.271459
Phase3	0.113131	0.10261	0.0812989	0.0494253	0.0415382	0.0414769	0.0564469	0.0711438	0.0867848	0.0942439	0.0921266	0.112352	0.135196	0.149119	0.167254	0.171213	0.18136	0.175333	0.181248	0.182512	0.175745	0.182821	0.177012	0.161523	0.147548	0.154246	0.163509	0.157613	0.165066	0.164924	0.167986	0.174136	0.174629	0.168108	0.16656	0.169793	0.174092	0.170766	0.181692	0.190494	0.19514	0.204886	0.209155	0.209732	0.203383	0.199813	0.195435	0.193252	0.184703
Phase4	0.135539	0.114898	0.108894	0.104654	0.0828751	0.074421	0.0684117	0.107548	0.128113	0.12609	0.135055	0.16125	0.177594	0.207158	0.196394	0.181992	0.174201	0.173689	0.186452	0.18347	0.188456	0.192823	0.204499	0.217657	0.216642	0.229211	0.23934	0.226792	0.209742	0.216221	0.203684	0.174724	0.179806	0.174142	0.168961	0.169884	0.198492	0.198169	0.190053	0.200013	0.213129	0.220826	0.214621	0.207585	0.203079	0.17595	0.172626	0.179882	0.185498
TimePoints	0.252	0.302	0.352	0.402	0.452	0.502	0.552	0.602	0.652	0.702	0.752	0.802	0.852	0.902	0.952	1.002	1.052	1.102	1.152	1.202	1.252	1.302	1.352	1.402	1.452	1.502	1.552	1.602	1.652	1.702	1.752	1.802	1.852	1.902	1.952	2.002	2.052	2.102	2.152	2.202	2.252	2.302	2.352	2.402	2.452	2.502	2.552	2.602	2.652
[truncated: 72 more columns]

## Sheet: figure9d
Alpha_Mean
Pre_Phase	-5.01183	-3.08966	-1.61861	-0.233356	1.35405	1.64057	1.62727	0.909647	0.00484886	-1.75656	-3.37725	-4.86664	-6.9582	-7.73435	-7.8634	-8.18547	-8.27291	-7.79853	-7.80728	-7.33386	-6.74544	-6.6436	-6.66056	-6.82068	-5.00833	-2.10825	-0.69183	0.670366	1.33603	1.76755	1.76183	1.42697	0.562433	-2.57866	-4.86974	-8.04111	-10.5427	-10.9497	-11.3124	-10.5426	-9.70491	-9.17395	-9.11261	-9.01678	-9.15863	-9.05646	-9.77201	-10.939	-10.3843
Phase1	-4.38981	-3.33895	-2.07941	-1.05974	1.04979	1.32642	1.43339	1.16477	0.342499	-0.756332	-2.07267	-3.05709	-5.55693	-7.05201	-8.36264	-8.65284	-8.0735	-7.50962	-7.2344	-7.27478	-7.34837	-7.43105	-7.5916	-7.6036	-6.1449	-2.30399	-0.318907	0.908641	1.82089	2.24577	2.29356	1.92319	1.0038	-1.86281	-4.54275	-7.18497	-10.8069	-12.2572	-11.9907	-12.152	-11.8139	-11.3793	-11.3119	-11.291	-11.274	-11.7	-12.1305	-12.489	-12.5555
Phase2	-8.57185	-8.18518	-7.8384	-5.00178	-0.2834	0.322242	1.64533	2.34857	2.54646	2.37667	2.11402	1.85092	-0.388821	-2.86279	-6.25617	-9.04104	-9.43889	-9.21855	-8.93948	-8.72401	-8.58023	-8.52563	-8.43202	-8.43909	-6.75176	-2.70109	-0.437219	0.967736	1.8351	2.20463	2.21111	1.87117	1.09203	-1.47131	-4.53086	-7.79293	-11.0233	-10.8768	-10.5643	-10.4214	-10.2814	-10.1453	-10.3084	-10.5338	-10.9246	-11.5086	-12.2301	-12.5597	-12.5578
Phase3	-9.00141	-8.81507	-8.45227	-5.27797	-0.250554	0.118852	1.54343	2.52462	2.86641	2.87084	2.77109	2.59502	0.460029	-1.08315	-3.75324	-6.60468	-7.4192	-6.98738	-6.63953	-6.43081	-6.38209	-6.23093	-6.23678	-5.99953	-5.27731	-1.96078	0.392515	1.95409	2.84326	3.21185	3.23661	2.84516	2.01757	-0.572798	-3.63039	-6.50408	-8.80753	-9.96631	-9.92854	-9.36394	-8.9703	-8.75936	-8.62247	-8.83556	-9.02619	-9.42853	-10.3089	-10.9057	-11.1959
Phase4	-7.35136	-6.8682	-6.31177	-3.97523	0.162139	0.459027	1.43992	2.22882	2.47034	2.34598	2.10015	1.75662	-0.237339	-1.56365	-3.90025	-5.87171	-6.12683	-5.67929	-5.30899	-5.17377	-5.05751	-4.93339	-4.92101	-4.52438	-4.02236	-0.682534	2.00779	3.48958	4.31742	4.64178	4.60636	4.15745	3.34273	0.67853	-2.77734	-5.52396	-7.5625	-8.06032	-8.38632	-8.40749	-8.47654	-8.67491	-8.73045	-8.94665	-9.07306	-9.4151	-9.98905	-10.355	-10.5654
Alpha_Std
Pre_Phase	0.500032	0.32101	0.380276	0.537964	0.130069	0.123506	0.0849781	0.311102	0.653172	0.669284	1.04157	1.54808	0.947002	0.769215	0.806806	0.397858	0.117802	0.456589	0.597671	0.600818	0.141827	0.470898	0.863919	1.04929	1.0087	0.96616	1.15248	1.02141	1.19711	1.30821	1.37245	1.51718	1.52329	1.16599	0.783489	0.466733	0.449677	1.01662	1.08882	2.07556	2.23185	2.21394	2.32382	2.19475	2.34792	2.49973	2.30596	2.12224	1.71037
Phase1	0.566011	0.482126	0.386878	0.310495	0.0621853	0.0640939	0.0926399	0.169816	0.305423	0.358491	0.475404	0.615964	0.669532	0.531773	0.497417	0.492284	0.573311	0.586477	0.521453	0.537092	0.461257	0.433923	0.390315	0.431524	0.329028	0.356409	0.356294	0.382384	0.38882	0.394053	0.392676	0.402042	0.383354	0.46457	0.600883	0.635823	0.553205	0.584474	0.601425	0.643456	0.585708	0.607373	0.644849	0.62974	0.61535	0.646428	0.687819	0.714397	0.741003
Phase2	0.448874	0.494395	0.569653	0.330769	0.108777	0.0835101	0.0426195	0.0862456	0.12891	0.209627	0.291413	0.32837	0.333149	0.252594	0.191186	0.273957	0.319646	0.308291	0.303079	0.260246	0.26851	0.267864	0.260387	0.244554	0.219035	0.238873	0.233717	0.23779	0.241657	0.242067	0.243913	0.24431	0.246947	0.252667	0.278676	0.305408	0.360216	0.350488	0.36567	0.369437	0.379823	0.386832	0.395753	0.374744	0.353328	0.334898	0.324386	0.333284	0.314393
Phase3	0.234966	0.21996	0.235096	0.130672	0.0935524	0.0767779	0.0193518	0.0331219	0.0454983	0.0565959	0.0674582	0.0751312	0.0880183	0.106116	0.113067	0.136435	0.184731	0.182152	0.187179	0.183865	0.181374	0.163647	0.174101	0.172739	0.148862	0.146144	0.150398	0.14713	0.143001	0.143339	0.142901	0.142638	0.141173	0.165275	0.190064	0.21009	0.202837	0.232043	0.247383	0.235781	0.240944	0.241584	0.233696	0.218039	0.222003	0.20585	0.206502	0.2047	0.207644
Phase4	0.27613	0.268691	0.285107	0.206563	0.0805489	0.0834134	0.043295	0.0464855	0.063761	0.092602	0.127417	0.159437	0.202696	0.186067	0.189186	0.211058	0.230755	0.214857	0.225815	0.233227	0.240187	0.23398	0.225915	0.237006	0.25704	0.265105	0.272785	0.272014	0.269011	0.268367	0.263532	0.261585	0.259812	0.266646	0.253047	0.257882	0.278976	0.270928	0.2605	0.259878	0.282632	0.312949	0.329302	0.368059	0.364578	0.377836	0.376723	0.381235	0.379181
Beta_Mean
Pre_Phase	0.00699833	-0.513247	-0.789591	-0.31321	0.322107	-0.0310199	0.00559588	-0.294661	-0.349157	-0.167994	0.0731452	0.125881	-0.44473	-0.893899	-1.43765	-1.15735	-0.989653	-1.13746	-0.964404	-1.11619	-1.31917	-0.836986	-0.525293	-0.0298838	0.399795	0.656406	0.817301	0.65305	0.624749	0.904685	0.787864	0.209177	-0.716174	-1.23341	-1.58769	-1.70468	-1.8321	-1.88117	-1.63489	-1.17567	-1.06971	-1.09788	-1.1746	-1.11346	-1.62574	-2.00038	-1.85223	-2.07848	-2.27972
Phase1	-1.86446	-1.89019	-1.7613	-0.714539	0.296817	0.567853	0.617475	0.58563	0.634923	0.595279	0.496349	0.245329	-0.711454	-0.835197	-0.635761	-0.179008	-0.249904	-0.296108	-0.366733	-0.436264	-0.731548	-1.01134	-1.50065	-1.37362	-0.761032	-0.479453	-0.497055	-0.673656	-0.88396	-0.968878	-1.061	-1.51049	-2.88838	-3.01884	-2.71421	-2.10179	-1.9247	-1.78651	-1.83921	-1.9183	-1.6666	-1.61481	-1.46995	-1.69788	-1.47342	-1.39374	-1.15277	-0.876973	-0.796855
Phase2	-4.2849	-4.05268	-3.87805	-1.53942	0.512992	1.02867	1.17319	1.21945	1.18947	1.06987	0.812706	-0.253797	-2.7933	-4.39474	-4.33211	-4.1197	-3.98214	-3.94621	-3.98334	-4.10971	-4.49299	-4.55644	-4.49806	-4.07284	-3.54615	-3.54015	-3.58985	-3.70662	-3.77006	-3.91055	-4.12781	-4.58033	-5.90725	-6.37004	-6.1428	-5.78398	-5.42666	-5.27735	-5.05886	-4.79733	-4.63259	-4.34647	-4.01609	-4.09901	-4.02095	-4.09044	-4.22423	-4.24628	-4.20591
Phase3	-3.8086	-3.78768	-3.72284	-1.82168	0.354851	1.04914	1.24291	1.24037	1.16218	1.05592	0.818311	-0.183201	-2.51288	-4.25655	-4.34441	-4.0683	-3.71823	-3.56723	-3.28015	-3.18618	-3.24411	-3.36831	-3.55915	-3.29466	-2.89866	-2.88154	-3.177	-3.45265	-3.70823	-3.93556	-4.08365	-4.48393	-5.40496	-5.61815	-5.00136	-4.22401	-3.90874	-3.65823	-3.45559	-3.29652	-3.25435	-3.2713	-3.41876	-3.91022	-4.01523	-3.98328	-4.12844	-4.15871	-4.16092
Phase4	-2.22618	-2.24774	-2.20541	-1.35032	0.0771356	0.551388	0.715551	0.801787	0.773635	0.706032	0.513992	-0.239137	-1.61207	-2.76483	-2.9724	-2.86749	-2.74852	-2.45509	-2.36366	-2.39824	-2.32124	-2.27143	-2.22674	-1.88115	-1.29018	-1.29373	-1.4804	-1.65361	-1.88932	-2.05417	-2.34976	-2.78925	-3.85879	-4.25406	-3.79742	-3.2503	-2.96676	-2.62899	-2.37873	-2.42365	-2.33383	-2.39703	-2.43859	-2.68025	-2.52014	-2.59495	-2.64604	-2.53862	-2.48741
Beta_Std
Pre_Phase	0.523783	0.206682	0.282972	0.329219	0.448423	0.319756	0.243262	0.699148	0.914113	0.61958	0.656856	0.480534	0.476225	0.625076	0.0369241	0.10711	0.0592241	0.0884416	0.308644	0.252039	0.237944	0.347656	0.246123	0.451664	0.651683	1.03289	1.2883	1.35942	1.4574	1.18231	1.16927	1.03868	1.11122	0.865467	0.848485	0.935921	0.984174	0.498476	0.526706	0.695875	0.787771	0.832352	0.810058	0.863491	1.02409	1.38835	1.61983	1.77657	1.95822
Phase1	0.396838	0.393999	0.3949	0.187603	0.135085	0.120318	0.172283	0.198223	0.21925	0.236648	0.267016	0.304659	0.411942	0.506335	0.52755	0.501741	0.490286	0.506942	0.47975	0.462795	0.430565	0.409668	0.402619	0.443292	0.440326	0.442683	0.448663	0.46957	0.486223	0.521781	0.509825	0.445579	0.456524	0.467709	0.475412	0.49331	0.513057	0.526238	0.604175	0.639011	0.606945	0.652866	0.68717	0.711856	0.7366	0.786399	0.825556	0.834009	0.785598
Phase2	0.360804	0.354017	0.343449	0.125834	0.0403531	0.0645858	0.081172	0.0832203	0.0891451	0.0948195	0.0909938	0.126877	0.218336	0.35696	0.342053	0.336832	0.338113	0.334551	0.330548	0.313614	0.345942	0.359299	0.35999	0.346733	0.335299	0.349582	0.354476	0.374883	0.374157	0.367354	0.360758	0.352685	0.371847	0.391545	0.377539	0.360683	0.334623	0.35781	0.363485	0.344348	0.34679	0.334009	0.335299	0.339249	0.344106	0.361916	0.394398	0.396773	0.391019
Phase3	0.210555	0.194896	0.183317	0.101623	0.0565507	0.0413275	0.0433033	0.0587662	0.0714463	0.0772978	0.0869816	0.124088	0.184608	0.268902	0.285948	0.274966	0.268806	0.268346	0.253436	0.240241	0.226198	0.216889	0.222335	0.214284	0.207886	0.204268	0.211939	0.207155	0.211768	0.212341	0.213991	0.219042	0.215959	0.229341	0.225358	0.232599	0.230034	0.23154	0.235754	0.242946	0.245175	0.244171	0.249918	0.23727	0.24887	0.248025	0.243618	0.244332	0.241485
Phase4	0.261981	0.253985	0.244935	0.134822	0.0692646	0.0716595	0.0937603	0.110812	0.128252	0.138656	0.15557	0.162826	0.193876	0.260322	0.285509	0.263738	0.251437	0.243242	0.254527	0.281885	0.271627	0.258531	0.241511	0.24537	0.253222	0.249931	0.253625	0.263249	0.277752	0.286238	0.283389	0.267906	0.226829	0.224989	0.220553	0.223762	0.226607	0.227913	0.213831	0.22762	0.232392	0.272144	0.287367	0.28771	0.257276	0.258235	0.257542	0.255857	0.265035
Gamma_Mean
Pre_Phase	0.276864	-0.0842469	-0.212378	-0.1659	-0.262443	-0.618337	-0.663017	-0.514324	-0.110276	0.573979	1.04378	1.31085	1.2929	1.15702	1.18748	1.18998	0.833873	0.271368	-0.170327	-0.336726	-0.575752	-0.41276	-0.491727	-0.716106	-0.863519	-0.878001	-0.918332	-0.851022	-0.785251	-0.595129	-0.36888	-0.516255	-0.611403	-0.817687	-1.12046	-1.51836	-1.41173	-1.78088	-2.08789	-1.90577	-1.98205	-2.06026	-1.89309	-1.86004	-1.98784	-1.72143	-1.18404	-0.857796	-0.506105
Phase1	-0.390255	-0.353836	-0.43589	-0.319879	-0.06456	0.0281862	0.13387	0.131238	-0.0462174	0.0123802	-0.0726711	-0.306437	-0.419411	-0.299983	-0.282938	-0.282114	-0.250823	-0.414016	-0.340858	-0.337112	-0.360949	-0.56524	-0.649754	-0.772041	-0.883774	-0.958037	-1.16683	-1.33356	-1.50875	-1.68708	-1.78299	-1.76219	-1.88984	-1.92243	-1.77702	-1.73842	-1.60979	-1.66699	-1.68013	-1.70226	-1.65978	-1.54172	-1.39725	-1.27131	-1.38159	-1.39843	-1.37835	-1.37874	-1.47137
Phase2	-0.437834	-0.419335	-0.350529	0.096077	0.214881	0.213777	0.0570072	-0.165695	-0.283062	-0.421012	-0.688222	-1.22132	-1.44527	-1.4849	-1.35937	-1.26336	-1.13448	-1.09854	-0.965043	-1.01043	-1.08125	-1.0986	-1.03669	-0.989964	-1.09374	-1.23519	-1.43224	-1.63979	-1.77402	-1.88142	-1.95549	-2.09344	-2.20972	-2.12615	-2.02559	-2.03094	-2.04995	-2.0375	-2.08746	-2.16796	-2.0859	-2.01634	-1.97097	-1.91809	-1.90753	-1.95813	-1.96907	-1.95071	-1.94907
Phase3	-0.450224	-0.477953	-0.487776	-0.0127901	0.145858	0.118854	0.00462941	-0.0674338	-0.129464	-0.127483	-0.222289	-0.624745	-0.96685	-0.99856	-0.882103	-0.788819	-0.74529	-0.75137	-0.724963	-0.675069	-0.68205	-0.745866	-0.840357	-0.748235	-0.830964	-0.912005	-1.12935	-1.29316	-1.44333	-1.58461	-1.83438	-2.05414	-2.1424	-1.94418	-1.69734	-1.42446	-1.34468	-1.2048	-1.01813	-0.935106	-0.951869	-1.04274	-1.15343	-1.16782	-1.1385	-1.09967	-1.15251	-1.1944	-1.23107
Phase4	-0.416617	-0.396829	-0.371854	-0.0770994	0.0992786	0.123736	0.0766501	-0.0589819	-0.200356	-0.208247	-0.217042	-0.471419	-0.839517	-0.864452	-0.896537	-0.801861	-0.687157	-0.650006	-0.750811	-0.840632	-0.85327	-0.909157	-0.89741	-0.795303	-0.884633	-1.0476	-1.17074	-1.16536	-1.26511	-1.39124	-1.51481	-1.66437	-1.66005	-1.53671	-1.39091	-1.33856	-1.23506	-1.2006	-1.14265	-1.1402	-1.17339	-1.13456	-1.10197	-0.97401	-1.03431	-0.934326	-0.909554	-0.863141	-0.801753
Gamma_Std
Pre_Phase	0.423078	0.451342	0.644681	0.390207	0.222516	0.11319	0.259472	0.245272	0.60558	0.599069	0.160781	0.121742	0.189228	0.129183	0.130033	0.178452	0.34885	0.740444	0.236994	0.268398	0.102993	0.0349114	0.0616304	0.178031	0.24973	0.616143	0.656499	0.678377	0.640488	0.451377	0.383226	0.298492	0.320102	0.207033	0.44501	0.593238	0.673955	1.05633	1.07317	1.06661	1.05117	1.25535	1.39585	1.37033	1.36924	1.1874	0.838818	0.956762	0.76708
Phase1	0.239033	0.224162	0.191233	0.109919	0.123798	0.137823	0.143741	0.15646	0.18969	0.171605	0.152174	0.232137	0.292849	0.297595	0.296729	0.278053	0.246836	0.23282	0.260725	0.258702	0.217505	0.24056	0.275455	0.321834	0.387862	0.403502	0.406269	0.375567	0.321367	0.271867	0.262091	0.301413	0.306666	0.304297	0.296461	0.348983	0.38903	0.428444	0.435329	0.450611	0.429155	0.43649	0.474171	0.483472	0.479087	0.476036	0.477029	0.47542	0.452363
Phase2	0.162405	0.138288	0.115311	0.0654016	0.0580844	0.0581319	0.0696171	0.0968166	0.10732	0.141744	0.166289	0.201279	0.210243	0.224281	0.217875	0.205422	0.202848	0.197379	0.208954	0.230552	0.235094	0.242378	0.231109	0.235275	0.240931	0.229641	0.238418	0.24774	0.281314	0.268345	0.258208	0.256341	0.250414	0.230083	0.218822	0.22125	0.216641	0.229289	0.238987	0.24631	0.251291	0.269216	0.278317	0.290499	0.290523	0.300661	0.290999	0.283792	0.271459
Phase3	0.113131	0.10261	0.0812989	0.0494253	0.0415382	0.0414769	0.0564469	0.0711438	0.0867848	0.0942439	0.0921266	0.112352	0.135196	0.149119	0.167254	0.171213	0.18136	0.175333	0.181248	0.182512	0.175745	0.182821	0.177012	0.161523	0.147548	0.154246	0.163509	0.157613	0.165066	0.164924	0.167986	0.174136	0.174629	0.168108	0.16656	0.169793	0.174092	0.170766	0.181692	0.190494	0.19514	0.204886	0.209155	0.209732	0.203383	0.199813	0.195435	0.193252	0.184703
Phase4	0.135539	0.114898	0.108894	0.104654	0.0828751	0.074421	0.0684117	0.107548	0.128113	0.12609	0.135055	0.16125	0.177594	0.207158	0.196394	0.181992	0.174201	0.173689	0.186452	0.18347	0.188456	0.192823	0.204499	0.217657	0.216642	0.229211	0.23934	0.226792	0.209742	0.216221	0.203684	0.174724	0.179806	0.174142	0.168961	0.169884	0.198492	0.198169	0.190053	0.200013	0.213129	0.220826	0.214621	0.207585	0.203079	0.17595	0.172626	0.179882	0.185498
TimePoints	0.252	0.302	0.352	0.402	0.452	0.502	0.552	0.602	0.652	0.702	0.752	0.802	0.852	0.902	0.952	1.002	1.052	1.102	1.152	1.202	1.252	1.302	1.352	1.402	1.452	1.502	1.552	1.602	1.652	1.702	1.752	1.802	1.852	1.902	1.952	2.002	2.052	2.102	2.152	2.202	2.252	2.302	2.352	2.402	2.452	2.502	2.552	2.602	2.652
[truncated: 72 more columns]
